# Supplementary material for: Comparative metagenome-associated analysis of gut microbiota and antibiotic resistance genes in acute gastrointestinal injury patients with the risk of in-hospital mortality
Source: mSystems. 2025 Feb 27;10(3):e01444-24. doi: 10.1128/msystems.01444-24 (PMC11915821; doi:10.1128/msystems.01444-24)
Supplement: Table S1 — Relative abundance of the fecal microbiota composition at different levels in 210 samples. [file msystems.01444-24-s0002.xlsx]

## Sheet: group
No.	Group	Samples for Bacterium ID	Samples for ARGs ID
1	Survival	201300442G21	S201300442G21
2	Survival	201300455G21	S201300455G21
3	Survival	201300461G21	S201300461G21
4	Survival	201300510G21	S201300510G21
5	Survival	201300580G21	S201300580G21
6	Survival	201300665G21	S201300665G21
7	Survival	211300346G21	S211300346G21
8	Survival	211300346G22	S211300346G22
9	Survival	211300354G21	S211300354G21
10	Survival	211300366G21	S211300366G21
11	Survival	211300370G21	S211300370G21
12	Survival	211300381G21	S211300381G21
13	Survival	211300405G21	S211300405G21
14	Survival	211300422G21	S211300422G21
15	Survival	211300446G21	S211300446G21
16	Survival	211300450G22	S211300450G22
17	Survival	211300475G21	S211300475G21
18	Survival	211300552G21	S211300552G21
19	Survival	211300629G21	S211300629G21
20	Death	211300638G22	D211300638G22
21	Death	211300638G23	D211300638G23
22	Death	211300639G22	D211300639G22
23	Survival	211300641G22	S211300641G22
24	Death	211300641G23	D211300641G23
25	Survival	211300641G24	S211300641G24
26	Survival	211300641G25	S211300641G25
27	Death	211300641G26	D211300641G26
28	Survival	211300644G21	S211300644G21
29	Survival	211300647G22	S211300647G22
30	Survival	211300647G23	S211300647G23
31	Survival	211300647G25	S211300647G25
32	Survival	211300651G21	S211300651G21
33	Survival	211300654G23	S211300654G23
34	Survival	211300656G21	S211300656G21
35	Death	211300669G21	D211300669G21
36	Survival	211300672G21	S211300672G21
37	Death	211300672G23	D211300672G23
38	Death	211300714G21	D211300714G21
39	Death	211300732G22	D211300732G22
40	Death	211300732G23	D211300732G23
41	Death	211300743G21	D211300743G21
42	Survival	211300743G22	S211300743G22
43	Survival	211300743G23	S211300743G23
44	Survival	211300745G21	S211300745G21
45	Survival	211300745G22	S211300745G22
46	Death	211300750G21	D211300750G21
47	Death	211300758G21	D211300758G21
48	Survival	211300760G21	S211300760G21
49	Death	211300760G23	D211300760G23
50	Death	211300760G24	D211300760G24
51	Death	211300760G26	D211300760G26
52	Survival	211300776G22	S211300776G22
53	Death	211300776G23	D211300776G23
54	Death	211300779G22	D211300779G22
55	Survival	211300779G23	S211300779G23
56	Survival	211300779G24	S211300779G24
57	Survival	211300779G25	S211300779G25
58	Survival	211300779G26	S211300779G26
59	Survival	211300786G21	S211300786G21
60	Death	211300789G22	D211300789G22
61	Survival	211300789G23	S211300789G23
62	Survival	211400001G21	S211400001G21
63	Survival	211400389G22	S211400389G22
64	Survival	211400389G25	S211400389G25
65	Survival	211400410G21	S211400410G21
66	Survival	211400420G21	S211400420G21
67	Survival	211400455G21	S211400455G21
68	Survival	211400472G21	S211400472G21
69	Survival	211400472G22	S211400472G22
70	Death	211400475G21	D211400475G21
71	Survival	211400477G21	S211400477G21
72	Survival	211400499G21	S211400499G21
73	Survival	211400551G22	S211400551G22
74	Survival	211400551G24	S211400551G24
75	Survival	211400551G25	S211400551G25
76	Survival	211400552G21	S211400552G21
77	Survival	211400559G23	S211400559G23
78	Survival	211400559G24	S211400559G24
79	Survival	211400561G21	S211400561G21
80	Survival	211400579G21	S211400579G21
81	Survival	211400580G21	S211400580G21
82	Survival	211400580G22	S211400580G22
83	Survival	211400606G24	S211400606G24
84	Survival	211400606G25	S211400606G25
85	Survival	211400606G26	S211400606G26
86	Survival	211400616G21	S211400616G21
87	Survival	211400616G22	S211400616G22
88	Survival	211400616G24	S211400616G24
89	Survival	211400616G26	S211400616G26
90	Survival	211400616G27	S211400616G27
91	Survival	211400616G28	S211400616G28
92	Survival	212100616G24	S212100616G24
93	Death	212100625G21	D212100625G21
94	Death	212100625G22	D212100625G22
95	Death	212100639G21	D212100639G21
96	Survival	212100640G21	S212100640G21
97	Survival	212100641G21	S212100641G21
98	Death	221300003G21	D221300003G21
99	Death	221300003G23	D221300003G23
100	Survival	221300006G21	S221300006G21
101	Survival	221300010G21	S221300010G21
102	Death	221300010G22	D221300010G22
103	Death	221300014G21	D221300014G21
104	Survival	221300023G21	S221300023G21
105	Death	221300023G22	D221300023G22
106	Survival	221300023G23	S221300023G23
107	Death	221300023G24	D221300023G24
108	Death	221300024G21	D221300024G21
109	Death	221300024G22	D221300024G22
110	Survival	221300025G21	S221300025G21
111	Survival	221300025G22	S221300025G22
112	Death	221300025G23	D221300025G23
113	Survival	221300025G24	S221300025G24
114	Death	221300025G26	D221300025G26
115	Survival	221300025G27	S221300025G27
116	Death	212100559G21	D212100559G21
117	Death	212100560G22	D212100560G22
118	Death	212100580G22	D212100580G22
119	Death	212100580G23	D212100580G23
120	Death	211000607G22	D211000607G22
121	Death	212100608G21	D212100608G21
122	Death	212100608G22	D212100608G22
123	Death	212100616G25	D212100616G25
124	Death	211300412G21	D211300412G21
125	Death	211300421G22	D211300421G22
126	Death	211300489G21	D211300489G21
127	Death	211300009G22	D211300009G22
128	Death	211300550G23	D211300550G23
129	Death	211300560G21	D211300560G21
130	Death	211300580G21	D211300580G21
131	Death	211300523G23	D211300523G23
132	Death	212100001G22	D212100001G22
133	Death	212100561G24	D212100561G24
134	Death	211300579G21	D211300579G21
135	Death	211300616G22	D211300616G22
136	Death	211400485G23	D211400485G23
137	Death	211400485G25	D211400485G25
138	Death	211300485G22	D211300485G22
139	Death	211300495G22	D211300495G22
140	Death	211300495G23	D211300495G23
141	Death	211300495G24	D211300495G24
142	Death	211300499G22	D211300499G22
143	Death	211300381G23	D211300381G23
144	Death	211300526G22	D211300526G22
145	Death	212100001G21	D212100001G21
146	Death	212100001G23	D212100001G23
147	Death	212100002G21	D212100002G21
148	Death	212100552G21	D212100552G21
149	Death	212100553G22	D212100553G22
150	Death	211300557G21	D211300557G21
151	Death	212100561G22	D212100561G22
152	Death	212100579G22	D212100579G22
153	Death	212100607G21	D212100607G21
154	Death	211300413G21	D211300413G21
155	Death	212100616G22	D212100616G22
156	Death	211300418G21	D211300418G21
157	Death	211300449G21	D211300449G21
158	Death	211300452G21	D211300452G21
159	Death	211300495G21	D211300495G21
160	Death	211300495G26	D211300495G26
161	Death	211300556G21	D211300556G21
162	Death	212100561G23	D212100561G23
163	Survival	211300541G22	S211300541G22
164	Survival	211300551G23	S211300551G23
165	Survival	211600016G21	S211600016G21
166	Survival	211400485G26	S211400485G26
167	Survival	211600017G21	S211600017G21
168	Survival	211300494G22	S211300494G22
169	Survival	211300494G23	S211300494G23
170	Survival	211300494G24	S211300494G24
171	Survival	211300499G23	S211300499G23
172	Survival	212100579G24	S212100579G24
173	Survival	211300385G21	S211300385G21
174	Survival	211300386G21	S211300386G21
175	Survival	211300393G21	S211300393G21
176	Survival	211300404G21	S211300404G21
177	Survival	211300423G21	S211300423G21
178	Survival	211300450G23	S211300450G23
179	Survival	211300538G21	S211300538G21
180	Survival	211300009G21	S211300009G21
181	Survival	211300530G21	S211300530G21
182	Survival	211300541G21	S211300541G21
183	Survival	211300541G23	S211300541G23
184	Survival	211300551G21	S211300551G21
185	Survival	211300580G22	S211300580G22
186	Survival	211300597G21	S211300597G21
187	Survival	211300607G21	S211300607G21
188	Survival	211300607G22	S211300607G22
189	Survival	211300360G21	S211300360G21
190	Survival	211300607G23	S211300607G23
191	Survival	211300613G21	S211300613G21
192	Survival	211300453G21	S211300453G21
193	Survival	211300499G21	S211300499G21
194	Survival	211300523G22	S211300523G22
195	Survival	211400538G21	S211400538G21
196	Survival	211400538G22	S211400538G22
197	Survival	212100002G22	S212100002G22
198	Survival	212100560G21	S212100560G21
199	Survival	212100561G25	S212100561G25
200	Survival	211300360G22	S211300360G22
201	Survival	212100579G23	S212100579G23
202	Survival	212100606G21	S212100606G21
203	Survival	211000607G21	S211000607G21
204	Survival	212100616G23	S212100616G23
205	Survival	211300360G24	S211300360G24
206	Survival	211300389G21	S211300389G21
207	Survival	211300450G21	S211300450G21
208	Survival	211300451G21	S211300451G21
209	Survival	211300469G21	S211300469G21
210	Survival	211300485G21	S211300485G21

## Sheet: family
ID	201300442G21	201300455G21	201300461G21	201300510G21	201300580G21	201300665G21	211300346G21	211300346G22	211300354G21	211300366G21	211300370G21	211300381G21	211300405G21	211300422G21	211300446G21	211300450G22	211300475G21	211300552G21	211300629G21	211300638G22	211300638G23	211300639G22	211300641G22	211300641G23	211300641G24	211300641G25	211300641G26	211300644G21	211300647G22	211300647G23	211300647G25	211300651G21	211300654G23	211300656G21	211300669G21	211300672G21	211300672G23	211300714G21	211300732G22	211300732G23	211300743G21	211300743G22	211300743G23	211300745G21	211300745G22	211300750G21	211300758G21	211300760G21	211300760G23
group	Survival	Survival	Survival	Survival	Survival	Survival	Survival	Survival	Survival	Survival	Survival	Survival	Survival	Survival	Survival	Survival	Survival	Survival	Survival	Death	Death	Death	Survival	Death	Survival	Survival	Death	Survival	Survival	Survival	Survival	Survival	Survival	Survival	Death	Survival	Death	Death	Death	Death	Death	Survival	Survival	Survival	Survival	Death	Death	Survival	Death
Methanobacteriaceae	0.00316	0	0	0.00049	0	0	0	0	0	0.83965	0	0	0.78036	0.9869	0.44864	0.65704	0	0	0	7.62781	5.81991	0.34733	0	0	0	0.0546	0.00691	0	1.4761	18.4266	1.8638	0	0	0.11136	7.87421	0.13464	0.00056	8.35854	0	0.01548	0	1.58863	0	0	0	0	12.7156	0	8.50084
Actinomycetaceae	0.03131	0.0037	0	0.00044	0.02124	0.00279	0.00805	0.09814	0.01088	0.00643	0	0.03357	0.0125	0	0.03935	0.0001	0.6324	0.01659	0.00556	0.00589	0	0.00629	0.00286	0.00364	0.038	0.0169	0.05066	0.00041	0.02644	0.13283	0	0.01364	0.06192	0.03501	0.33208	0	0.00813	0.04878	0.02956	0.00618	0.00674	0.00248	0.07732	0.00783	0.0085	0.00023	0.00047	0.29641	0
Bifidobacteriaceae	0.01093	0.07349	0	0	0.02253	0	0.00739	0.15322	0.05	0.00713	0.60864	0.64747	0.07662	0.03567	0.01027	0.48595	2.38917	0.0063	7.77546	0.40432	0	0.00086	0.01086	0	0.82297	0.03577	8.2533	0.0085	2.86627	0	0.67476	0	0.22746	0	16.6626	0.05434	0.3043	0.02926	32.5924	0.00598	6.05961	0.34062	0.08954	0.06442	1.91474	0.00339	1.51346	1.53684	0.9165
Corynebacteriaceae	0.00734	0	0	0.00188	0.00558	0	0	0	0	0	0	0	0.00256	0.05919	0.21597	0.00363	0.00496	0	0	0.09763	0	0.00669	0	0.00158	0.03632	0.01561	0.00024	0	0	0.70887	0	0	0.00332	0	0.01008	0	2.57491	0	0.00071	0	0	0	0.00583	0	0.03756	0	0.52804	0	0
Gordoniaceae	0	0	0	0	0	0	0	0	0	0	0	0	0	0	0	0	0	0	0	0	0	0	0	0	0	0	0	0	0	0	0	0	0	0	0	0	0	0	0	0	0	0	0	0	0	0	0	0	0
Mycobacteriaceae	0	0	0	0	0	0	0	0	0	0	0	0	0	0	0	0	0	0	0	0	0	0	0	0	0	0	0	0	0	0	0	0	0	0	0	0	0	0	0	0	0	0	0	0	0	0	0	0	0
Dermabacteraceae	0	0	0	0	0	0	0	0	0	0	0	0	0	0	0	0	0	0	0	0	0	0	0	0	0	0	0	0	0	0	0.01088	0	0	0	0	0	0	0	0	0	0	0	0	0	0	0	0	0	0
Dermacoccaceae	0	0	0	0	0	0	0	0	0	0	0	0	0	0	0	0	0	0	0	0	0	0	0	0	0	0	0	0	0	0	0	0	0	0	0	0	0	0	0	0	0	0	0	0	0	0	0	0	0
Micrococcaceae	0.09856	0.04129	0.00186	9.6915	0	0	0.00237	0.565	0.00408	0.01277	0.00714	0.0487	0	0	0.00302	0	0.01077	0.04965	0.00027	0	0.03265	0	0	0	0.07304	0.17182	0	0	0.00358	0.00054	0	0.00235	0.00109	0.0103	0.00063	0	0.00268	0	0	0	0.01208	0.00014	0.07266	0.00427	0	0.00343	0.00048	0.01261	0
Propionibacteriaceae	9e-05	0.00012	0	0.01651	0	0	0	6e-05	0	0	0	0	0	0	0.00399	0	0.08777	0	0	0	0	0	0	0	0	0.00064	0.00594	0	0	0.0012	0	0.00058	0.00143	0	0.03549	0	0.00413	0	0.02165	0	0	0	0	0	0.00179	0.00323	0	0	0.01386
Atopobiaceae	1.26494	0.001	0	0.00297	0	0.00038	0	0.00572	0.00076	0	0.00859	0	0.00822	0.22413	0.09601	0.0008	0.25221	0	0	0.01244	0.00366	0.0162	0	0	0.10663	0.13085	0.28086	0	0.69838	0.00132	0	0	0.05961	0.03541	0.11434	0	0.35176	0.00576	2.3939	0.00339	0	0.00319	0.00501	0	0.0005	0.00236	0	0	0
Coriobacteriaceae	0.00554	0.00628	0.27235	0	0	0.50359	0	0.16739	0.24468	0.03793	0	0	0.05728	0.19143	0.50176	0.25348	2.3069	0.07226	0	0.1742	0.97642	0.38106	0.00012	0.00234	0.20483	0.04647	0.02577	0.14271	1.19736	0.55667	0.25998	0.20843	1.46798	0.32811	5.73154	0.11674	0.17309	0.49967	1.3644	0.13732	0	0.79859	0.82476	1.56278	0.34867	0.10856	1.49867	0	0.16412
Eggerthellaceae	0.02523	0.02936	0	0	0.29826	0.30698	0.60975	0.00111	0.01111	0.21263	0.49241	0.04566	0.05619	0.00541	0.06287	0.08899	1.21285	0.02546	0	0.20926	0.33355	1.44772	0.58599	0.13113	0.03445	0.57624	1.25712	0.47429	0.92047	0.02739	0.03124	0.00171	0.13224	0.0048	0.98542	0.04581	0.74218	0.1145	0.01244	0.00489	0.47774	0.02194	0.01309	0.25116	0.53151	0.03994	1.60367	0	0
Bacteroidaceae	26.3533	84.6191	2.08399	0	69.2677	48.8569	16.4421	2.03863	11.8032	26.4085	65.1911	34.2488	51.3956	37.8359	42.4122	19.2426	13.4553	13.5455	57.9007	18.5571	41.4962	20.6862	27.6827	52.8813	31.2773	51.7308	19.6403	36.9656	23.0255	0.5435	68.9169	20.6344	37.2921	26.4944	0.48348	62.2473	0.25093	11.841	0.20456	3.47712	7.25143	13.9349	37.0897	40.3438	11.3654	32.9995	29.0972	1.0279	0.03143
Barnesiellaceae	0	0	0	0	0	3.68354	0	0	1.18144	0.31755	0.03398	0.01132	0	1.65698	0	0.22766	0.17789	0	0	1.21405	0.07122	0.31836	0	0.00101	0.39937	0.00186	1.81474	0	0.01443	0	0	0.30135	0	0.03061	0	0.12645	0	0.01134	0.00142	0.09966	0.23207	0.2543	0	0.64261	0.01345	0	0.02136	0	0
Dysgonamonadaceae	0	0	0	0	0	0	0	0	0	0	0	0	0	0	0	0	0	0	0	0	0	0	0	0	0	0	0	0	0	0	0	0	0	0	0	0	0	0	0	0	0	0	0	0	0	0	0.02501	0	0
Odoribacteraceae	0.00026	0.34103	0	0	0.08873	1.91699	0	0.04684	0.70689	3.23973	2.22718	0	0.34002	5.33605	1.64443	0.84252	0.63457	0.19642	0	0.14573	0.06592	0.75611	0.19413	0	0.48545	1.93917	2.87299	0.69054	1.59344	0.00019	0.09995	0.17555	0.58101	0.22688	0.05388	0.12998	0	1.05538	0.05094	0.10374	0.141	1.68537	1.3626	0.12068	0.73292	0.2477	1.52206	0	0
Porphyromonadaceae	0	0	0	0.00036	0	0.01253	0	0.0393	0	0.00051	0	0	0.00418	0	0.12764	0.00446	0	0	0	0	0.00387	0.24156	0	0	0	0.00225	0	0	0.00126	0	0	0	0.00748	0.0002	0	0	0.01155	0	0	0	0	0.0337	0	0.00661	0.00238	0.01436	0.03241	0	0
Prevotellaceae	54.7098	0	55.8223	0.00296	0	0.08008	0.00055	60.9442	51.8508	0.05637	0	2.03082	0.07159	7.21757	5.53646	56.7262	3.04322	50.9877	0	0.09113	0.09636	0.03213	0.4967	0.37776	4.257	0.30383	0.00933	0	0.0079	0.0284	0.01391	40.9345	0.64156	9.09651	0.01073	0.03545	0.00113	0.19586	0.28574	8.42567	0.01175	3.43901	0	0.05083	0.29533	0.00668	0.18834	7.07364	0
Rikenellaceae	0.00347	0.31344	0	0	0.00141	9.46886	0.24757	0.00707	4.28311	21.7564	0.39122	0.0076	1.10908	19.8054	0.01569	5.77069	0.87574	1.87763	0	3.44292	0.78295	17.2046	0.02937	0	3.87304	20.2277	1.48381	1.26319	1.32041	0.04096	2.13493	0.31886	0.18222	0.15799	0.16094	7.79402	3.10134	0.3757	0.3936	0.25384	1.34681	2.56584	0.00039	6.31003	9.13417	0.00377	6.63619	0	0.13401
Tannerellaceae	4.47716	1.58016	2.515	0	0.67961	1.64556	26.1409	0.60093	2.40877	6.09831	7.81565	0.65517	1.40795	8.33391	2.67406	1.16379	1.79049	0.41935	0	20.98	0.3962	3.08639	2.59589	1.51699	2.00897	9.49864	3.04541	25.0022	1.48374	0.29858	0.00732	1.00666	3.93077	0.54155	0.15922	5.30801	2.8322	2.17567	0.11161	1.49531	1.27122	1.96347	1.62333	10.8434	0.54917	4.68725	5.20921	0.02797	0
Flavobacteriaceae	0	0	0	0	0	0	0	0.01308	0	0	0	0	0	0	0.00557	0	0	0	0	0	0	0	0	0	0	0	0	0	0	0	0	0	0	0	0	0	0	0	0	0	0	0	0	0	0	0	0	0	0
Sphingobacteriaceae	0	0	0	0	0	0	0	0	0	0	0	0	0	0	0	0	0	0	0	0	0	0	0	0	0	0	0	0	0	0	0	0	0	0	0	0	0	0	0	0	0	0	0	0	0	0	0	0	0
Chlamydiaceae	0	0	0	0.00116	0	0	0	0	0	0	0	0	0	0	0	0	0	0	0	0	0	0	0	0	0	0	0	0	0	0	0	0	0	0	0	0	0	0	0	0	0	0	0	0	0	0	0	0	0
Anaerolineaceae	0	0	0	0	0	0	0	0	0	0	0	0	0	0	0	0	0	0	0	0	0	0	0	0	0	0	0	0	0	0	0	0	0	0	0	0	0	0	0	0	0	0	0	0	0	0	0	0	0
Thermaceae	0	0	0	0	0	0	0	0	0	0	0	0	0	0	0	0	0	0	0	0	0	0	0	0	0	0	0	0	0	0	0	0	0	0	0	0	0	0	0	0	0	0	0	0	0	0	0	0	0
Bacillaceae	0	0	0	0	0	0	0	0	0	0	0	0	0	0	0	0	0	0	0	0	0	0	0	0	0	0	0	0	0	0	0	0	0	0	0	0	0	0	0	0	0.03872	0	0	0.00032	0	0	0	0	0
Staphylococcaceae	0	0	0	0.0117	0	0	0	0	0	0	0	0	0	0.01488	0.07905	0	0	0	0	0.00605	0	0	0.06964	0	0	0.74225	0	0	0	0.06865	0	0	0	0	0.00423	0	0.13292	0	0	0	0	0	0	0	0	0	0.16437	0	0
Aerococcaceae	0.00137	0	0	0.57996	0	0	0	0.0306	0	0	0.02979	0	0	0	0.00386	0	0	0.00147	0	0.00559	0	0	0	0	0	0.00262	0.00198	0	0	0.08257	0	0	0.00123	0	0	0	0.00406	0	0	0	0	0	0.01248	0	0.00139	0	0	0	0
Carnobacteriaceae	0	0.00082	0	0.11164	0	0	0.00076	0.03596	0	0.00027	0.00153	0.00061	0	0	0	0	0.00123	0.00372	0.00169	0	0	0	0	0	0.00183	0.00315	0	0	0	0	0	0	0.01215	0.00438	0.00224	0	0	0	0	0	0	0	0.00252	0	0	0	0	0	0
Enterococcaceae	0.17567	0	0	37.7287	0.006	0	0.69567	0.00053	0	0	0.0561	0	2.8219	0.87701	0.66876	0	0.00874	0	1.00942	4.78238	1.07661	2.74046	7.49441	0	0.09434	5.15732	0.14753	2.46615	2.38573	70.8011	0	0	0.0003	0.04213	20.1329	0.23238	77.0625	0.22199	0.00893	4.2815	2.8302	0	0	12.3557	0	0	4.07098	1.01899	58.5634
Lactobacillaceae	0.03975	0	0	0.88634	0.00916	0	0.00284	0.35857	2.13999	0.14521	2.7577	0.00124	0.00048	4.10305	0.02194	0	0.08133	0.10712	8.41264	8.11884	0	0.38529	0	0.00126	2.45207	0.01941	24.3011	0.00195	0.94934	4.35601	0	0	0	0.05233	5.03495	2.06889	0.24113	0.11837	0.0246	0	0.76072	0.01795	0.00163	0.00161	0.00022	0.12293	0.09153	0.51828	0.03454
Leuconostocaceae	0	0	0	0.49131	0	0	0	0	0.00213	0	0.11019	0	0	0.01391	0	0	0	0.05081	0	0	0	0.00844	0	0	0	0	0	0	0	0	0	0	0	0	0.01457	0.00055	0	0	0	0	0.00505	0.00117	0	0	0	0	0	0	0
Streptococcaceae	0.09897	0.37626	0.04195	6.7591	0.10662	0.32162	2.67676	3.54845	1.50575	0.56732	0.35106	0.1469	0.00736	0.01957	1.35529	0.09814	0.68362	0.32787	0.18542	0.2147	0.16266	0.19999	0.1744	0.02788	6.18826	0.1683	4.08745	0.08449	0.85466	0.06348	0.00231	0.06002	1.73831	1.25252	3.22117	0.06056	0.10131	0.19112	0.05483	0.00207	0.12903	0.15827	0.3652	0.18268	0.06002	0.05011	0.09919	0.24939	0.03052
Catabacteriaceae	0.00547	0	0	0.00191	0	0.00071	0	0	0	0.01163	0.011	0	0.00831	0.32386	0.37094	0.00297	0.05218	0	0	0.59977	0.00838	0.20146	0	0.0008	0.02722	0.01916	0.00922	0	0.02984	0	0	0	0.00613	0	0.48866	0.00166	0.03067	0.00689	0.21593	0	0	0.01664	0	0.02519	0.47774	0.03764	0.07382	0	0
Christensenellaceae	0	0	0	0	0	0	0	0	0	0.00118	0	0	0.00275	0.28092	0	0.01544	0.01391	0	0	0	0	0.53911	0	0	0	0.08455	0	0	0.07068	0	0	0	0	0	0.00024	0	0	0	0.0001	0	0.00033	0	0	0	0	0	0	0	0
Clostridiaceae	0.075	0.71278	0.01651	0.26413	0.27653	0.45976	10.3138	0.00418	0.0871	1.99004	1.02526	0.12228	0.99821	0.32465	0.0923	0.48591	2.98655	0.12293	0	2.56412	5.17512	3.61373	0.2548	0.61226	0.91339	0.18545	0.46034	1.14164	0.00432	0.06926	0.03303	0.46678	0.91704	1.87502	0.5037	3.7609	0.0152	0.09568	0.15757	7.61197	4.02935	0.20283	0.11818	0.21028	3.32809	1.18197	2.68817	0	31.1517
Clostridiales_Family_XIII_Incertae_Sedis	0	0.00176	0	0	0	0	0	0.00559	0.00173	0	0	0.00088	0	0	0.01084	0	0.26564	0.00287	0	0	0	0.01575	0	0	0.00577	0	0.01884	0.00068	0.07185	0.00285	0	0.0005	0.00114	0.05353	0.22085	0	0.00043	0.00728	0.01381	0	0.00282	0.00304	0.01754	0.01097	0.00115	0	0	0	0
Eubacteriaceae	0	0.11697	4.67418	0	0.21893	4.03509	0	0.02288	4.5891	4.44817	2.20929	1.72459	0.00188	0.05235	0.08096	0.12082	15.6206	7.08599	0	1.28325	1.6136	0.24569	0	0.41096	1.87869	0.31966	3.58515	0.02307	1.40458	0.17822	0.04242	0.11142	0.0021	0.0831	0.90192	0.06121	0.35594	0.19274	12.7866	0.47627	0.32669	14.0667	5.33119	0.32396	1.39678	0.96254	2.1009	0.07306	0
Hungateiclostridiaceae	0	0	0	0	0	0	0	0	0	0	0	0	0	0	0.00059	0	0	0	0	0	0	0	0	0	0	0.00049	0	0	0	0	0	0	0.00345	0	0	0	0	0	0	0	0	0	0	0	0	0	0	0	0
Lachnospiraceae	0.11692	4.59407	20.2248	13.4742	4.77852	11.9085	5.74124	8.30497	9.4745	9.4728	4.27212	55.6847	7.60779	0.93268	6.66364	0.54459	24.7871	12.0988	0.052	3.31776	3.25366	14.471	35.0663	13.4974	24.4055	2.31338	6.12826	6.94126	12.135	0.85932	0.09982	8.83089	16.8068	1.05644	5.46264	6.95468	0.11866	4.87294	4.02074	8.54344	8.47657	18.9165	38.1094	4.8456	28.948	2.74576	14.7591	6.57788	0.25444
Oscillospiraceae	0	0	0.70542	0	0	0.13001	0	0.11376	0	1.76604	0	0	0.08189	0.0501	2.13534	0.27149	7.13329	0.49581	0	0.40124	0.08523	0	0	0	0.2244	0.01301	1.2642	0	0.32841	0.19165	0	0.07618	0	0.10789	0	0.00016	0	0.19838	0.93797	0.00455	0.10699	2.5077	0	0.12909	0.59246	0	0.08992	0	0.01197
Peptococcaceae	0	0	0	0	0	0	0	0	0	0	0	0	0	0	0.00674	0	0	0	0	0	0	0	0	0	0	0	0	0	0	0	0	0	0.00193	0	0	0	0	0	0	0	0	0.00255	0	0	0	0	0	0	0
Peptostreptococcaceae	0.02907	0.00168	0	0.01152	0.0314	0.00278	0.20316	0.00252	0.01659	0	0.57028	0	0.1729	0	0.40147	0.00017	0.04235	0	0	0	0	0.03997	0	0	0.16031	0.0813	0.48472	0.00708	0.02472	0.03354	0	0	0.33292	0.13417	0.57986	0	0.00583	0	0.03478	0	0	0.00846	0.02645	0.02484	0	0.00173	0.00194	0	0.19269
Ruminococcaceae	9.18267	0.84824	5.159	29.3132	1.80072	7.60407	11.4561	9.51264	4.05338	12.2469	6.64492	3.12071	1.09988	0.68012	9.9842	7.52745	15.8847	8.39361	1.62231	23.3425	7.22482	22.8178	20.642	3.67921	9.89579	3.06696	2.35458	4.55828	15.0515	0.13383	9.03101	2.90262	5.90519	8.69552	1.16666	4.82829	0.03125	6.97563	4.72781	0.28413	37.4098	21.236	12.5804	18.1636	8.08891	8.60849	1.8178	13.1509	0
Erysipelotrichaceae	0.1038	0.2363	0	0	0.24085	0.18231	1.0111	1.44569	0.08242	0.21011	0.28527	0.24822	2.40753	2.79753	0.58099	0.12949	0.75582	0.02075	0.04809	0.917	1.17754	6.03508	0.72968	0.31182	0.3244	0.36062	2.87885	7.21348	11.0151	0.47144	15.7365	1.299	4.58163	0.46561	5.52938	0.25772	0.17024	0.38757	1.23736	10.3638	1.97842	0.0705	1.49084	0.48533	1.98924	0.12538	6.30465	0.59119	0
Acidaminococcaceae	3.16448	1.16239	5.77605	0	0.62467	1.17538	1.43882	2.76101	1.53172	3.14314	0	0.53236	0.78065	1.40406	1.24386	0.92129	1.57901	0.29044	0	0	0.7112	0.60986	1.96847	1.22362	2.12101	0.00309	0.35927	1.60732	0.14258	0.00077	0.01786	3.76627	2.51603	0.36762	0.11908	0.2928	0.05123	0.90763	0.05799	0.10683	0.44778	2.3028	0.01222	0.74596	2.59642	0.89755	0.29642	0	0
Selenomonadaceae	0	0	0	0	3.92976	0.38129	0	0	0.09953	0.01633	0	0	0	0	0.21097	0.01154	0.03527	0.00609	0	0	0	0.00333	0.00035	0.11582	0	0.00229	0	2.04828	0	0	0.00946	9.61386	0.01194	0	0.05849	3.6516	0	0.19303	0	0.07662	0	0.13304	0.09596	0.02009	0.73013	0.48623	0.00551	0	0
Veillonellaceae	0	0	2.48999	0.42103	0.03773	0.18873	0.0002	0.57692	0.52727	0.02243	1.21221	0.0503	0.09605	0	2.48701	0	0.266	0.10431	14.9457	0	0	0.02197	0.00284	0.09657	0.66907	0	0.01957	0.30664	0.00365	0.00318	0	0.07326	0.00577	1.82668	0.03309	0	0.94529	0	0.01622	2.78653	0	0.03031	0.00474	0.03982	0.01376	0.2327	0	5.3811	0
Peptoniphilaceae	0	0	0	0	0	0.01121	0	0	0.00027	0.00903	0	0	0.15888	0	0.52328	0	0.01426	0	0.0012	0.12661	0	0.07347	0	0	0.01035	0.03796	0.02076	0	0.93962	0.00752	0	0	0.04027	0.00137	0.07223	0	0	0.00124	0	0	0.00272	0.02784	0.00027	0.01855	0.11092	0.01361	0.0738	0.00392	0
Fusobacteriaceae	0	2.60072	0	0.17529	1.00581	0.11751	1.82939	0.18714	0.07848	0	1.28178	0.00012	0.01902	0	0.28093	0	0.00345	0.00489	0	0	0	0	1.96426	1.40086	0.03157	0.8345	0.00151	6.25172	0.00242	0.27761	0.92395	6.35067	0.01973	7.01239	0.01064	0	0.0089	0	0	0.02211	6.40808	0.16265	0.03449	0	0	0.22317	0	0	0
Leptotrichiaceae	0	0	0	0	0	0	0	0	0	0	0	0	0	0	0	0	0	0	0	0	0	0	0	0	0	0	0	0	0	0	0	0	0	0.07704	0	0	0	0	0	0	0	0	0	0	0	0	0	0	0
Victivallaceae	0	0	0	0	0	0	0	0	0	0.00217	0	0	0	0	0.03432	0.16019	0	0	0	0	0.00051	0	0	0	0	0.01528	0	0	0	0.02149	0	0	0	0.0129	0	0.00036	0	0	0	0	0	0.04917	0	0	0	0	0	0	0
Brucellaceae	0	0	0	0	0	0	0	0	0	0	0	0	0	0	0	0	0	0	0	0	0	0	0	0	0	0	0	0	0	0	0	0	0	0	0	0	0	0	0	0	0	0	0	0	0	0	0	0	0
Xanthobacteraceae	0	0	0	0	0	0	0	0	0	0	0	0	0	0	0	0	0	0	0	0	0	0	0	0	0	0	0	0	0	0	0	0	0	0	0	0	0	0	0	0	0	0	0	0	0	0	0	0	0
Alcaligenaceae	0	0	0	0	0	0	0	0	0	0	0	0	0	0	0	0	0	0	0	0	0	0	0	0	0	0	0	0	0	0	0	0	0	0	0	0	0	0	0	0	0	0	0	0	0	0	0	0	0
Burkholderiaceae	0	0	0	0.01526	0	0	0	0.34083	0	0.06252	0.0023	0	0	0	0	0	0	0.00184	0	0	0	0	0	0	0	0	0	0	0	0	0	0	0	0	0	0	0	0	0	0	0	9e-05	0	0	0	0	0	0	0
Comamonadaceae	0	0	0	0.00218	0	0	0	0	0	0	0	0	0	0	0.99283	0.01439	0	0	0	0	0	0	0	0	0	0	0	0	0	0	0	0	0	0	0.01214	0	0	0	0	0	0	0.00182	0	0	0	0	0	0	0
Oxalobacteraceae	0	0	0	0	0	0	0	0	0	0	0.00235	0	0	0	0	0	0	0	0	0.00179	0	0	0	0	0	0	0	0	0	0	0.00065	0	0	0	0.00737	0	0.00703	0.01748	0.11666	0	0	0	0	0	0.01984	0	0	0	0
Sutterellaceae	0	0.12794	0	0	0	0.01052	0.7552	0.09232	1.82489	0.15892	0	0.00909	0.01897	0.01754	0.00256	0.0965	0.04429	0.04628	0	0	0.01964	0	0	0.03249	0.04042	0.0114	0.03605	0.11843	0	0	0	2.57201	0	0.03986	0	0	0	0.00229	0.00042	23.1213	0.04836	0.08237	0.03111	0.00394	0.00113	0.0677	0.00192	0	0
Neisseriaceae	0	0	0	0	0	0	0.00212	1.39034	0	0	0	0.18113	0	0	0.05003	0	0	0.14716	0	0	0	0	0	0	0	0	0	0	0	0	0	0	0	0.00715	0	0	0	0	0	0.01691	0	0	0.03878	0	0	0	0	0	0
Desulfomicrobiaceae	0	0	0	0	0	0	0	0	0	0	0	0	0	0	0	0	0	0	0	0	0	0	0	0	0	0	0	0	0	0	0	0	0	0	0	0	0	0	0	0	0	0	0	0	0	0	0	0	0
Desulfovibrionaceae	0.01188	0.05668	0.12311	0	0.28493	0.14585	0.97964	0.04578	0.48658	1.30124	0.27807	0.02599	0.30993	0.12046	0.85579	0.28265	0.19779	0.28264	0	0.02686	0.13895	0.10559	0	0.15576	0.80258	0.38264	0.30556	0.01449	0.07457	0.01889	0.00457	0.0389	0.14038	0.14707	0.0454	0.1242	0.06348	0.69874	0.03723	0.02039	0.08462	0.43868	0.06343	0.03313	0.08353	0.01607	0.76016	0	0
Campylobacteraceae	0	0	0	0.00136	0.40362	0.02233	0	0.00306	0.00055	0.00111	0	0.00426	0.01896	0	0.12363	0	0	0.03626	0	0.02217	0	0.01102	0	0	0.00229	0	0	0	0	0.02653	0	0	0.00114	0.04514	0	0	0	0	0	0	0	0.15504	0	0	0.02258	0.0012	0	0	0
Helicobacteraceae	0	0	0	0	0	0	0	0	0	0	0	0	0	0	0	0	0	0	0	0	0	0	0	0	0	0	0	0	0	0.07465	0	0	0	0	0	0	0	0	0	0	0	0	0	0	0	0	0	0	0
Aeromonadaceae	0	0	0	0	0	0	0.99484	0	0	0	0	0	0	0	0	0	0	0	0	0	0	0	0	0	0	0	0	0	0	0	0	0	0	0	0	0	0	0	0	0	0	0	0	0	0	0	0	0	0
Succinivibrionaceae	0	0	0	0	0	0	0	0	0.00844	0	0	0	0	0	0	0.01074	0.01641	0	0	0	0	0	0	0	0	0	0	0	0	0	0	0	0	0	0.00055	0	0	0	0.00405	0.57608	0	0.01167	0	0	0	0.05925	0	0	0
Cardiobacteriaceae	0	0	0	0	0	0	0	0.00121	0	0.00124	0	0	0	0	0	0	0	0.0059	0	0	0	0	0	0	0	0	0	0	0	0	0	0	0	0	0	0	0	0	0	0	0	0	0	0	0	0	0	0	0
Enterobacteriaceae	0.00176	0.66197	0.00087	0	15.8463	6.66615	17.4894	6.42753	0.77187	2.99051	1.42716	0.02689	24.6379	6.24711	15.7072	2.99132	0.83156	0.60588	8.02024	1.26092	11.8464	1.4128	0.00253	23.463	4.50405	0.03056	10.8622	2.36044	19.5829	1.43516	0	0.09069	21.2534	38.9133	22.3533	1.57791	1.17175	55.5772	36.992	18.435	19.5031	1.03176	0.07717	0.91483	6.24847	45.926	5.56154	60.2818	0
Morganellaceae	0	0	0	0	0.00337	0	0.95023	0	0	0	0	0	0.0003	0	0	0	0	0	0	0	0	0	0	0	0	0	0.0014	0	0	0.00645	0	0	0	0.14824	0.00336	0	0.03082	0	0	9.18793	0	0	0	0	0	0	0.02194	0.98211	0
Yersiniaceae	0	0	0	0	0	0	0	0	0	0	0	0	0	0	0	0	0	0	0	0	0	0	0	0	0	0	0	0	0.00775	0	0	0	0	0	0	0	0	0	0	0	0	0	0	0	0	0	0	0	0
Pasteurellaceae	0	0.01686	0	0	0	0.1388	0	0.01861	0.13845	0.02644	0	0.26887	0	0	0.02985	0	0.00267	2.03349	0	0	0	0	0	0	0.01308	0	0.01354	0	0.00249	0	0	0.06814	0	0.1207	0	0	0	0	0.00075	0.01259	0.04937	0.00929	0.19448	0	0	0	0	0	0
Moraxellaceae	0	0	0	0.00011	0	0	0	0	0	0	0	0	0	0	0	0	0	0	0	0	0	0	0	0	0	0	0	0	0	0	0	0	0	0	0	0	0.00394	0	0	0	0	0	0	0	0	0	0	0	0
Pseudomonadaceae	0	0	0	0	0	0	0	0	0	0	0	0	0	0	0.7022	0.00338	0	0	0	0	0	0	0	0	0	0	0	0	0.01795	0	0	0.02199	0	0	0	0	0	0	0	0	0	0	0	0	0.01563	0	0	0.00174	0
Xanthomonadaceae	0	0	0	0	0	0	0	0	0	0	0	0	0	0	0	0	0	0	0	0	0	0	0.00355	0	0	0	0	0	0	0	0	0	0	0	0	0	0	0	0	0	0	0	0	0	0	0	0	0	0
Spirochaetaceae	0	0	0	0	0	0	0	0	0	0	0	0	0	0	0	0	0	0	0	0	0	0	0	0	0	0	0	0	0	0	0	0	0	0.00032	0	0	0	0	0	0	0	0	0	0	0	0	0	0	0
Synergistaceae	0	0	0	0	0	0	0	0	0	0.42376	0	0.00369	0.07209	0.00291	0.00168	0.02337	0.01102	0.00229	0	0	0.5853	1.50259	0	0	0.16583	0.02772	2.99069	0	0.02119	0.00096	0	0	0	0.00384	0.49351	0.06865	0.22574	3.62291	0.15886	0.01196	0	0.02851	0	0	0	0	0.03706	0	0
Mycoplasmataceae	0	0	0	0	0	0	0	0	0	0	0	0	0.18663	0	0	0	0	0	0	0	0	0	0	0	0	0	0	0	0	0	0	0	0	0	0	0	0	0	0	0	0	0	0	0	0	0	0	0	0
Akkermansiaceae	0	0	0	0	0	0	0	0	0	0.96523	0	0.00292	3.06999	0	0	0.00526	0	0.34154	0	0	14.7006	0.01404	0	0	0.41247	1.11162	0.60846	0	0.16904	0	0.04773	0	0.32687	0	0	0.00108	7.43905	0.97154	0.65864	0	0	10.102	0	0	20.2938	0	0	0	0
Debaryomycetaceae	0	0	0	0.00059	0	0	0	0	0	0	0	0	0.00977	0	0	0	0	0	0.01926	0	0	0	0	0	0	0	0	0.16245	0	0.03304	0.00189	0	0	0	0.39511	0	0.29148	0	0	0	0.36934	0	0	0.0006	0	0	0.00628	0.01055	0
Saccharomycetaceae	0	0	0	0.03223	0	0	0	0	0	0	0	0	0	0	0	0	0	0	0	0	0	0	0	0	0	0	0	0	0	0	0	0	0	0	0	0	0	0	0	0	0	0	0	0	0	0	0	0	0
[truncated: 161 more columns]

## Sheet: genus
ID	201300442G21	201300455G21	201300461G21	201300510G21	201300580G21	201300665G21	211300346G21	211300346G22	211300354G21	211300366G21	211300370G21	211300381G21	211300405G21	211300422G21	211300446G21	211300450G22	211300475G21	211300552G21	211300629G21	211300638G22	211300638G23	211300639G22	211300641G22	211300641G23	211300641G24	211300641G25	211300641G26	211300644G21	211300647G22	211300647G23	211300647G25	211300651G21	211300654G23	211300656G21	211300669G21	211300672G21	211300672G23	211300714G21	211300732G22	211300732G23	211300743G21	211300743G22	211300743G23	211300745G21	211300745G22	211300750G21	211300758G21	211300760G21	211300760G23
group	Survival	Survival	Survival	Survival	Survival	Survival	Survival	Survival	Survival	Survival	Survival	Survival	Survival	Survival	Survival	Survival	Survival	Survival	Survival	Death	Death	Death	Survival	Death	Survival	Survival	Death	Survival	Survival	Survival	Survival	Survival	Survival	Survival	Death	Survival	Death	Death	Death	Death	Death	Survival	Survival	Survival	Survival	Death	Death	Survival	Death
Methanobacterium	0	0	0	0	0	0	0	0	0	0	0	0	0	0	0	0	0	0	0	0	0	0	0	0	0	0	0	0	0	0	0	0	0	0	0	0	0	0	0	0	0	0	0	0	0	0	0	0	0
Methanobrevibacter	0.00316	0	0	0.00049	0	0	0	0	0	0.83603	0	0	0.77944	0.9869	0.44345	0.65704	0	0	0	7.62781	5.81991	0.34733	0	0	0	0.0546	0.00691	0	1.4761	18.4236	1.8638	0	0	0.11136	7.87421	0.13328	0.00056	8.28483	0	0.01548	0	1.58863	0	0	0	0	12.7156	0	8.50084
Methanosphaera	0	0	0	0	0	0	0	0	0	0.00362	0	0	0.00092	0	0.00519	0	0	0	0	0	0	0	0	0	0	0	0	0	0	0.00305	0	0	0	0	0	0.00136	0	0.07371	0	0	0	0	0	0	0	0	0	0	0
Actinobaculum	0	0	0	0	0.0193	0	0	0	0	0	0	0	0	0	0	0	0.01209	0	0	0	0	0	0	0	0	0.00208	0	0	0	0	0	0	0	0	0	0	0	0	0	0	0	0	0	0	0	0	0	0	0
Actinomyces	0.03131	0.0037	0	0.00044	0.00194	0.0021	0.00805	0.09814	0.01088	0.00643	0	0.03357	0.0125	0	0.03935	0.0001	0.62031	0.01659	0.00556	0.00589	0	0.00629	0.00286	0.00364	0.038	0.01482	0.05066	0.00041	0.02644	0.13283	0	0.01364	0.05882	0.03501	0.33208	0	0.00813	0.04878	0.02956	0.00618	0.00674	0.00248	0.07732	0.00783	0.00486	0.00023	0.00047	0.27235	0
Actinotignum	0	0	0	0	0	0	0	0	0	0	0	0	0	0	0	0	0	0	0	0	0	0	0	0	0	0	0	0	0	0	0	0	0	0	0	0	0	0	0	0	0	0	0	0	0	0	0	0	0
Mobiluncus	0	0	0	0	0	0	0	0	0	0	0	0	0	0	0	0	0	0	0	0	0	0	0	0	0	0	0	0	0	0	0	0	0	0	0	0	0	0	0	0	0	0	0	0	0	0	0	0	0
Trueperella	0	0	0	0	0	0	0	0	0	0	0	0	0	0	0	0	0	0	0	0	0	0	0	0	0	0	0	0	0	0	0	0	0	0	0	0	0	0	0	0	0	0	0	0	0	0	0	0.02405	0
Varibaculum	0	0	0	0	0	0.00069	0	0	0	0	0	0	0	0	0	0	0	0	0	0	0	0	0	0	0	0	0	0	0	0	0	0	0.0031	0	0	0	0	0	0	0	0	0	0	0	0.00363	0	0	0	0
Aeriscardovia	0	0	0	0	0	0	0	0	0	0	0	0	0	0	0	0	0	0	0.00282	0	0	0	0	0	0	0	0	0	0	0	0	0	0	0	0.00601	0	0	0	0	0	0	0	0	0	0	0	0	0	0
Alloscardovia	0	0	0	0	0	0	0	0	0	0	0	0	0	0	8e-05	0	0	0	0	0	0	0	0	0	0.17423	0	0	0	0	0	0	0	0	0	0.1265	0	0	0	0	0.00259	0	0	0	0	0	0	0	0	0
Bifidobacterium	0	0.07349	0	0	0.02253	0	0.0044	0.14098	0.05	0.00713	0.04958	0.64747	0	0.03567	0.01019	0.48595	1.5322	0.0063	7.75752	0.40432	0	0.00086	0	0	0.64252	0.00261	8.05925	0.0085	2.86627	0	0.67476	0	0.14223	0	16.5146	0.05434	0.29052	0.00222	32.5919	0.00339	6.05961	0.34062	0.08954	0.06442	1.91474	0.00339	1.51346	1.53132	0.9165
Gardnerella	0.01093	0	0	0	0	0	0.00299	0	0	0	0	0	0.07662	0	0	0	0	0	0	0	0	0	0	0	0	0.00294	0	0	0	0	0	0	0.08522	0	0	0	0	0	0	0	0	0	0	0	0	0	0	0	0
Parascardovia	0	0	0	0	0	0	0	0	0	0	0.00589	0	0	0	0	0	0.16772	0	0.01204	0	0	0	0	0	0	0.02636	0.091	0	0	0	0	0	0	0	0.00929	0	0.00055	0.01318	0.00049	0	0	0	0	0	0	0	0	0	0
Scardovia	0	0	0	0	0	0	0	0.01224	0	0	0.55316	0	0	0	0	0	0.68926	0	0.00308	0	0	0	0.01086	0	0.00622	0.00386	0.10304	0	0	0	0	0	0	0	0.00622	0	0.01323	0.01386	0	0	0	0	0	0	0	0	0	0.00553	0
Corynebacterium	0.00734	0	0	0.00188	0.00558	0	0	0	0	0	0	0	0.00256	0.05919	0.21597	0.00363	0.00496	0	0	0.09763	0	0.00669	0	0.00158	0.03632	0.01561	0.00024	0	0	0.70887	0	0	0.00332	0	0.01008	0	2.57491	0	0.00071	0	0	0	0.00583	0	0.03756	0	0.52804	0	0
Lawsonella	0	0	0	0	0	0	0	0	0	0	0	0	0	0	0.00034	0	0	0	0	0	0	0.03071	0	0	0	0	0	0	0	0	0	0	0.00701	0	0.01551	0	0.17371	0	0	0	0	0	0	0	0.00203	0	0	0	0
Gordonia	0	0	0	0	0	0	0	0	0	0	0	0	0	0	0	0	0	0	0	0	0	0	0	0	0	0	0	0	0	0	0	0	0	0	0	0	0	0	0	0	0	0	0	0	0	0	0	0	0
Mycobacterium	0	0	0	0	0	0	0	0	0	0	0	0	0	0	0	0	0	0	0	0	0	0	0	0	0	0	0	0	0	0	0	0	0	0	0	0	0	0	0	0	0	0	0	0	0	0	0	0	0
Dermabacter	0	0	0	0	0	0	0	0	0	0	0	0	0	0	0	0	0	0	0	0	0	0	0	0	0	0	0	0	0	0	0.01088	0	0	0	0	0	0	0	0	0	0	0	0	0	0	0	0	0	0
Dermacoccus	0	0	0	0	0	0	0	0	0	0	0	0	0	0	0	0	0	0	0	0	0	0	0	0	0	0	0	0	0	0	0	0	0	0	0	0	0	0	0	0	0	0	0	0	0	0	0	0	0
Kocuria	0	0	0	0.00883	0	0	0	0	0	0	0	0	0	0	0	0	0	0	0	0	0	0	0	0	0	0	0	0	0	0	0	0	0	0	0	0	0	0	0	0	0	0	0	0	0	0	0	0	0
Rothia	0.09856	0.04129	0.00186	9.68268	0	0	0.00237	0.565	0.00408	0.01277	0.00714	0.0487	0	0	0.00302	0	0.01077	0.04965	0.00027	0	0.03265	0	0	0	0.07304	0.17182	0	0	0.00358	0.00054	0	0.00235	0.00109	0.0103	0.00063	0	0.00268	0	0	0	0.01208	0.00014	0.07266	0.00427	0	0.00343	0.00048	0.01261	0
Tropheryma	0	0	0	0	0	0	0	0	0	0	0	0	0	0	0	0	0	0	0	0	0	0	0	0	0	0	0	0	0	0	0	0	0	0	0	0	0	0	0	0	0	0	0	0	0	0	0	0	0
Cutibacterium	0	0	0	0	0	0	0	0	0	0	0	0	0	0	0	0	0	0	0	0	0	0	0	0	0	0	0	0	0	0	0	0	0	0	0	0	0	0	0	0	0	0	0	0	0	0	0	0	0
Propionibacterium	0	0	0	0	0	0	0	0	0	0	0	0	0	0	0.00399	0	0.08656	0	0	0	0	0	0	0	0	0.00064	0.00501	0	0	0.0012	0	0	0	0	0.03549	0	0.00098	0	0.02109	0	0	0	0	0	0.00179	0.00323	0	0	0
Propionimicrobium	0	0	0	0	0	0	0	0	0	0	0	0	0	0	0	0	0	0	0	0	0	0	0	0	0	0	0	0	0	0	0	0	0	0	0	0	0	0	0	0	0	0	0	0	0	0	0	0	0.01386
Pseudopropionibacterium	9e-05	0.00012	0	0.01651	0	0	0	6e-05	0	0	0	0	0	0	0	0	0.00121	0	0	0	0	0	0	0	0	0	0.00093	0	0	0	0	0.00058	0.00143	0	0	0	0.00315	0	0.00057	0	0	0	0	0	0	0	0	0	0
Atopobium	0.00815	0.001	0	0	0	0.00038	0	0.00572	0.00076	0	0.00808	0	0.00822	0.00249	0.06961	0	0.12355	0	0	0.00577	0.00366	0.0162	0	0	0.09116	0.12254	0.25472	0	0.0042	0.00132	0	0	0.05961	0.03473	0.07168	0	0.21701	0.00511	0.00095	0	0	0.00199	0.00501	0	0	0	0	0	0
Olsenella	1.2568	0	0	0.00297	0	0	0	0	0	0	0.00051	0	0	0.22164	0.0264	0.0008	0.12866	0	0	0.00667	0	0	0	0	0.01547	0.00831	0.02614	0	0.69418	0	0	0	0	0.00068	0.04266	0	0.13476	0.00065	2.39295	0.00339	0	0.0012	0	0	0.0005	0.00236	0	0	0
Collinsella	0.00313	0	0.27183	0	0	0.50276	0	0.16719	0.2438	0.01099	0	0	0.05672	0.06384	0.49658	0.20005	2.28342	0.07213	0	0.17354	0.97565	0.3793	0	0.00234	0.20214	0.04594	0.00737	0.13875	1.18596	0.55613	0.25922	0.20843	1.46568	0.32748	5.72193	0.11622	0.1701	0.49803	1.30835	0.07987	0	0.77076	0.82406	1.56058	0.34761	0.10565	0.3833	0	0.16412
Enorma	0.00241	0.00628	0.00052	0	0	0.00083	0	0.0002	0.00089	0.02694	0	0	0.00056	0.12758	0.00518	0.05343	0.02348	0.00013	0	0.00066	0.00078	0.00177	0.00012	0	0.00268	0.00054	0.01841	0.00396	0.0114	0.00054	0.00075	0	0.0023	0.00063	0.00961	0.00052	0.003	0.00165	0.05605	0.05744	0	0.02783	0.0007	0.00221	0.00106	0.00291	1.11537	0	0
Adlercreutzia	0	0	0	0	0	0	0	0	0	0.15036	0	0	0	0	0	0.01161	0.52651	0.01545	0	0	0.02208	0.00093	0	0	0	0.00225	0.15287	0	0.00114	0.01988	0.00577	0.00018	0	0	0.04298	0	0	0	0.00309	0	0.08492	0.01556	0	0.06519	0.0155	0	0.13121	0	0
Asaccharobacter	0	0	0	0	0	0	0	0	0	0.03817	0	0	0	0	0	0.00374	0.14351	0.00461	0	0	0.00414	0.00065	0.00043	0	0	0.0011	0.04368	0	0.00109	0.00698	0.00069	0	0	0	0.01438	0	0.00018	0	0.00072	0	0.02116	0.00605	0	0.0183	0.00541	0	0.03923	0	0
Denitrobacterium	0	0	0	0	0	0	0	0	0	0	0	0	0	0	0	0	0.00232	0	0	0	0	0.00052	0	0	0	0.00039	0.00047	0	0.0003	0	0	0	0	0	0.00017	0	0	0	0.00048	0	0	0	0	0	0	0	0.00091	0	0
Eggerthella	0.02233	0.02587	0	0	0.26231	0.25927	0.54457	0.00111	0.00787	0.01659	0.4401	0.04004	0.04523	0.00345	0	0.06264	0.09289	0.00165	0	0	0.25239	1.17903	0.50776	0.10735	0.02237	0.49289	0.92169	0.39047	0.73242	0	0	0.00153	0.11336	0	0.73749	0.03778	0.6413	0.08414	0.00412	0.00309	0.29361	0	0.00791	0.11702	0.44728	0.03519	1.20053	0	0
Enterorhabdus	0	0	0	0	0	0.00043	0.00041	0	0	0.00304	0.00078	0	0	0	0	0.00048	0.01135	0.00026	0	7e-05	0	0.00353	0.00081	0	0	0.0013	0.00736	0.00132	0.00352	0.00054	0	0	0	0	0.0048	0	0.00102	0	7e-05	0	0.00285	0.00033	0	0.00196	0.00124	0	0.00861	0	0
Gordonibacter	0.0029	0.0035	0	0	0.03595	0.04728	0.06477	0	0.00324	0.00449	0.05153	0.00562	0.01095	0.00196	0	0.01046	0.02335	0.00349	0	0.20918	0.05494	0.26306	0.07698	0.02378	0.01194	0.06707	0.12956	0.08249	0.17976	0	0.02478	0	0.01814	0	0.1791	0.00803	0.08365	0.03036	0.00257	0.0018	0.07521	0	0.00519	0.04712	0.06207	0.00475	0.22318	0	0
Slackia	0	0	0	0	0	0	0	0	0	0	0	0	0	0	0.06287	6e-05	0.4129	0	0	0	0	0	0	0	0.00014	0.01124	0.00149	0	0.00224	0	0	0	0.00074	0.0048	0.00649	0	0.01602	0	0.00139	0	0	0	0	0.00157	0	0	0	0	0
Bacteroides	26.3533	84.6191	2.08399	0	69.2677	48.8569	16.4421	2.03863	11.8032	26.4085	65.1911	34.2488	51.3956	37.8359	42.4122	19.2426	13.4553	13.5455	57.9007	18.5571	41.4962	20.6862	27.6827	52.8813	31.2773	51.7308	19.6403	36.9656	23.0255	0.5435	68.9169	20.6344	37.2921	26.4944	0.48348	62.2473	0.25093	11.841	0.20456	3.47712	7.25143	13.9349	37.0897	40.3438	11.3654	32.9995	29.0972	1.0279	0.03143
Barnesiella	0	0	0	0	0	3.47545	0	0	1.18144	0	0	0.01132	0	1.65698	0	0.22766	0.17789	0	0	1.21405	0.07122	0	0	0.00101	0.39937	0.00186	1.81474	0	0.01443	0	0	0.2862	0	0.03061	0	0.10034	0	0.01134	0	0.09966	0.23207	0.2543	0	0.62367	0	0	0	0	0
Coprobacter	0	0	0	0	0	0.20809	0	0	0	0.31755	0.03398	0	0	0	0	0	0	0	0	0	0	0.31836	0	0	0	0	0	0	0	0	0	0.01515	0	0	0	0.02611	0	0	0.00142	0	0	0	0	0.01893	0.01345	0	0.02136	0	0
Dysgonomonas	0	0	0	0	0	0	0	0	0	0	0	0	0	0	0	0	0	0	0	0	0	0	0	0	0	0	0	0	0	0	0	0	0	0	0	0	0	0	0	0	0	0	0	0	0	0	0.02501	0	0
Butyricimonas	0.00026	0.34103	0	0	0	0.55282	0	0.04027	0.16028	1.76814	0	0	0.19893	3.40296	0.44668	0.35227	0.31883	0.19319	0	0	0.04135	0.50028	0.19413	0	0	0.99157	2.64487	0.69054	0	0.00019	0	0.03959	0.09244	0.12401	0.02275	0.11595	0	0.22148	0.00289	0.09936	0.08031	0.22699	0.45617	0.06457	0.66702	0.2477	1.24986	0	0
Odoribacter	0	0	0	0	0.08873	1.36417	0	0.00658	0.54661	1.47159	2.22718	0	0.14109	1.93309	1.19774	0.49025	0.31574	0.00323	0	0.14573	0.02456	0.25583	0	0	0.48545	0.94761	0.22812	0	1.59344	0	0.09995	0.13597	0.48857	0.10287	0.03113	0.01403	0	0.83391	0.04805	0.00438	0.06069	1.45838	0.90642	0.05611	0.06589	0	0.2722	0	0
Porphyromonas	0	0	0	0.00036	0	0.01253	0	0.0393	0	0.00051	0	0	0.0041	0	0.12764	0	0	0	0	0	0	0.24156	0	0	0	0	0	0	0.00126	0	0	0	0.00748	0.0002	0	0	0.01155	0	0	0	0	0.00204	0	0	0.00238	0.01436	0.03241	0	0
Sanguibacteroides	0	0	0	0	0	0	0	0	0	0	0	0	8e-05	0	0	0.00446	0	0	0	0	0.00387	0	0	0	0	0.00225	0	0	0	0	0	0	0	0	0	0	0	0	0	0	0	0.03166	0	0.00661	0	0	0	0	0
Alloprevotella	0	0	0	0	0	0	0	0.00701	0	0	0	0	0	0	1.46133	0	0	0.0005	0	0	0	0	0	0	0	0	0	0	0	0	0	0	0	0.01905	0	0	0	0	0	0	0	0	0	0	0	0	0	0	0
Paraprevotella	0.01415	0	0.28402	0	0	0	0	0.05046	0.67501	0	0	2.03082	0	0.10964	0	0	0	0	0	0	0	0	0.4967	0.00032	0	0	0	0	0	0	0	0.16102	0	0	0	0.02683	0	0.0678	0	0	0	0	0	0.01168	0	0	0	0	0
Prevotella	54.6957	0	55.5382	0.00296	0	0.08008	0.00055	60.8867	51.1758	0.05637	0	0	0.07159	7.10793	4.07513	56.7262	3.04322	50.9872	0	0.09113	0.09636	0.03213	0	0.37744	4.257	0.30383	0.00933	0	0.0079	0.0284	0.01391	40.7735	0.64156	9.07746	0.01073	0.00862	0.00113	0.12806	0.28574	8.42567	0.01175	3.43901	0	0.03915	0.29533	0.00668	0.18834	7.07364	0
Alistipes	0.00347	0.31344	0	0	0.00141	9.46886	0.24757	0.00707	4.28311	21.7564	0.39122	0.0076	1.10908	19.8054	0.01569	5.77069	0.87574	1.87763	0	3.44292	0.78295	17.2046	0.02937	0	3.87304	20.2277	1.48381	1.26319	1.32041	0.04096	2.13493	0.31886	0.18222	0.15799	0.16094	7.79402	3.10134	0.3757	0.3936	0.25384	1.34681	2.56584	0.00039	6.31003	9.13417	0.00377	6.63619	0	0.13401
Parabacteroides	4.47716	1.58016	2.515	0	0.67961	1.64556	26.1409	0.60093	2.40877	6.09831	7.81565	0.65517	1.40795	8.33391	2.67406	1.16379	1.79049	0.41935	0	20.98	0.3962	3.08639	2.59589	1.51699	2.00897	9.49864	3.04541	25.0022	1.48374	0.29858	0.00732	1.00666	3.93077	0.54155	0.15922	5.30801	2.8322	2.17567	0.11161	1.49531	1.27122	1.96347	1.62333	10.8434	0.54917	4.68725	5.20921	0.02797	0
Tannerella	0	0	0	0	0	0	0	0	0	0	0	0	0	0	0	0	0	0	0	0	0	0	0	0	0	0	0	0	0	0	0	0	0	0	0	0	0	0	0	0	0	0	0	0	0	0	0	0	0
Capnocytophaga	0	0	0	0	0	0	0	0.01308	0	0	0	0	0	0	0.00557	0	0	0	0	0	0	0	0	0	0	0	0	0	0	0	0	0	0	0	0	0	0	0	0	0	0	0	0	0	0	0	0	0	0
Pedobacter	0	0	0	0	0	0	0	0	0	0	0	0	0	0	0	0	0	0	0	0	0	0	0	0	0	0	0	0	0	0	0	0	0	0	0	0	0	0	0	0	0	0	0	0	0	0	0	0	0
Chlamydia	0	0	0	0.00116	0	0	0	0	0	0	0	0	0	0	0	0	0	0	0	0	0	0	0	0	0	0	0	0	0	0	0	0	0	0	0	0	0	0	0	0	0	0	0	0	0	0	0	0	0
Thermus	0	0	0	0	0	0	0	0	0	0	0	0	0	0	0	0	0	0	0	0	0	0	0	0	0	0	0	0	0	0	0	0	0	0	0	0	0	0	0	0	0	0	0	0	0	0	0	0	0
Anoxybacillus	0	0	0	0	0	0	0	0	0	0	0	0	0	0	0	0	0	0	0	0	0	0	0	0	0	0	0	0	0	0	0	0	0	0	0	0	0	0	0	0	0	0	0	0	0	0	0	0	0
Bacillus	0	0	0	0	0	0	0	0	0	0	0	0	0	0	0	0	0	0	0	0	0	0	0	0	0	0	0	0	0	0	0	0	0	0	0	0	0	0	0	0	0.03872	0	0	0.00032	0	0	0	0	0
Gemella	0.00083	0.05872	0.00491	0	0.00994	0.00141	0	0.01479	0	0.00436	0.00234	0.01604	0	0	0.00077	0	0.09177	0.07595	0	0	0	0.00047	0.02821	0	0.01038	0	0.00995	0	0.03257	0	0	0.00148	0.02542	0.09553	0.04916	0	0	0	0.00279	0	0.00104	0.00095	0.09154	0.00882	0.01142	0.00663	0	0	0
Staphylococcus	0	0	0	0.0117	0	0	0	0	0	0	0	0	0	0.01488	0.07905	0	0	0	0	0.00605	0	0	0.06964	0	0	0.74225	0	0	0	0.06865	0	0	0	0	0.00423	0	0.13292	0	0	0	0	0	0	0	0	0	0.16437	0	0
Abiotrophia	0.00137	0	0	0.57996	0	0	0	0.0306	0	0	0.02979	0	0	0	0.00386	0	0	0.00147	0	0	0	0	0	0	0	0.00262	0.00198	0	0	0.08257	0	0	0.00123	0	0	0	0.00406	0	0	0	0	0	0.01248	0	0.00139	0	0	0	0
Facklamia	0	0	0	0	0	0	0	0	0	0	0	0	0	0	0	0	0	0	0	0.00559	0	0	0	0	0	0	0	0	0	0	0	0	0	0	0	0	0	0	0	0	0	0	0	0	0	0	0	0	0
Carnobacterium	0	0	0	0	0	0	0	0	0	0	0	0	0	0	0	0	0	0	0	0	0	0	0	0	0	0	0	0	0	0	0	0	0	0	0	0	0	0	0	0	0	0	0	0	0	0	0	0	0
Dolosigranulum	0	0	0	0	0	0	0	0	0	0	0	0	0	0	0	0	0	0	0.00169	0	0	0	0	0	0	0	0	0	0	0	0	0	0	0	0	0	0	0	0	0	0	0	0	0	0	0	0	0	0
Granulicatella	0	0.00082	0	0.11164	0	0	0.00076	0.03596	0	0.00027	0.00153	0.00061	0	0	0	0	0.00123	0.00372	0	0	0	0	0	0	0.00183	0.00315	0	0	0	0	0	0	0.01215	0.00438	0.00224	0	0	0	0	0	0	0	0.00252	0	0	0	0	0	0
Bavariicoccus	0	0	0	0	0	0	0	0	0	0	0	0	0	0	0	0	0	0	0	0	0	0	0	0	0	0	0	0	0	0	0	0	0	0	0	0	0	0	0	0	0	0	0	0	0	0	0	0	0
Enterococcus	0.17567	0	0	37.7287	0.006	0	0.69567	0.00053	0	0	0.0561	0	2.8219	0.87701	0.66876	0	0.00874	0	1.00942	4.78238	1.07661	2.74046	7.49441	0	0.09309	5.15732	0.14753	2.46615	2.38573	70.8011	0	0	0	0.04213	20.1329	0.23238	77.0625	0.22199	0.00893	4.2815	2.8302	0	0	12.3557	0	0	4.07098	1.01899	58.5634
Melissococcus	0	0	0	0	0	0	0	0	0	0	0	0	0	0	0	0	0	0	0	0	0	0	0	0	0.00125	0	0	0	0	0	0	0	0	0	0	0	0	0	0	0	0	0	0	0	0	0	0	0	0
Vagococcus	0	0	0	0	0	0	0	0	0	0	0	0	0	0	0	0	0	0	0	0	0	0	0	0	0	0	0	0	0	0	0	0	0.0003	0	0	0	0	0	0	0	0	0	0	0	0	0	0	0	0
Lactobacillus	0.03975	0	0	0.86483	0.00916	0	0.00284	0.35857	2.13999	0.14521	2.7577	0.00124	0.00048	4.10305	0.02194	0	0.08133	0.10712	8.16699	8.11884	0	0.38529	0	0.00126	2.45207	0.01941	24.3011	0.00195	0.94934	4.35601	0	0	0	0.05233	5.03495	2.06889	0.24113	0.11837	0.0243	0	0.76072	0.01795	0.00163	0.00161	0.00022	0.12293	0.09153	0.51828	0.03454
Pediococcus	0	0	0	0.02151	0	0	0	0	0	0	0	0	0	0	0	0	0	0	0.24564	0	0	0	0	0	0	0	0	0	0	0	0	0	0	0	0	0	0	0	0	0	0	0	0	0	0	0	0	0	0
Sharpea	0	0	0	0	0	0	0	0	0	0	0	0	0	0	0	0	0	0	0	0	0	0	0	0	0	0	0	0	0	0	0	0	0	0	0	0	0	0	0.00029	0	0	0	0	0	0	0	0	0	0
Leuconostoc	0	0	0	0.00429	0	0	0	0	0	0	0.00202	0	0	0.01391	0	0	0	0.00426	0	0	0	0	0	0	0	0	0	0	0	0	0	0	0	0	0.00735	0	0	0	0	0	0.00505	0.00117	0	0	0	0	0	0	0
Weissella	0	0	0	0.48703	0	0	0	0	0.00213	0	0.10816	0	0	0	0	0	0	0.04656	0	0	0	0.00844	0	0	0	0	0	0	0	0	0	0	0	0	0.00722	0.00055	0	0	0	0	0	0	0	0	0	0	0	0	0
Lactococcus	0	0	0.02275	0.01052	0	0	0	0	0.00035	0	0	0	0	0	0	0.00015	0	0.00024	0	0	0	0	0.12661	0	0	0	0	0	0.0269	0	0	0	0	0	0.09487	0	0	0	0	0	0	0	0	0.00347	0	0	0	0	0
Streptococcus	0.09897	0.37626	0.01921	6.74858	0.10662	0.32162	2.67676	3.54845	1.50539	0.56732	0.35106	0.1469	0.00736	0.01957	1.35529	0.09799	0.68362	0.32763	0.18542	0.2147	0.16266	0.19999	0.04779	0.02788	6.18826	0.1683	4.08745	0.08449	0.82776	0.06348	0.00231	0.06002	1.73831	1.25252	3.1263	0.06056	0.10131	0.19112	0.05483	0.00207	0.12903	0.15827	0.3652	0.17921	0.06002	0.05011	0.09919	0.24939	0.03052
Catabacter	0.00547	0	0	0.00191	0	0.00071	0	0	0	0.01163	0.011	0	0.00831	0.32386	0.37094	0.00297	0.05218	0	0	0.59977	0.00838	0.20146	0	0.0008	0.02722	0.01916	0.00922	0	0.02984	0	0	0	0.00613	0	0.48866	0.00166	0.03067	0.00689	0.21593	0	0	0.01664	0	0.02519	0.47774	0.03764	0.07382	0	0
Christensenella	0	0	0	0	0	0	0	0	0	0.00118	0	0	0.00275	0.28092	0	0.01544	0.01391	0	0	0	0	0.53911	0	0	0	0.08455	0	0	0.07068	0	0	0	0	0	0.00024	0	0	0	0.0001	0	0.00033	0	0	0	0	0	0	0	0
Butyricicoccus	0	0	0	0	0.0462	0	0	0	0	0	0.10899	0.03389	0	0.00387	0	0	0	0	0	0	0	0.01309	0.01635	0	0	0	0	0	0	0	0	0	0	0	0	0	0	0	0	0	0	0	0.01616	0	0	0	0	0	0
Clostridium	0	0.6782	0.01651	0	0.00516	0.37668	0	0	0.04738	1.89853	0.67222	0.08548	0.18819	0.29098	0.0923	0.31135	2.93066	0.11998	0	0	0.09704	0.02254	0.02159	0.39466	0.87255	0.04024	0.35439	0.9609	0	0.00737	0	0.46411	0.27308	1.87502	0.11864	3.67267	0	0.09421	0.0967	7.58915	0.12131	0.20283	0.04779	0.1587	1.90596	1.06821	0.10009	0	0
Hungatella	0.075	0.03458	0	0.26413	0.22516	0.08188	10.3138	0.00418	0.03972	0.09151	0.24404	0.00291	0.81002	0.0298	0	0.17456	0.04757	0.00295	0	2.56412	5.07809	3.55047	0.19884	0.21483	0.04085	0.14521	0.10595	0.18074	0.00157	0.06189	0.03303	0.00267	0.64253	0	0.38182	0.08824	0.0152	0	0.06088	0.02282	3.90803	0	0.05253	0.05158	1.42213	0.11376	2.58703	0	31.1517
Lactonifactor	0	0	0	0	0	0.00119	0	0	0	0	0	0	0	0	0	0	0.00833	0	0	0	0	0.02763	0.01802	0.00277	0	0	0	0	0.00275	0	0	0	0.00143	0	0.00324	0	0	0.00147	0	0	0	0	0.0017	0	0	0	0.00105	0	0
Mogibacterium	0	0.00139	0	0	0	0	0	0	0.00036	0	0	0	0	0	0.00347	0	0.22318	0	0	0	0	0.00542	0	0	0.00169	0	0.00495	0.00068	0.0466	0.00285	0	0	0	0.0413	0.11639	0	0.00043	0.00728	0.01381	0	0	0	0.00116	0.00291	0.00115	0	0	0	0
Intestinimonas	0.0013	0	0	0	0	5e-05	0	0.01838	0	0.00554	0	0	0	0	0.25401	0.16925	0.00147	0.0013	0	0	0.13445	0.00291	0	0	0.03527	0.0457	0.29786	0	0.01188	0	0	0	0	0.00123	0	0.00076	0	0.00207	0.04011	0	0	0.01643	0	0	0	0	0.0197	0	0
Lawsonibacter	0	0	0	0	0	0	0	0	0.00926	0.0212	0	0	0.00281	0.00056	0	0.07552	0.03756	0.00096	0	0	0.01128	0.31339	0	0.01134	0.04807	0.02945	0	0	0.00342	0	0	0.0032	0	0	0.00483	0.03939	0	0.00797	0.00298	0.00238	0.00219	0.00668	0	0.02007	0.02628	0.10593	0	0	0
Monoglobus	0	0	0	0	0	0	0	0	0	0	0	0	0	0	0	0	0	0	0	0	0	0	0	0	0	0	0	0	0	0	0	0	0	0	0	0	0	0	0	0	0	0.0003	0.00349	0	0	0	0	0	0
Anaerofustis	0	0	0	0	0	0	0	0	0	0	0	0	0	0	0	0.00051	0.00745	0	0	0	0	0	0	0	0	0	0	0	0.00179	0	0	0	0	0	0	0	0	0	0	0	0	0	0	0	0	0	0	0	0
Eubacterium	0	0.11697	4.67418	0	0.21893	4.03509	0	0.02288	4.5891	4.44817	2.19742	1.72459	0.00188	0.05235	0.08096	0.12031	15.6131	7.08599	0	1.28325	1.6136	0.245	0	0.41096	1.87869	0.31966	3.58515	0.02307	1.40279	0.17822	0.04242	0.11142	0.0021	0.0831	0.90192	0.06121	0.35594	0.19274	12.7866	0.47627	0.32669	14.0667	5.33119	0.32396	1.39678	0.96254	2.1009	0.07306	0
Pseudoramibacter	0	0	0	0	0	0	0	0	0	0	0.01187	0	0	0	0	0	0	0	0	0	0	0.00068	0	0	0	0	0	0	0	0	0	0	0	0	0	0	0	0	0	0	0	0	0	0	0	0	0	0	0
Mageeibacillus	0	0	0	0	0	0	0	0	0	0	0	0	0	0	0.00059	0	0	0	0	0	0	0	0	0	0	0.00049	0	0	0	0	0	0	0.00345	0	0	0	0	0	0	0	0	0	0	0	0	0	0	0	0
Anaerocolumna	0	0	0	0	0	0	0	0	0	0	0	0	0	0	0	0	0	0	0	0	0	0	0	0	0	0	0	0	0	0	0	0	0	0	0	0	0	0	0	0	0	0	0	0	0	0	0	0	0
Anaerostipes	0	0.2279	0.23596	0	0.25117	0.45555	0.05088	0.15493	0.16971	0.13796	0	12.4693	0.09526	0	0.05969	0.01202	0.5618	0.46593	0	0.00454	0.22344	0.03562	0	0.00011	0.01192	0	0	0.01727	0.00434	0.00934	0.01413	0.27451	0.04242	0.01156	0.11223	0.01123	0	0	0.01062	0	0.42117	0.55366	3.57238	0.0036	0.11037	0.13053	0.08327	0	0
Anaerotignum	0	0	0	13.3568	0.01185	0.02117	1.13376	0	0	0	0	0	0	0	0	0	0	0	0	0	0.01116	0	6.57834	0.05408	0	0	0	0	0	0	0	0.01088	0.02639	0	0.00061	0	0	0	0	0.22412	0	0	0.54834	0	0	0	0	0	0
Blautia	0.03206	2.54225	4.51165	0.11725	1.67229	0.59443	0.83785	7.00227	0.97729	2.21511	0.19944	4.64193	0.1412	0.37551	0.13163	0.05751	6.4217	0.72897	0	2.56821	0.30618	1.69903	13.5871	2.49607	2.84566	0.42261	2.55917	5.85821	1.51651	0.44758	0.0148	6.7781	3.84896	0.19641	1.81681	0.98271	0.11394	0.25905	2.05335	2.41162	4.65738	1.79947	12.8899	2.47504	19.9668	1.61167	0.46563	6.52522	0.13459
Butyrivibrio	0	0	0	0	0	0	0	0	0	0	0	0	0	0	0.02946	0	0	0	0	0	0	0	0	0	0	0	0	0	0	0	0	0	0	0	0	0	0	0	0	0	0	0	0	0	0	0	0	0	0
Catonella	0	0	0	0	0	0	0	0	0	0	0	0	0	0	0	0	0	0	0	0	0	0	0	0	0	0	0	0	0	0	0	0	0	0	0	0	0	0	0	0	0	0	0	0	0	0	0	0	0
Coprococcus	0	0	1.53879	0	0	0	0	0.00118	0	0.25668	0	0	0	0	0.01529	0.00073	3.35694	0.37727	0	0.03468	0.3418	0.01005	0	0.00494	0	0.00716	0	0	0.16059	0.03564	0.04765	0.78058	0	0.1422	0	0	0	0.01745	1.59048	0.00106	0	8.67291	0.00393	0.41764	0.04531	0	0.33957	0	0
Dorea	0	0	1.42123	0	0	0.21005	0	0.45188	0	0.54871	0	0.92991	0.00848	0	0.10543	0.05368	2.76299	0.2747	0	0.00186	0	0.25853	0	0.00035	0	0.06744	0	0.01603	0.11092	0.05028	0.00706	0.47753	1.60621	0.36322	0.7337	0.00768	0	0.02455	0.12149	0.00207	0.36026	1.11906	2.88855	0.28235	0.09342	0	0.29352	0.05266	0
Eisenbergiella	0	0.0108	0	0	0.18457	0.03642	0	0.00303	0.02185	0.0127	0	0.00028	1.28393	0.53506	0	0.05715	0.05653	0	0	0.05339	1.17434	7.40152	3.65564	0.74781	0.26208	0.27912	0.96985	0	0	0	0	0.00013	0	0	0.20426	0.0311	0.00198	4.19573	0.03081	0.15955	0.51465	0	0.00092	0.00301	0	0	12.2367	0	0
Faecalicatena	0	0	0	0	0	0	0	0	0	0	0	0	0	0	0	0	0	0	0	0	0	0.41287	0	0	0	0	0	0	0.19509	0	0	0	0	0	0.00277	0	0	0	0	0	0.00135	0	0	0	0	0	0	0	0
Fusicatenibacter	0	0.41799	0.00839	0	0	0.18156	0	0.07427	0.20174	0.6867	0	1.20571	0	0	0.00979	0.03888	5.66137	0.19413	0	0	0.05732	0.01086	0	0	0.66475	0	0	0.01274	0.36655	0.00957	0.00261	0	0.71338	0.0209	0.28955	0	0	0	0.07161	1.38727	0	1.34545	0.4521	0.24204	0	0	0.25729	0	0
Lachnoanaerobaculum	0	0	0	0	0	0	0	0.00687	0	0	0	0	0	0	0	0	0	0	0	0	0	0	0	0	0	0	0	0	0	0	0	0	0	0.00324	0	0	0	0	0	0	0	0	0	0	0	0	0	0	0
Lachnoclostridium	0.07523	1.38396	0.01238	0	0.80562	0.65662	3.47913	0.56889	0.08845	0.06137	3.85679	0.04115	6.03915	0.02211	2.11671	0.28557	0.28432	0.02061	0	0.32093	0.56589	4.55955	6.17049	0.69045	1.88432	1.53229	2.58239	0.75784	0.53174	0.10573	0.00771	0.03469	0.71893	0.01303	1.7165	5.92196	0.00275	0.14741	0.09175	0.09567	2.36547	0.01308	0.77945	1.21149	8.60903	0.99376	0.93855	0	0.11985
Lachnospira	0	0	0	0	0	0	0	0	2.65059	2.80749	0	0	0	0	0.02636	0	4.92649	1.21651	0	0	0.53674	0.00267	0	9.28454	2.1917	0	0	0.00897	1.83574	0.16165	0	0	3.74226	0.04985	0.12325	0	0	0	0.00854	0	0.09845	0.00333	0.7726	0.0876	0.0751	0	0	0	0
Murimonas	0	0	0	0	0	0	0	0	0	0	0	0	0.0226	0	0	0	0.00182	0	0	0	0	0	0	0	0	0	0	0	0	0	0	0	0	0	0	0	0	0	0	0	0	0	0	0	0	0	0	0	0
Oribacterium	0	0.00216	0	0	0	0	0	0.03926	0	0	0	0	0	0	0.08446	0	0	0	0	0	0	0	0	0	0	0.00241	0.0076	0	0.0009	0	0	0	0	0.02113	0.00286	0	0	0	0	0	0	0	0.00078	0	0	0	0	0	0
Robinsoniella	0	0	0	0	0.0014	0	0.00154	0	0	0	0.02025	0	0.01338	0	0	0	0	0	0	0	0	0.01694	0	0	0	0	0	0	0	0	0	0	0	0	0	0	0	0	0	0	0	0	0	0	0	0	0	0	0
Roseburia	0	0	11.7224	0	1.42083	8.64358	0	0.00149	2.73231	1.40821	0.19563	12.4865	0	0	3.86242	0.02848	0.37835	2.78627	0.052	0	0.01824	0.00479	0	0	7.49245	0	0.00926	0.00603	0.04387	0.01248	0	0	3.82159	0.14794	0.09317	0	0	0.21713	0.01765	0.83426	0.02229	1.85942	15.7485	0.0332	0.01912	0	0.02883	0	0
Sellimonas	0.00038	0.00902	0	0	0	0.00058	0.23807	0	0.00676	0	0	0	0	0	0	0	0.00298	0	0	0	0	0	5.07469	0	0.28201	0	0	0.10344	6.06896	0	0	0	0.00522	0	0.13946	0	0	0.01162	0.00677	0.01475	0	0	0.35651	0.00158	0	0	0	0	0
Shuttleworthia	0	0	0	0	0	0	0	0	0	0	0	0	0	0	0	0	0.00126	0	0	0	0	0	0	0	0.00177	0	0	0	0	0	0	0	0	0.00119	0.00525	0	0	0	0	0	0	0	0	0	0	0	0	0	0
Stomatobaculum	0	0	0	0	0	0	0	0.00091	0	0	0	0	0	0	0.00155	0	0	0	0	0	0	0	0	0	0	0	0	0	0	0	0	0	0	0.00022	0.00243	0	0	0	0	0	0	0	0	0	0	0	0	0	0
Tyzzerella	0.00925	0	0	0.00013	0.4308	0.78701	0	0	0.00221	0.00094	0	0	0.00378	0	0.00345	0.01057	0.31511	0	0	0.33415	0.01853	0.05856	0	0.21903	0.09066	0.00235	0	0.14799	0	0.00813	0	0.47448	0	0	0.0037	0	0	0	0.01767	0.44358	0	0	0.0954	0.01151	0.02575	0.0098	0	0	0
Oscillibacter	0	0	0.70542	0	0	0.13001	0	0.11376	0	1.76604	0	0	0.08189	0.0501	2.13534	0.27149	7.13329	0.49581	0	0.40124	0.08523	0	0	0	0.2244	0.01301	1.2642	0	0.32841	0.19165	0	0.07618	0	0.10789	0	0.00016	0	0.19838	0.93797	0.00455	0.10699	2.5077	0	0.12909	0.59246	0	0.08992	0	0.01197
Peptococcus	0	0	0	0	0	0	0	0	0	0	0	0	0	0	0.00674	0	0	0	0	0	0	0	0	0	0	0	0	0	0	0	0	0	0.00193	0	0	0	0	0	0	0	0	0.00255	0	0	0	0	0	0	0
Clostridioides	0.02907	0	0	0	0.0314	0	0.20245	0	0	0	0.57028	0	0.1729	0	0	0	0	0	0	0	0	0	0	0	0	0.02508	0	0	0	0	0	0	0.00477	0	0	0	0	0	0	0	0	0	0	0	0	0	0	0	0.19269
Criibacterium	0	0	0	0	0	0	0	0	0	0	0	0	0	0	0.06406	0	0	0	0	0	0	0	0	0	0	0	0	0	0	0	0	0	0	0	0	0	0	0	0	0	0	0	0	0	0	0	0	0	0
Filifactor	0	0	0	0	0	0	0	0	0	0	0	0	0	0	0	0	0	0	0	0	0	0	0	0	0	0.00124	0	0	0	0	0	0	0	0	0	0	0	0	0	0	0	0	0	0	0	0	0	0	0
Intestinibacter	0	0.00168	0	0	0	0.00278	0	0	0.01659	0	0	0	0	0	0	0	0.03917	0	0	0	0	0.03391	0	0	0.04701	0	0.48472	0	0.00213	0	0	0	0.00766	0	0.00171	0	0	0	0.03478	0	0	0.00608	0.02302	0.016	0	0.00173	0.00036	0	0
Paeniclostridium	0	0	0	0	0	0	0	0	0	0	0	0	0	0	0	0	0	0	0	0	0	0	0	0	0	0	0	0	0	0	0	0	0	0	0	0	0	0	0	0	0	0	0	0	0	0	0	0	0
Paraclostridium	0	0	0	0	0	0	0	0	0	0	0	0	0	0	0	0	0	0	0	0	0	0	0	0	0	0	0	0	0	0	0	0	0	0	0	0	0	0	0	0	0	0	0	0	0	0	0	0	0
Peptostreptococcus	0	0	0	0.01152	0	0	0	0.00252	0	0	0	0	0	0	0.33741	0.00017	0	0	0	0	0	0.00606	0	0	0.1133	0.05498	0	0	0.02162	0.03354	0	0	0.32049	0.10858	0.57769	0	0.00583	0	0	0	0	0.00238	0.00061	0.00874	0	0	0	0	0
Romboutsia	0	0	0	0	0	0	0	0	0	0	0	0	0	0	0	0	0.00303	0	0	0	0	0	0	0	0	0	0	0	0.00098	0	0	0	0	0	0.00045	0	0	0	0	0	0	0	0.00281	0.0001	0	0	0.00158	0	0
Terrisporobacter	0	0	0	0	0	0	0.00071	0	0	0	0	0	0	0	0	0	0.00014	0	0	0	0	0	0	0	0	0	0	0	0	0	0	0	0	0.02559	0	0	0	0	0	0	0	0	0	0	0	0	0	0	0
Agathobaculum	0	0	0.57319	0	0	0.13142	0	0.18344	0.14249	0.36807	0.19295	0	0	0	0	0	0.2209	0.13602	0	0	0	0	0	0	0.43534	0	0.00906	0.00125	0.00034	0	0	0.09559	0.1484	0.21721	0.02579	0	0	0.00065	0.00436	0.00147	0.00577	0.13571	0.55022	0	0.00125	0.09193	0.00157	0	0
Anaerofilum	0	0	0	0	0	0	0	0	0	0	0	0	0	0	0	0	0	0	0	0	0	0	0	0	0	0	0	0	0	0	0	0	0	0	0	0	0	0	0	0	0	0	0	0	0	0	0	0	0
Anaeromassilibacillus	0	0	0	0	0	0	0	0	0	0	0	0	0	0.1415	0	0.01437	0.01988	0	0	0.10193	0	0.0105	0	0	0	0	0.42529	0	0	0	0.92541	0	0	0	0.01934	0	0	0	0.10585	0	0	0.00209	0	0	0.00083	0	0	0	0
Anaerotruncus	0.00019	0	0	0	0.16892	0.00934	0.00742	0	0.00748	0.02927	0.07648	0.02217	0.05861	0.00647	0	0.00954	0.00646	0	0	0.94166	0.37835	0.20455	1.66856	0	0.04947	0.16978	0.04694	0.01076	0.01942	0	0	0	0.12018	0	0	0.01194	0	0	0.05893	0	0.00316	0.01104	0.14783	0.00236	0.0053	0	0.0088	0	0
Faecalibacterium	9.12352	0	2.90879	29.3132	0.60372	6.52063	0	7.216	3.57933	8.85763	0.41561	1.52784	0.02366	0.04601	8.67458	3.72633	7.19809	4.49665	0	0.213	0.30842	0.56202	0	2.81083	6.48391	0.13429	0.08445	0.01549	10.502	0.01492	7.85967	2.51981	0.22654	7.95114	0.52857	0.01232	0	0.50167	0.0788	0.05726	36.5461	11.2156	7.58106	17.0737	0.71202	5.7259	0.1235	0	0
Flavonifractor	0.04063	0.65325	0	0	0.69027	0.77598	1.93938	0.02344	0.2844	0.05165	0.91169	0.16588	0.2249	0.24383	0	0.40355	0.27387	0.01753	0	0.66111	0.77938	0.14578	9.7852	0.80458	0.60749	0.2298	0.0592	0.26815	1.64775	0.00145	0	0.26988	2.76167	0.01713	0.03922	2.5909	0	0.00469	0.01092	0.10259	0.607	0.06673	0.71794	0.44452	5.10273	0.87216	0.06044	0	0
Gemmiger	0.01833	0	1.49793	0	0	0	0	0.00721	0.02014	0.05763	1.95394	0	0	0	0.01392	0.00983	0.97214	0.36481	0	0.01192	0	0.00268	0.7021	0	0.41119	0.17423	0	0	0.00895	0.01114	0	0.00033	0	0.08806	0.00606	0	0	0.01868	0.0417	0.01453	0	0.18993	0.09683	0.01459	0.01416	0	0.60397	12.7991	0
Harryflintia	0	0	0	0	0	0	0	0	0	0.0139	0	0	0	0	0	0.01327	0.01817	0	0	0	0.01575	0	0	0	0	0	0	0	0	0	0	0	0	0	0	0.00681	0	0.0332	0	0	0	0	0	0	0	0	0	0	0
Pseudoflavonifractor	0	0	0	0	0	0	0.0163	0	0	0.00059	0	0	0	0	0	0	0.00916	0	0	0.00433	0.07487	0	0.00184	0	0	0	0	0	0	0	0	0	0	0	0	0	0	0	0.00873	0	0	0	0	0	0.03283	0	0.00035	0	0
Ruminococcus	0	0	0	0	0	0	0	2.07703	0	0.54614	0	1.12665	0	0	0.31735	0.04073	6.19959	3.31892	1.62231	0	0.6584	0	0	0	1.63954	0	1.1968	0	2.6846	0.03753	0.182	0	0	0.37885	0	0	0	0	1.04899	0	0	1.93939	2.72778	0.46816	0.06598	0	0.76599	0	0
Ruthenibacterium	0	0.19499	0.1791	0	0.33781	0.13955	9.49301	0.00552	0.01954	0.25964	3.09424	0.03998	0.66535	0.23207	0.897	0.18372	0.74374	0.05969	0	21.371	4.97706	21.609	8.18448	0.0638	0.26152	2.30477	0.46815	4.08349	0	0.0552	0.02116	0.01702	2.50952	0.03992	0.38091	2.12613	0.0281	5.54766	3.09335	0.10443	0.24476	0.09208	0.69242	0.07954	1.95613	1.9185	0.21452	0.35177	0
Subdoligranulum	0	0	0	0	0	0	0	0	0	0	0	0	0	0	0	0	0	0	0	0	0	0	0	0	0	0	0	0	0	0	0	0	0	0	0	0	0	0	0	0	0	0	0	0	0	0	0	0	0
Absiella	0	0	0	0	0	0	0	0	0.02272	0	0	0	0	0.01628	0	0	0	0	0	0	0	0	0	0	0	0	0	0.00608	0	0	0	0	0	0	0	0	0	0	0	0	0	0	0.01687	0.00113	0.0008	0	0	0.01377	0
Bulleidia	0	0	0	0	0	0	0	0	0	0	0	0	0	0	0.00052	0	0	0	0	0	0	0	0	0	0	0	0	0	0.00046	0	0	0	0	0.00042	0.00469	0	0	0	0	0	0	0	0	0.00046	0	0	0	0	0
Candidatus_Stoquefichus	0	0	0	0	0	0.00747	0	0	0	0.01044	0	0	0	0	0	0	0	0.00603	0	0	0	0	0	0	0	0	0.29702	0	0.06125	0	0	0	0	0	0	0	0	0	0	0	0	0.01092	0	0.05205	0	0	0	0.03603	0
Catenibacterium	0	0	0	0	0	0	0	0	0	0	0	0	0	0	0.02143	0	0	0	0	0	0	0	0	0.00014	0	0	0	0	0	0	0.00903	0.2251	0	0	0	0	0	0	0.2062	0	0	0	0	0	0	0	0	0	0
Coprobacillus	0	0	0	0	0	0.00232	0	0	0	0	0	0	2.05956	0	0	0.00394	0.00466	0	0	0	0.56869	1.67628	0	0.00334	0	0.03327	1.08906	0.19677	0	0	0	0	0	0	0.00734	0.00108	0	0	0	0	0.44576	0	0	0.17449	0	0	0	0	0
Dielma	0	0	0	0	0	0.09298	0	0	0	0.0114	0.01277	0	0.0175	0	0	0.00035	0.00624	0.00187	0	0.00918	0.01035	0.21271	0	0	0.04187	0.00211	0.11176	0.22145	0	0	0	0.00153	0.00774	0.02356	0.00182	0	0	0.00511	0	0	0	0	0.01006	0	0.01109	0	0.14941	0	0
Eggerthia	0	0	0	0	0	0	0	0	0	0	0	0	0	0	0	0	0	0	0	0	0	0	0	0	0.00381	0	0	0	0	0	0	0	0	0.00019	0.00184	0	0	0	0	0	0	0	0	0	0	0	0	0	0
Erysipelatoclostridium	0.05254	0.2363	0	0	0.24071	0.06546	1.0111	1.445	0.05463	0.00993	0.25252	0.22387	0.33047	0.1358	0.42806	0.09114	0.50558	0.00648	0.04809	0.90782	0.59849	4.01666	0.72968	0.30537	0.26179	0.32357	0.73977	6.78918	10.8837	0.25272	15.7275	0.45231	4.56505	0.41395	4.27702	0.25664	0.1683	0.13628	0.19201	8.95543	1.53087	0.0001	1.33882	0.25332	1.95773	0.12538	5.5591	0.15522	0
Erysipelothrix	0	0	0	0	0	0	0	0	0	0	0.01998	0	0	0.2091	0	0	0.0109	0	0	0	0	0.12943	0	0	0	0.00166	0	0	0	0	0	0	0	0	0.82698	0	0	0.0143	0.02148	0	0	0.00433	0	0	0.01289	0	0	0	0
Faecalicoccus	0	0	0	0	0	0	0	0	0.00507	0	0	0.02357	0	0.03376	0	0.02159	0	0.00282	0	0	0	0	0	0	0	0	0.00867	0	0	0	0	0	0	0	0.37705	0	0	0.00858	0.08074	0	0	0.05191	0	0	0	0	0.21657	0.01692	0
Faecalitalea	0.00901	0	0	0	0	0	0	0	0	0	0	0	0	2.40259	0	0.00219	0	0.00312	0	0	0	0	0	0	0	0	0.27326	0	0.02332	0	0	0	0	0	0	0	0	0	0	0.0307	0	0.00218	0	0	0	0	0.37958	0	0
Holdemanella	0.04224	0	0	0	0	0	0	0	0	0	0	0	0	0	0.1302	0	0.14931	0	0	0	0	0	0	0.00297	0.00978	0	0.34853	0	0	0.21872	0	0.6139	0	0	0	0	0	0.2233	0.73554	0	0	0	0	0	0	0	0	0	0
Holdemania	0	0	0	0	0	0	0	0	0	0.17835	0	0	0	0	0	0.01028	0	0	0	0	0	0	0	0	0	0	0	0	0	0	0	0.00617	0	0.01476	0.00597	0	0	0	0	1.37765	0.00079	0	0.12024	8e-05	0.00673	0	0	0.36924	0
Massiliomicrobiota	0	0	0	0	0	0	0	0	0	0	0	0	0	0	0	0	0	0	0	0	0	0	0	0	0	0	0	0	0	0	0	0	0	0	0	0	0	0	0	0	0	0	0	0	0	0	0	0	0
Solobacterium	0	0	0	0	0	0.00726	0	0.0007	0	0	0	0.00079	0	0	0	0	0.06234	0.00043	0	0	0	0	0	0	0.00715	0	0.01078	0	0.03962	0	0	0	0	0.01273	0.01769	0	0.00194	0	0.00015	0	0	0.00107	0.00485	0.0038	0	0	0	0	0
Turicibacter	0	0	0	0	0.00014	0.00683	0	0	0	0	0	0	0	0	0.00078	0	0.01679	0	0	0	0	0	0	0	0	0	0	0	0.00677	0	0	0	0.00884	0	0.00898	0	0	0	0.00123	0	0.001	0	0	0	0	0	0	0	0
Acidaminococcus	0	0	0	0	0.00722	0	0	0.00434	1.10101	0.02156	0	0	0	0	0.00142	0	0.77497	0	0	0	0	0.00079	0	0	1.16687	0	0.25957	0	0	0	0	0	0.77598	0.0391	0.01822	0	0.01026	0.08637	0.00037	0	0	0	0	0.58173	0	0	0	0	0
Phascolarctobacterium	3.16448	1.16239	5.77605	0	0.61745	1.17538	1.43882	2.75667	0.43071	3.12159	0	0.53236	0.78065	1.40406	1.24245	0.92129	0.80404	0.29044	0	0	0.7112	0.60907	1.96847	1.22362	0.95414	0.00309	0.0997	1.60732	0.14258	0.00077	0.01786	3.76627	1.74005	0.32851	0.10086	0.2928	0.04096	0.82126	0.05761	0.10683	0.44778	2.3028	0.01222	0.16424	2.59642	0.89755	0.29642	0	0
Megamonas	0	0	0	0	3.92976	0.38129	0	0	0.09953	0.01633	0	0	0	0	0	0.01154	0.01754	0.00592	0	0	0	0.00333	0.00035	0.11582	0	0.00229	0	2.04828	0	0	0.00946	9.61386	0.01194	0	0.05849	3.6516	0	0.19303	0	0.07662	0	0.13304	0.09596	0.02009	0.73013	0.48187	0.00551	0	0
Mitsuokella	0	0	0	0	0	0	0	0	0	0	0	0	0	0	0.21097	0	0.01773	0	0	0	0	0	0	0	0	0	0	0	0	0	0	0	0	0	0	0	0	0	0	0	0	0	0	0	0	0.00436	0	0	0
Selenomonas	0	0	0	0	0	0	0	0	0	0	0	0	0	0	0	0	0	0.00017	0	0	0	0	0	0	0	0	0	0	0	0	0	0	0	0	0	0	0	0	0	0	0	0	0	0	0	0	0	0	0
Allisonella	0	0	0.00879	0	0.01233	0	0	0	0.00631	0	0	0	0	0	0.00942	0	0.02575	0	0	0	0	0	0	0	0	0	0	0	0	0	0	0.06761	0	0	0	0	0	0	0	2.7832	0	0.00031	0	0.00121	0	0	0	0	0
Anaeroglobus	0	0	0	0	0.00099	0	0	0	0.01269	0	0	0	0	0	1.92467	0	0	0	0	0	0	0	0	0	0.00095	0	0	0.00225	0	0	0	0	0	0	0	0	0.03675	0	0	0	0	0	0	0	0	0	0	0	0
Dialister	0	0	0	0	0	0	0	0	0.01588	0	0	0	0	0	0.13569	0	0	0	0	0	0	0.00069	0	0	0.03858	0	0	0	0	0	0	0	0	0.27867	0	0	0.03352	0	0.0159	0	0	0.00386	0	0	0	0.00023	0	0	0
Megasphaera	0	0	2.48121	0	0.00891	0.0001	0	0	0.09069	0	0	0.00037	0.00303	0	0.39266	0	0.23017	0	0	0	0	0.02128	0	0.03897	0.04937	0	0	0.29356	0	0	0	0.00219	0	0.05533	0.00259	0	0.04485	0	0.00032	0.00332	0	0.00017	0	0.03861	0	0.1032	0	0	0
Negativicoccus	0	0	0	0	0	0	0	0	0	0	0	0	0.00387	0	0	0	0	0	0	0	0	0	0	0	0	0	0	0	0	0	0	0	0	0	0	0	0	0	0	0	0	0	0	0	0.01376	0	0	0	0
Veillonella	0	0	0	0.42103	0.0155	0.18863	0.0002	0.57692	0.4017	0.02243	1.21221	0.04993	0.08816	0	0.02457	0	0.01008	0.10431	14.9457	0	0	0	0.00284	0.05761	0.58017	0	0.01957	0.01083	0.00365	0.00318	0	0.00346	0.00577	1.49268	0.0305	0	0.83017	0	0	0	0	0.02597	0.00474	0	0	0.12928	0	5.3811	0
Anaerococcus	0	0	0	0	0	0.00334	0	0	0	0	0	0	0.0811	0	0.05852	0	0	0	0	0.06487	0	0.006	0	0	0	0	0	0	0	0	0	0	0.01732	0	0	0	0	0	0	0	0	0	0	0	0.01232	0	0	0	0
Finegoldia	0	0	0	0	0	0.00335	0	0	0	0	0	0	0.05443	0	0.12589	0	0	0	0	0.04984	0	0.04681	0	0	0	0.00093	0.00159	0	0	0.00371	0	0	0.02018	0	0.04825	0	0	0	0	0	0.00272	0	0	0	0.07006	0	0.01546	0.00079	0
Parvimonas	0	0	0	0	0	0	0	0	0.00027	0.00903	0	0	0	0	0.29065	0	0.01426	0	0.0012	0	0	0.01142	0	0	0.01035	0.03702	0.01492	0	0.93962	0	0	0	0.00088	0.00137	0.02398	0	0	0.00124	0	0	0	0.02575	0.00027	0.01855	0	0.00048	0	0	0
Peptoniphilus	0	0	0	0	0	0.00452	0	0	0	0	0	0	0.02336	0	0.04822	0	0	0	0	0.0119	0	0.00924	0	0	0	0	0.00424	0	0	0.00381	0	0	0.0019	0	0	0	0	0	0	0	0	0.00209	0	0	0.02855	0.01313	0.05834	0.00313	0
Fusobacterium	0	2.60072	0	0.17529	1.00581	0.11751	1.82939	0.18714	0.07848	0	1.28178	0.00012	0.01902	0	0.28093	0	0.00345	0.00489	0	0	0	0	1.96426	1.40086	0.03157	0.8345	0.00151	6.25172	0.00242	0.27761	0.92395	6.35067	0.01973	7.01239	0.01064	0	0.0089	0	0	0.02211	6.40808	0.16265	0.03449	0	0	0.22317	0	0	0
Leptotrichia	0	0	0	0	0	0	0	0	0	0	0	0	0	0	0	0	0	0	0	0	0	0	0	0	0	0	0	0	0	0	0	0	0	0.07704	0	0	0	0	0	0	0	0	0	0	0	0	0	0	0
Sneathia	0	0	0	0	0	0	0	0	0	0	0	0	0	0	0	0	0	0	0	0	0	0	0	0	0	0	0	0	0	0	0	0	0	0	0	0	0	0	0	0	0	0	0	0	0	0	0	0	0
Victivallis	0	0	0	0	0	0	0	0	0	0.00217	0	0	0	0	0.03432	0.16019	0	0	0	0	0.00051	0	0	0	0	0.01528	0	0	0	0.02149	0	0	0	0.0129	0	0.00036	0	0	0	0	0	0.04917	0	0	0	0	0	0	0
Ochrobactrum	0	0	0	0	0	0	0	0	0	0	0	0	0	0	0	0	0	0	0	0	0	0	0	0	0	0	0	0	0	0	0	0	0	0	0	0	0	0	0	0	0	0	0	0	0	0	0	0	0
Azorhizobium	0	0	0	0	0	0	0	0	0	0	0	0	0	0	0	0	0	0	0	0	0	0	0	0	0	0	0	0	0	0	0	0	0	0	0	0	0	0	0	0	0	0	0	0	0	0	0	0	0
Enhydrobacter	0	0	0	0	0	0	0	0	0	0	0	0	0	0	0	0	0	0	0	0	0	0	0	0	0	0	0	0	0	0	0	0	0	0	0	0	0	0	0	0	0	0	0	0	0	0	0	0	0
Achromobacter	0	0	0	0	0	0	0	0	0	0	0	0	0	0	0	0	0	0	0	0	0	0	0	0	0	0	0	0	0	0	0	0	0	0	0	0	0	0	0	0	0	0	0	0	0	0	0	0	0
Cupriavidus	0	0	0	0	0	0	0	0	0	0	0	0	0	0	0	0	0	0	0	0	0	0	0	0	0	0	0	0	0	0	0	0	0	0	0	0	0	0	0	0	0	0	0	0	0	0	0	0	0
Lautropia	0	0	0	0.01526	0	0	0	0.34083	0	0.06252	0.0023	0	0	0	0	0	0	0.00184	0	0	0	0	0	0	0	0	0	0	0	0	0	0	0	0	0	0	0	0	0	0	0	9e-05	0	0	0	0	0	0	0
Ralstonia	0	0	0	0	0	0	0	0	0	0	0	0	0	0	0	0	0	0	0	0	0	0	0	0	0	0	0	0	0	0	0	0	0	0	0	0	0	0	0	0	0	0	0	0	0	0	0	0	0
Comamonas	0	0	0	0	0	0	0	0	0	0	0	0	0	0	0.99283	0.01439	0	0	0	0	0	0	0	0	0	0	0	0	0	0	0	0	0	0	0.01214	0	0	0	0	0	0	0.00182	0	0	0	0	0	0	0
Ottowia	0	0	0	0.00218	0	0	0	0	0	0	0	0	0	0	0	0	0	0	0	0	0	0	0	0	0	0	0	0	0	0	0	0	0	0	0	0	0	0	0	0	0	0	0	0	0	0	0	0	0
Oxalobacter	0	0	0	0	0	0	0	0	0	0	0.00235	0	0	0	0	0	0	0	0	0.00179	0	0	0	0	0	0	0	0	0	0	0.00065	0	0	0	0.00737	0	0.00703	0.01748	0.11666	0	0	0	0	0	0.01984	0	0	0	0
Parasutterella	0	0.10501	0	0	0	0.01052	0	0	0	0.06973	0	0	0	0	0	0	0.0139	0.0277	0	0	0	0	0	0.01154	0	0	0.03605	0	0	0	0	0.01234	0	0	0	0	0	0.00229	0	0	0.02999	0.01926	0.00809	0.00353	0	0.0658	0	0	0
Sutterella	0	0	0	0	0	0	0.7552	0.09232	1.82489	0.08511	0	0.00909	0.01897	0.01754	0.00256	0.0965	0.03014	0.01792	0	0	0.01964	0	0	0.01715	0.04042	0.0114	0	0.11843	0	0	0	2.55967	0	0.03986	0	0	0	0	0.00042	23.1213	0.01837	0.06185	0.02302	0.0004	0.00113	0	0.00192	0	0
Turicimonas	0	0.02293	0	0	0	0	0	0	0	0.00408	0	0	0	0	0	0	0.00025	0.00066	0	0	0	0	0	0.0038	0	0	0	0	0	0	0	0	0	0	0	0	0	0	0	0	0	0.00126	0	0	0	0.0019	0	0	0
Eikenella	0	0	0	0	0	0	0	0.04452	0	0	0	0	0	0	0.00553	0	0	0.00192	0	0	0	0	0	0	0	0	0	0	0	0	0	0	0	0.00185	0	0	0	0	0	0	0	0	0	0	0	0	0	0	0
Kingella	0	0	0	0	0	0	0	0.00298	0	0	0	0	0	0	0	0	0	0	0	0	0	0	0	0	0	0	0	0	0	0	0	0	0	0	0	0	0	0	0	0	0	0	0	0	0	0	0	0	0
Morococcus	0	0	0	0	0	0	0	0	0	0	0	0	0	0	0	0	0	0	0	0	0	0	0	0	0	0	0	0	0	0	0	0	0	0	0	0	0	0	0	0	0	0	0	0	0	0	0	0	0
Neisseria	0	0	0	0	0	0	0.00212	1.34284	0	0	0	0.18113	0	0	0.0445	0	0	0.14524	0	0	0	0	0	0	0	0	0	0	0	0	0	0	0	0.0053	0	0	0	0	0	0.01691	0	0	0.03878	0	0	0	0	0	0
Desulfomicrobium	0	0	0	0	0	0	0	0	0	0	0	0	0	0	0	0	0	0	0	0	0	0	0	0	0	0	0	0	0	0	0	0	0	0	0	0	0	0	0	0	0	0	0	0	0	0	0	0	0
Bilophila	0.01188	0.05668	0.12268	0	0.28493	0.14585	0.97964	0.00646	0.02979	0.03231	0.27807	0.02599	0.02978	0.00218	0.09615	0.07684	0.02772	0.0268	0	0.02686	0	0.10559	0	0.15576	0.08215	0.19773	0.30207	0.01449	0.07457	0	0.00457	0.0389	0.14038	0	0.01143	0.01098	0.0314	0.04424	0.0021	0.0166	0.08462	0.00652	0.06343	0.03313	0.08353	0.01607	0.02611	0	0
Desulfovibrio	0	0	0.00043	0	0	0	0	0.03932	0.45679	1.26893	0	0	0.28015	0.11828	0.68469	0.2058	0.17006	0.25584	0	0	0.13895	0	0	0	0.72044	0.18491	0.00349	0	0	0.01889	0	0	0	0.14707	0.03397	0.09088	0.03208	0.6545	0.03514	0.00379	0	0.43216	0	0	0	0	0.73405	0	0
Campylobacter	0	0	0	0.00136	0.40362	0.02233	0	0.00306	0.00055	0.00111	0	0.00426	0.01896	0	0.12363	0	0	0.03626	0	0.02217	0	0.01102	0	0	0.00229	0	0	0	0	0.02653	0	0	0.00114	0.04514	0	0	0	0	0	0	0	0.15504	0	0	0.02258	0.0012	0	0	0
Helicobacter	0	0	0	0	0	0	0	0	0	0	0	0	0	0	0	0	0	0	0	0	0	0	0	0	0	0	0	0	0	0.07465	0	0	0	0	0	0	0	0	0	0	0	0	0	0	0	0	0	0	0
Aeromonas	0	0	0	0	0	0	0.99484	0	0	0	0	0	0	0	0	0	0	0	0	0	0	0	0	0	0	0	0	0	0	0	0	0	0	0	0	0	0	0	0	0	0	0	0	0	0	0	0	0	0
Anaerobiospirillum	0	0	0	0	0	0	0	0	0	0	0	0	0	0	0	0	0	0	0	0	0	0	0	0	0	0	0	0	0	0	0	0	0	0	0	0	0	0	0	0.00568	0	0	0	0	0	0	0	0	0
Succinatimonas	0	0	0	0	0	0	0	0	0.00844	0	0	0	0	0	0	0.01074	0.01641	0	0	0	0	0	0	0	0	0	0	0	0	0	0	0	0	0	0.00055	0	0	0	0.00405	0.5704	0	0.01167	0	0	0	0.05925	0	0	0
Cardiobacterium	0	0	0	0	0	0	0	0.00121	0	0.00124	0	0	0	0	0	0	0	0.0059	0	0	0	0	0	0	0	0	0	0	0	0	0	0	0	0	0	0	0	0	0	0	0	0	0	0	0	0	0	0	0
Plesiomonas	0	0	0	0	0	0	0	0	0	0	0	0	0	0	0	0	0	0	0	0	0	0	0	0	0	0	0	0	0	0	0	0	0	0	0	0	0	0	0	0	0	0	0	0	0	0.00163	0	0	0
Atlantibacter	0	0	0	0	0	0	0	0	0	0	0	0	0	0	0	0	0	0	0	0	0	0	0	0	0	0	0	0	0	0	0	0	0	0	0	0	0	0	0	0	0	0	0	0	0	0	0	0	0
Citrobacter	0	0	0	0	0	0	0.01055	0	0.00068	0	0	0	0	0	0	0.00041	0	0.00178	0	0	0	0	0	0	0	0	0.16788	1.24394	1.78712	0	0	0	0.08274	0.06472	0.10622	0	0	0	0.0009	14.4515	0	0	0	0	0	0	0	0	0
Cronobacter	0	0	0	0	0	0	0	0	0	0	0	0	0	0	0	0	0	0.00108	0	0	0	0	0	0	0	0	0	0	0	0	0	0	0	0	0	0	0	0	0	0	0	0	0	0	0	0	0	0	0
Enterobacter	0	0	0	0	0.15908	0	0	0.23356	0.00076	0	0	0	0	0	0	0	0	0.0121	0	0	0	0	0	0	0.03451	0	0.14949	0	0.08818	0.0016	0	0	0.01132	0	0.14663	0	0	0	0	0.1216	0	0.00522	0	0	0.52406	0	0	0	0
Escherichia	0.00176	0.65344	0.00087	0	12.4689	6.63464	16.4329	6.18661	0.72796	2.97016	1.42716	0.02689	24.1089	0.01957	12.4809	0.15089	0.83156	0.07281	7.99959	1.25607	11.5589	1.38435	0.00253	23.463	3.80002	0.03056	10.518	1.04904	10.1161	0.82606	0	0.09069	18.0131	38.7227	14.7972	1.08635	1.13189	55.2556	29.5992	1.39029	0.36398	0.7591	0.07545	0.60397	5.6239	45.9243	5.17864	57.9903	0
Klebsiella	0	0.00853	0	0	3.21082	0.03151	1.04593	0.00736	0.04247	0.02035	0	0	0.52901	6.22754	3.22628	2.84002	0	0.51718	0.02065	0.00484	0.28748	0.02844	0	0	0.66952	0	0.02688	0.06747	7.59146	0.60749	0	0	3.14632	0.12581	7.29281	0.49156	0.03986	0.32157	7.39185	2.4716	19.1391	0.26744	0.00172	0.31085	0.10051	0.00168	0.382	2.29149	0
Kluyvera	0	0	0	0	0.0075	0	0	0	0	0	0	0	0	0	0	0	0	0	0	0	0	0	0	0	0	0	0	0	0	0	0	0	0	0	0.01053	0	0	0	0	0	0	0	0	0	0	0	0	0	0
Kosakonia	0	0	0	0	0	0	0	0	0	0	0	0	0	0	0	0	0	0.00092	0	0	0	0	0	0	0	0	0	0	0	0	0	0	0	0	0	0	0	0	0	0	0	0	0	0	0	0	0	0	0
Leclercia	0	0	0	0	0	0	0	0	0	0	0	0	0	0	0	0	0	0	0	0	0	0	0	0	0	0	0	0	0	0	0	0	0	0	0	0	0	0	0	0	0	0	0	0	0	0	0	0	0
Pluralibacter	0	0	0	0	0	0	0	0	0	0	0	0	0	0	0	0	0	0	0	0	0	0	0	0	0	0	0	0	0	0	0	0	0	0	0	0	0	0	0	0	0	0	0	0	0	0	0	0	0
Pseudocitrobacter	0	0	0	0	0	0	0	0	0	0	0	0	0	0	0	0	0	0	0	0	0	0	0	0	0	0	0	0	0	0	0	0	0	0	0	0	0	0	0	0	0	0	0	0	0	0	0	0	0
Raoultella	0	0	0	0	0	0	0	0	0	0	0	0	0	0	0	0	0	0	0	0	0	0	0	0	0	0	0	0	0	0	0	0	0	0	0	0	0	0	0	0	0	0	0	0	0	0	0.00091	0	0
Salmonella	0	0	0	0	0	0	0	0	0	0	0	0	0	0	0	0	0	0	0	0	0	0	0	0	0	0	0	0	0	0	0	0	0	0	0	0	0	0	0	0	0	0	0	0	0	0	0	0	0
Morganella	0	0	0	0	0.00337	0	0.95023	0	0	0	0	0	0.0003	0	0	0	0	0	0	0	0	0	0	0	0	0	0	0	0	0	0	0	0	0	0	0	0.03082	0	0	9.18793	0	0	0	0	0	0	0	0.14862	0
Proteus	0	0	0	0	0	0	0	0	0	0	0	0	0	0	0	0	0	0	0	0	0	0	0	0	0	0	0.0014	0	0	0.00645	0	0	0	0.14824	0.00336	0	0	0	0	0	0	0	0	0	0	0	0.02194	0.83349	0
Providencia	0	0	0	0	0	0	0	0	0	0	0	0	0	0	0	0	0	0	0	0	0	0	0	0	0	0	0	0	0	0	0	0	0	0	0	0	0	0	0	0	0	0	0	0	0	0	0	0	0
Serratia	0	0	0	0	0	0	0	0	0	0	0	0	0	0	0	0	0	0	0	0	0	0	0	0	0	0	0	0	0.00775	0	0	0	0	0	0	0	0	0	0	0	0	0	0	0	0	0	0	0	0
Aggregatibacter	0	0	0	0	0	0	0	0	0	0	0	0	0	0	0.02284	0	0	0.18458	0	0	0	0	0	0	0	0	0	0	0	0	0	0	0	0.02308	0	0	0	0	0	0	0	0.00754	0	0	0	0	0	0	0
Haemophilus	0	0.01686	0	0	0	0.1388	0	0.01861	0.13845	0.02644	0	0.26887	0	0	0.00701	0	0.00267	1.84892	0	0	0	0	0	0	0.01308	0	0.01354	0	0.00249	0	0	0.06814	0	0.09762	0	0	0	0	0.00075	0.01259	0.04937	0.00176	0.19448	0	0	0	0	0	0
Acinetobacter	0	0	0	0.00011	0	0	0	0	0	0	0	0	0	0	0	0	0	0	0	0	0	0	0	0	0	0	0	0	0	0	0	0	0	0	0	0	0.00394	0	0	0	0	0	0	0	0	0	0	0	0
Moraxella	0	0	0	0	0	0	0	0	0	0	0	0	0	0	0	0	0	0	0	0	0	0	0	0	0	0	0	0	0	0	0	0	0	0	0	0	0	0	0	0	0	0	0	0	0	0	0	0	0
Pseudomonas	0	0	0	0	0	0	0	0	0	0	0	0	0	0	0.7022	0.00338	0	0	0	0	0	0	0	0	0	0	0	0	0.01795	0	0	0.02199	0	0	0	0	0	0	0	0	0	0	0	0	0.01563	0	0	0.00174	0
Stenotrophomonas	0	0	0	0	0	0	0	0	0	0	0	0	0	0	0	0	0	0	0	0	0	0	0.00355	0	0	0	0	0	0	0	0	0	0	0	0	0	0	0	0	0	0	0	0	0	0	0	0	0	0
Treponema	0	0	0	0	0	0	0	0	0	0	0	0	0	0	0	0	0	0	0	0	0	0	0	0	0	0	0	0	0	0	0	0	0	0.00032	0	0	0	0	0	0	0	0	0	0	0	0	0	0	0
Cloacibacillus	0	0	0	0	0	0	0	0	0	0.42376	0	0	0.07209	0.00291	0	0.02231	0.01044	0	0	0	0.5853	0.46169	0	0	0	0.01406	2.99069	0	0.02119	0.00096	0	0	0	0	0.49351	0.06865	0.22248	3.62291	0.15886	0	0	0.02736	0	0	0	0	0.03706	0	0
Fretibacterium	0	0	0	0	0	0	0	0	0	0	0	0	0	0	0.00168	0.00011	0.00058	0.00229	0	0	0	0.00426	0	0	0.00299	0.0006	0	0	0	0	0	0	0	0.00061	0	0	0.00189	0	0	0	0	0.00114	0	0	0	0	0	0	0
Jonquetella	0	0	0	0	0	0	0	0	0	0	0	0	0	0	0	0	0	0	0	0	0	0	0	0	0	0	0	0	0	0	0	0	0	0	0	0	0	0	0	0	0	0	0	0	0	0	0	0	0
Pyramidobacter	0	0	0	0	0	0	0	0	0	0	0	0.00369	0	0	0	0.00095	0	0	0	0	0	1.01768	0	0	0.16284	0.01305	0	0	0	0	0	0	0	0.00323	0	0	0.00136	0	0	0.01196	0	0	0	0	0	0	0	0	0
Synergistes	0	0	0	0	0	0	0	0	0	0	0	0	0	0	0	0	0	0	0	0	0	0.01895	0	0	0	0	0	0	0	0	0	0	0	0	0	0	0	0	0	0	0	0	0	0	0	0	0	0	0
Mycoplasma	0	0	0	0	0	0	0	0	0	0	0	0	0.18061	0	0	0	0	0	0	0	0	0	0	0	0	0	0	0	0	0	0	0	0	0	0	0	0	0	0	0	0	0	0	0	0	0	0	0	0
Ureaplasma	0	0	0	0	0	0	0	0	0	0	0	0	0.00602	0	0	0	0	0	0	0	0	0	0	0	0	0	0	0	0	0	0	0	0	0	0	0	0	0	0	0	0	0	0	0	0	0	0	0	0
Akkermansia	0	0	0	0	0	0	0	0	0	0.96523	0	0.00292	3.06999	0	0	0.00526	0	0.34154	0	0	14.7006	0.01404	0	0	0.41247	1.11162	0.60846	0	0.16904	0	0.04773	0	0.32687	0	0	0.00108	7.43905	0.97154	0.65864	0	0	10.102	0	0	20.2938	0	0	0	0
Candida	0	0	0	0.00059	0	0	0	0	0	0	0	0	0.00977	0	0	0	0	0	0.01926	0	0	0	0	0	0	0	0	0.16245	0	0.03304	0.00189	0	0	0	0.39511	0	0.29148	0	0	0	0.36934	0	0	0.0006	0	0	0.00628	0.01055	0
Saccharomyces	0	0	0	0.03223	0	0	0	0	0	0	0	0	0	0	0	0	0	0	0	0	0	0	0	0	0	0	0	0	0	0	0	0	0	0	0	0	0	0	0	0	0	0	0	0	0	0	0	0	0
Blastocystis	0	0	0	0	0	0	0	0	0	0	0	0	0	0	0	0	0	0	0	0	0	0	0	0	0	0	0	0	0	0	0	0	0	0	0	0	0	0	0	0	0	0	0	0	0	0	0	0	0
[truncated: 161 more columns]

## Sheet: species
ID	201300442G21	201300455G21	201300461G21	201300510G21	201300580G21	201300665G21	211300346G21	211300346G22	211300354G21	211300366G21	211300370G21	211300381G21	211300405G21	211300422G21	211300446G21	211300450G22	211300475G21	211300552G21	211300629G21	211300638G22	211300638G23	211300639G22	211300641G22	211300641G23	211300641G24	211300641G25	211300641G26	211300644G21	211300647G22	211300647G23	211300647G25	211300651G21	211300654G23	211300656G21	211300669G21	211300672G21	211300672G23	211300714G21	211300732G22	211300732G23	211300743G21	211300743G22	211300743G23	211300745G21	211300745G22	211300750G21	211300758G21	211300760G21	211300760G23
group	Survival	Survival	Survival	Survival	Survival	Survival	Survival	Survival	Survival	Survival	Survival	Survival	Survival	Survival	Survival	Survival	Survival	Survival	Survival	Death	Death	Death	Survival	Death	Survival	Survival	Death	Survival	Survival	Survival	Survival	Survival	Survival	Survival	Death	Survival	Death	Death	Death	Death	Death	Survival	Survival	Survival	Survival	Death	Death	Survival	Death
Methanobacterium_sp_MB1	0	0	0	0	0	0	0	0	0	0	0	0	0	0	0	0	0	0	0	0	0	0	0	0	0	0	0	0	0	0	0	0	0	0	0	0	0	0	0	0	0	0	0	0	0	0	0	0	0
Methanobrevibacter_arboriphilus	0	0	0	0	0	0	0	0	0	0	0	0	0	0	0	0	0	0	0	0	0	0	0	0	0	0	0.00691	0	0	0	0	0	0	0	0	0	0	0	0	0	0	0	0	0	0	0	0	0	0
Methanobrevibacter_oralis	0	0	0	0.00049	0	0	0	0	0	0	0	0	0	0	0	0	0	0	0	0	0	0	0	0	0	0	0	0	1.4761	0	0	0	0	0	0	0	0.00056	0	0	0	0	0	0	0	0	0	0	0	0
Methanobrevibacter_smithii	0.00316	0	0	0	0	0	0	0	0	0.83603	0	0	0.77944	0	0.44345	0.65704	0	0	0	7.62781	5.81991	0.34733	0	0	0	0.0546	0	0	0	18.4236	1.8638	0	0	0.11136	7.87421	0.13328	0	8.28483	0	0	0	1.58863	0	0	0	0	12.7156	0	8.50084
Methanobrevibacter_woesei	0	0	0	0	0	0	0	0	0	0	0	0	0	0.9869	0	0	0	0	0	0	0	0	0	0	0	0	0	0	0	0	0	0	0	0	0	0	0	0	0	0.01548	0	0	0	0	0	0	0	0	0
Methanosphaera_cuniculi	0	0	0	0	0	0	0	0	0	0	0	0	0	0	0	0	0	0	0	0	0	0	0	0	0	0	0	0	0	0	0	0	0	0	0	0	0	0	0	0	0	0	0	0	0	0	0	0	0
Methanosphaera_sp_SHI1033	0	0	0	0	0	0	0	0	0	0.00362	0	0	0	0	0	0	0	0	0	0	0	0	0	0	0	0	0	0	0	0	0	0	0	0	0	0	0	0	0	0	0	0	0	0	0	0	0	0	0
Methanosphaera_stadtmanae	0	0	0	0	0	0	0	0	0	0	0	0	0.00092	0	0.00519	0	0	0	0	0	0	0	0	0	0	0	0	0	0	0.00305	0	0	0	0	0	0.00136	0	0.07371	0	0	0	0	0	0	0	0	0	0	0
Actinobaculum_massiliense	0	0	0	0	0	0	0	0	0	0	0	0	0	0	0	0	0	0	0	0	0	0	0	0	0	0	0	0	0	0	0	0	0	0	0	0	0	0	0	0	0	0	0	0	0	0	0	0	0
Actinobaculum_sp_oral_taxon_183	0	0	0	0	0.0193	0	0	0	0	0	0	0	0	0	0	0	0.01209	0	0	0	0	0	0	0	0	0.00208	0	0	0	0	0	0	0	0	0	0	0	0	0	0	0	0	0	0	0	0	0	0	0
Actinomyces_cardiffensis	0	0	0	0	0	0	0	0	0	0	0	0	0	0	0	0.0001	0.02413	0	0	0	0	0	0	0	0	0	0	0	0	0	0	0	0	0	0	0	0.00015	0	0	0	0	0	0	0	0	0	0	0	0
Actinomyces_europaeus	0	0	0	0	0	0	0	0	0	0	0	0	0	0	0	0	0	0	0	0.00291	0	0	0	0	0	0	0	0	0	0	0	0	0	0	0	0	0	0	0	0	0	0	0	0	0	0	0	0	0
Actinomyces_georgiae	0	0	0	0	0	0	0	0	0	0	0	0	0	0	0.00091	0	0.00398	0	0	0	0	0	0	0	0	0	0	0	0	0	0	0	0	0	0	0	0	0	0.00047	0	0	0	0	0	0	0	0	0	0
Actinomyces_graevenitzii	0	0	0	0	0	0	0	0	0.00086	0	0	0.00388	0	0	0	0	0.0109	0	0	0	0	0	0	0	0.001	0	0	0	0.00014	0	0	0.00094	0	0	0.05276	0	0	0.00216	0	0	0	0	0.00736	0.00216	0	0	0	0	0
Actinomyces_hongkongensis	0	0	0	0	0	0	0	0	0	0	0	0	0	0	0.00392	0	0.00329	0	0	0	0	0	0	0	0	0	0	0	0	0	0	0	0	0	0.00221	0	0	0	0.00012	0	0	0	0	0	0	0	0	0	0
Actinomyces_johnsonii	0	0	0	0	0	0	0	0	0	0	0	0	0	0	0	0	0.02711	0	0	0	0	0	0	0	0	0	0.01765	0	0.0008	0	0	0	0	0	0	0	0	0	0	0	0	0	0	0	0	0	0	0	0
Actinomyces_massiliensis	0	0	0	0	0	0	0	0	0	0	0	0	0	0	0	0	0.00292	0	0	0	0	0	0	0	0	0	0	0	0	0	0	0	0	0	0	0	0	0	0.01113	0	0	0	0	0	0	0	0	0	0
Actinomyces_naeslundii	0	0	0	0.00035	0	0	0	0	0.00021	0	0	0	0	0	0	0	0.0292	0	0	0	0	0.00055	0	0	0	0	0	0	0	0	0	0	0.00319	0	0	0	0	0	0	0	0	0	0.00125	0	0	0	0	0	0
Actinomyces_odontolyticus	0.01718	0.00321	0	0	0.00194	0.00024	0.00707	0.02424	0.0042	0.00643	0	0.00686	0	0	0.00726	0	0.02682	0.01197	0	0	0	0.00389	0.00286	0	0.01749	0.00229	0.00071	0.00041	0.0125	0.00492	0	0	0.00766	0.02455	0.05702	0	0.0028	0.00827	0.00364	0.00618	0.00441	0.00021	0.00634	0.00316	0.00292	0.00023	0	0	0
Actinomyces_oris	0.00354	0	0	9e-05	0	0	0	0	0	0	0	0	0	0	0	0	0.09215	0	0	0	0	0	0	0	0.00251	0	0.00325	0	0.00325	0	0	0	0.00298	0	0.00981	0	0	0.01564	0	0	0	0.00162	0.00159	0	0	0	0	0.00024	0
Actinomyces_radicidentis	0	0	0	0	0	0	0	0	0	0	0	0	0	0	0	0	0	0	0	0	0	0	0	0	0	0	0	0	0	0	0	0	0	0	0	0	0	0	0	0	0	0	0	0	0	0	0	0	0
Actinomyces_radingae	0	0	0	0	0	0	0	0	0	0	0	0	0	0	0	0	0	0	0	0	0	0	0	0	0	0	0	0	0	0	0	0	0	0	0	0	0	0	0	0	0	0	0	0	0.00194	0	0.00047	0	0
Actinomyces_ruminicola	0	0	0	0	0	0	0	0	0	0	0	0	0	0	0	0	0	0	0	0	0	0	0	0	0	0	0	0	0	0	0	0	0	0	0	0	0	0	0	0	0	0	0	0	0	0	0	0	0
Actinomyces_sp_HMSC035G02	0.00592	0.00049	0	0	0	0	0	0.01802	0.00218	0	0	0.0025	0	0	0.00176	0	0.00396	0.00167	0	0	0	0.00185	0	0	0.01155	0	0	0	0.00389	0.00072	0	0	0.00017	0.00608	0.03742	0	0.00074	0.0017	0	0	0.00233	0	0.00049	0.0006	0	0	0	0	0
Actinomyces_sp_HPA0247	0	0	0	0	0	0	0	0	0	0	0	0	0	0	0	0	0.00252	0.00012	0.00232	0	0	0	0	0	0	0	0	0	0.00158	0	0	0	0	0	0.00984	0	0	0.00285	0.0014	0	0	0	0	0	0	0	0	0	0
Actinomyces_sp_ICM47	0.00037	0	0	0	0	0	0	0	0.00301	0	0	0.01216	0	0	0.00191	0	0.18313	0.0008	0	0	0	0	0	0	0	0	0	0	0.00139	0.00074	0	0.00811	0.01136	0.00128	0.03913	0	0	0.01148	0.00046	0	0	0.00065	0.04993	0.0019	0	0	0	0	0
Actinomyces_sp_S6_Spd3	0.0009	0	0	0	0	0	0	0.00488	0	0	0	0.00301	0	0	0	0	0.04019	0	0	0.0019	0	0	0	0	0.00384	0	0.00262	0	0.00089	0.00107	0	0.00377	0	0.0031	0.03909	0	0.00058	0	0.00066	0	0	0	0.00412	0	0	0	0	0	0
Actinomyces_sp_oral_taxon_170	0	0	0	0	0	0	0	0	0	0	0	0	0	0	0	0	0.00649	0	0	0	0	0	0	0	0	0	0	0	0	0	0	0	0	0	0	0	0	0	0	0	0	0	0	0	0	0	0	0	0
Actinomyces_sp_oral_taxon_180	0	0	0	0	0	0	0	0.03407	0	0	0	0	0	0	0.00385	0	0.04868	0	0	0	0	0	0	0	0.00067	0.01199	0.02268	0	0.00068	0	0	0	0	0	0.01072	0	0	0	0	0	0	0	0	0	0	0	0	0.27078	0
Actinomyces_sp_oral_taxon_181	0.00207	0	0	0	0	0	0.00098	0.01693	0.00043	0	0	0.00471	0	0	0	0	0.01218	0.00169	0.00324	0	0	0	0	0	0.00093	0.00054	0.00114	0	0.00063	0	0	0.00082	0.00316	0	0.02915	0	0.00275	0	0	0	0	0	0.00099	0	0	0	0	0.00134	0
Actinomyces_sp_oral_taxon_414	0	0	0	0	0	0	0	0	0	0	0	0.00036	0	0	0.01785	0	0.04488	0.00034	0	0	0	0	0	0	0	0	0.00261	0	0.00015	0	0	0	0	0	0.00104	0	0	0	0	0	0	0	0.00271	0	0	0	0	0	0
Actinomyces_sp_oral_taxon_448	0	0	0	0	0	0	0	0	0	0	0	0	0	0	0	0	0.0364	0	0	0	0	0	0	0.00364	0	0	0	0	0	0	0	0	0	0	0.00128	0	0	0.00668	0.01168	0	0	0	0	0	0	0	0	0	0
Actinomyces_sp_oral_taxon_897	0	0	0	0	0	0	0	0	0	0	0	8e-05	0	0	0.00189	0	0.02136	0	0	0	0	0	0	0	0	0	0	0	0.00055	0	0	0	0	0	0.00056	0	0.00111	0	0	0	0	0	0.00255	0	0	0	0	0	0
Actinomyces_turicensis	0	0	0	0	0	0.00186	0	0	0	0	0	0	0.0125	0	0	0	0	0	0	0.00109	0	0	0	0	0	0	0	0	0	0.12539	0	0	0.0155	0	0.04205	0	0	0	0	0	0	0	0	0	0	0	0	0	0
Actinomyces_urogenitalis	0	0	0	0	0	0	0	0	0	0	0	0	0	0	0	0	0	0	0	0	0	0	0	0	0	0	0	0	0	0	0	0	0.0148	0	0	0	0	0	0	0	0	0	0	0	0	0	0	0	0
Actinomyces_viscosus	0.00134	0	0	0	0	0	0	0	0	0	0	0	0	0	0	0	0	0	0	0	0	0	0	0	0	0	0	0	0	0	0	0	0	0	0	0	0	0	0	0	0	0	0	0	0	0	0	0	0
Actinotignum_schaalii	0	0	0	0	0	0	0	0	0	0	0	0	0	0	0	0	0	0	0	0	0	0	0	0	0	0	0	0	0	0	0	0	0	0	0	0	0	0	0	0	0	0	0	0	0	0	0	0	0
Actinotignum_timonense	0	0	0	0	0	0	0	0	0	0	0	0	0	0	0	0	0	0	0	0	0	0	0	0	0	0	0	0	0	0	0	0	0	0	0	0	0	0	0	0	0	0	0	0	0	0	0	0	0
Mobiluncus_curtisii	0	0	0	0	0	0	0	0	0	0	0	0	0	0	0	0	0	0	0	0	0	0	0	0	0	0	0	0	0	0	0	0	0	0	0	0	0	0	0	0	0	0	0	0	0	0	0	0	0
Trueperella_pyogenes	0	0	0	0	0	0	0	0	0	0	0	0	0	0	0	0	0	0	0	0	0	0	0	0	0	0	0	0	0	0	0	0	0	0	0	0	0	0	0	0	0	0	0	0	0	0	0	0.02405	0
Varibaculum_cambriense	0	0	0	0	0	0.00069	0	0	0	0	0	0	0	0	0	0	0	0	0	0	0	0	0	0	0	0	0	0	0	0	0	0	0.0031	0	0	0	0	0	0	0	0	0	0	0	0.00363	0	0	0	0
Aeriscardovia_aeriphila	0	0	0	0	0	0	0	0	0	0	0	0	0	0	0	0	0	0	0.00282	0	0	0	0	0	0	0	0	0	0	0	0	0	0	0	0.00601	0	0	0	0	0	0	0	0	0	0	0	0	0	0
Alloscardovia_omnicolens	0	0	0	0	0	0	0	0	0	0	0	0	0	0	8e-05	0	0	0	0	0	0	0	0	0	0.17423	0	0	0	0	0	0	0	0	0	0.1265	0	0	0	0	0.00259	0	0	0	0	0	0	0	0	0
Bifidobacterium_adolescentis	0	0	0	0	0	0	0	0	0	0	0	0	0	0	0	0	0	0	0	0	0	0	0	0	0	0	0	0	0	0	0	0	0	0	2.97557	0.01811	0	0	0	0	0	0	0	0	0	0	0	0	0.08099
Bifidobacterium_animalis	0	0	0	0	0	0	0	0	0	0	0	0	0	0	0	0	0	0	0	0	0	0	0	0	0	0	0	0	0.06588	0	0	0	0	0	0	0	0	0	0	0	0	0	0	0	0	0	0	0	0
Bifidobacterium_bifidum	0	0	0	0	0	0	0	0	0.03526	0	0	0	0	0	0	0	0	0	0	0	0	0	0	0	0	0	2.50557	0	0	0	0	0	0.14223	0	0	0	0	0	0	0	2.33316	0	0	0	0	0	0	0	0
Bifidobacterium_breve	0	0	0	0	0	0	0	0	0	0	0	0	0	0	0	0	0	0	6.88836	0	0	0	0	0	0	0	5.3403	0	0	0	0	0	0	0	0	0	0	0	0	0	0	0	0	0	0	0.00339	0	0	0
Bifidobacterium_dentium	0	0.0008	0	0	0.02253	0	0.0044	0.004	0.00821	0	0.04958	0.64747	0	0.00952	0.01019	0	0.69081	0	0.00581	0	0	0.00086	0	0	0.61622	0.00118	0	0	0.03739	0	0	0	0	0	0.07576	0	0.01278	0	0.92257	0	0	0	0.00521	0	0	0	0.00289	0.00794	0.09943
Bifidobacterium_gallinarum	0	0	0	0	0	0	0	0	0	0	0	0	0	0	0	0	0	0	0	0	0	0	0	0	0	0	0	0	0	0	0	0	0	0	0	0	0	0	0	0	0	0	0	0	0	0	0	0	0
Bifidobacterium_longum	0	0.05631	0	0	0	0	0	0.13698	0.00512	0.00713	0	0	0	0	0	0.27195	0.83958	0.0063	0	0.40432	0	0	0	0	0.02359	0	0.0548	0.0085	0	0	0.23519	0	0	0	5.44463	0.01733	0.27774	0.00222	26.3004	0.00339	2.2526	0.13197	0.06735	0.03187	1.84528	0	0.75013	1.52338	0.73608
Bifidobacterium_mongoliense	0	0	0	0	0	0	0	0	0	0	0	0	0	0	0	0	0	0	0	0	0	0	0	0	0	0	0	0	0	0	0	0	0	0	0	0	0	0	0	0	0	0	0	0	0	0	0	0	0
Bifidobacterium_moukalabense	0	0	0	0	0	0	0	0	0	0	0	0	0	0	0	0	0.0018	0	0	0	0	0	0	0	0	0	0	0	0	0	0	0	0	0	0	0	0	0	0	0	0	0	0	0	0	0	0	0	0
Bifidobacterium_pseudocatenulatum	0	0.01639	0	0	0	0	0	0	0.00142	0	0	0	0	0.02615	0	0.214	0	0	0.85615	0	0	0	0	0	0.0027	0.00143	0.15858	0	2.763	0	0.43957	0	0	0	8.01865	0.0189	0	0	5.36901	0	1.47386	0.20864	0.01698	0.03255	0.06946	0	0.76044	0	0
Bifidobacterium_pseudolongum	0	0	0	0	0	0	0	0	0	0	0	0	0	0	0	0	0	0	0.0072	0	0	0	0	0	0	0	0	0	0	0	0	0	0	0	0	0	0	0	0	0	0	0	0	0	0	0	0	0	0
Bifidobacterium_pullorum	0	0	0	0	0	0	0	0	0	0	0	0	0	0	0	0	0	0	0	0	0	0	0	0	0	0	0	0	0	0	0	0	0	0	0	0	0	0	0	0	0	0	0	0	0	0	0	0	0
Bifidobacterium_saeculare	0	0	0	0	0	0	0	0	0	0	0	0	0	0	0	0	0	0	0	0	0	0	0	0	0	0	0	0	0	0	0	0	0	0	0	0	0	0	0	0	0	0	0	0	0	0	0	0	0
Gardnerella_vaginalis	0.01093	0	0	0	0	0	0.00299	0	0	0	0	0	0.07662	0	0	0	0	0	0	0	0	0	0	0	0	0.00294	0	0	0	0	0	0	0.08522	0	0	0	0	0	0	0	0	0	0	0	0	0	0	0	0
Parascardovia_denticolens	0	0	0	0	0	0	0	0	0	0	0.00589	0	0	0	0	0	0.16772	0	0.01204	0	0	0	0	0	0	0.02636	0.091	0	0	0	0	0	0	0	0.00929	0	0.00055	0.01318	0.00049	0	0	0	0	0	0	0	0	0	0
Scardovia_inopinata	0	0	0	0	0	0	0	0	0	0	0	0	0	0	0	0	0	0	0.00308	0	0	0	0	0	0	0	0	0	0	0	0	0	0	0	0.00128	0	0.01202	0	0	0	0	0	0	0	0	0	0	0	0
Scardovia_wiggsiae	0	0	0	0	0	0	0	0.01224	0	0	0.55316	0	0	0	0	0	0.68926	0	0	0	0	0	0.01086	0	0.00622	0.00386	0.10304	0	0	0	0	0	0	0	0.00494	0	0.00121	0.01386	0	0	0	0	0	0	0	0	0	0.00553	0
Corynebacterium_accolens	0	0	0	0	0	0	0	0	0	0	0	0	0	0	0	0	0	0	0	0	0	0	0	0	0	0	0	0	0	0	0	0	0	0	0	0	0	0	0	0	0	0	0	0	0.00013	0	0	0	0
Corynebacterium_afermentans	0	0	0	0	0	0	0	0	0	0	0	0	0	0	0.00316	0	0	0	0	0	0	0	0	0	0	0	0	0	0	0	0	0	0	0	0	0	0	0	0	0	0	0	0	0	0	0	0	0	0
Corynebacterium_amycolatum	0	0	0	0	0	0	0	0	0	0	0	0	0	0	0.00589	0	0	0	0	0	0	0	0	0	0	0	0	0	0	0	0	0	0	0	0	0	0.02703	0	0	0	0	0	0	0	0	0	0	0	0
Corynebacterium_argentoratense	0.00734	0	0	0	0.00558	0	0	0	0	0	0	0	0.00256	0	0	0.00363	0	0	0	0	0	0	0	0	0	0.01561	0	0	0	0	0	0	0	0	0.00852	0	0	0	0	0	0	0	0	0	0	0	0	0	0
Corynebacterium_aurimucosum	0	0	0	0	0	0	0	0	0	0	0	0	0	0	0	0	0	0	0	0	0	0	0	0	0	0	0	0	0	0	0	0	0.00026	0	0	0	0	0	0	0	0	0	0	0	0.0061	0	0	0	0
Corynebacterium_coyleae	0	0	0	0	0	0	0	0	0	0	0	0	0	0	0	0	0	0	0	0	0	0	0	0	0	0	0	0	0	0	0	0	0	0	0	0	0	0	0	0	0	0	0	0	0	0	0	0	0
Corynebacterium_durum	0	0	0	0	0	0	0	0	0	0	0	0	0	0	0	0	0.00496	0	0	0	0	0	0	0	0.00034	0	0.00024	0	0	0	0	0	0.00306	0	0.00084	0	0	0	0.00071	0	0	0	0.00583	0	0	0	0.00053	0	0
Corynebacterium_falsenii	0	0	0	0	0	0	0	0	0	0	0	0	0	0	0	0	0	0	0	0	0	0	0	0	0	0	0	0	0	0	0	0	0	0	0.00072	0	0	0	0	0	0	0	0	0	0	0	0	0	0
Corynebacterium_glucuronolyticum	0	0	0	0	0	0	0	0	0	0	0	0	0	0	0	0	0	0	0	0	0	0	0	0	0	0	0	0	0	0	0	0	0	0	0	0	0	0	0	0	0	0	0	0	0	0	0	0	0
Corynebacterium_imitans	0	0	0	0	0	0	0	0	0	0	0	0	0	0	0	0	0	0	0	0	0	0	0	0	0	0	0	0	0	0	0	0	0	0	0	0	0	0	0	0	0	0	0	0	0	0	0	0	0
Corynebacterium_jeikeium	0	0	0	0	0	0	0	0	0	0	0	0	0	0	0	0	0	0	0	0.03844	0	0	0	0	0	0	0	0	0	0	0	0	0	0	0	0	0	0	0	0	0	0	0	0	0	0	0	0	0
Corynebacterium_kefirresidentii	0	0	0	0	0	0	0	0	0	0	0	0	0	0	0	0	0	0	0	0	0	0	0	0	0	0	0	0	0	0	0	0	0	0	0	0	0	0	0	0	0	0	0	0	0	0	0	0	0
Corynebacterium_kroppenstedtii	0	0	0	0	0	0	0	0	0	0	0	0	0	0.00994	0	0	0	0	0	0	0	0	0	0	0	0	0	0	0	0	0	0	0	0	0	0	0.02019	0	0	0	0	0	0	0	0	0	0	0	0
Corynebacterium_matruchotii	0	0	0	0	0	0	0	0	0	0	0	0	0	0	0.00088	0	0	0	0	0	0	0	0	0	0	0	0	0	0	0	0	0	0	0	0	0	0	0	0	0	0	0	0	0	0	0	0	0	0
Corynebacterium_nuruki	0	0	0	0	0	0	0	0	0	0	0	0	0	0	0	0	0	0	0	0	0	0	0	0	0	0	0	0	0	0	0	0	0	0	0	0	0	0	0	0	0	0	0	0	0	0	0	0	0
Corynebacterium_pseudogenitalium	0	0	0	0	0	0	0	0	0	0	0	0	0	0	0	0	0	0	0	0	0	0	0	0	0	0	0	0	0	0	0	0	0	0	0	0	0	0	0	0	0	0	0	0	0	0	0	0	0
Corynebacterium_pyruviciproducens	0	0	0	0.00188	0	0	0	0	0	0	0	0	0	0	0	0	0	0	0	0.05345	0	0.00669	0	0	0	0	0	0	0	0	0	0	0	0	0	0	0	0	0	0	0	0	0	0	0.03133	0	0	0	0
Corynebacterium_resistens	0	0	0	0	0	0	0	0	0	0	0	0	0	0	0	0	0	0	0	0	0	0	0	0	0	0	0	0	0	0	0	0	0	0	0	0	0	0	0	0	0	0	0	0	0	0	0	0	0
Corynebacterium_simulans	0	0	0	0	0	0	0	0	0	0	0	0	0	0	0	0	0	0	0	0.00043	0	0	0	0	0	0	0	0	0	0	0	0	0	0	0	0	0.08125	0	0	0	0	0	0	0	0	0	0	0	0
Corynebacterium_sp_HMSC04H06	0	0	0	0	0	0	0	0	0	0	0	0	0	0	0	0	0	0	0	0	0	0	0	0	0	0	0	0	0	0	0	0	0	0	0	0	0	0	0	0	0	0	0	0	0	0	0	0	0
Corynebacterium_sp_HMSC08A12	0	0	0	0	0	0	0	0	0	0	0	0	0	0	0	0	0	0	0	0	0	0	0	0	0	0	0	0	0	0	0	0	0	0	0	0	0	0	0	0	0	0	0	0	0	0	0	0	0
Corynebacterium_striatum	0	0	0	0	0	0	0	0	0	0	0	0	0	0.04924	0.20604	0	0	0	0	0.00531	0	0	0	0	0.03598	0	0	0	0	0.70887	0	0	0	0	0	0	2.44643	0	0	0	0	0	0	0	0	0	0.52752	0	0
Corynebacterium_variabile	0	0	0	0	0	0	0	0	0	0	0	0	0	0	0	0	0	0	0	0	0	0	0	0.00158	0	0	0	0	0	0	0	0	0	0	0	0	0	0	0	0	0	0	0	0	0	0	0	0	0
Corynebacterium_xerosis	0	0	0	0	0	0	0	0	0	0	0	0	0	0	0	0	0	0	0	0	0	0	0	0	0	0	0	0	0	0	0	0	0	0	0	0	0	0	0	0	0	0	0	0	0	0	0	0	0
Lawsonella_clevelandensis	0	0	0	0	0	0	0	0	0	0	0	0	0	0	0.00034	0	0	0	0	0	0	0.03071	0	0	0	0	0	0	0	0	0	0	0.00701	0	0.01551	0	0.17371	0	0	0	0	0	0	0	0.00203	0	0	0	0
Gordonia_sputi	0	0	0	0	0	0	0	0	0	0	0	0	0	0	0	0	0	0	0	0	0	0	0	0	0	0	0	0	0	0	0	0	0	0	0	0	0	0	0	0	0	0	0	0	0	0	0	0	0
Mycobacterium_canettii	0	0	0	0	0	0	0	0	0	0	0	0	0	0	0	0	0	0	0	0	0	0	0	0	0	0	0	0	0	0	0	0	0	0	0	0	0	0	0	0	0	0	0	0	0	0	0	0	0
Mycobacterium_tuberculosis	0	0	0	0	0	0	0	0	0	0	0	0	0	0	0	0	0	0	0	0	0	0	0	0	0	0	0	0	0	0	0	0	0	0	0	0	0	0	0	0	0	0	0	0	0	0	0	0	0
Dermabacter_hominis	0	0	0	0	0	0	0	0	0	0	0	0	0	0	0	0	0	0	0	0	0	0	0	0	0	0	0	0	0	0	0.01088	0	0	0	0	0	0	0	0	0	0	0	0	0	0	0	0	0	0
Dermacoccus_nishinomiyaensis	0	0	0	0	0	0	0	0	0	0	0	0	0	0	0	0	0	0	0	0	0	0	0	0	0	0	0	0	0	0	0	0	0	0	0	0	0	0	0	0	0	0	0	0	0	0	0	0	0
Kocuria_kristinae	0	0	0	0.00883	0	0	0	0	0	0	0	0	0	0	0	0	0	0	0	0	0	0	0	0	0	0	0	0	0	0	0	0	0	0	0	0	0	0	0	0	0	0	0	0	0	0	0	0	0
Rothia_aeria	0.00549	0	0	0.00104	0	0	0	0	0	0	0	0	0	0	0	0	0	0.00167	0	0	0	0	0	0	0.01922	0	0	0	0	0	0	0	0	0	0	0	0	0	0	0	0	0	0.00357	0	0	0	0	0	0
Rothia_dentocariosa	0	0	0	0	0	0	0	0	0	0	0	0	0	0	0	0	0.00601	0	0.00027	0	0	0	0	0	0.0025	0.00104	0	0	0	0	0	0	0	0	0	0	0	0	0	0	0	0	0.0007	0	0	0	0.00048	0.01261	0
Rothia_mucilaginosa	0.09307	0.04129	0.00186	9.68164	0	0	0.00237	0.565	0.00408	0.01277	0.00714	0.0487	0	0	0.00302	0	0.00477	0.04798	0	0	0.03265	0	0	0	0.05132	0.17078	0	0	0.00358	0.00054	0	0.00235	0.00109	0.0103	0.00063	0	0.00268	0	0	0	0.01208	0.00014	0.06839	0.00427	0	0.00343	0	0	0
Tropheryma_whipplei	0	0	0	0	0	0	0	0	0	0	0	0	0	0	0	0	0	0	0	0	0	0	0	0	0	0	0	0	0	0	0	0	0	0	0	0	0	0	0	0	0	0	0	0	0	0	0	0	0
Cutibacterium_acnes	0	0	0	0	0	0	0	0	0	0	0	0	0	0	0	0	0	0	0	0	0	0	0	0	0	0	0	0	0	0	0	0	0	0	0	0	0	0	0	0	0	0	0	0	0	0	0	0	0
Cutibacterium_avidum	0	0	0	0	0	0	0	0	0	0	0	0	0	0	0	0	0	0	0	0	0	0	0	0	0	0	0	0	0	0	0	0	0	0	0	0	0	0	0	0	0	0	0	0	0	0	0	0	0
Propionibacterium_acidifaciens	0	0	0	0	0	0	0	0	0	0	0	0	0	0	0.00399	0	0.08656	0	0	0	0	0	0	0	0	0.00064	0.00501	0	0	0.0012	0	0	0	0	0.03549	0	0.00098	0	0.02109	0	0	0	0	0	0.00179	0.00323	0	0	0
Propionimicrobium_lymphophilum	0	0	0	0	0	0	0	0	0	0	0	0	0	0	0	0	0	0	0	0	0	0	0	0	0	0	0	0	0	0	0	0	0	0	0	0	0	0	0	0	0	0	0	0	0	0	0	0	0.01386
Pseudopropionibacterium_propionicum	9e-05	0.00012	0	0.01651	0	0	0	6e-05	0	0	0	0	0	0	0	0	0.00121	0	0	0	0	0	0	0	0	0	0.00093	0	0	0	0	0.00058	0.00143	0	0	0	0.00315	0	0.00057	0	0	0	0	0	0	0	0	0	0
Atopobium_deltae	0.00514	0	0	0	0	0	0	0	0	0	0	0	0.00238	0.00249	0.00608	0	0.00023	0	0	0	0.00366	0.0162	0	0	0.0018	0.00026	0.00024	0	0.00315	0.00132	0	0	0.0099	0	0	0	0	0	0	0	0	0.00199	0	0	0	0	0	0	0
Atopobium_minutum	0.00108	0	0	0	0	0.00038	0	0	0	0	0	0	0.0024	0	0	0	0	0	0	0.00577	0	0	0	0	0	0	0	0	0	0	0	0	0.01789	0	0	0	0	0	0	0	0	0	0	0	0	0	0	0	0
Atopobium_parvulum	0	0.001	0	0	0	0	0	0.00323	0.00068	0	0.00321	0	0	0	0.00206	0	0.03551	0	0	0	0	0	0	0	0.03977	0.05433	0.14241	0	0	0	0	0	0	0.01462	0.04505	0	0.13297	0.00256	0.00095	0	0	0	0.00136	0	0	0	0	0	0
Atopobium_rimae	0	0	0	0	0	0	0	0.0025	8e-05	0	0.00487	0	0	0	0.06146	0	0.08782	0	0	0	0	0	0	0	0.0496	0.06794	0.11207	0	0.00105	0	0	0	0.00134	0.02011	0.02663	0	0.08404	0.00255	0	0	0	0	0.00365	0	0	0	0	0	0
Atopobium_vaginae	0.00193	0	0	0	0	0	0	0	0	0	0	0	0.00344	0	0	0	0	0	0	0	0	0	0	0	0	0	0	0	0	0	0	0	0.03048	0	0	0	0	0	0	0	0	0	0	0	0	0	0	0	0
Olsenella_profusa	0	0	0	0	0	0	0	0	0	0	0	0	0	0.00662	0.00222	0	0.04329	0	0	0	0	0	0	0	0.00057	0.00034	0	0	0.002	0	0	0	0	0	0.00686	0	0.03718	0	0.00436	0	0	0	0	0	0	0	0	0	0
Olsenella_scatoligenes	1.2568	0	0	0	0	0	0	0	0	0	0	0	0	0.21502	0.00589	0.0008	0.05261	0	0	0	0	0	0	0	0.00156	0.00608	0.02614	0	0.69213	0	0	0	0	0.00055	0.00776	0	0.00918	0.00065	2.38859	0.00339	0	0.0012	0	0	0	0.00236	0	0	0
Olsenella_uli	0	0	0	0.00297	0	0	0	0	0	0	0.00051	0	0	0	0.01829	0	0.03276	0	0	0.00667	0	0	0	0	0.01334	0.00188	0	0	5e-05	0	0	0	0	0.00013	0.02804	0	0.0884	0	0	0	0	0	0	0	0.0005	0	0	0	0
Collinsella_aerofaciens	0.00306	0	0.27029	0	0	0.49998	0	0.1643	0.24075	0.00243	0	0	0.00577	0.03552	0.48663	0.19594	2.2267	0.07178	0	0.17191	0.89129	0.37265	0	0.00234	0.18707	0.0452	0.0003	0.13668	1.16849	0.54587	0.25435	0.2072	1.45905	0.32457	5.65687	0.10975	0.15422	0.49214	1.25477	0.07987	0	0.76015	0.81593	1.54362	0.34532	0.10565	0.37284	0	0.16412
Collinsella_intestinalis	0	0	0	0	0	0.00041	0	0.00028	0.00098	0.00464	0	0	0.04885	0.01707	0.0024	0.00081	0.01611	0	0	0.00027	0.02233	0.00092	0	0	0.00437	0.00073	0.00295	0	0.00245	0.00223	0.00053	0	0.00187	0.0002	0.00937	0.00389	0.00596	0.00093	0.01407	0	0	0.00069	0.0007	0.00187	0.00063	0	0.00204	0	0
Collinsella_stercoris	7e-05	0	0.00154	0	0	0.00238	0	0.00261	0.00207	0.00392	0	0	0.0021	0.01125	0.00754	0.0033	0.04061	0.00035	0	0.00137	0.06203	0.00573	0	0	0.01071	0	0.00412	0.00207	0.01502	0.00803	0.00435	0.00123	0.00477	0.00272	0.05568	0.00258	0.00993	0.00495	0.03951	0	0	0.00992	0.00743	0.01509	0.00166	0	0.00842	0	0
Collinsella_massiliensis	0.0014	0	0.00052	0	0	0.00083	0	0.0002	0.00066	0.0054	0	0	0.00056	0.11496	0.00278	0.00574	0.01776	0.00013	0	0.00066	0.00078	0.00177	0.00012	0	0.00138	0.00054	0.01132	0.00302	0.00984	0.00028	0.00054	0	0.00214	0.00063	0.00814	0.00052	0.0015	0.0015	0.02918	0.00258	0	0.00387	0.0007	0.00138	0.00106	0.00069	0.06517	0	0
Enorma_massiliensis	0.00101	0.00628	0	0	0	0	0	0	0.00023	0.02154	0	0	0	0.01263	0.00239	0.04768	0.00572	0	0	0	0	0	0	0	0.0013	0	0.00708	0.00095	0.00156	0.00026	0.00021	0	0.00016	0	0.00147	0	0.00149	0.00014	0.02686	0.05486	0	0.02396	0	0.00082	0	0.00221	1.0502	0	0
Adlercreutzia_equolifaciens	0	0	0	0	0	0	0	0	0	0.15036	0	0	0	0	0	0.01161	0.52651	0.01545	0	0	0.02208	0.00093	0	0	0	0.00225	0.15287	0	0.00114	0.01988	0.00577	0.00018	0	0	0.04298	0	0	0	0.00309	0	0.08492	0.01556	0	0.06519	0.0155	0	0.13121	0	0
Asaccharobacter_celatus	0	0	0	0	0	0	0	0	0	0.03817	0	0	0	0	0	0.00374	0.14351	0.00461	0	0	0.00414	0.00065	0.00043	0	0	0.0011	0.04368	0	0.00109	0.00698	0.00069	0	0	0	0.01438	0	0.00018	0	0.00072	0	0.02116	0.00605	0	0.0183	0.00541	0	0.03923	0	0
Denitrobacterium_detoxificans	0	0	0	0	0	0	0	0	0	0	0	0	0	0	0	0	0.00232	0	0	0	0	0.00052	0	0	0	0.00039	0.00047	0	0.0003	0	0	0	0	0	0.00017	0	0	0	0.00048	0	0	0	0	0	0	0	0.00091	0	0
Eggerthella_lenta	0.02233	0.02587	0	0	0.26231	0.25927	0.54457	0.00111	0.00787	0.01659	0.4401	0.04004	0.04523	0.00345	0	0.06264	0.09289	0.00165	0	0	0.25239	1.17903	0.50776	0.10735	0.02237	0.49289	0.92169	0.39047	0.73242	0	0	0.00153	0.11336	0	0.73749	0.03778	0.6413	0.08414	0.00412	0.00309	0.29361	0	0.00791	0.11702	0.44728	0.03519	1.20053	0	0
Enterorhabdus_caecimuris	0	0	0	0	0	0.00043	0.00041	0	0	0.00304	0.00078	0	0	0	0	0.00048	0.01135	0.00026	0	7e-05	0	0.00353	0.00081	0	0	0.0013	0.00736	0.00132	0.00352	0.00054	0	0	0	0	0.0048	0	0.00102	0	7e-05	0	0.00285	0.00033	0	0.00196	0.00124	0	0.00861	0	0
Gordonibacter_pamelaeae	0.0029	0.0035	0	0	0.03595	0.04728	0.06477	0	0.00324	0.00449	0.05153	0.00562	0.01095	0.00196	0	0.01046	0.02335	0.00349	0	0.20918	0.05494	0.26306	0.07698	0.02378	0.01194	0.06707	0.12956	0.08249	0.17976	0	0.02478	0	0.01814	0	0.1791	0.00803	0.08365	0.03036	0.00257	0.0018	0.07521	0	0.00519	0.04712	0.06207	0.00475	0.22318	0	0
Slackia_exigua	0	0	0	0	0	0	0	0	0	0	0	0	0	0	0.04573	0	0.00316	0	0	0	0	0	0	0	0.00014	0.01124	0.00149	0	0	0	0	0	0.00074	0.00338	0.00631	0	0.01602	0	0	0	0	0	0	0.00157	0	0	0	0	0
Slackia_isoflavoniconvertens	0	0	0	0	0	0	0	0	0	0	0	0	0	0	0.01713	6e-05	0.40974	0	0	0	0	0	0	0	0	0	0	0	0.00224	0	0	0	0	0.00142	0.00018	0	0	0	0.00139	0	0	0	0	0	0	0	0	0	0
Bacteroidetes_bacterium_oral_taxon_272	0	0	0	0	0	0	0	0	0	0	0	0	0	0	0.00077	0	0	0	0	0	0	0	0	0	0	0	0	0	0	0	0	0	0	0	0	0	0	0	0	0	0	0	0	0	0	0	0	0	0
Bacteroidetes_oral_taxon_274	0	0	0	0	0	0	0	0	0	0	0	0	0	0	0	0	0	0	0	0	0	0	0	0	0	0	0	0	0	0	0	0	0	0	0	0	0	0	0	0	0	0	0	0	0	0	0	0	0
Bacteroides_caccae	0.02368	0	0	0	7.34695	3.30806	0.00299	0.1191	0.78609	2.3211	1.93971	0	0.05363	25.4993	0.15151	0.09417	1.08305	0.70578	0	5.81009	0	1.06134	0.24346	3.66174	0.3564	0.0202	2.34055	0.70792	0.06072	0.16702	0	0.70062	0.17181	1.19502	0.11606	0.4725	0	0.87816	0.0192	0	0.12445	1.07873	8.46435	0.07358	3.8353	0	18.1043	0	0
Bacteroides_cellulosilyticus	0.06905	0.11473	0	0	0	0.15238	3.89238	0	0	0.0368	0	0.00186	0.18535	0.10649	0.06326	0.01692	0.01745	0.14176	0	0.16388	0.00807	0.78901	0	0	0.19993	0.00223	0.02438	0.07077	0	0	0	0.00103	0.14237	0	0	0.02227	0	1.04518	0	0	0	0	0.02748	0.01042	0	0.25445	0.01509	0	0
Bacteroides_clarus	0	0	0	0	0	0	0	0	0	0	0	0	0.04061	0	0	0.00941	0	0	0	0	0	0	0.49148	0	0.04311	0.04035	0	0	0	0	0	0.00276	0	0	0	4.28732	0	0	0	0	0	0	0	0	0	0	0	0	0
Bacteroides_coprocola	0	0	0	0	0	0.96958	0	0	2.40677	0.01979	0	0	0	0	0	0.00283	0	0	0	0.00244	0	0	0	0.02294	0	0	0	0.30923	0	0	65.7536	2.3195	0	0	0	1.08525	0	0	0	0	0.03258	0.12824	0	0	0	0	0	0	0
Bacteroides_coprophilus	0	0	0	0	0	0	0	0	0	0	0	0	0	0	0	0	0	0	0	0	0	0	0	0	0	0	0	0	0	0	0	0	0	0	0	0	0	0	0	1.0443	0	0	0	0.00557	0	0	0	0	0
Bacteroides_dorei	0	4.38016	0	0	0	10.222	0	0.00416	0	0.18291	0	24.8111	0	0	0	0	0.0032	0	7.0996	0	0	1.38279	13.4832	0	0.00094	27.7457	0.00637	0	0	0.00024	0	0.06578	15.9848	0.00014	0.0501	0.58744	0	0.10669	0	0.00164	0.06837	0.41302	0.61327	0	0	0	0	0	0
Bacteroides_eggerthii	0	0	0	0	0	1.76621	0	0	0	0.10199	0	0	0	1.6414	0	0	0.00059	0	0	0	0.00273	1.08907	0	0	0	0.00265	0.39534	0	0.20154	0	0	0	0	0	0	0.91828	0.01513	1.06745	0	0.00105	0	0	0	4.96091	0	0	0	0	0
Bacteroides_faecichinchillae	0	0	0	0	0	8e-05	0	0	0	0	0	0	0	0	0	0	0	0	0	0.00139	0	0	0	0	0	0	0	0	0	0	0	0	0	0	0	0	0	0	0	0	0	0.00356	0.00065	0	0	0	0	0	0
Bacteroides_faecis	0	0	0	0	0	0	0	0	0	0	0	0	0	0	0	0	0	0	0	0	0	0	0.02273	0	0	0	0.00343	0	0	0	0	0	0	0	0	0	0	0	0	0	0	1.64128	0	0	0	0	0	0	0
Bacteroides_faecis_CAG_32	0	0	0	0	0	0	0	0	0	0	0	0	0	0	0	0	0	0	0	0	0	0	0.00049	0	0	0	0.00893	0	0	0	0	0	0	0	0	0	0	0	0	0	0	1.07095	0	0	0	0	0	0	0
Bacteroides_finegoldii	0	0	0	0	0	0	0	0	0	0.36154	0	0	0	0.0322	0	0.13396	0	0.05789	0	0	0	0.00712	0.00653	0	0	0	0.05303	0	0	0	0	0.08146	0	0	0	0.97704	0	0.02672	0	0	0	0.04316	0.01011	0.00074	0	0	0.01583	0	0
Bacteroides_fluxus	0	0	0	0	0	0	0	0	0	0	0	0	0	0	0	0	0	1.46242	0	0	0	0	0	0	0	0	0	0	0	0	0	0	0	0	0	0	0	0	0	0	0	0	0	0	0	0	0	0	0
Bacteroides_fragilis	0	4.48333	0	0	23.3705	0	0	0.14977	0.17384	15.1161	4.66343	0	48.8875	0.96508	35.0521	0.25138	0.21926	0.04199	50.8004	0.049	41.03	0.05844	0	2.08845	0.0277	0.0011	0.44074	0	0	0.1429	0	0.00857	4.5133	0.00882	0.17411	0.00513	0.00638	0	0.03874	0	0	0	0.15042	0	0.26134	3.10795	0	0	0
Bacteroides_galacturonicus	0	0	0	0	0	0	0	0	0	0	0	0	0	0	0	0	0	0.10244	0	0	0	0	0	0.12666	0	0	0	0	0.0012	0	0	0	0	0	0.022	0	0	0	0	0	0	0.00065	0.15575	0.00112	0	0	0	0	0
Bacteroides_heparinolyticus	0	0	0	0	0	0	0	0	0	0	0	0	0	0	0.001	0	0	0	0	0	0	0	0	0	0	0	0	0	0	0	0	0	0	0.10665	0	0	0	0	0	0	0	0	0	0	0	0	0	0	0
Bacteroides_intestinalis	0.001	0	0	0	0	0	0	0	0	0.96996	0	0	0.01017	0	0	0.06322	0.13753	0	0	0	0.00091	0	0	0	0	0.09232	0.14955	0.00634	0.01495	0	0	0	0	0.15809	0	0	0	0.38016	0.00234	0	0.0053	0.13188	5.00409	0.4288	0.16263	0	0	0	0
Bacteroides_massiliensis	0	0	0	0	7.40465	1.87729	0.01158	0	0	1.69314	0	0.972	0.05003	0	0	0.07009	0.47941	0	0	0	0	0	0.23303	0.00359	0	1.80927	0	0	0.18	0.00282	0	0.56886	0	1.20995	0	0.02458	0	0.12864	0	0	0	2.88244	0	0.01068	0	0	0.08382	0	0
Bacteroides_nordii	0	0.06958	0	0	0.00046	0.0027	0.00167	0	0	0.00863	0	0	0	0	0.00096	0.00018	0.00568	0.0172	0	0.00521	0	0.00993	0	0	0.0035	0	0.00448	0	0	0	0	0.00077	0.00039	0	0	0	0	0.00077	0	0	8e-05	0.03191	0.06131	0	0.09209	0.0016	0	0	0
Bacteroides_ovatus	0.20058	2.5706	0.40219	0	24.358	4.55726	1.06686	0.40185	0.02169	0.02568	2.45618	0.00302	0.20581	0.03436	0.06495	0.00958	0.26351	0.08623	0	0.06719	0.00776	0.03219	0.21996	3.38541	4.60176	0.04801	0.01691	0.03497	0.0446	0	0.0057	0.00265	3.02085	0.13868	0.00174	0.07479	0.0266	0.40761	0.00321	0.03797	0.00039	0.69121	2.09288	1.13984	0.04769	1.07394	1.53868	0	0
Bacteroides_plebeius	0	0	0	0	0	0	0	0	2.16763	0	0	0	0	0	0	0	0.0026	0	0	0	0	0	0	0.07291	0	0	0	0	0	0.0008	0.00161	8.27198	0	8.14094	0.0121	10.56	0	0	0.00028	0.02159	0.11177	0	0	5.07802	0	0	0	0	0
Bacteroides_pyogenes	0	0	0	0	0	0	0	0	0	0	0	0	0	0	0	0	0	0	0	0	0	0	0	0	0	0	0.0959	0	0	0	0	0	0	0	0	0	0	0	0	0	0	0	0	0	0	0	0	0	0
Bacteroides_salanitronis	0	0	0	0	0	0	0	0	0	0	0	0	0	0	0	0	0	0	0	0	0	0	0	0	0	0	0	0	0	0	0	0	0	0	0	0	0	0	0	0	0	0	0	0	0	0	0	0	0
Bacteroides_salyersiae	0.29478	0	0	0	0	0.01436	0	0.00407	0.02512	0.15956	0	0	0	0	0	0.05586	0	0	0	0	0	0	0	0.67129	0	1.50604	0	0.44147	0	0	0	0.02117	0	0.22435	0	0	0	0	0	0	0.12109	0	0	0.02649	0	0	0	0	0
Bacteroides_sartorii	0	0	0	0	0	0	0	0	0	0	0	0	0	0	0	0	0	0	0	0	0	0	0	0	0	0	0	0	0	0	0	0	0	0	0	0	0	0	0	0	0	0	0	0	0	0	0	0	0
Bacteroides_sp_43_108	0	0	0	0	0	0	0	0	0	1.23214	0	0	0	0	0	0	0.02667	0	0	0.00012	0	0	0	0	0	0	0	0	0	0	0	0	0	0	0	0	0	0	0	0	0	0	0	0	0	0	0	0	0
Bacteroides_sp_CAG_462	0	0	0	0	0	0	0	0	0	0	0	0	0	0	0	0	0	0	0	0	0	0	0	0	0	0	0	0	0	0	0	0	0	0	0	0	0	0	0	0	0	0	0	0	0	0	0	0	0
Bacteroides_sp_CAG_530	0	0	0	0	0	0	0	0	0	0	0	0	0	0	0.01899	0	0	0	0	0	0	0	0	0	0	0	0	0	0	0	0	0	0	0	0	0	0	0	0	0	0	0	0	0	0	0	0	0	0
Bacteroides_sp_CAG_598	0	0	0	0	0	0	0.00094	0	0	0	0	0	0	0	0	0	0	0	0	0	0	0	0	0	0	0	0	0	0	0	0	0	0	0	0	0	0	0	0	0	0	0	0	0	0	0	0.07843	0	0
Bacteroides_sp_CAG_633	0	0	0	0	0	0	0	0	0	0	0	0	0	0	0	0	0	0	0	0	0	0	0	0	0	0	0	0	0	0	0	0	0	0	0	0	0	0	0	0	0	0	0	0	0	0	0	0	0
Bacteroides_sp_CAG_661	0	0	0	0	0	0	0	0	0	0	0	0	0	0	0	0	0	0	0	0	0	0	0	0	0	0	0	0	0	0	0	0	0	0	0	0	0	0	0	0	0	0	0	0	0	0	0	0	0
Bacteroides_sp_D2	0	0	0	0	0	0	0.00021	0	0	0	0	0.00142	0	0	0	0	0	0	0	0	0	0	0	0	0	0	0	0	0	0	0	0	0	0	0	0	0	0	0	0	0	0	0	0	0	0	0	0	0
Bacteroides_sp_OM05_12	0	0	0	0	0	0.0423	0	0	0	0	0	0	0.00307	0	0	0	0	0	0	0	0	0.78185	0	0	0	0.24716	0	1.10595	0	0	0	0	0	0.00391	0	0	0	0.36274	0	0	0	0	0	0	0	0	0.00936	0	0
Bacteroides_sp_OM08_11	0	0	0	0	0	0	0	0	0	0	0	0	0	0.0006	0	0	0	0	0	0	0	0	0	0	0	0	0	0	0	0	0	0	0	0	0	0	0	0	0	0	0	0	0.03363	0	0	0	0	0	0
Bacteroides_stercorirosoris	0	0	0	0	0	0	0	0	0	0	0	0	0	0	0	0	0	0	0	0	0	0	0	0	0	0	0	0	0	0	0	0	0	0	0	0	0	0	0	0	0	0	0	0	0	0	0	0	0
Bacteroides_stercoris	0.00458	15.0172	0	0	0	6.00589	0	0.09075	0.92171	0.75414	0.33791	6.61791	0.57383	1.34221	0	2.28817	5.83122	0.3906	0	0.33772	0.02524	2.84814	7.71649	9.57784	0	6.9919	0	1.50857	0.166	0.03444	0.04611	1.18053	9.6831	2.0196	0.00322	37.7323	0.00435	0.14703	0.0043	0.05876	0.87479	0.22192	0	0.40325	0.04808	6.71204	0.02839	0	0
Bacteroides_thetaiotaomicron	0.92969	2.44851	0	0	6.39887	0.82723	4.66845	0.48591	0.07996	0.44128	24.0758	0.14486	0.86223	0.24518	2.75099	0.32518	0.73571	1.96438	0	0.78094	0	0.93684	0.05894	1.11025	0.56842	6.82347	2.42954	13.4916	0.24722	0	0.05766	0.68065	1.08289	0.81832	0.04587	0.5416	0.12906	0.24692	0.00727	0.01271	0.0056	0.03176	2.54945	2.99605	0.18665	1.07462	0.38186	0	0.03143
Bacteroides_uniformis	0.21915	5.93516	0	0	0.38819	1.18463	0.00422	0.04839	0.33674	1.27535	13.8992	1.38741	0.4556	0.46306	0.06965	6.4079	0.60832	0.27098	0	1.0371	0.35324	8.60303	3.39796	5.91165	14.6179	5.19703	3.2372	0.75249	7.28376	0.03601	0.01171	0.57829	2.69267	0.78563	0.02689	1.46686	0.00073	5.32122	0.05409	0.41052	0.466	4.11164	7.1782	24.867	6.47724	10.3242	1.82225	0.08221	0
Bacteroides_vulgatus	24.4875	49.0284	1.68179	0	0	17.7879	0.00617	0.73445	4.84642	1.21203	17.7818	0.00522	0.02522	7.34948	4.2129	9.4735	3.93145	8.11873	0.00076	10.2852	0.06819	3.07847	1.75308	24.8669	10.7029	0.02956	10.4336	17.4847	14.8252	0.15892	0.44881	6.13026	0	10.4285	0.03141	3.46019	0.04252	1.71933	0.07394	1.86778	5.43991	1.44963	8.81514	0.32589	0.13208	8.20889	6.92468	0.94569	0
Bacteroides_xylanisolvens	0.12329	0.57144	0	0	0	0.13903	6.78666	0.00018	0.03719	0.49633	0.03708	0.30396	0.04263	0.15657	0.02591	0.04028	0.10966	0.18512	0	0.01685	0	0.008	0.05535	1.3817	0.15475	1.17373	0.00035	1.05155	0.00029	0.00035	2.59168	0.01955	0	1.25586	0	0.03165	0.02616	0.00235	0.00118	0.02081	0.00112	0.00293	1.933	0.0154	0.12229	2.24177	0.09448	0	0
Bacteroidales_bacterium_KA00251	0	0	0	0	0	0	0	0	0	0	0	0	0	0	0	0	0	0	0	0	0	0	0	0	0	0	0	0	0	0	0	0	0	0	0	0	0	0	0	0	0	0	0	0	0	0	0	0	0
Barnesiella_intestinihominis	0	0	0	0	0	3.47545	0	0	1.18144	0	0	0.01132	0	1.65698	0	0	0.17789	0	0	1.21405	0.07122	0	0	0.00101	0.39937	0.00186	1.81474	0	0.01443	0	0	0.2862	0	0.03061	0	0.10034	0	0.01134	0	0.09966	0.23207	0.2543	0	0.62367	0	0	0	0	0
Barnesiella_sp_An22	0	0	0	0	0	0	0	0	0	0	0	0	0	0	0	0.22766	0	0	0	0	0	0	0	0	0	0	0	0	0	0	0	0	0	0	0	0	0	0	0	0	0	0	0	0	0	0	0	0	0
Barnesiella_sp_An55	0	0	0	0	0	0	0	0	0	0	0	0	0	0	0	0	0	0	0	0	0	0	0	0	0	0	0	0	0	0	0	0	0	0	0	0	0	0	0	0	0	0	0	0	0	0	0	0	0
Coprobacter_fastidiosus	0	0	0	0	0	0	0	0	0	0.31755	0	0	0	0	0	0	0	0	0	0	0	0.31836	0	0	0	0	0	0	0	0	0	0.01515	0	0	0	0	0	0	0	0	0	0	0	0	0	0	0	0	0
Coprobacter_secundus	0	0	0	0	0	0.20809	0	0	0	0	0.03398	0	0	0	0	0	0	0	0	0	0	0	0	0	0	0	0	0	0	0	0	0	0	0	0	0.02611	0	0	0.00142	0	0	0	0	0.01893	0.01345	0	0.02136	0	0
Dysgonomonas_gadei	0	0	0	0	0	0	0	0	0	0	0	0	0	0	0	0	0	0	0	0	0	0	0	0	0	0	0	0	0	0	0	0	0	0	0	0	0	0	0	0	0	0	0	0	0	0	0.02501	0	0
Dysgonomonas_sp_37_18	0	0	0	0	0	0	0	0	0	0	0	0	0	0	0	0	0	0	0	0	0	0	0	0	0	0	0	0	0	0	0	0	0	0	0	0	0	0	0	0	0	0	0	0	0	0	0	0	0
Butyricimonas_synergistica	0.00026	0	0	0	0	0	0	0	0.14048	0.03287	0	0	0.02761	0.00053	0	0	0.0021	7e-05	0	0	0	0.00132	0.1819	0	0	0.24306	0.00671	0	0	0	0	0	0	0.00636	0	0	0	0.06653	0	0	0.00908	0.00651	0	0	0.52954	0	0	0	0
Butyricimonas_virosa	0	0.34103	0	0	0	0.55282	0	0.04027	0.0198	1.73527	0	0	0.17132	3.40244	0.44668	0.35227	0.31672	0.19312	0	0	0.04135	0.49896	0.01223	0	0	0.74851	2.63817	0.69054	0	0.00019	0	0.03959	0.09244	0.11765	0.02275	0.11595	0	0.15495	0.00289	0.09936	0.07123	0.22048	0.45617	0.06457	0.13748	0.2477	1.24986	0	0
Odoribacter_laneus	0	0	0	0	0	0	0	0	0	0	0	0	0	0	0	0	0	0	0	0	0	0	0	0	0	0	0	0	0	0	0	0	0	0	0	0	0	0	0	0	0	0	0	0	0	0	0	0	0
Odoribacter_splanchnicus	0	0	0	0	0.08873	1.36417	0	0.00658	0.54661	1.47159	2.22718	0	0.14109	1.93309	1.19774	0.49025	0.31574	0.00323	0	0.14573	0.02456	0.25583	0	0	0.48545	0.94761	0.22812	0	1.59344	0	0.09995	0.13597	0.48857	0.10287	0.03113	0.01403	0	0.83391	0.04805	0.00438	0.06069	1.45838	0.90642	0.05611	0.06589	0	0.2722	0	0
Porphyromonas_asaccharolytica	0	0	0	0	0	0.0101	0	0	0	0.00051	0	0	0.00383	0	0.11913	0	0	0	0	0	0	0.23848	0	0	0	0	0	0	0	0	0	0	0.0037	0	0	0	0	0	0	0	0	0.00026	0	0	0.00126	0.00916	0.03186	0	0
Porphyromonas_endodontalis	0	0	0	0	0	0	0	0	0	0	0	0	0	0	0.00671	0	0	0	0	0	0	0	0	0	0	0	0	0	0	0	0	0	0	0.0002	0	0	0	0	0	0	0	0	0	0	0	0	0	0	0
Porphyromonas_gingivalis	0	0	0	0	0	0	0	0	0	0	0	0	0	0	0	0	0	0	0	0	0	0	0	0	0	0	0	0	0.00126	0	0	0	0	0	0	0	0	0	0	0	0	0	0	0	0	0	0	0	0
Porphyromonas_somerae	0	0	0	0.00036	0	0	0	0.0393	0	0	0	0	0	0	0	0	0	0	0	0	0	0	0	0	0	0	0	0	0	0	0	0	0	0	0	0	0.01155	0	0	0	0	0	0	0	0	0	0	0	0
Porphyromonas_sp_HMSC065F10	0	0	0	0	0	0.00138	0	0	0	0	0	0	0.00027	0	0.00082	0	0	0	0	0	0	0	0	0	0	0	0	0	0	0	0	0	0.00129	0	0	0	0	0	0	0	0	0	0	0	0.00112	0.0052	0.00055	0	0
Porphyromonas_sp_oral_taxon_278	0	0	0	0	0	0	0	0	0	0	0	0	0	0	0	0	0	0	0	0	0	0	0	0	0	0	0	0	0	0	0	0	0	0	0	0	0	0	0	0	0	0	0	0	0	0	0	0	0
Porphyromonas_uenonis	0	0	0	0	0	0.00104	0	0	0	0	0	0	0	0	0.00098	0	0	0	0	0	0	0.00308	0	0	0	0	0	0	0	0	0	0	0.00249	0	0	0	0	0	0	0	0	0.00178	0	0	0	0	0	0	0
Sanguibacteroides_justesenii	0	0	0	0	0	0	0	0	0	0	0	0	8e-05	0	0	0.00446	0	0	0	0	0.00387	0	0	0	0	0.00225	0	0	0	0	0	0	0	0	0	0	0	0	0	0	0	0.03166	0	0.00661	0	0	0	0	0
Alloprevotella_rava	0	0	0	0	0	0	0	0	0	0	0	0	0	0	0	0	0	0	0	0	0	0	0	0	0	0	0	0	0	0	0	0	0	0	0	0	0	0	0	0	0	0	0	0	0	0	0	0	0
Alloprevotella_tannerae	0	0	0	0	0	0	0	0.00701	0	0	0	0	0	0	1.46133	0	0	0.0005	0	0	0	0	0	0	0	0	0	0	0	0	0	0	0	0.01905	0	0	0	0	0	0	0	0	0	0	0	0	0	0	0
Prevotella_sp_oral_taxon_473	0	0	0	0	0	0	0	0	0	0	0	0	0	0	0	0	0	0	0	0	0	0	0	0	0	0	0	0	0	0	0	0	0	0	0	0	0	0	0	0	0	0	0	0	0	0	0	0	0
Paraprevotella_clara	0.00632	0	0.01517	0	0	0	0	0.016	0	0	0	0.75022	0	0.04276	0	0	0	0	0	0	0	0	0	0	0	0	0	0	0	0	0	0.01598	0	0	0	0.00074	0	0.00314	0	0	0	0	0	0.00038	0	0	0	0	0
Paraprevotella_xylaniphila	0.00783	0	0.26885	0	0	0	0	0.03446	0.67501	0	0	1.2806	0	0.06688	0	0	0	0	0	0	0	0	0.4967	0.00032	0	0	0	0	0	0	0	0.14504	0	0	0	0.02609	0	0.06465	0	0	0	0	0	0.0113	0	0	0	0	0
Prevotella_baroniae	0	0	0	0	0	0	0	0	0	0	0	0	0	0	0.11904	0	0	0	0	0	0	0	0	0	0	0	0	0	0	0	0	0	0	0.00089	0	0	0	0	0	0	0	0	0	0	0	0	0	0	0
Prevotella_bivia	0.00701	0	0	0	0	0.02317	0	0	0	0.00068	0	0	0	0	0.13913	0	0.00015	0	0	0	0	0	0	0	0	0	0	0	0	0.00124	0	0	0.52834	0	0	0	0	0	0	0	0	0	0	0	0	0	0	0	0
Prevotella_buccae	0	0	0	0	0	0	0	0.07585	0	0	0	0	0	0	0.01869	0	0	0	0	0	0	0	0	0	0.01237	0	0	0	0	0	0	0	0	0.00326	0	0	0	0	0	0	0	0	0	0	0	0	0	0	0
Prevotella_buccalis	0.00092	0	0	0	0	0.05691	0	0	0	0.00621	0	0	0.00771	0.0063	0.0099	0	0	0	0	0.01727	0	0.00589	0	0	0	0	0	0	0	0.0035	0	0	0.02078	0	0	0	0	0	0	0	0	0.00229	0	0	0.29533	0.00592	0.00247	0	0
Prevotella_colorans	0	0	0	0	0	0	0	0	0	0	0	0	0	0	0.07428	0	0	0	0	0	0	0	0	0	0	0	0	0	0	0	0	0	0.0116	0	0	0	0	0	0	0	0	0.03201	0	0	0	0	0.02824	0	0
Prevotella_copri	54.6657	0	31.7311	0.00296	0	0	8e-05	54.4088	51.1758	0.04948	0	0	0	0.03926	0.2889	56.7262	2.47081	50.9872	0	0	0.00835	0.02001	0	0.37744	4.24463	0.00771	0	0	0	0.02089	0.01001	40.7735	0	0	0.00949	0.00862	0.00031	0	0.28574	6.85746	0	1.966	0	0.03915	0	0	0	0	0
Prevotella_corporis	0	0	0	0	0	0	0	0	0	0	0	0	0.02965	0	0	0	0	0	0	0	0.08801	0	0	0	0	0	0	0	0	0	0	0	0.06165	0	0	0	0	0	0	0	0	0.03299	0	0	0	0	0	0	0
Prevotella_dentalis	0	0	0	0	0	0	0	0	0	0	0	0	0	0	0	0	0	0	0	0	0	0	0	0	0	0	0	0	0	0	0	0	0	0	0	0	0	0	0	0	0	0	0	0	0	0	0	0	0
Prevotella_denticola	0	0	0	0	0	0	0	0	0	0	0	0	0	0	0	0	0	0	0	0	0	0	0	0	0	0	0.00933	0	0	0	0	0	0	0.00694	0	0	0	0	0	0	0	0	0	0	0	0	0	0	0
Prevotella_disiens	0.00051	0	0	0	0	0	0	0	0	0	0	0	0.00695	0	0.01792	0	0	0	0	0	0	0	0	0	0	0	0	0	0	0.00278	0	0	0	0	0	0	0	0	0	0	0	0	0	0	0	0	0	0	0
Prevotella_histicola	0	0	0	0	0	0	0	0	0	0	0	0	0	0	0	0	0	0	0	0	0	0	0	0	0	0	0	0	0	0	0	0	0	0	0	0	0	0	0	0	0	0	0	0	0	0	0	0	0
Prevotella_intermedia	0	0	0	0	0	0	0	0	0	0	0	0	0	0	0	0	0	0	0	0	0	0	0	0	0	0	0	0	0	0	0	0	0	0	0	0	0	0	0	0	0	0	0	0	0	0	0	0	0
Prevotella_jejuni	0	0	0	0	0	0	0	0.01087	0	0	0	0	0	0	0.40598	0	0	0	0	0	0	0	0	0	0	0	0	0	0	0	0	0	0	0	0	0	0	0	0	0	0	0	0	0	0	0	0	0	0
Prevotella_loescheii	0	0	0	0	0	0	0	0.00295	0	0	0	0	0	0	0	0	0	0	0	0	0	0	0	0	0	0	0	0	0	0	0	0	0	0	0	0	0	0	0	0	0	0	0	0	0	0	0	0	0
Prevotella_melaninogenica	0	0	0	0	0	0	0	0.03136	0	0	0	0	0	0	0.68738	0	0	0	0	0	0	0	0	0	0	0	0	0	0	0	0	0	0	0.00258	0	0	0.00082	0	0	0	0	0	0	0	0	0	0	0	0
Prevotella_multiformis	0	0	0	0	0	0	0	0	0	0	0	0	0	0	0	0	0	0	0	0	0	0	0	0	0	0	0	0	0	0	0	0	0	0	0	0	0	0	0	0	0	0	0	0	0	0	0	0	0
Prevotella_multisaccharivorax	0	0	0	0	0	0	0	0	0	0	0	0	0	0	0	0	0	0	0	0	0	0	0	0	0	0	0	0	0	0	0	0	0	0	0	0	0	0	0	0	0	0	0	0	0	0	0	0	0
Prevotella_nigrescens	0	0	0	0	0	0	0	0	0	0	0	0	0	0	0.0082	0	0	0	0	0	0	0	0	0	0	0	0	0	0	0	0	0	0	0	0	0	0	0	0	0	0	0	0	0	0	0	0	0	0
Prevotella_oralis	0	0	0	0	0	0	0	0	0	0	0	0	0	0	0.00226	0	0	0	0	0	0	0	0	0	0	0	0	0	0	0	0	0	0	0	0	0	0	0	0	0	0	0	0	0	0	0	0	0	0
Prevotella_oris	0	0	0	0	0	0	0	0.0673	0	0	0	0	0	0	0.09532	0	0	0	0	0	0	0	0	0	0	0	0	0	0	0	0	0	0	0.01374	0	0	0	0	0	0	0	0	0	0	0	0	0	0	0
Prevotella_oulorum	0	0	0	0	0	0	0	0.00059	0	0	0	0	0	0	0.40497	0	0	0	0	0	0	0	0	0	0	0	0	0	0	0	0	0	0	0	0	0	0	0	0	0	0	0	0	0	0	0	0	0	0
Prevotella_pallens	0	0	0	0	0	0	0	0.01704	0	0	0	0	0	0	0.0683	0	0	0	0	0	0	0	0	0	0	0	0	0	0	0	0	0	0	0	0	0	0	0	0	0	0	0	0	0	0	0	0	0	0
Prevotella_pleuritidis	0	0	0	0	0	0	0	0	0	0	0	0	0	0	0.00421	0	0	0	0	0	0	0	0	0	0	0	0	0	0	0	0	0	0	0	0	0	0	0	0	0	0	0	0	0	0	0	0	0	0
Prevotella_salivae	0	0	0	0	0	0	0	0	0	0	0	0	0	0	0.01292	0	0	0	0	0	0	0	0	0	0	0	0	0	0	0	0	0	0	0	0	0	0	0	0	0	0	0	0	0	0	0	0	0	0
Prevotella_scopos	0	0	0	0	0	0	0	0	0	0	0	0	0	0	0.00161	0	0	0	0	0	0	0	0	0	0	0	0	0	0	0	0	0	0	0	0	0	0	0	0	0	0	0	0	0	0	0	0	0	0
Prevotella_shahii	0	0	0	0	0	0	0	0	0	0	0	0	0	0	0	0	0	0	0	0	0	0	0	0	0	0	0	0	0	0	0	0	0	0	0	0	0	0	0	0	0	0	0	0	0	0	0	0	0
Prevotella_sp_885	0	0	0	0	0	0	0	0	0	0	0	0	0	0	0.10562	0	0	0	0	0	0	0	0	0	0	0	0	0	0	0	0	0	0	0	0	0	0	0.10443	0	0	0	0	0	0	0	0	0	0	0
Prevotella_sp_AM42_24	0	0	7.86377	0	0	0	0	0	0	0	0	0	0	0	0.05475	0	0.0077	0	0	0	0	0	0	0	0	0	0	0	0	0	0	0	0	0	0.00124	0	0	0	0	0	0	0	0	0	0	0	0	0	0
Prevotella_sp_CAG_1031	0	0	0	0	0	0	0	0	0	0	0	0	0	0	0	0	0	0	0	0	0	0	0	0	0	0	0	0	0	0	0	0	0	0	0	0	0	0	0	0	0	0	0	0	0	0	0	0	0
Prevotella_sp_CAG_1058	0	0	0	0	0	0	0	0	0	0	0	0	0	0	0	0	0	0	0	0	0	0	0	0	0	0	0	0	0	0	0	0	0	0	0	0	0	0	0	0	0	0	0	0	0	0	0	0	0
Prevotella_sp_CAG_1092	0	0	0	0	0	0	0	0	0	0	0	0	0	0	0	0	0	0	0	0	0	0	0	0	0	0	0	0	0	0	0	0	0	0	0	0	0	0	0	0	0	0	0	0	0	0	0	0	0
Prevotella_sp_CAG_1124	0	0	0	0	0	0	0	0	0	0	0	0	0	0	0	0	0	0	0	0	0	0	0	0	0	0	0	0	0	0	0	0	0	0	0	0	0	0	0	0	0	0	0	0	0	0	0	0	0
Prevotella_sp_CAG_1185	0	0	0	0	0	0	0	0	0	0	0	0	0	0	0	3e-05	0	0	0	0	0	0	0	0	0	0	0	0	0	0	0	0	0	0	0	0	0	0	0	0	0	0	0	0	0	0	0	0	0
Prevotella_sp_CAG_1320	0	0	0	0	0	0	0	0	0	0	0	0	0	0	0	0	0	0	0	0	0	0	0	0	0	0	0	0	0	0	0	0	0	0	0	0	0	0	0	0	0	0	0	0	0	0	0	0	0
Prevotella_sp_CAG_279	0	0	1.55104	0	0	0	0	0	0	0	0	0	0	0	0	0	0.25114	0	0	0	0	0	0	0	0	0.01887	0	0	0	0	0	0	0	0	0	0	0	0.02363	0	0	0	0	0	0	0	0	0	0	0
Prevotella_sp_CAG_485	0	0	0	0	0	0	0	0	0	0	0	0	0	0	0	0	0	0	0	0	0	0	0	0	0	0	0	0	0	0	0	0	0	0	0	0	0	0	0	0	0	0	0	0	0	0	0	0	0
Prevotella_sp_CAG_520	0	0	0	0	0	0	0	5.86696	0	0	0	0	0	0	0	0	0.13311	0	0	0	0	0	0	0	0	0	0	0	0	0	0	0	0	0	0	0	0	0	0	0	0	0	0	0	0	0	0	0	0
Prevotella_sp_CAG_5226	0	0	4.93993	0	0	0	0	0	0	0	0	0	0	0	0	0	0	0	0	0	0	0	0	0	0	0	0	0	0	0	0	0	0	0	0	0	0	0	0	0	0	0	0	0	0	0	0	0	0
Prevotella_sp_CAG_617	0	0	0	0	0	0	0	0	0	0	0	0	0	7.06237	0	0	0.1717	0	0	0	0	0	0	0	0	0	0	0	0	0	0	0	0	0	0	0	0	0	0	0	0	0	0	0	0	0	0	0	0
Prevotella_sp_CAG_755	0	0	0	0	0	0	0	0	0	0	0	0	0	0	0	0	0	0	0	0	0	0	0	0	0	0	0	0	0	0	0	0	0	0	0	0	0	0	0	0	0	0	0	0	0	0	0.00127	0	0
Prevotella_sp_CAG_873	0	0	0	0	0	0	0	0	0	0	0	0	0	0	0	0	0	0	0	0	0	0	0	0	0	0	0	0	0	0	0	0	0	0	0	0	0	0	0	0	0	0	0	0	0	0	0	0	0
Prevotella_sp_CAG_891	0	0	0	0	0	0	0	0	0	0	0	0	0	0	0	0	0	0	0	0	0	0	0	0	0	0	0	0	0	0	0	0	0	5.41395	0	0	0	0	0	1.56821	0	0	0	0	0	0	0	0	0
Prevotella_sp_F0091	0	0	0	0	0	0	0	0	0	0	0	0	0	0	0.00078	0	0	0	0	0	0	0	0	0	0	0	0	0	0	0	0	0	0	0	0	0	0	0	0	0	0	0	0	0	0	0	0	0	0
Prevotella_sp_S7_1_8	0	0	0	0	0	0	0.00048	0	0	0	0	0	0	0	0.04545	0	0	0	0	0	0	0	0	0	0	0	0	0	0	0	0	0	0.00211	0	0	0	0	0	0	0	0	0.00534	0	0	0	0	0.01015	0	0
Prevotella_sp_oral_taxon_299	0	0	0	0	0	0	0	9e-05	0	0	0	0	0	0	0.00122	0	0	0	0	0	0	0	0	0	0	0	0	0	0	0	0	0	0	0	0	0	0	0	0	0	0	0	0	0	0	0	0	0	0
Prevotella_sp_oral_taxon_306	0	0	0	0	0	0	0	0	0	0	0	0	0	0	0	0	0	0	0	0	0	0	0	0	0	0	0	0	0	0	0	0	0	0	0	0	0	0	0	0	0	0	0	0	0	0	0	0	0
Prevotella_sp_oral_taxon_376	0	0	0	0	0	0	0	0	0	0	0	0	0	0	0.82908	0	0	0	0	0	0	0	0	0	0	0	0	0	0	0	0	0	0	0	0	0	0	0	0	0	0	0	0	0	0	0	0	0	0
Prevotella_stercorea	0	0	9.45242	0	0	0	0	0.40486	0	0	0	0	0	0	0	0	0.00862	0	0	0	0	0	0	0	0	0.27725	0	0	0.0079	0	0.0039	0	0	3.63609	0	0	0	0	0	0	0	1.37926	0	0	0	0	0	7.07364	0
Prevotella_timonensis	0.02151	0	0	0	0	0	0	0	0	0	0	0	0.02728	0	0.67922	0	0	0	0	0.07386	0	0.00623	0	0	0	0	0	0	0	0	0	0	0.01708	0	0	0	0	0	0	0	0.01175	0.02112	0	0	0	0.00076	0.14621	0	0
Prevotella_veroralis	0	0	0	0	0	0	0	0	0	0	0	0	0	0	0	0	0	0	0	0	0	0	0	0	0	0	0	0	0	0	0	0	0	0	0	0	0	0	0	0	0	0	0	0	0	0	0	0	0
Alistipes_finegoldii	0.00331	0	0	0	0	0.02594	0	0.00668	0.06069	10.9688	0	0	0.64446	6.72297	0	0.05019	0.08093	0.00074	0	0.375	0.50755	9.19986	0	0	2.32001	9.49839	0.23695	0.88939	0	0.00578	1.97241	0.00605	0.00602	0.00819	0.15524	0.55521	0.25534	0.02386	0	0.01611	0.32641	0.01145	0	6e-05	9.11956	0	0	0	0
Alistipes_indistinctus	0	0.12497	0	0	0.00141	0.01539	0.2447	0	0.01215	0.73007	0	0.0076	0.00276	0.05953	0	0.00244	0	0.00254	0	0	0.04776	1.05172	0	0	0	0.19618	0.18884	0.02264	0.01702	0	0.13257	0.00079	0	0	0.00539	0.59758	0.02957	0.31948	0.01869	0.00605	0	0.00322	0	0.1417	0	0.00377	0.00975	0	0
Alistipes_inops	0	0	0	0	0	0	0	0	0	0	0	0	0	0	0	0	0	0	0	0	0	0	0	0	0	0	0	0	0	0	0	0	0	0	0	0	0	0	0	0	0	0	0	0	0	0	0	0	0
Alistipes_onderdonkii	0	0	0	0	0	0	0	0	0	0	0	0	0	0	0	0	0	0	0	0	0	0	0	0	0	0	0.0129	0	0	0	0	0	0	0	0	0.68187	0	0.00402	0	0	0	0.0004	0	0	0	0	0	0	0
Alistipes_putredinis	0.00016	0	0	0	0	8.89941	0.00287	0	4.08404	8.3513	0	0	0.42418	12.2458	0	4.88078	0.02249	1.76646	0	2.89265	0.11985	6.5595	0	0	1.52319	10.4822	0.99641	0.33803	0	0.02233	0.02754	0.27667	0.0018	0.13567	0	5.95817	2.81643	0	0.32034	0.16941	1.00282	2.02855	0	6.09666	0	0	6.62627	0	0.13401
Alistipes_shahii	0	0.18847	0	0	0	0.52812	0	0.00038	0.12622	1.70627	0.39122	0	0.0355	0.7742	0.01569	0.83727	0.77232	0.10789	0	0.17527	0.10779	0.39356	0	0	0.02984	0.05087	0.04872	0.01312	1.30339	0.01284	0.00241	0.03536	0.1744	0.01413	0.00031	0.00119	0	0.02833	0.05335	0.06071	0.01758	0.52221	0.00039	0.07161	0.01461	0	0.00017	0	0
Alistipes_sp_An31A	0	0	0	0	0	0	0	0	0	0	0	0	0	0	0	0	0	0	0	0	0	0	0.02937	0	0	0	0	0	0	0	0	0	0	0	0	0	0	0	0	0.00156	0	0	0	0	0	0	0	0	0
Alistipes_sp_An66	0	0	0	0	0	0	0	0	0	0	0	0	0	0	0	0	0	0	0	0	0	0	0	0	0	0	0	0	0	0	0	0	0	0	0	0	0	0	0	0	0	0	0	0	0	0	0	0	0
Alistipes_timonensis	0	0	0	0	0	0	0	0	0	0	0	0	0.00218	0.00289	0	0	0	0	0	0	0	0	0	0	0	0	0	0	0	0	0	0	0	0	0	0	0	0	0.00122	0	0	0	0	0	0	0	0	0	0
Parabacteroides_chinchillae	0	0	0	0	0	0	0	0	0	0	0	0	0	0	0	0	0.03046	0	0	0	0	0	0	0	0	0	0.08126	0.00072	0	0	0	0	0	0	0	0	0	0	0	0	0	0	0	0	0	0	0	0	0
Parabacteroides_distasonis	4.44109	1.58016	0.0059	0	0.67196	1.35407	26.1189	0.576	0.86836	4.14719	4.33227	0.35527	0.50912	6.88213	1.84226	1.0553	0.4581	0.22987	0	3.53727	0.06153	0.644	0.36874	1.51666	1.52282	7.05602	1.98537	3.82663	1.48374	0.16851	0.00482	0.77273	2.55098	0.33155	0.09175	5.14923	2.81009	2.13514	0.0569	1.10521	0.25108	0.89347	1.18109	8.3697	0.06106	2.83313	2.35441	0	0
Parabacteroides_goldsteinii	0.03607	0	0	0	0.00635	0.00166	0.00393	0	0	1.04589	0	0	0.10744	0	0.83151	0.0427	0.01295	0	0	0	0.08469	2.14907	0	0	0	0.27575	0.73204	2.77043	0	0.0017	0	0.04221	0.00578	0.01716	0.06173	0.07447	0	0.00679	0	0.21309	0	0.02465	0.19652	0	0	0.02918	0	0	0
Parabacteroides_gordonii	0	0	0	0	0	0.01069	0	0	0	0.09455	0	0	0.13262	0.06364	0	0.0031	0	0	0	2.94608	0	0.05897	0	0	0	0.34733	0.24365	0	0	0	0	0	0.02455	0.0026	0.00056	0	0	0	0	0	0	0	0	0.01426	0	0	2.02313	0	0
Parabacteroides_johnsonii	0	0	2.5091	0	0	0.00092	0.01727	0	0	0	3.45445	0	0	0	0	0.06204	0	0	0	0	0.1764	0.00106	0.01254	0	0	1.7807	0.0031	0	0	0	0	0	0	0	0	0	0.02211	0.01272	0	0	0	0.14628	0.24571	0	0	0	0.12099	0.02797	0
Parabacteroides_merdae	0	0	0	0	0.0013	0.27823	0	0.02492	1.54042	0.81068	0.02892	0.29989	0.64545	1.38814	0.00029	0.00065	1.28899	0.18948	0	14.4967	0.07359	0.23329	2.21461	0.00033	0.48615	0.03884	0	18.4044	0	0.12837	0.0025	0.19172	1.34946	0.19024	0.00517	0.08431	0	0.02082	0.05147	0.17701	1.02014	0.87419	0	2.45944	0.4881	1.82494	0.71067	0	0
Parabacteroides_sp_426_9	0	0	0	0	0	0	0	0	0	0	0	0	0.01332	0	0	0	0	0	0	0	0	0	0	0	0	0	0	0	0	0	0	0	0	0	0	0	0	0.00021	0	0	0	0	0	0	0	0	0	0	0
Parabacteroides_sp_CAG_409	0	0	0	0	0	0	0.0008	0	0	0	0	0	0	0	0	0	0	0	0	0	0	0	0	0	0	0	0	0	0	0	0	0	0	0	0	0	0	0	0.00324	0	0	0.02488	0	0	0	0	0	0	0
Tannerella_forsythia	0	0	0	0	0	0	0	0	0	0	0	0	0	0	0	0	0	0	0	0	0	0	0	0	0	0	0	0	0	0	0	0	0	0	0	0	0	0	0	0	0	0	0	0	0	0	0	0	0
Tannerella_sp_oral_taxon_HOT_286	0	0	0	0	0	0	0	0	0	0	0	0	0	0	0	0	0	0	0	0	0	0	0	0	0	0	0	0	0	0	0	0	0	0	0	0	0	0	0	0	0	0	0	0	0	0	0	0	0
Bacteroidia_bacterium_44_10	0	0	0	0	0	0	0	0	0	0.00671	0	0	0	0	0	0	0	0	0	0	0	0	0	0	0	0	0	0	0	0	0	0	0	0	0	0	0	0	0	0	0	0	0	0	0	0	0	0	0
Capnocytophaga_gingivalis	0	0	0	0	0	0	0	0.00127	0	0	0	0	0	0	0	0	0	0	0	0	0	0	0	0	0	0	0	0	0	0	0	0	0	0	0	0	0	0	0	0	0	0	0	0	0	0	0	0	0
Capnocytophaga_granulosa	0	0	0	0	0	0	0	0	0	0	0	0	0	0	0	0	0	0	0	0	0	0	0	0	0	0	0	0	0	0	0	0	0	0	0	0	0	0	0	0	0	0	0	0	0	0	0	0	0
Capnocytophaga_leadbetteri	0	0	0	0	0	0	0	0.00716	0	0	0	0	0	0	0	0	0	0	0	0	0	0	0	0	0	0	0	0	0	0	0	0	0	0	0	0	0	0	0	0	0	0	0	0	0	0	0	0	0
Capnocytophaga_ochracea	0	0	0	0	0	0	0	0.00028	0	0	0	0	0	0	0	0	0	0	0	0	0	0	0	0	0	0	0	0	0	0	0	0	0	0	0	0	0	0	0	0	0	0	0	0	0	0	0	0	0
Capnocytophaga_sputigena	0	0	0	0	0	0	0	0.00437	0	0	0	0	0	0	0.00557	0	0	0	0	0	0	0	0	0	0	0	0	0	0	0	0	0	0	0	0	0	0	0	0	0	0	0	0	0	0	0	0	0	0
Pedobacter_himalayensis	0	0	0	0	0	0	0	0	0	0	0	0	0	0	0	0	0	0	0	0	0	0	0	0	0	0	0	0	0	0	0	0	0	0	0	0	0	0	0	0	0	0	0	0	0	0	0	0	0
Chlamydia_ibidis	0	0	0	0.00116	0	0	0	0	0	0	0	0	0	0	0	0	0	0	0	0	0	0	0	0	0	0	0	0	0	0	0	0	0	0	0	0	0	0	0	0	0	0	0	0	0	0	0	0	0
Anaerolineaceae_bacterium_oral_taxon_439	0	0	0	0	0	0	0	0	0	0	0	0	0	0	0	0	0	0	0	0	0	0	0	0	0	0	0	0	0	0	0	0	0	0	0	0	0	0	0	0	0	0	0	0	0	0	0	0	0
Thermus_arciformis	0	0	0	0	0	0	0	0	0	0	0	0	0	0	0	0	0	0	0	0	0	0	0	0	0	0	0	0	0	0	0	0	0	0	0	0	0	0	0	0	0	0	0	0	0	0	0	0	0
Thermus_parvatiensis	0	0	0	0	0	0	0	0	0	0	0	0	0	0	0	0	0	0	0	0	0	0	0	0	0	0	0	0	0	0	0	0	0	0	0	0	0	0	0	0	0	0	0	0	0	0	0	0	0
Thermus_thermophilus	0	0	0	0	0	0	0	0	0	0	0	0	0	0	0	0	0	0	0	0	0	0	0	0	0	0	0	0	0	0	0	0	0	0	0	0	0	0	0	0	0	0	0	0	0	0	0	0	0
Anoxybacillus_flavithermus	0	0	0	0	0	0	0	0	0	0	0	0	0	0	0	0	0	0	0	0	0	0	0	0	0	0	0	0	0	0	0	0	0	0	0	0	0	0	0	0	0	0	0	0	0	0	0	0	0
Bacillus_aerius	0	0	0	0	0	0	0	0	0	0	0	0	0	0	0	0	0	0	0	0	0	0	0	0	0	0	0	0	0	0	0	0	0	0	0	0	0	0	0	0	0	0	0	0	0	0	0	0	0
Bacillus_cereus_group	0	0	0	0	0	0	0	0	0	0	0	0	0	0	0	0	0	0	0	0	0	0	0	0	0	0	0	0	0	0	0	0	0	0	0	0	0	0	0	0	0.03872	0	0	0.00032	0	0	0	0	0
Gemella_asaccharolytica	0	0	0	0	0	0	0	0	0	0	0	0	0	0	0	0	0	0	0	0	0	0	0	0	0	0	0	0	0	0	0	0	0.00086	0	0	0	0	0	0	0	0	0	0	0	0.00238	0.00095	0	0	0
Gemella_bergeri	0	0	0	0	0	0	0	0	0	0	0	0	0	0	0.00077	0	0.00143	0.00085	0	0	0	0	0	0	0	0	0	0	0	0	0	0	0	0.00227	0.00375	0	0	0	0	0	0	0	0	0.00037	0	0	0	0	0
Gemella_haemolysans	0	0.00596	0	0	0	0	0	0.01451	0	0	0.00101	0.00193	0	0	0	0	0.01702	0.00489	0	0	0	0	0.02821	0	0	0	0.00226	0	0.00599	0	0	0	0.00834	0.01005	0.00229	0	0	0	0	0	0	0.00095	0.02242	0.00155	0	0	0	0	0
Gemella_morbillorum	0	0	0.00099	0	0	0.00068	0	0	0	0	0	0.00267	0	0	0	0	0.02974	0.00114	0	0	0	0.00047	0	0	0	0	0	0	0.00615	0	0	0	0.0055	0.03713	0.01164	0	0	0	0	0	0	0	0.01924	0.00379	0.00053	0.00344	0	0	0
Gemella_sanguinis	0.00083	0.05276	0.00392	0	0.00994	0.00073	0	0.00028	0	0.00436	0.00133	0.01144	0	0	0	0	0.04358	0.06908	0	0	0	0	0	0	0.01038	0	0.00769	0	0.02043	0	0	0.00148	0.01072	0.04608	0.03148	0	0	0	0.00279	0	0.00104	0	0.04988	0.00311	0.00851	0.00224	0	0	0
Staphylococcus_argenteus	0	0	0	0	0	0	0	0	0	0	0	0	0	0	0	0	0	0	0	0	0	0	0	0	0	0.00927	0	0	0	0	0	0	0	0	0	0	0	0	0	0	0	0	0	0	0	0	0	0	0
Staphylococcus_aureus	0	0	0	0.0117	0	0	0	0	0	0	0	0	0	0	0	0	0	0	0	0	0	0	0	0	0	0.72324	0	0	0	0	0	0	0	0	0	0	0	0	0	0	0	0	0	0	0	0	0.14464	0	0
Staphylococcus_capitis	0	0	0	0	0	0	0	0	0	0	0	0	0	0	0	0	0	0	0	0	0	0	0	0	0	0	0	0	0	0	0	0	0	0	0	0	0	0	0	0	0	0	0	0	0	0	0	0	0
Staphylococcus_epidermidis	0	0	0	0	0	0	0	0	0	0	0	0	0	0	0.05536	0	0	0	0	0	0	0	0	0	0	0.00973	0	0	0	0.0093	0	0	0	0	0.00064	0	0.00238	0	0	0	0	0	0	0	0	0	0	0	0
Staphylococcus_gallinarum	0	0	0	0	0	0	0	0	0	0	0	0	0	0	0	0	0	0	0	0	0	0	0	0	0	0	0	0	0	0	0	0	0	0	0.00359	0	0	0	0	0	0	0	0	0	0	0	0	0	0
Staphylococcus_haemolyticus	0	0	0	0	0	0	0	0	0	0	0	0	0	0.01488	0	0	0	0	0	0.00605	0	0	0.06964	0	0	0	0	0	0	0.05935	0	0	0	0	0	0	0.13054	0	0	0	0	0	0	0	0	0	0.01973	0	0
Staphylococcus_hominis	0	0	0	0	0	0	0	0	0	0	0	0	0	0	0.02369	0	0	0	0	0	0	0	0	0	0	0	0	0	0	0	0	0	0	0	0	0	0	0	0	0	0	0	0	0	0	0	0	0	0
Staphylococcus_kloosii	0	0	0	0	0	0	0	0	0	0	0	0	0	0	0	0	0	0	0	0	0	0	0	0	0	0	0	0	0	0	0	0	0	0	0	0	0	0	0	0	0	0	0	0	0	0	0	0	0
Staphylococcus_sciuri	0	0	0	0	0	0	0	0	0	0	0	0	0	0	0	0	0	0	0	0	0	0	0	0	0	0	0	0	0	0	0	0	0	0	0	0	0	0	0	0	0	0	0	0	0	0	0	0	0
Staphylococcus_simulans	0	0	0	0	0	0	0	0	0	0	0	0	0	0	0	0	0	0	0	0	0	0	0	0	0	0	0	0	0	0	0	0	0	0	0	0	0	0	0	0	0	0	0	0	0	0	0	0	0
Abiotrophia_defectiva	0.00049	0	0	0.36088	0	0	0	0.00372	0	0	0.01841	0	0	0	0.00143	0	0	0.00088	0	0	0	0	0	0	0	0.00074	0.00092	0	0	0.00298	0	0	0	0	0	0	0.00316	0	0	0	0	0	0.00839	0	0.00075	0	0	0	0
Abiotrophia_sp_HMSC24B09	0.00088	0	0	0.21908	0	0	0	0.02688	0	0	0.01138	0	0	0	0.00243	0	0	0.0006	0	0	0	0	0	0	0	0.00188	0.00106	0	0	0.07959	0	0	0.00123	0	0	0	0.0009	0	0	0	0	0	0.00408	0	0.00064	0	0	0	0
Facklamia_hominis	0	0	0	0	0	0	0	0	0	0	0	0	0	0	0	0	0	0	0	0.00559	0	0	0	0	0	0	0	0	0	0	0	0	0	0	0	0	0	0	0	0	0	0	0	0	0	0	0	0	0
Facklamia_languida	0	0	0	0	0	0	0	0	0	0	0	0	0	0	0	0	0	0	0	0	0	0	0	0	0	0	0	0	0	0	0	0	0	0	0	0	0	0	0	0	0	0	0	0	0	0	0	0	0
Carnobacterium_maltaromaticum	0	0	0	0	0	0	0	0	0	0	0	0	0	0	0	0	0	0	0	0	0	0	0	0	0	0	0	0	0	0	0	0	0	0	0	0	0	0	0	0	0	0	0	0	0	0	0	0	0
Dolosigranulum_pigrum	0	0	0	0	0	0	0	0	0	0	0	0	0	0	0	0	0	0	0.00169	0	0	0	0	0	0	0	0	0	0	0	0	0	0	0	0	0	0	0	0	0	0	0	0	0	0	0	0	0	0
Granulicatella_adiacens	0	0	0	0.09507	0	0	0	0.02976	0	0	0.00067	0	0	0	0	0	0	0.00142	0	0	0	0	0	0	0	0.00276	0	0	0	0	0	0	0	0.00223	0.00069	0	0	0	0	0	0	0	0	0	0	0	0	0	0
Granulicatella_elegans	0	0.00082	0	0.01657	0	0	0.00076	0.0062	0	0.00027	0.00087	0.00061	0	0	0	0	0.00123	0.00229	0	0	0	0	0	0	0.00183	0.00039	0	0	0	0	0	0	0.01215	0.00215	0.00155	0	0	0	0	0	0	0	0.00252	0	0	0	0	0	0
Bavariicoccus_seileri	0	0	0	0	0	0	0	0	0	0	0	0	0	0	0	0	0	0	0	0	0	0	0	0	0	0	0	0	0	0	0	0	0	0	0	0	0	0	0	0	0	0	0	0	0	0	0	0	0
Enterococcus_asini	0	0	0	0	0	0	0	0	0	0	0	0	0	0	0	0	0	0	0	0	0	0	0	0	0	0	0	0	0.00596	0	0	0	0	0	0	0	0	0	0	0	0	0	0	0	0	0	0	0.01151	0
Enterococcus_avium	0	0	0	0	0	0	0	0	0	0	0.05478	0	0	0.09967	0	0	0	0	0.63964	0.88862	0	1.24051	0	0	0	0	0	0	0	0	0	0	0	0	0.74194	0	0.03846	0	0	0.00054	0	0	0	0	0	0	0	0.07477	0
Enterococcus_casseliflavus	0	0	0	0.97424	0	0	0	0	0	0	0	0	0	0	0	0	0	0	0	0	0	0	0	0	0	0	0	0	0	0	0	0	0	0	0	0	0	0	0	0	0.00209	0	0	0	0	0	0.49834	0.00762	0
Enterococcus_cecorum	0	0	0	0	0	0	0	0	0	0	0	0	0	0	0	0	0	0	0	0	0	0	0	0	0	0	0	0	0	0	0	0	0	0	0	0	0	0.22102	0.00893	0	0	0	0	0	0	0	0	0.03123	0
Enterococcus_dispar	0	0	0	0	0	0	0	0	0	0	0	0	0	0	0	0	0	0	0	0	0	0	0	0	0	0	0	0	0	0	0	0	0	0	0	0	0	0	0	0	0	0	0	0	0	0	0	0.00256	0
Enterococcus_durans	0	0	0	0	0	0	0	0	0	0	0	0	0	0	0	0	0	0	0	0	0	0	0	0	0	0	0	0	0	0	0	0	0	0	0	0	0	0	0	0	0	0	0	0	0	0	0	0	0
Enterococcus_faecalis	0.01376	0	0	5.76791	0	0	0.06997	0	0	0	0.00132	0	0.91985	0.28966	0.66876	0	0.00874	0	0.18294	0.20879	1.07661	1.2385	5.08626	0	0.04115	5.15732	0.14753	2.3417	2.37607	1.17438	0	0	0	0.04094	3.38605	0.23238	0.37724	0.00097	0	3.60648	0.03394	0	0	0.01485	0	0	1.9902	0.83317	0
Enterococcus_faecium	0.16191	0	0	20.828	0	0	0.60193	0.00053	0	0	0	0	1.76892	0.26955	0	0	0	0	0.15984	3.21738	0	0.26145	2.40815	0	0	0	0	0	0.00369	69.6268	0	0	0	0.00119	15.4778	0	76.6468	0	0	0	1.37173	0	0	12.3408	0	0	0	0	58.5634
Enterococcus_gallinarum	0	0	0	9.92378	0	0	0.02377	0	0	0	0	0	0.13314	0.21813	0	0	0	0	0.027	0.39627	0	0	0	0	0	0	0	0.01896	0	0	0	0	0	0	0	0	0	0	0	0	0.77155	0	0	0	0	0	1.58244	0.03339	0
Enterococcus_hirae	0	0	0	0.23468	0	0	0	0	0	0	0	0	0	0	0	0	0	0	0	0	0	0	0	0	0	0	0	0	0	0	0	0	0	0	0.51669	0	0	0	0	0	0.65089	0	0	0	0	0	0	0	0
Enterococcus_mundtii	0	0	0	0	0	0	0	0	0	0	0	0	0	0	0	0	0	0	0	0	0	0	0	0	0	0	0	0	0	0	0	0	0	0	0	0	0	0	0	0	0	0	0	0	0	0	0	0	0
Enterococcus_raffinosus	0	0	0	0	0.006	0	0	0	0	0	0	0	0	0	0	0	0	0	0	0.07132	0	0	0	0	0	0	0	0.00033	0	0	0	0	0	0	0.01041	0	0	0	0	0.67448	0	0	0	0	0	0	0	0	0
Enterococcus_sulfureus	0	0	0	0	0	0	0	0	0	0	0	0	0	0	0	0	0	0	0	0	0	0	0	0	0	0	0	0	0	0	0	0	0	0	0	0	0	0	0	0	0	0	0	0	0	0	0	0	0
Enterococcus_thailandicus	0	0	0	0	0	0	0	0	0	0	0	0	0	0	0	0	0	0	0	0	0	0	0	0	0.05194	0	0	0.10515	0	0	0	0	0	0	0	0	0	0	0	0	0	0	0	0	0	0	0	0.02474	0
Melissococcus_sp_OM08_11BH	0	0	0	0	0	0	0	0	0	0	0	0	0	0	0	0	0	0	0	0	0	0	0	0	0.00125	0	0	0	0	0	0	0	0	0	0	0	0	0	0	0	0	0	0	0	0	0	0	0	0
Vagococcus_teuberi	0	0	0	0	0	0	0	0	0	0	0	0	0	0	0	0	0	0	0	0	0	0	0	0	0	0	0	0	0	0	0	0	0.0003	0	0	0	0	0	0	0	0	0	0	0	0	0	0	0	0
Lactobacillus_agilis	0	0	0	0	0	0	0	0	0	0	0	0	0	0	0	0	0	0	0	0	0	0	0	0	0	0	0	0	0	0	0	0	0	0	0	0	0.01782	0	0	0	0	0	0	0	0	0	0	0	0
Lactobacillus_amylovorus	0	0	0	0	0	0	0	0	0	0	0	0	0	0	0	0	0.00833	0	0	0	0	0	0	0	0	0	0	0	0	0	0	0	0	0.00419	0	0	0	0	0	0	0	0	0	0	0	0	0	0	0
Lactobacillus_aviarius	0	0	0	0	0	0	0	0	0	0	0	0	0	0	0	0	0	0	0	0	0	0	0	0	0	0	0	0	0	0	0	0	0	0.00396	0	0	0	0	0	0	0	0	0	0	0	0	0	0	0
Lactobacillus_brevis	0	0	0	0	0	0	0	0	0	0	0	0	0	0	0	0	0	0	0	0	0	0	0	0	0	0	0	0	0	0	0	0	0	0	0	0	0	0	0	0	0	0	0	0	0	0	0	0	0
Lactobacillus_crispatus	0	0	0	0	0	0	0	0.0101	0.00168	0	0	0	0	0	0	0	0	0	0.04797	0.00713	0	0	0	0	0	0	0.84358	0	0.0019	0	0	0	0	0	0.00876	0	0	0.01035	0	0	0	0	0	0	0	0	0	0	0
Lactobacillus_delbrueckii	0	0	0	0.00925	0	0	0	0	0	0	0	0	0	0	0	0	0	0	0.0355	0	0	0	0	0	0	0	0	0	0	0	0	0	0	0	0.00377	0	0	0.00475	0	0	0	0	0	0	0	0	0	0	0
Lactobacillus_dextrinicus	0	0	0	0	0	0	0	0	0	0	0	0	0	0	0	0	0	0	0	0	0	0	0	0	0	0	0	0	0	0	0	0	0	0	0	0	0	0	0	0	0	0	0	0	0	0	0	0	0
Lactobacillus_equicursoris	0	0	0	0	0	0	0	0.03539	0.1669	0.01277	0	0	0	0	0	0	0	0	0	0	0	0	0	0	0	0	0	0	0	0	0	0	0	0	0.00013	0	0	0	0	0	0	0	0	0	0	0	0	0	0
Lactobacillus_farciminis	0	0	0	0	0	0	0	0	0	0	0	0	0	0	0	0	0	0	0	0	0	0	0	0	0	0	0	0	0	0	0	0	0	0	0	0	0	0	0	0	0	0	0	0	0	0	0	0	0
Lactobacillus_fermentum	0	0	0	0.81014	0	0	0.00284	0.23804	0.03089	0.00059	2.48614	0.00113	0	1.30726	0	0	0.0015	0.02652	0.1707	0.80587	0	0	0	0	0.00924	0	0.0176	0	0	0	0	0	0	0.0001	0.03061	0	0.01643	0.02749	0	0	0.51724	0	0	0	0	0	0.00322	0.23096	0
Lactobacillus_gasseri	0	0	0	0	0	0	0	0.00385	0.01397	0	0	0	0	0	0.001	0	0	0	0.77338	0	0	0	0	0	0.0564	0	2.0302	0	0	0	0	0	0	0	0	0.77128	0	0	0.00669	0	0	0	0	0	0	0	0	0	0
Lactobacillus_gastricus	0	0	0	0	0	0	0	0	0	0	0	0	0	0	0	0	0	0	0	0	0	0	0	0	0	0	0	0	0	0	0	0	0	0	0	0	0	0	0	0	0	0	0	0	0	0	0	0	0
Lactobacillus_gigeriorum	0	0	0	0	0	0	0	0	0	0	0	0	0	0	0	0	0	0	0	0	0	0	0	0	0	0	0	0	0	0	0	0	0	0	0	0	0	0	0	0	0	0	0	0	0	0	0	0	0
Lactobacillus_harbinensis	0	0	0	0	0	0	0	0	0	0	0	0	0	0	0	0	0	0	0.02281	0	0	0	0	0	0	0	0	0	0	0	0	0	0	0	0	0	0	0	0	0	0	0	0	0	0	0	0	0	0
Lactobacillus_johnsonii	0	0	0	0	0	0	0	0	0	0	0	0	0	0	0	0	0	0	0	0	0	0	0	0	0	0	0	0	0	0	0	0	0	0	0	0	0	0.00613	0	0	0	0	0	0	0	0	0	0	0
Lactobacillus_kitasatonis	0	0	0	0	0	0	0	0	0	0	0	0	0	0	0	0	0	0	0	0	0	0	0	0	0	0	0	0	0	0	0	0	0	0	0	0	0	0	0	0	0	0	0	0	0	0	0	0	0
Lactobacillus_mucosae	0.03489	0	0	0	0.00356	0	0	0	0.61616	0	0	0	0.00048	2.66158	0	0	0.01541	0	0	1.65334	0	0.37992	0	0.00126	0.01151	0	0	0.00195	0.19633	0	0	0	0	0.04344	3.38482	0.77249	0.12843	0	0	0	0.21304	0	0	0	0	0.12293	0	0.02568	0.03454
Lactobacillus_oris	0	0	0	0	0	0	0	0	0.16528	0	0	0	0	0	0	0	0	0	0.12934	0.05336	0	0	0	0	0.06542	0	0	0	0	0	0	0	0	0	0	0	0.00328	0.02586	0	0	0	0	0	0	0	0	0	0	0
Lactobacillus_panis	0	0	0	0	0	0	0	0	0	0	0	0	0	0	0	0	0	0	0.12048	0	0	0	0	0	0	0	0	0	0	0	0	0	0	0	0	0	0	0	0	0	0	0	0	0	0	0	0	0	0
Lactobacillus_pantheris	0	0	0	0	0	0	0	0	0	0	0	0	0	0	0	0	0	0	0	0	0	0	0	0	0	0	0	0	0	0	0	0	0	0	0	0	0	0	0	0	0.02216	0	0	0	0	0	0	0	0
Lactobacillus_paragasseri	0	0	0	0	0	0	0	0.00486	0.08168	0	0	0	0	0	0.02054	0	0.02028	0	5.18886	0	0	0	0	0	0.25504	0	2.85227	0	0	0	0	0	0	0	0.01993	0.52512	0.00416	0.00157	0.01761	0	0	0	0	0	0	0	0	0.08804	0
Lactobacillus_pentosus	0	0	0	0.04012	0	0	0	0	0	0	0	0	0	0	0	0	0	0	0	0	0	0	0	0	0	0	0	0	0	0	0	0	0	0	0	0	0	0	0	0	0	0	0	0	0	0	0	0	0
Lactobacillus_plantarum	0	0	0	0.00532	0	0	0	0	0	0	0	0	0	0	0	0	0	0	0	0	0	0	0	0	0	0	0	0	0	0	0	0	0	0	0	0	0	0	0	0	0.00828	0	0	0	0	0	0	0	0
Lactobacillus_rapi	0	0	0	0	0	0	0	0	0	0	0	0	0	0	0	0	0	0	0	0	0	0	0	0	0	0	0	0	0	0	0	0	0	0	0	0	0	0	0	0	0	0	0	0	0	0	0	0	0
Lactobacillus_reuteri	0	0	0	0	0	0	0	0	0	0	0	0	0	0	0	0	0.00261	0	0.06873	0.00255	0	0	0	0	0.02641	0	1.37274	0	0	0	0	0	0	0	0	0	0	0	0	0	0	0	0	0	0	0	0	0	0
Lactobacillus_rhamnosus	0	0	0	0	0	0	0	0	0	0	0	0	0	0	0	0	0	0	0.05054	0	0	0	0	0	0	0	0	0	0	0	0	0	0	0	0	0	0.071	0	0	0	0	0	0	0	0	0	0	0	0
Lactobacillus_rogosae	0	0	0	0	0	0	0	0	0.00039	0.03066	0	0	0	0	0.0004	0	0.00023	0.0806	0	0	0	0	0	0	0.04884	0	0	0	0.02333	0	0	0	0	0	0	0	0	0	0	0	0	0.01795	0.00163	0.00161	0.00022	0	0	0	0
Lactobacillus_ruminis	0	0	0	0	0	0	0	0	0	0	0	0	0	0	0	0	0	0	0	0	0	0	0	0	0	0	0	0	0	0	0	0	0	0	0	0	0	0	0	0	0	0	0	0	0	0	0	0	0
Lactobacillus_saerimneri	0	0	0	0	0	0	0	0.06631	0	0	0	0	0	0.13135	0	0	0	0	0	0	0	0	0	0	0	0	0	0	0	0	0	0	0	0	0	0	0	0	0	0	0	0	0	0	0	0	0	0	0
Lactobacillus_salivarius	0.00487	0	0	0	0.0056	0	0	0	1.05581	0.1012	0.26884	0.00011	0	0.00285	0	0	0.03297	0	0.57673	5.59657	0	0.00537	0	0	1.79999	0.01941	9.60427	0	0.72778	4.35601	0	0	0	0.00064	1.58694	0	0	0.01105	0	0	0	0	0	0	0	0	0.08831	0.17361	0
Lactobacillus_vaginalis	0	0	0	0	0	0	0	0	0.00721	0	0.00272	0	0	0	0	0	0	0	0.98196	0	0	0	0	0	0.17922	0	7.58046	0	0	0	0	0	0	0	0	0	0	0.03117	0	0	0	0	0	0	0	0	0	0	0
Lactobacilus_nuruki	0	0	0	0	0	0	0	0	0	0	0	0	0	0	0	0	0	0	0	0	0	0	0	0	0	0	0	0	0	0	0	0	0	0	0	0	0	0	0	0	0	0	0	0	0	0	0	0	0
Pediococcus_acidilactici	0	0	0	0.0048	0	0	0	0	0	0	0	0	0	0	0	0	0	0	0	0	0	0	0	0	0	0	0	0	0	0	0	0	0	0	0	0	0	0	0	0	0	0	0	0	0	0	0	0	0
Pediococcus_pentosaceus	0	0	0	0.01671	0	0	0	0	0	0	0	0	0	0	0	0	0	0	0.24564	0	0	0	0	0	0	0	0	0	0	0	0	0	0	0	0	0	0	0	0	0	0	0	0	0	0	0	0	0	0
Sharpea_azabuensis	0	0	0	0	0	0	0	0	0	0	0	0	0	0	0	0	0	0	0	0	0	0	0	0	0	0	0	0	0	0	0	0	0	0	0	0	0	0	0.00029	0	0	0	0	0	0	0	0	0	0
Leuconostoc_citreum	0	0	0	0.00015	0	0	0	0	0	0	0	0	0	0	0	0	0	0	0	0	0	0	0	0	0	0	0	0	0	0	0	0	0	0	0	0	0	0	0	0	0	0	0	0	0	0	0	0	0
Leuconostoc_garlicum	0	0	0	0	0	0	0	0	0	0	0	0	0	0.0129	0	0	0	0	0	0	0	0	0	0	0	0	0	0	0	0	0	0	0	0	0	0	0	0	0	0	0	0.00117	0	0	0	0	0	0	0
Leuconostoc_lactis	0	0	0	0.00414	0	0	0	0	0	0	0.00202	0	0	0.00101	0	0	0	0.00193	0	0	0	0	0	0	0	0	0	0	0	0	0	0	0	0	0.00735	0	0	0	0	0	0.00505	0	0	0	0	0	0	0	0
Leuconostoc_mesenteroides	0	0	0	0	0	0	0	0	0	0	0	0	0	0	0	0	0	0	0	0	0	0	0	0	0	0	0	0	0	0	0	0	0	0	0	0	0	0	0	0	0	0	0	0	0	0	0	0	0
Leuconostoc_pseudomesenteroides	0	0	0	0	0	0	0	0	0	0	0	0	0	0	0	0	0	0.00233	0	0	0	0	0	0	0	0	0	0	0	0	0	0	0	0	0	0	0	0	0	0	0	0	0	0	0	0	0	0	0
Leuconostoc_suionicum	0	0	0	0	0	0	0	0	0	0	0	0	0	0	0	0	0	0	0	0	0	0	0	0	0	0	0	0	0	0	0	0	0	0	0	0	0	0	0	0	0	0	0	0	0	0	0	0	0
Weissella_cibaria	0	0	0	0.00428	0	0	0	0	0	0	0	0	0	0	0	0	0	0.03364	0	0	0	0	0	0	0	0	0	0	0	0	0	0	0	0	0	0	0	0	0	0	0	0	0	0	0	0	0	0	0
Weissella_confusa	0	0	0	0.47678	0	0	0	0	0.00213	0	0.10816	0	0	0	0	0	0	0.01292	0	0	0	0.00844	0	0	0	0	0	0	0	0	0	0	0	0	0.00722	0.00055	0	0	0	0	0	0	0	0	0	0	0	0	0
Weissella_jogaejeotgali	0	0	0	0.00035	0	0	0	0	0	0	0	0	0	0	0	0	0	0	0	0	0	0	0	0	0	0	0	0	0	0	0	0	0	0	0	0	0	0	0	0	0	0	0	0	0	0	0	0	0
Weissella_paramesenteroides	0	0	0	0.00562	0	0	0	0	0	0	0	0	0	0	0	0	0	0	0	0	0	0	0	0	0	0	0	0	0	0	0	0	0	0	0	0	0	0	0	0	0	0	0	0	0	0	0	0	0
Lactococcus_garvieae	0	0	0.00709	0	0	0	0	0	0	0	0	0	0	0	0	0	0	0	0	0	0	0	0	0	0	0	0	0	0	0	0	0	0	0	0	0	0	0	0	0	0	0	0	0.00182	0	0	0	0	0
Lactococcus_lactis	0	0	0	0.00943	0	0	0	0	0.00035	0	0	0	0	0	0	0.00015	0	0.00024	0	0	0	0	0.12661	0	0	0	0	0	0.0269	0	0	0	0	0	0.09487	0	0	0	0	0	0	0	0	0	0	0	0	0	0
Lactococcus_petauri	0	0	0.01566	0.00109	0	0	0	0	0	0	0	0	0	0	0	0	0	0	0	0	0	0	0	0	0	0	0	0	0	0	0	0	0	0	0	0	0	0	0	0	0	0	0	0.00165	0	0	0	0	0
Streptococcus_agalactiae	0	0	0	0	0	0	0	0	0	0	0	0	0	0	0	0	0	0	0	0	0	0	0	0	0	0	0	0	0	0	0	0	0	0.01578	0	0	0	0	0	0	0	0	0	0	0	0	0	0.0368	0
Streptococcus_anginosus_group	0.00659	0.00128	0	0	0.00844	0	0	0.03011	0.05013	0.08679	0.01031	0.00267	0.00182	0.00044	1.19055	0.00138	0.05889	0.03034	0	0.0041	0.01011	0.09685	0	0	0.40694	0.03349	0.28975	0.00113	0.26049	0	0	0	1.17035	0.60498	0.29182	0	0.10114	0.03634	0	0	0.00226	0.02863	0.01511	0.00136	0.00261	0.00902	0	0.01518	0
Streptococcus_australis	0.01304	0.03297	0.00523	0	0.01023	0.00274	0	0.00449	0.00096	0.0397	0	0.00799	0	0	0	0	0.00211	0.02563	0	0	0	0	0	0	0	0	0	0	0.03586	0	0	0.00104	0.00409	0.01311	0	0	0	0	0.0001	0	0.00325	0	0.03968	0.00119	0.00545	0	0	0	0
Streptococcus_cristatus	0	0	0	0	0	0	0	0	0.00173	0.00708	0	0	0	0	0	0	0.00089	0.00398	0	0	0	0	0	0	0	0	0	0	0.00442	0	0	0	0.00511	0.05336	0.04119	0	0	0	0	0	0	0	0.00383	0	0	0.00209	0	0	0
Streptococcus_downei	0	0	0	0	0	0	0	0	0.00247	0	0	0	0	0.00104	0	0	0	0	0	0	0	0	0	0	0	0	0	0	0	0	0	0	0	0	0	0	0	0	0	0	0	0	0	0	0	0	0	0	0
Streptococcus_gallolyticus	0	0	0	0	0	0	0	0	0	0	0	0	0	0	0	0	0	0	0	0	0	0	0	0	0	0	0	0	0	0	0	0	0	0	0	0	0	0	0	0	0	0	0	0	0	0	0	0	0
Streptococcus_gordonii	0	0	0	0	0.0066	0	0	0	0.00021	0.07452	0	0	0	0	0	0	0.07825	0.01327	0	0	0	0.00362	0	0	0.2316	0	0.25804	0	0.05379	0	0	0.00028	0.00578	0.01288	0.00757	0	0	0.00769	0.00099	0	0.01387	0	0.00158	0	0.00113	0.01119	0.00943	0.0441	0
Streptococcus_infantarius	0.00356	0	0	0	0	0	0	0	0	0	0	0	0.00173	0	0	0.09022	0	0.00382	0	0	0	0.00716	0	0	0.02612	0	0	0	0	0	0	0	0	0	0.0027	0	0	0	0	0	0	0.00274	0	0	0	0	0	0	0
Streptococcus_infantis	0.02775	0.06246	0.01338	5.01884	0	0.00106	0.08371	0.27155	0.00241	0.01081	0	0.02049	0	0	0.00855	0	0.00432	0.00306	0	0	0	0	0.04779	0	0.07341	0.00803	0	0	0.00508	0	0	0.0021	0	0.09823	0.00276	0	0	0	0	0	0.00035	0	0.03373	0	0.00082	0	0	0	0
Streptococcus_lutetiensis	0	0	0	0	0	0	0	0	0	0	0	0	0	0	0	0.00295	0	0	0	0	0	0	0	0	0	0	0	0	0	0	0	0	0	0	0	0	0	0	0	0	0	0	0	0	0	0	0	0	0
Streptococcus_macedonicus	0	0	0	0	0	0	0	0	0	0	0	0	0	0	0	0	0	0	0	0	0	0	0	0	0	0	0	0	0	0	0	0	0	0	0	0	0	0	0	0	0	0	0	0	0	0	0	0	0
Streptococcus_milleri	0	0	0	0	0	0	0	0	0.00507	0	0	0	0	0	0.01492	0.0003	0.01167	0	0	0	0	0	0	0	0.05992	0.02072	0	0	0.00413	0	0	0	0.49762	0.00518	0	0	0	0	0	0	0	0	0	0.00042	0	0.00174	0	0	0
Streptococcus_mitis	0.00375	0.07771	0	0	0.05788	0	0.00473	0.82901	0.00669	0.03086	0.0129	0.02644	0	0	0	0	0.02447	0.01579	0	0.03526	0	0	0	0	0.15069	0.03807	0.03619	0.00179	0.02496	0.00443	0	0.00464	0.01078	0.06822	0.0181	0	0	0.00135	0	0	0.0013	0.00346	0.12805	0.00017	0.00556	0	0	0	0
Streptococcus_mutans	0	0	0	0	0	0	0	0	0.01132	0.00194	0	0	0	0.00571	0	0	0.02013	0	0.04422	0	0	0	0	0.00525	0.76354	0	0	0	0.00084	0	0	0.00015	0	0	0.00989	0	0	0	0.00021	0	0	0	0	0	0.00105	0	0	0	0
Streptococcus_oralis	0.01415	0.03986	0.0006	1.71976	0.00569	0.00143	0.38378	0.01755	0.04098	0.07062	0	0.02995	0	0	0.14128	0	0.00505	0.08568	0.00245	0	0	0.00938	0	0	0.5236	0.0342	0.37275	0	0.10127	0	0	0.01075	0.00426	0.27601	0.01834	0.06056	0.00017	0.00333	0	0	0.00113	0.0396	0.01545	0	0.00349	0	0.00882	0.14451	0
Streptococcus_parasanguinis	0	0.00437	0	0	0	0	0	2.30761	0.53857	0.04757	0	0.01895	0	0	0	0	0.1045	0	0.0082	0.01367	0.00062	0.00328	0	0.00383	1.17019	0.03015	1.84574	0.00966	0.11362	0.00474	0	0.01207	0.00056	0.0412	0.12585	0	0	0.01735	0.00766	0.00207	0.01003	0	0.0516	0.00846	0.00182	0	0.01259	0	0
Streptococcus_pasteurianus	0	0	0	0	0	0	0	0	0	0	0	0	0.00381	0	0	0	0	0	0	0	0	0	0	0	0	0	0	0	0	0	0	0	0	0	0.01365	0	0	0	0	0	0	0	0	0	0	0	0	0	0
Streptococcus_peroris	0	0	0	0.00998	0	0	0	0	0	0	0	0.00291	0	0	0	0	0	0	0	0	0	0	0	0	0	0	0	0	0	0	0	0	0	0	0	0	0	0	0	0	0	0	0	0	0	0	0	0	0
Streptococcus_pneumoniae	0	0	0	0	0	0	0	0	0	0	0	0	0	0	0	0	0	0	0	0	0	0	0	0	0	0	0	0	0	0	0	0	0	0	0	0	0	0	0	0	0	0	0	0	0	0	0	0	0
Streptococcus_pseudopneumoniae	0	0.00205	0	0	0	0	0	0	0	0	0	0	0	0	0	0	0	0	0	0	0	0	0	0	0	0	0	0	0	0	0	0	0	0.00141	0	0	0	0	0	0	0	0	0.00304	0	0	0	0	0	0
Streptococcus_pyogenes	0	0	0	0	0	0	0	0	0	0	0	0	0	0	0	0	0	0	0	0	0	0	0	0	0	0	0	0	0	0	0	0	0	0	0	0	0	0	0	0	0	0	0	0	0	0	0	0	0
Streptococcus_salivarius	0.03014	0.14163	0	0	0.01288	0.31639	2.20453	0	0.79845	0.16064	0.32784	0.03522	0	0.01238	0	0.00192	0.32413	0.12477	0.11347	0	0.14869	0.07971	0	0.01879	2.55717	0.00364	0.60872	0.07007	0.19045	0.05431	0.00231	0.01565	0.01873	0	2.02104	0	0	0.10067	0.02736	0	0.09684	0.08247	0.03709	0.16245	0.03417	0.02607	0.04203	0	0.00268
Streptococcus_salivarius_CAG_79	0	0	0	0	0	0	0	0.00081	0	0	0	0	0	0	0	0	0	0	0	0	0	0	0	0	0	0	0	0	0	0	0	0	0	0	0	0	0	0	0	0	0	0	0	0	0	0	0	0	0
Streptococcus_sanguinis	0	0.00548	0	0	0.00303	0	0	0.08245	0	0.02454	0	0.0023	0	0	0	0	0.03218	0.01651	0	0	0	0	0	0	0.01438	0	0	0	0.008	0	0	0.00728	0.01092	0.00683	0.0141	0	0	0	0	0	0	0	0.03363	0.00202	0.00393	0	0	0	0
Streptococcus_sinensis	0	0	0	0	0	0	0	0	0	0	0	0	0	0	0	0	0.00067	0.00119	0	0	0.00325	0	0	0	0	0	0	0	0	0	0	0	0.00775	0.00145	0.00322	0	0	0	0	0	0	0	0	0	0	0	0	0	0
Streptococcus_sobrinus	0	0	0	0	0	0	0	0	0.00273	0	0	0	0	0	0	0	0	0	0	0	0	0	0	0	0	0	0	0	0	0	0	0	0	0	0.00087	0	0	0	0.01282	0	0	0	0	0	0	0	0	0	0
Streptococcus_sp_A12	0	0.00256	0	0	0.00188	0	0	0	0.00026	0	0	0	0	0	0	0	0	0.00104	0	0	0	0	0	0	0	0	0	0	0.01269	0	0	0	0.0011	0.00089	0	0	0	0	0.0057	0	0	0	0.00113	0.00108	0	0	0	0	0
Streptococcus_sp_F0442	0	0	0	0	0	0	0	0	0.00528	0.01038	0	0	0	0	0	0	0	0	0	0	0	0	0	0	0	0	0.00109	0	0	0	0	0	0	0.00302	0	0	0	0	0	0	0	0	0	0.00037	0	0	0	0	0
Streptococcus_sp_HMSC034E03	0	0	0	0	0	0	0	0	0	0	0	0	0	0	0	0	0	0	0	0	0	0	0	0	0	0	0	0	0	0	0	0	0	0.00528	0	0	0	0	0	0	0	0	0	0	0	0	0	0	0
Streptococcus_sp_HMSC067H01	0	0	0	0	0	0	0	0	0	0	0	0	0	0	0	0	0	0	0	0	0	0	0	0	0	0	0	0	0	0	0	0	0	0.00134	0	0	0	0	0	0	0	0	0	0	0	0	0	0	0
Streptococcus_sp_HMSC070B10	0	0	0	0	0	0	0	0.00306	0	0	0	0	0	0	0	0	0	0	0	0	0	0	0	0	0	0	0	0	0	0	0	0	0	0	0	0	0	0	0	0	0	0	0	0	0	0	0	0	0
Streptococcus_sp_HMSC071D03	0	0	0	0	0	0	0	0.00182	0	0	0	0	0	0	0	0	0	0	0	0	0	0	0	0	0	0	0	0	0	0	0	0	0	0	0	0	0	0	0	0	0	0	0	0	0	0	0	0	0
Streptococcus_sp_HPH0090	0	0.00589	0	0	0	0	0	0	0	0	0	0	0	0	0	0	0	0	0	0	0	0	0	0	0.14082	0	0	0	0	0	0	0	0	0	0	0	0	0	0	0	0	0	0.00127	0	0	0	0	0	0
Streptococcus_sp_M334	0	0	0	0	0	0	0	0	0	0	0	0	0	0	0	0	0	0	0	0	0	0	0	0	0	0	0	0	0	0	0	0	0	0	0	0	0	0	0	0	0	0	0	0	0	0	0	0	0
Streptococcus_sp_NLAE_zl_C503	0	0	0	0	0	0	0	0	0	0	0	0	0	0	0	0	0	0.00257	0	0	0	0	0	0	0	0	0	0	0.00157	0	0	0.001	0	0.00181	0	0	0	0	0	0	0	0	0	0	0	0	0	0	0
Streptococcus_sp_SK643	0	0	0	0	0	0	0	0	0	0	0	0	0	0	0	0	0	0	0	0	0	0	0	0	0.0008	0	0	0	0	0	0	0	0	0	0	0	0	0	0	0	0	0	0	0	0	0	0	0	0
Streptococcus_sp_oral_taxon_056	0	0	0	0	0	0	0	0	0	0	0	0	0	0	0	0	0	0	0	0	0	0	0	0	0	0	0	0	0	0	0	0	0	0.00152	0	0	0	0	0	0	0	0	0	0	0	0	0	0	0
Streptococcus_sp_oral_taxon_058	0	0	0	0	0	0	0	0	0	0	0	0	0	0	0	0	0	0	0	0	0	0	0	0	0.00276	0	0	0	0	0	0	0	0	0	0.00119	0	0	0	0	0	0	0	0	0	0	0	0	0	0
Streptococcus_thermophilus	0	0	0	0	0	0	0	0	0	0	0	0	0	0	0	0.00081	0	0	0	0	0	0	0	0	0	0	0.00147	0	0	0	0	0.00506	0.00125	0	0.00982	0	0	0	0	0	0	0	0	0.0017	0	0	0	0	0
Streptococcus_urinalis	0	0	0	0	0	0	0	0	0	0	0	0	0	0	0	0	0	0	0	0	0	0	0	0	0	0	0	0	0	0	0	0	0	0	0	0	0	0	0	0	0	0	0	0	0	0	0	0	0
Streptococcus_vestibularis	0	0	0	0	0	0	0	0	0.03814	0.00186	0	0	0	0	0	0.00041	0.01635	0	0.01709	0.16167	0	0	0	0	0.0134	0	0.6737	0.00184	0.01059	0	0	0	0	0	0.54422	0	0	0.01099	0	0	0	0.00138	0	0	0	0	0.02632	0	0.02784
Streptococcus_viridans	0	0	0	0	0	0	0	0	0	0	0	0	0	0	0	0	0	0	0	0	0	0	0	0	0.0529	0	0	0	0	0	0	0	0	0.04	0	0	0	0.01339	0	0	0	0	0	0	0	0	0	0.00879	0
Catabacter_hongkongensis	0.00547	0	0	0.00191	0	0.00071	0	0	0	0.01163	0.011	0	0.00831	0.32386	0.37094	0.00297	0.05218	0	0	0.59977	0.00838	0.20146	0	0.0008	0.02722	0.01916	0.00922	0	0.02984	0	0	0	0.00613	0	0.48866	0.00166	0.03067	0.00689	0.21593	0	0	0.01664	0	0.02519	0.47774	0.03764	0.07382	0	0
Christensenella_minuta	0	0	0	0	0	0	0	0	0	0.00118	0	0	0.00275	0.28092	0	0.01544	0.01391	0	0	0	0	0.53911	0	0	0	0.08455	0	0	0.07068	0	0	0	0	0	0.00024	0	0	0	0.0001	0	0.00033	0	0	0	0	0	0	0	0
Butyricicoccus_pullicaecorum	0	0	0	0	0.0462	0	0	0	0	0	0.10899	0.03389	0	0.00387	0	0	0	0	0	0	0	0.01309	0.01635	0	0	0	0	0	0	0	0	0	0	0	0	0	0	0	0	0	0	0	0.01616	0	0	0	0	0	0
Butyribacterium_methylotrophicum	0	0	0	0	0	0	0	0	0	0	0	0	0.00017	0	0	0	0	0	0	0	0	0	0	0	0	0	0	0	0	0	0	0	0	0	0	0	0	0	0	0	0	0	0	0	0	0	0	0	0
Clostridium_baratii	0	0	0	0	0	0	0	0	0	0	0	0	0	0	0	0	0	0	0	0	0	0	0	0	0	0	0	0	0	0	0	0	0	0	0	0	0	0	0	0	0	0	0	0	0	0	0	0	0
Clostridium_bolteae_CAG_59	0	0	0.00017	0	0	0.1659	0	0	0	0.0014	0.67071	0	0.12584	0.00209	0.03886	0.19914	0.04406	0.00439	0	0	0.07091	0	0	0	0	0.04024	0.02721	0.9609	0	0.00737	0	0.00116	0	0	0.00095	2.73132	0	0	0	0	0.0057	0	0.04779	0.1587	1.88188	0	0.01816	0	0
Clostridium_cadaveris	0	0	0	0	0	0	0	0	0	0	0.00151	0	0	0.00468	0	0	0	0	0	0	0	0	0	0	0	0	0	0	0	0	0	0	0	0	0	0	0	0	0	0	0	0	0	0	0	0	0	0	0
Clostridium_celatum	0	0	0	0	0	0	0	0	0	0	0	0	0	0	0	0	0.00336	0	0	0	0	0	0	0	0	0	0	0	0	0	0	0	0	0	0	0	0	0	0	0	0	0	0	0	0	0	0	0	0
Clostridium_disporicum	0	0	0	0	0	0.00804	0	0	0	0	0	0	0	0	0	0	0.03619	0	0	0	0	0	0	0	0	0	0	0	0	0	0	0	0	0	0	0	0	0	0.00629	0	0	0	0	0	0	0	0	0	0
Clostridium_neonatale	0	0	0	0	0.00035	0	0	0	0	0	0	0	0	0	0	0	0	0	0	0	0	0	0	0	0	0	0	0	0	0	0	0	0	0	0	0	0	0	0	0	0	0	0	0	0	0	0	0	0
Clostridium_paraputrificum	0	0	0	0	0.00482	0	0	0	0	0	0	0	0	0	0	0	0	0	0	0	0	0	0	0	0	0	0	0	0	0	0	0	0.00557	0	0.01575	0	0	0.00504	0	0	0	0	0	0	0	0	0	0	0
Clostridium_perfringens	0	0	0	0	0	0	0	0	0	0	0	0	0	0.0028	0	0	0	0	0	0	0	0	0	0	0	0	0	0	0	0	0	0	0	1.51371	0.05324	0	0	0	0	0	0	0	0	0	0	0	0	0	0
Clostridium_sp_7_2_43FAA	0	0	0	0	0	0	0	0	0	0	0	0	0	0.2814	0	0	0	0	0	0	0	0	0	0	0	0	0	0	0	0	0	0	0	0	0	0	0	0	0	0	0.10575	0	0	0	0	0	0.039	0	0
Clostridium_sp_CAG_242	0	0	0.01634	0	0	0	0	0	0	1.6761	0	0	0.03992	0	0	0.01881	2.73636	0.02797	0	0	0.02613	0	0	0	0.8584	0	0.22294	0	0	0	0	0.06895	0.26732	0.02158	0	0.01267	0	0.08133	0.08997	3.84162	0	0.04913	0	0	0	0	0.04084	0	0
Clostridium_sp_CAG_253	0	0	0	0	0	0	0	0	0	0	0	0.08271	0	0	0	0	0	0	0	0	0	0	0	0	0	0	0	0	0	0	0	0	0	0	0	0	0	0	0	0	0	0.009	0	0	0	0	0	0	0
Clostridium_sp_CAG_299	0	0.6782	0	0	0	0.19615	0	0	0	0.22104	0	0	0	0	0	0	0.1107	0.02599	0	0	0	0	0	0.39466	0	0	0	0	0	0	0	0.35176	0	0	0.02453	0.31356	0	0	0	3.74753	0	0.02273	0	0	0	1.06821	0	0	0
Clostridium_sp_CAG_413	0	0	0	0	0	0	0	0	0	0	0	0	0	0	0	0	0	0	0	0	0	0	0	0	0	0	0	0	0	0	0	0	0	0	0	0	0	0	0	0	0	0	0	0	0	0	0	0	0
Clostridium_sp_CAG_510	0	0	0	0	0	0	0	0	0	0	0	0	0	0	0.05344	0	0	0	0	0	0	0	0	0	0	0	0	0	0	0	0	0	0	0	0	0	0	0	0	0	0	0	0	0	0	0	0	0	0
Clostridium_sp_CAG_58	0	0	0	0	0	0	0	0	0	0	0	0.00277	0	0	0	0.09134	0	0.06164	0	0	0	0	0	0	0.00643	0	0.10424	0	0	0	0	0.04224	0	0.33972	0.02417	0.61511	0	0.00784	0	0	0.00987	0.12198	0	0	0	0	0.00209	0	0
Clostridium_sp_CAG_632	0	0	0	0	0	0	0	0	0	0	0	0	0	0	0	0	0	0	0	0	0	0	0	0	0	0	0	0	0	0	0	0	0	0	0	0	0	0	0	0	0	0	0	0	0	0	0	0	0
Clostridium_sp_D5	0	0	0	0	0	0	0	0	0	0	0	0	0	0	0	0	0	0	0	0	0	0.01574	0.02159	0	0	0	0	0	0	0	0	0	0.00019	0	0	0	0	0	0.00044	0	0	0	0	0	0	0	0	0	0
Clostridium_sp_chh4_2	0	0	0	0	0	0.00659	0	0	0.04738	0	0	0	0.02227	0	0	0.00207	0	0	0	0	0	0.00653	0	0	0.00772	0	0	0	0	0	0	0	0	0	0	0	0	0	0	0	0	0	0	0	0.02409	0	0	0	0
Clostridium_ventriculi	0	0	0	0	0	0	0	0	0	0	0	0	0	0	0	0	0	0	0	0	0	0.00027	0	0	0	0	0	0	0	0	0	0	0	0	0	0	0	0	0	0	0	0	0	0	0	0	0	0	0
Hungatella_effluvii	0	0	0	0	0	0	0	0	0	0	0.00034	0	0	0	0	0	0	0	0	0	0	0	0	0	0	0	0	0	0	0	0	0	0	0	0	0	0	0	0	0	0	0	0	0	0	0	0	0	0
Hungatella_hathewayi	0.075	0.03458	0	0.26413	0.22516	0.08188	10.3138	0.00418	0.03972	0.09151	0.2437	0.00291	0.81002	0.0298	0	0.17456	0.04757	0.00295	0	2.56412	5.07809	3.55047	0.19884	0.21483	0.04085	0.14521	0.10595	0.18074	0.00157	0.06189	0.03303	0.00267	0.64253	0	0.38182	0.08824	0.0152	0	0.06088	0.02282	3.90803	0	0.05253	0.05158	1.42213	0.11376	2.58703	0	31.1517
Lactonifactor_longoviformis	0	0	0	0	0	0.00119	0	0	0	0	0	0	0	0	0	0	0.00833	0	0	0	0	0.02763	0.01802	0.00277	0	0	0	0	0.00275	0	0	0	0.00143	0	0.00324	0	0	0.00147	0	0	0	0	0.0017	0	0	0	0.00105	0	0
Eubacterium_brachy	0	0	0	0	0	0	0	0	0.00138	0	0	0	0	0	0	0	0.00773	0.00113	0	0	0	0	0	0	0	0	0.00329	0	0.00368	0	0	0	0.00114	0.00155	0.00413	0	0	0	0	0	0	0	0.00113	0.00253	0	0	0	0	0
Eubacterium_infirmum	0	0	0	0	0	0	0	0.00043	0	0	0	0	0	0	0.00676	0	0.00483	0.00175	0	0	0	0.01033	0	0	0.00094	0	0.0106	0	0.00158	0	0	0	0	0	0.00758	0	0	0	0	0	0	0	0.0014	0	0	0	0	0	0
Eubacterium_nodatum	0	0	0	0	0	0	0	0	0	0	0	0	0	0	0	0	0.00304	0	0	0	0	0	0	0	0	0	0	0	0.00262	0	0	0	0	0	0.00588	0	0	0	0	0	0	0	0	0.00238	0	0	0	0	0
Eubacterium_saphenum	0	0	0	0	0	0	0	0	0	0	0	0	0	0	0	0	0.0106	0	0	0	0	0	0	0	0	0	0	0	0.01569	0	0	0	0	0.00382	0.02318	0	0	0	0	0	0	0.00304	0	0	0	0	0	0	0
Eubacterium_sulci	0	0.00038	0	0	0	0	0	0.00516	0	0	0	0.00088	0	0	0.00061	0	0.01626	0	0	0	0	0	0	0	0.00314	0	0	0	0.00169	0	0	0.0005	0	0.00685	0.06367	0	0	0	0	0	0.00282	0	0.01384	0.00315	0	0	0	0	0
Mogibacterium_diversum	0	0.00139	0	0	0	0	0	0	0.00036	0	0	0	0	0	0.00347	0	0.2002	0	0	0	0	0.00542	0	0	0.00169	0	0.00495	0.00068	0.04244	0.00285	0	0	0	0.03842	0.11197	0	0.00043	0.00728	0.01164	0	0	0	0.00116	0.00291	0.00115	0	0	0	0
Mogibacterium_pumilum	0	0	0	0	0	0	0	0	0	0	0	0	0	0	0	0	0.0121	0	0	0	0	0	0	0	0	0	0	0	0.00416	0	0	0	0	0.00218	0.00185	0	0	0	0.0007	0	0	0	0	0	0	0	0	0	0
Mogibacterium_timidum	0	0	0	0	0	0	0	0	0	0	0	0	0	0	0	0	0.01087	0	0	0	0	0	0	0	0	0	0	0	0	0	0	0	0	0.0007	0.00256	0	0	0	0.00147	0	0	0	0	0	0	0	0	0	0
Clostridiales_bacterium_1_7_47FAA	0	0.0493	0	0	0	0.01199	0	0	0.01374	0.00203	0.33533	0	0.06718	0	0	0.01075	0.00512	0.00094	0	0	0	0.05257	0	0.01983	0.04755	0.00876	0.0026	0.00055	0.02695	0	0	0	0	0	0	0.01278	0	0.00131	0	0	0.00454	0	0.01776	0.05768	0	0	0.01464	0.02311	0
Clostridiales_bacterium_CHKCI006	0	0	0	0	0	0	0	0	0	0	0	0	0	0	0	0	0	0	0	0	0	0	0	0	0	0	0	0	0	0	0	0	0	0	0	0	0	0	0	0	0	0	0	0	0	0	0	0	0
Intestinimonas_butyriciproducens	0.0013	0	0	0	0	5e-05	0	0.01838	0	0.00554	0	0	0	0	0.25401	0.16925	0.00147	0.0013	0	0	0.13445	0.00291	0	0	0.03527	0.0457	0.29786	0	0.01188	0	0	0	0	0.00123	0	0.00076	0	0.00207	0.04011	0	0	0.01643	0	0	0	0	0.0197	0	0
Lawsonibacter_asaccharolyticus	0	0	0	0	0	0	0	0	0.00926	0.0212	0	0	0.00281	0.00056	0	0.07552	0.03756	0.00096	0	0	0.01128	0.31339	0	0.01134	0.04807	0.02945	0	0	0.00342	0	0	0.0032	0	0	0.00483	0.03939	0	0.00797	0.00298	0.00238	0.00219	0.00668	0	0.02007	0.02628	0.10593	0	0	0
Monoglobus_pectinilyticus	0	0	0	0	0	0	0	0	0	0	0	0	0	0	0	0	0	0	0	0	0	0	0	0	0	0	0	0	0	0	0	0	0	0	0	0	0	0	0	0	0	0.0003	0.00349	0	0	0	0	0	0
Anaerofustis_stercorihominis	0	0	0	0	0	0	0	0	0	0	0	0	0	0	0	0.00051	0.00745	0	0	0	0	0	0	0	0	0	0	0	0.00179	0	0	0	0	0	0	0	0	0	0	0	0	0	0	0	0	0	0	0	0
Eubacteriaceae_bacterium_CHKCI005	0	0	0	0	0	0	0	0	0	0	0	0	0	0	0	0	0	0	0	0	0	0	0	0	0	0	0	0	0	0	0	0	0	0	0	0	0	0	0	0	0	0	0	0	0	0	0	0	0
Eubacterium_callanderi	0	0	0	0	0	0.00346	0	0.00013	0	0	0.02279	0	0.00126	0.00241	0	0.00181	0.01717	0	0	0	0	0	0	0	0.0036	0	0	0.0017	0.01558	0	0	0	0	0	0	0.01252	0.24713	0.14249	0	0.02062	0	0	0	0	0	0.00447	0	0	0
Eubacterium_dolichum_CAG_375	0	0	0	0	0	0	0	0	0.02317	0	0	0	0	0.01931	0	0	0	0	0	0	0	0	0	0	0	0	0	0.00262	0	0	0	0	0	0	0	0	0	0	0	0	0	0	0.01428	0.00113	0.00065	0	0	0.0132	0
Eubacterium_eligens	0	0	0	0	0	0	0	0	0.58753	1.61093	2.17392	0	0	0	0.03099	0.08037	13.7767	6.74024	0	0.00509	0.77453	0.00649	0	0	0	0	0.81573	0.00299	0.47397	0.12224	0.01919	0	0	0.00266	0.00456	0	0	0	0.0248	0.01338	0.08323	2.12823	4.50332	0.02975	0.04586	0	0.92998	0	0
Eubacterium_hallii	0	0.11697	0.23838	0	0.09984	0	0	0	0.04361	0.19373	0	0.95954	0	0	0.03602	0.02382	1.76975	0.16076	0	0	0.0148	0	0	0	0	0.0002	0	0.01163	0.01532	0.00621	0.02323	0	0	0.00977	0.04939	0.00316	0.00278	0.01336	0.01179	0	0.19533	0.11421	0.08776	0.24026	0.02317	0	0.04261	0	0
Eubacterium_limosum	0	0	0	0	0	0	0	0	0	0.00467	0.00071	0	0.00061	0.02176	0	0.00729	0.01993	0	0	0.25817	0.02096	0	0	0.00036	0.0276	0.03172	0.1745	0.00413	0.78254	0.0034	0	0.00125	0.0021	0	0.80337	0.04553	0.10602	0.03689	0.0909	0	0	0.00256	0.00158	0	0	0.00081	0.01322	0	0
Eubacterium_maltosivorans	0	0	0	0	0	0	0	0	0	0	0	0	0	0	0	0	0.00013	0	0	0	0	0	0	0	0	0	0	0	0.01181	0	0	0	0	0	0	0	0	0	0	0	0	0	0	0	0	0	0	0	0
Eubacterium_ramulus	0	0	1.3429	0	0	0	0	0.02275	0.03771	0.32041	0	0	0	0	0	0.00701	0.02906	0.0599	0	0.01732	0	0.11303	0	0	0	0	0	0	0.00965	0	0	0.06564	0	0.02919	0.03626	0	0	0	0.00981	0.20487	0.04814	0.10138	0.51491	0.05282	0	0	0.09399	0.05986	0
Eubacterium_sp_68_3_10	0	0	0	0	0	0	0	0	0	0	0	0	0	0	0	0	0	0	0	0	0	0	0	0	0	0	0	0	0	0	0	0	0	0	0	0	0	0	0	0	0	0	0	0	0	0	0	0	0
Eubacterium_sp_An11	0	0	0	0	0	0	0	0	0	0	0	0	0	0	0	0	0	0	0	0	0	0	0	0	0	0	0	0	0	0	0	0	0	0	0	0	0	0	0	0	0	0	0	0	0	0	0	0	0
Eubacterium_sp_CAG_180	0	0	0.01327	0	0	0	0	0	3.89708	0	0	0	0	0.00887	0.01088	0	0.00015	0	0	0	0	0	0	0	0	0.28774	2.59492	0	0	0.02514	0	0	0	0.00164	0	0	0	0	12.5633	0.23658	0	11.574	0	0	0	0	1.01737	0	0
Eubacterium_sp_CAG_251	0	0	3.05833	0	0	0.04447	0	0	0	2.13264	0	0.13953	0	0	0	0	0.00013	0	0	0	0.784	0	0	0	0	0	0	0	0.09391	0.02123	0	0	0	0	0.00833	0	0	0	0.01331	0.00082	0	0	0	0	1.31995	0	0	0	0
Eubacterium_sp_CAG_274	0	0	0	0	0	0	0	0	0	0	0	0.05019	0	0	0	0	0	0	0	0	0	0	0	0	0.46469	0	0	0	0	0	0	0	0	0	0	0	0	0	0	0	0	0	0	0	0	0	0	0	0
Eubacterium_sp_CAG_38	0	0	0	0	0	3.87949	0	0	0	0.16365	0	0	0	0	0.00308	0	0	0	0	0	0	0	0	0	1.3828	0	0	0	0	0	0	0.04054	0	0.0192	0	0	0	0	0	0	0	0.05662	0.1085	0	0	0.95726	0.00374	0	0
Eubacterium_sp_OM08_24	0	0	0	0	0	0	0	0	0	0	0	0	0	0	0	0	0	0	0	0.99533	0	0	0	0.4106	0	0	0	0	0	0	0	0	0	0.02064	0	0	0	0	0	0	0	0	0.02806	0	0	0	0	0	0
Eubacterium_ventriosum	0	0	0.02129	0	0.11909	0.10768	0	0	0	0.02214	0	0.57533	0	0	0	0	0.00015	0.12508	0	0.00735	0.01932	0.12549	0	0	0	0	0	0	0	0	0	0.00399	0	0	0	0	0	0	0.0726	0	0	0.08973	0.0728	0	0.00715	0	0	0	0
Pseudoramibacter_alactolyticus	0	0	0	0	0	0	0	0	0	0	0.01187	0	0	0	0	0	0	0	0	0	0	0.00068	0	0	0	0	0	0	0	0	0	0	0	0	0	0	0	0	0	0	0	0	0	0	0	0	0	0	0
Mageeibacillus_indolicus	0	0	0	0	0	0	0	0	0	0	0	0	0	0	0.00059	0	0	0	0	0	0	0	0	0	0	0.00049	0	0	0	0	0	0	0.00345	0	0	0	0	0	0	0	0	0	0	0	0	0	0	0	0
Anaerocolumna_aminovalerica	0	0	0	0	0	0	0	0	0	0	0	0	0	0	0	0	0	0	0	0	0	0	0	0	0	0	0	0	0	0	0	0	0	0	0	0	0	0	0	0	0	0	0	0	0	0	0	0	0
Anaerostipes_caccae	0	0	0	0	0	0	0	0	0	0	0	0	0.09526	0	0	0	0	0	0	0	0	0.00031	0	0.00011	0	0	0	0	0	0	0	0	0.04242	0	0	0	0	0	0	0	0	0	0	0	0	0	0	0	0
Anaerostipes_hadrus	0	0.2279	0.23596	0	0.25117	0.45555	0.05088	0.15493	0.16971	0.13796	0	12.4693	0	0	0.05969	0.01202	0.5618	0.46593	0	0.00454	0.22344	0.03531	0	0	0.01192	0	0	0.01727	0.00434	0.00934	0.01413	0.27451	0	0.01156	0.11223	0.01123	0	0	0.01062	0	0.42117	0.55366	3.57238	0.0036	0.11037	0.13053	0.08327	0	0
Anaerotignum_lactatifermentans	0	0	0	13.3568	0.01185	0.02117	1.13376	0	0	0	0	0	0	0	0	0	0	0	0	0	0.01116	0	6.57834	0.05408	0	0	0	0	0	0	0	0.01088	0.02639	0	0.00061	0	0	0	0	0.22412	0	0	0.54834	0	0	0	0	0	0
Blautia_coccoides	0	0	0	0	0	0.00248	0	0	0	0	0.00479	0	0.00316	0	0	0.00064	0	0	0	0.02152	0	0.0219	0.24159	0.00298	0	0	0.00476	0	0.00659	0	0	0	0.002	0	0.01064	0	0	0	0	0.01941	0	0	0.00885	0	0	0.01982	0	0	0
Blautia_hansenii	0	0	0	0.11725	0.62686	0	0	0	0	0	0	0	0	0	0	0.00013	0	0	0	0	0	0	2.80618	0.33938	0	0	0	0.051	0.00058	0.00835	0	0.03184	0.85554	0	0.00012	0	0	0	0	0	0	0	0	0	0	0.07176	0	0	0
Blautia_hydrogenotrophica	0	0	0	0	0	0	0	0	0	0	0	0	0	0	0	0	0	0	0	0	0	0	0	0	0	0	0	0	0	0.00737	0	0	0	0	0	0.17422	0.00421	0	0	0	0	0	0	0	0	0	0	0	0
Blautia_obeum	0.00541	0	0.03346	0	0	0	0	0.44408	0	0.74446	0	3.10839	0	0	0.11394	0.00456	0.39523	0.34198	0	0.00371	0.13464	0.6279	0	0	0.59169	0.00271	0	0.00462	0.7665	0.1112	0	0.02696	0	0.03452	1.31492	0.02413	0	0.10939	0.15067	0.71812	0.02714	0.20523	0.13313	0.24986	0	0	0.15022	0	0
Blautia_producta	0	0	0	0	0	0	0	0	0	0	0	0.0052	0	0.00647	0	0	0.00584	0	0	0	0	0.14504	0.04911	0.0001	0.00508	0	0.01815	0.03318	0.13545	0	0	0.00616	0.02168	0	0.01785	0	0	0.01378	0	0.61421	0	0	0.00581	0	0	0	0	0	0
Blautia_sp_An249	0	0	0	0	0	0	0	0	0	0	0	0	0	0	0	0	0	0	0	0	0	0	0	0	0	0	0	0	0	0	0	0	0	0	0	0	0	0	0	0	0	0	0	0	0	0	0	0	0
Blautia_sp_CAG_257	0	0.01368	0	0	0	0.00024	0	0	0	0	0	0	0.00978	0.29101	0	0.01553	0	0	0	0	0	0.02965	6.05882	0.36855	0.06443	0.00147	0.58489	0.02045	0	0	0	0	0.21919	0	0.00943	0	0	0	0	0.02855	0	0	0	0	0.0045	0.583	0	0	0
Blautia_wexlerae	0.02666	0.72159	2.5433	0	0.05862	0.0364	0.032	0.36948	0.15567	0.14437	0	1.41062	0	0	0	0.0202	0.87538	0.22604	0	0	0.01973	0.04197	0	0.00421	0.17311	0.11479	0.00252	0.00258	0.17826	0.19241	0.00099	0.1557	0.00434	0.04141	0.3091	0.0069	0.00273	0.01307	0.01393	1.03132	0.29412	0.5681	1.51676	0.06164	0.0992	0.04484	0.06745	0	0
Ruminococcus_gnavus	0	1.80699	0	0	0.98681	0.55531	0.80585	6.1887	0.11109	0.00564	0.19465	0.11772	0.12825	0.07802	0	0.01319	0.01037	0	0	2.54298	0.07207	0.83257	4.4314	1.7459	2.01135	0.28855	0.10728	5.74639	0	0.07177	0	2.08263	2.7462	0	0.15376	0.7608	0.10699	0.12282	0	0	3.80707	0.00572	0.81284	1.29657	19.8631	0.89226	0	6.52522	0.13459
Ruminococcus_torques	0	0	1.93489	0	0	0	0	0	0.71052	1.32065	0	0	0	0	0.01769	0.00327	5.13487	0.16094	0	0	0.07974	0	0	0.03496	0	0.01507	1.84158	0	0.42914	0.05648	0.01381	4.4748	0	0.12048	0.00099	0.01667	0	0	1.88874	0	0.52906	1.02042	10.4125	0.86696	0	0	0.24795	0	0
Butyrivibrio_crossotus	0	0	0	0	0	0	0	0	0	0	0	0	0	0	0.01912	0	0	0	0	0	0	0	0	0	0	0	0	0	0	0	0	0	0	0	0	0	0	0	0	0	0	0	0	0	0	0	0	0	0
Butyrivibrio_sp_CAG_318	0	0	0	0	0	0	0	0	0	0	0	0	0	0	0.01033	0	0	0	0	0	0	0	0	0	0	0	0	0	0	0	0	0	0	0	0	0	0	0	0	0	0	0	0	0	0	0	0	0	0
Catonella_morbi	0	0	0	0	0	0	0	0	0	0	0	0	0	0	0	0	0	0	0	0	0	0	0	0	0	0	0	0	0	0	0	0	0	0	0	0	0	0	0	0	0	0	0	0	0	0	0	0	0
Coprococcus_catus	0	0	0.06313	0	0	0	0	0	0	0.12144	0	0	0	0	0.00714	0.00073	1.02377	0.18915	0	0.03468	0.00507	0	0	0.00046	0	0.00716	0	0	0.00487	0.0026	0.00291	0.28297	0	0.05986	0	0	0	0.01745	0	0	0	0.3943	0.00393	0.09943	0	0	0.20854	0	0
Coprococcus_comes	0	0	1.47566	0	0	0	0	0.00118	0	0.13524	0	0	0	0	0.00815	0	2.33318	0.18812	0	0	0.33673	0.01005	0	0.00448	0	0	0	0	0.15572	0.01062	0.04474	0.49762	0	0.08234	0	0	0	0	0.19366	0	0	0.70338	0	0.31821	0.04531	0	0.13103	0	0
Coprococcus_eutactus	0	0	0	0	0	0	0	0	0	0	0	0	0	0	0	0	0	0	0	0	0	0	0	0	0	0	0	0	0	0.02242	0	0	0	0	0	0	0	0	1.39682	0.00106	0	7.57522	0	0	0	0	0	0	0
Dorea_formicigenerans	0	0	0.09986	0	0	0	0	0.45188	0	0.24875	0	0	0	0	0.02205	0.01901	0.88967	0.09405	0	0	0	0.03598	0	0.00035	0	0.04102	0	0.01603	0.02818	0.03085	0.00706	0.29441	0	0.34956	0.7337	0	0	0.02455	0.12149	0.00207	0.15973	0.37154	1.7231	0.05442	0.05892	0	0.08248	0.05266	0
Dorea_longicatena	0	0	1.32137	0	0	0.21005	0	0	0	0.29995	0	0.92991	0	0	0.08338	0.03467	1.87332	0.18065	0	0.00186	0	0.22255	0	0	0	0	0	0	0.08274	0.01943	0	0.18312	1.59112	0.01212	0	0.00768	0	0	0	0	0.20053	0.73724	0	0.22793	0.0345	0	0.19642	0	0
Dorea_sp_CAG_317	0	0	0	0	0	0	0	0	0	0	0	0	0.00848	0	0	0	0	0	0	0	0	0	0	0	0	0	0	0	0	0	0	0	0.01509	0.00154	0	0	0	0	0	0	0	0.01027	1.16545	0	0	0	0.01462	0	0
Dorea_sp_D27	0	0	0	0	0	0	0	0	0	0	0	0	0	0	0	0	0	0	0	0	0	0	0	0	0	0.02642	0	0	0	0	0	0	0	0	0	0	0	0	0	0	0	0	0	0	0	0	0	0	0
Eisenbergiella_massiliensis	0	0.0108	0	0	0	0.03551	0	0	0.02185	0.00611	0	0	0.0896	0.00566	0	0.00258	0.05653	0	0	0.05339	0	6.73235	3.65564	0.74781	0.26208	0	0.04929	0	0	0	0	0	0	0	0.05404	0	0.00198	4.17459	0	0.15955	0.45516	0	0.00092	0	0	0	1.01543	0	0
Eisenbergiella_tayi	0	0	0	0	0.18457	0.00091	0	0.00303	0	0.00659	0	0.00028	1.19433	0.5294	0	0.05457	0	0	0	0	1.17434	0.66916	0	0	0	0.27912	0.92056	0	0	0	0	0.00013	0	0	0.15023	0.0311	0	0.02114	0.03081	0	0.05949	0	0	0.00301	0	0	11.2213	0	0
Faecalicatena_contorta	0	0	0	0	0	0	0	0	0	0	0	0	0	0	0	0	0	0	0	0	0	0	0	0	0	0	0	0	0	0	0	0	0	0	0	0	0	0	0	0	0	0	0	0	0	0	0	0	0
Faecalicatena_orotica	0	0	0	0	0	0	0	0	0	0	0	0	0	0	0	0	0	0	0	0	0	0.41287	0	0	0	0	0	0	0.19509	0	0	0	0	0	0.00277	0	0	0	0	0	0.00135	0	0	0	0	0	0	0	0
Fusicatenibacter_saccharivorans	0	0.41799	0.00839	0	0	0.18156	0	0.07427	0.20174	0.6867	0	1.20571	0	0	0.00979	0.03888	5.66137	0.19413	0	0	0.05732	0.01086	0	0	0.66475	0	0	0.01274	0.36655	0.00957	0.00261	0	0.71338	0.0209	0.28955	0	0	0	0.07161	1.38727	0	1.34545	0.4521	0.24204	0	0	0.25729	0	0
Lachnoanaerobaculum_saburreum	0	0	0	0	0	0	0	0.00687	0	0	0	0	0	0	0	0	0	0	0	0	0	0	0	0	0	0	0	0	0	0	0	0	0	0.00273	0	0	0	0	0	0	0	0	0	0	0	0	0	0	0
Lachnoanaerobaculum_umeaense	0	0	0	0	0	0	0	0	0	0	0	0	0	0	0	0	0	0	0	0	0	0	0	0	0	0	0	0	0	0	0	0	0	0.00051	0	0	0	0	0	0	0	0	0	0	0	0	0	0	0
Clostridium_aldenense	0	0.07106	0	0	0	0.03904	0.17061	0.00425	0.00221	0.00539	0.03908	0	0.03498	0	0	0	0.00412	0	0	0.004	0	0.02696	0.13182	0.04823	0.00235	0.00539	0.00112	0.04543	0.00589	0.00122	0	0.00253	0.00034	0.0006	0.27029	0.06265	0	0	0	0.00144	0.38258	0	0.02264	0.01181	0.00242	0.00081	0.14208	0	0
Clostridium_asparagiforme	0	0.00592	0	0	0.00086	0.02605	0	0.00536	0	0.00442	0	0.00183	0.00583	0	0	0.07927	0.01634	0.00016	0	0	0.05796	0	0	0.00411	0.03011	0.04146	0	0.05379	0	0.00352	0	0.00247	0.02028	0.00158	0.23896	0.40996	0	0.07255	0.00255	0	0	0	0	0.54179	0	0	0.02987	0	0
Clostridium_bolteae	0.07152	0.86264	0.00899	0	0.23434	0.25983	0.00511	0.18116	0.04632	0.01157	1.53543	0.00119	0.22709	0.00737	1.9766	0.12572	0.22695	0.00052	0	0.02056	0.16077	0.58112	0.00928	0.23744	1.26548	0.96251	0.05316	0.31013	0.00366	0.04357	0	0.0155	0.43653	0.01051	0.08659	4.48149	0.00275	0.0039	0.08482	0.09246	1.1148	0.00241	0.52835	0.61457	3.12497	0.28555	0.21612	0	0
Clostridium_celerecrescens	0	0	0	0	0	0	0	0	0	0	0	0	0	0	0	0	0	0	0	0	0	0	0	0	0	0	0	0	0	0	0	0	0	0	0	0	0	0	0	0	0.11193	0	0	0	0	0	0	0	0
Clostridium_citroniae	0	0.06118	0.00339	0	0.01895	0.05524	0	0.00587	0.01097	0.01154	0.17137	0.00317	5.48597	0	0.13202	0.02803	0.00259	0.00593	0	0.1413	0.01101	1.50855	0.09223	0.05631	0.04767	0.05208	0.10859	0.02058	0.00332	0.05743	0	0.01276	0.00784	0.00033	0.39549	0.74349	0	0.00165	0.00223	0.00176	0.18911	0.0077	0.01219	0.01742	0.59541	0.20092	0.06864	0	0
Clostridium_clostridioforme	0	0.22835	0	0	0.13605	0	0	0.01458	0.02895	0	0.0405	0.00211	0	0	0	0	0	0	0	0.00219	0	1.67781	1.91822	0.2018	0.17252	0	0	0	0	0	0	0	0.02215	0	0	0	0	0.02995	0	0	0.0313	0	0	0	0	0.22322	0	0	0
Clostridium_hylemonae	0	0	0	0	0	0	0	0	0	0	0	0	0.01006	0	0	0.00058	0	0	0	0	0	0	0	0	0	0	0	0	0	0	0	0	0	0	0	0	0	0	0	0	0	0	0	0	0	0	0	0	0
Clostridium_lavalense	0	0.02071	0	0	0	0.05779	0	0	0	0.00791	0	0	0.01906	0	0	0.00766	0.00557	0.00223	0	0	0.01858	0	0.25428	0.03357	0.00209	0.01712	0	0	0	0	0	0.00144	0.00571	0	0	0.18935	0	0.00877	0	0	0.0101	0.00297	0.00502	0	0	0	0	0	0
Clostridium_saccharolyticum	0	0	0	0	0	0	0	0	0	0.01256	0	0	0	0	0	0.01034	0	0	0	0.08182	0	0	0.0117	0	0.06953	0	0.05785	0	0	0	0	0	0.09608	0	0	0	0	0	0	0	0	0	0.03456	0	1.85587	0	0	0	0
Clostridium_scindens	0	0.00111	0	0	0	0	0	0	0	0	0	0	0	0	0	0.00687	0	0	0	0.00268	0	0.01353	1.09493	0	0.00393	0.0017	0.00226	0.00205	0.02179	0	0	0	0.0027	0	0	0.00138	0	0	0	0	0	0	0.01735	0.00029	0.00328	0.00052	0	0	0
Clostridium_sphenoides	0	0	0	0	0	0	0	0	0	0	0	0	0	0	0	0	0	0	0	0	0	0	0	0	0	0	0	0	0	0	0	0	0	0	0	0	0	0	0	0	0.14538	0	0	0	0	0	0	0	0
Clostridium_symbiosum	0.00215	0.13299	0	0	0.41543	0.21867	3.30341	0.35767	0	0.00694	2.07041	0.03278	0.25616	0.01474	0.00809	0.02668	0.02875	0.01177	0	0.0684	0.31758	0.75159	2.65804	0.10899	0.29064	0.45204	2.35941	0.32586	0.49708	0	0.00771	0	0.1273	0	0.72518	0.03364	0	0.0306	0	0	0.37976	0	0.15933	0.02561	3.02529	0.28274	0.48078	0	0.11985
Desulfotomaculum_guttoideum	0	0	0	0	0	0	0	0	0	0	0	0	0	0	0	0	0	0	0	0	0	0	0	0	0	0	0	0	0	0	0	0	0	0	0	0	0	0	0	0	0.00052	0	0	0	0	0	0	0	0
Lachnoclostridium_sp_An118	0.00156	0	0	0	0	0	0	0	0	0	0	0	0	0	0	0	0	0	0	0	0	0	0	0	0	0	0	0	0	0	0	0	0	0	0	0	0	0	0	0	0	0	0	0	0	0	0	0	0
Lachnoclostridium_sp_An131	0	0	0	0	0	0	0	0	0	0	0	0	0	0	0	0	0	0	0	0	0	0	0	0	0	0	0	0	0	0	0	0	0	0	0	0	0	0	0.00215	0	0	0	0	0	0	0	0	0	0
Lachnoclostridium_sp_An138	0	0	0	0	0	0	0	0	0	0.00102	0	7e-05	0	0	0	0.00043	0	0	0	0	0	0	0	0	0	0	0	0	0	0	0	0	0	0	0	0	0	0	0	0	0	0	0	0	0.00179	0	0.00107	0	0
Lachnoclostridium_sp_An181	0	0	0	0	0	0	0	0	0	0	0	0	0	0	0	0	0	0	0	0	0	0	0	0	0	0	0	0	0	0	0	0	0	0	0	0	0	0	0	0	0	0	0	0	0	0	0	0	0
Lachnoclostridium_sp_An298	0	0	0	0	0	0	0	0	0	0	0	0	0	0	0	0	0	0	0	0	0	0	0	0	0	0	0	0	0	0	0	0	0	0	0	0	0	0	0	0	0	0	0	0	0	0	0	0	0
Eubacterium_rectale	0	0	0.7741	0	0	0.32154	0	0	1.79534	1.33694	0	23.91	0	0	0.2174	0	0.0554	6.03441	0	0	0	0	0	0	8.67822	0	0	0.01274	1.29982	0.01891	0.00586	0	0	0.08554	0.21609	0	0	0	0	2.9695	0.03555	3.55007	0	0.07652	0.00317	0	0.11573	0	0
Lachnospiraceae_bacterium_2_1_46FAA	0	0	0	0	0	0	0	0	0.82825	0	0	0	0	0	0	0	0	0	0	0	0	0	0	0	0	0	0	0	0	0	0	0	2.28145	0	0	0	0	0	0	0	0	0	0	0	0	0	0	0	0
Lachnospiraceae_bacterium_oral_taxon_096	0	0	0	0	0	0	0	0	0	0	0	0	0	0	0	0	0	0	0	0	0	0	0	0	0	0	0	0	0	0	0	0	0	0	0	0	0	0	0	0	0	0	0	0	0	0	0	0	0
Lachnospira_pectinoschiza	0	0	0	0	0	0	0	0	2.65059	2.80749	0	0	0	0	0.02636	0	4.92649	1.21651	0	0	0.53674	0.00267	0	9.28454	2.1917	0	0	0.00897	1.83574	0.16165	0	0	3.74226	0.04985	0.12325	0	0	0	0.00854	0	0.09845	0.00333	0.7726	0.0876	0.0751	0	0	0	0
Murimonas_intestini	0	0	0	0	0	0	0	0	0	0	0	0	0.0226	0	0	0	0.00182	0	0	0	0	0	0	0	0	0	0	0	0	0	0	0	0	0	0	0	0	0	0	0	0	0	0	0	0	0	0	0	0
Oribacterium_asaccharolyticum	0	0	0	0	0	0	0	0	0	0	0	0	0	0	0.0006	0	0	0	0	0	0	0	0	0	0	0	0	0	0	0	0	0	0	0	0	0	0	0	0	0	0	0	0	0	0	0	0	0	0
Oribacterium_parvum	0	0.00216	0	0	0	0	0	0	0	0	0	0	0	0	0.00125	0	0	0	0	0	0	0	0	0	0	0	0	0	0.0009	0	0	0	0	0.01736	0.00278	0	0	0	0	0	0	0	0.00078	0	0	0	0	0	0
Oribacterium_sinus	0	0	0	0	0	0	0	0.03861	0	0	0	0	0	0	0.00144	0	0	0	0	0	0	0	0	0	0	0.00241	0.0076	0	0	0	0	0	0	0.00377	8e-05	0	0	0	0	0	0	0	0	0	0	0	0	0	0
Oribacterium_sp_oral_taxon_078	0	0	0	0	0	0	0	0.00065	0	0	0	0	0	0	0.08117	0	0	0	0	0	0	0	0	0	0	0	0	0	0	0	0	0	0	0	0	0	0	0	0	0	0	0	0	0	0	0	0	0	0
Robinsoniella_sp_RHS	0	0	0	0	0.0014	0	0.00154	0	0	0	0.02025	0	0.01338	0	0	0	0	0	0	0	0	0.01694	0	0	0	0	0	0	0	0	0	0	0	0	0	0	0	0	0	0	0	0	0	0	0	0	0	0	0
Roseburia_faecis	0	0	11.5168	0	0	0.79104	0	0	0.03949	0.31808	0	12.4304	0	0	0.68861	0	0.04086	0.21741	0	0	0	0.00327	0	0	3.61458	0	0	0	0.03085	0	0	0	0	0.02772	0.09305	0	0	0.20531	0.00942	0	0	0.63317	0.65125	0.00486	0	0	0.01619	0	0
Roseburia_hominis	0	0	0.04577	0	0	0	0	0	0.01601	0.03616	0	0.01699	0	0	0.06064	0.00393	0.06385	0.20051	0	0	0.01824	0.00152	0	0	3.87787	0	0	0	0	0	0	0	0	0.00187	0	0	0	0.01181	0.00669	0.22749	0	1.05811	0.20564	0	0.0166	0	0.01159	0	0
Roseburia_intestinalis	0	0	0	0	1.42083	3.87861	0	0	1.47124	0.00294	0	0	0	0	0.01014	0.02454	0	0	0	0	0	0	0	0	0	0	0	0	0.00413	0	0	0	0	0	0	0	0	0	0	0	0	0.00021	0.31887	0.00209	0	0	0	0	0
Roseburia_inulinivorans	0	0	0.15901	0	0	3.97394	0	0.00149	1.20557	1.05103	0.19563	0.03906	0	0	3.0942	2e-05	0.27312	2.25297	0.052	0	0	0	0	0	0	0	0.00926	0.00603	0.00684	0.01248	0	0	3.82159	0.1183	0.00012	0	0	0	0.001	0.60677	0.02229	0.16793	14.4389	0.00078	0.00253	0	0	0	0
Roseburia_sp_CAG_182	0	0	0	0	0	0	0	0	0	0	0	0	0	0	0.00236	0	0	0	0	0	0	0	0	0	0	0	0	0	0	0	0	0	0	0	0	0	0	0	0	0	0	0	0	0	0	0	0	0	0
Roseburia_sp_CAG_303	0	0	0	0	0	0	0	0	0	0	0	0	0	0	0	0	0	0	0	0	0	0	0	0	0	0	0	0	0.00206	0	0	0	0	0	0	0	0	0	0	0	0	0	0.13389	0	0	0	0	0	0
Roseburia_sp_CAG_471	0	0	0.0008	0	0	0	0	0	0	0	0	0	0	0	0.00647	0	0.00052	0.11538	0	0	0	0	0	0	0	0	0	0	0	0	0	0	0	6e-05	0	0	0	0	0.00053	0	0	0	0	0.02547	0	0	0.00105	0	0
Sellimonas_intestinalis	0.00038	0.00902	0	0	0	0.00058	0.23807	0	0.00676	0	0	0	0	0	0	0	0.00298	0	0	0	0	0	5.07469	0	0.28201	0	0	0.10344	6.06896	0	0	0	0.00522	0	0.13946	0	0	0.01162	0.00677	0.01475	0	0	0.35651	0.00158	0	0	0	0	0
Shuttleworthia_satelles	0	0	0	0	0	0	0	0	0	0	0	0	0	0	0	0	0.00126	0	0	0	0	0	0	0	0.00177	0	0	0	0	0	0	0	0	0.00119	0.00525	0	0	0	0	0	0	0	0	0	0	0	0	0	0
Stomatobaculum_longum	0	0	0	0	0	0	0	0.00091	0	0	0	0	0	0	0.00155	0	0	0	0	0	0	0	0	0	0	0	0	0	0	0	0	0	0	0.00022	0.00243	0	0	0	0	0	0	0	0	0	0	0	0	0	0
Tyzzerella_nexilis	0.00925	0	0	0.00013	0.4308	0.78701	0	0	0.00221	0.00094	0	0	0.00378	0	0.00345	0.01057	0.31511	0	0	0.33415	0.01853	0.05856	0	0.21903	0.09066	0.00235	0	0.14799	0	0.00813	0	0.47448	0	0	0.0037	0	0	0	0.01767	0.44358	0	0	0.0954	0.01151	0.02575	0.0098	0	0	0
Tyzzerella_sp_An114	0	0	0	0	0	0	0	0	0	0	0	0	0	0	0	0	0	0	0	0	0	0	0	0	0	0	0	0	0	0	0	0	0	0	0	0	0	0	0	0	0	0	0	0	0	0	0	0	0
Oscillibacter_sp_57_20	0	0	0.70542	0	0	0.10586	0	0.08506	0	0.31956	0	0	0.01049	0	0.22429	0.22302	0.25906	0.49581	0	0	0	0	0	0	0	0.01301	1.23799	0	6e-05	0	0	0.07618	0	0.01985	0	0	0	0.06396	0.02124	0.00305	0	2.17149	0	0.01762	0.59246	0	0.08992	0	0
Oscillibacter_sp_CAG_241	0	0	0	0	0	0.02415	0	0.02869	0	1.44649	0	0	0.0714	0.0501	1.91105	0.04847	6.87423	0	0	0.40124	0.08523	0	0	0	0.2244	0	0.0262	0	0.32836	0.19165	0	0	0	0.08804	0	0.00016	0	0.13442	0.91674	0.0015	0.10699	0.33621	0	0.11147	0	0	0	0	0.01197
Oscillibacter_sp_PC13	0	0	0	0	0	0	0	0	0	0	0	0	0	0	0	0	0	0	0	0	0	0	0	0	0	0	0	0	0	0	0	0	0	0	0	0	0	0	0	0	0	0	0	0	0	0	0	0	0
Peptococcus_niger	0	0	0	0	0	0	0	0	0	0	0	0	0	0	0.00674	0	0	0	0	0	0	0	0	0	0	0	0	0	0	0	0	0	0.00193	0	0	0	0	0	0	0	0	0.00255	0	0	0	0	0	0	0
Clostridioides_difficile	0.02907	0	0	0	0.0314	0	0.20245	0	0	0	0.57028	0	0.1729	0	0	0	0	0	0	0	0	0	0	0	0	0.02508	0	0	0	0	0	0	0.00477	0	0	0	0	0	0	0	0	0	0	0	0	0	0	0	0.19269
Criibacterium_bergeronii	0	0	0	0	0	0	0	0	0	0	0	0	0	0	0.06406	0	0	0	0	0	0	0	0	0	0	0	0	0	0	0	0	0	0	0	0	0	0	0	0	0	0	0	0	0	0	0	0	0	0
Filifactor_alocis	0	0	0	0	0	0	0	0	0	0	0	0	0	0	0	0	0	0	0	0	0	0	0	0	0	0.00124	0	0	0	0	0	0	0	0	0	0	0	0	0	0	0	0	0	0	0	0	0	0	0
Intestinibacter_bartlettii	0	0.00168	0	0	0	0.00278	0	0	0.01659	0	0	0	0	0	0	0	0.03917	0	0	0	0	0.03391	0	0	0.04701	0	0.48472	0	0.00213	0	0	0	0.00766	0	0.00171	0	0	0	0.03478	0	0	0.00608	0.02302	0.016	0	0.00173	0.00036	0	0
Paeniclostridium_sordellii	0	0	0	0	0	0	0	0	0	0	0	0	0	0	0	0	0	0	0	0	0	0	0	0	0	0	0	0	0	0	0	0	0	0	0	0	0	0	0	0	0	0	0	0	0	0	0	0	0
Paraclostridium_benzoelyticum	0	0	0	0	0	0	0	0	0	0	0	0	0	0	0	0	0	0	0	0	0	0	0	0	0	0	0	0	0	0	0	0	0	0	0	0	0	0	0	0	0	0	0	0	0	0	0	0	0
Paraclostridium_bifermentans	0	0	0	0	0	0	0	0	0	0	0	0	0	0	0	0	0	0	0	0	0	0	0	0	0	0	0	0	0	0	0	0	0	0	0	0	0	0	0	0	0	0	0	0	0	0	0	0	0
Clostridium_hiranonis	0	0	0	0	0	0	0	0	0	0	0	0	0	0	0	0	0	0	0	0	0	0	0	0	0	0	0	0.00708	0	0	0	0	0	0	0	0	0	0	0	0	0	0	0	0	0	0	0	0	0
Peptostreptococcus_anaerobius	0	0	0	0	0	0	0	0	0	0	0	0	0	0	0	0	0	0	0	0	0	0	0	0	0	0	0	0	0	0.03238	0	0	0.31292	0	0.53667	0	0	0	0	0	0	0	0	0	0	0	0	0	0
Peptostreptococcus_stomatis	0	0	0	0.01152	0	0	0	0.00252	0	0	0	0	0	0	0.33741	0.00017	0	0	0	0	0	0.00606	0	0	0.1133	0.05498	0	0	0.02162	0.00116	0	0	0.00757	0.10858	0.04103	0	0.00583	0	0	0	0	0.00238	0.00061	0.00874	0	0	0	0	0
Romboutsia_ilealis	0	0	0	0	0	0	0	0	0	0	0	0	0	0	0	0	0.00303	0	0	0	0	0	0	0	0	0	0	0	0.00098	0	0	0	0	0	0.00045	0	0	0	0	0	0	0	0.00281	0.0001	0	0	0.00158	0	0
Terrisporobacter_glycolicus	0	0	0	0	0	0	0	0	0	0	0	0	0	0	0	0	0	0	0	0	0	0	0	0	0	0	0	0	0	0	0	0	0	0.02559	0	0	0	0	0	0	0	0	0	0	0	0	0	0	0
Terrisporobacter_othiniensis	0	0	0	0	0	0	0.00071	0	0	0	0	0	0	0	0	0	0.00014	0	0	0	0	0	0	0	0	0	0	0	0	0	0	0	0	0	0	0	0	0	0	0	0	0	0	0	0	0	0	0	0
Agathobaculum_butyriciproducens	0	0	0.57319	0	0	0.13142	0	0.18344	0.14249	0.36807	0.19295	0	0	0	0	0	0.2209	0.13602	0	0	0	0	0	0	0.43534	0	0.00906	0.00125	0.00034	0	0	0.09559	0.1484	0.21721	0.02579	0	0	0.00065	0.00436	0.00147	0.00577	0.13571	0.55022	0	0.00125	0.09193	0.00157	0	0
Anaerofilum_sp_An201	0	0	0	0	0	0	0	0	0	0	0	0	0	0	0	0	0	0	0	0	0	0	0	0	0	0	0	0	0	0	0	0	0	0	0	0	0	0	0	0	0	0	0	0	0	0	0	0	0
Anaeromassilibacillus_sp_An200	0	0	0	0	0	0	0	0	0	0	0	0	0	0	0	0	0	0	0	0	0	0	0	0	0	0	0	0	0	0	0	0	0	0	0	0	0	0	0	0	0	0	0	0	0.00083	0	0	0	0
Anaeromassilibacillus_sp_An250	0	0	0	0	0	0	0	0	0	0	0	0	0	0.1415	0	0.01437	0.01988	0	0	0.10193	0	0.0105	0	0	0	0	0.42529	0	0	0	0.92541	0	0	0	0.01934	0	0	0	0.10585	0	0	0.00209	0	0	0	0	0	0	0
Anaerotruncus_colihominis	0.00019	0	0	0	0.16892	0.00934	0.00742	0	0.00748	0.02927	0.07648	0.02217	0.05861	0.00647	0	0.00954	0.00646	0	0	0.94166	0.37835	0.20455	1.66856	0	0.04947	0.16978	0.04694	0.01076	0.01942	0	0	0	0.12018	0	0	0.01194	0	0	0.05893	0	0.00316	0.01104	0.14783	0.00236	0.0053	0	0.0088	0	0
Anaerotruncus_sp_CAG_528	0	0	0	0	0	0	0	0	0	0	0	0	0	0	0	0	0	0	0	0	0	0	0	0	0	0	0	0	0	0	0	0	0	0	0	0	0	0	0	0	0	0	0	0	0	0	0	0	0
Faecalibacterium_prausnitzii	9.12352	0	2.90879	29.3132	0.60372	6.52063	0	7.216	3.57933	8.85763	0.41561	1.52784	0.02366	0.04601	8.67458	3.72633	7.19809	4.49665	0	0.213	0.30842	0.56202	0	2.81083	6.48391	0.13429	0.08445	0.01549	10.502	0.01492	7.85967	2.51981	0.22654	7.95114	0.52857	0.01232	0	0.50167	0.0788	0.05726	36.5461	11.2156	7.58106	17.0737	0.71202	5.7259	0.1235	0	0
Flavonifractor_plautii	0.04063	0.65325	0	0	0.69027	0.77598	1.93938	0.02344	0.2844	0.05165	0.91169	0.16588	0.2249	0.24383	0	0.38697	0.27387	0.01753	0	0.66111	0.77938	0.14578	9.7852	0.80458	0.60749	0.2298	0.0592	0.26815	1.64775	0.00145	0	0.26988	2.76167	0.01713	0.03922	2.58983	0	0.00469	0.00721	0.10259	0.607	0.06673	0.71794	0.44452	5.10035	0.87216	0.05922	0	0
Flavonifractor_sp_An10	0	0	0	0	0	0	0	0	0	0	0	0	0	0	0	0	0	0	0	0	0	0	0	0	0	0	0	0	0	0	0	0	0	0	0	0	0	0	0	0	0	0	0	0	0	0	0	0	0
Flavonifractor_sp_An100	0	0	0	0	0	0	0	0	0	0	0	0	0	0	0	0.01658	0	0	0	0	0	0	0	0	0	0	0	0	0	0	0	0	0	0	0	0.00107	0	0	0.0037	0	0	0	0	0	0.00239	0	0.00123	0	0
Flavonifractor_sp_An82	0	0	0	0	0	0	0	0	0	0	0	0	0	0	0	0	0	0	0	0	0	0	0	0	0	0	0	0	0	0	0	0	0	0	0	0	0	0	0	0	0	0	0	0	0	0	0	0	0
Gemmiger_formicilis	0.01833	0	1.49793	0	0	0	0	0.00721	0.02014	0.05763	0	0	0	0	0.01392	0.00983	0.97214	0.36481	0	0.01192	0	0.00268	0	0	0.41119	0.17423	0	0	0.00895	0.01114	0	0.00033	0	0.08806	0.00606	0	0	0.01868	0.0417	0.01453	0	0.18788	0.09683	0.01459	0.00031	0	0.00691	0	0
Gemmiger_sp_An120	0	0	0	0	0	0	0	0	0	0	0.01002	0	0	0	0	0	0	0	0	0	0	0	0.6719	0	0	0	0	0	0	0	0	0	0	0	0	0	0	0	0	0	0	0.00205	0	0	0	0	0.59707	12.7991	0
Gemmiger_sp_An194	0	0	0	0	0	0	0	0	0	0	1.93939	0	0	0	0	0	0	0	0	0	0	0	0	0	0	0	0	0	0	0	0	0	0	0	0	0	0	0	0	0	0	0	0	0	0	0	0	0	0
Gemmiger_sp_An50	0	0	0	0	0	0	0	0	0	0	0	0	0	0	0	0	0	0	0	0	0	0	0.02999	0	0	0	0	0	0	0	0	0	0	0	0	0	0	0	0	0	0	0	0	0	0	0	0	0	0
Gemmiger_sp_An87	0	0	0	0	0	0	0	0	0	0	0.00453	0	0	0	0	0	0	0	0	0	0	0	0.00021	0	0	0	0	0	0	0	0	0	0	0	0	0	0	0	0	0	0	0	0	0	0.01384	0	0	0	0
Harryflintia_acetispora	0	0	0	0	0	0	0	0	0	0.0139	0	0	0	0	0	0.01327	0.01817	0	0	0	0.01575	0	0	0	0	0	0	0	0	0	0	0	0	0	0	0.00681	0	0.0332	0	0	0	0	0	0	0	0	0	0	0
Pseudoflavonifractor_capillosus	0	0	0	0	0	0	0.0163	0	0	0	0	0	0	0	0	0	0	0	0	0	0	0	0.00184	0	0	0	0	0	0	0	0	0	0	0	0	0	0	0	0	0	0	0	0	0	0.03283	0	0	0	0
Pseudoflavonifractor_sp_An184	0	0	0	0	0	0	0	0	0	0.00059	0	0	0	0	0	0	0.00916	0	0	0.00433	0.07487	0	0	0	0	0	0	0	0	0	0	0	0	0	0	0	0	0	0.00873	0	0	0	0	0	0	0	0.00035	0	0
Clostridium_leptum	0	0	0	0	0	0.02248	0	0	0	0.02331	0	0	0.08293	0.01024	0.01417	0.00114	0.11758	0	0	0	0	0.05566	0	0	7e-05	0.00291	0.00884	0.17914	0.00081	0.01359	0.02462	0	0.13888	0	0.15452	0.00596	0.00315	0.00165	0.20804	0	0.00298	0.47217	0.06628	0.08074	0.12235	0	0.03797	0	0
Clostridium_methylpentosum	0	0	0	0	0	0.00405	0	0	0	0	0	0	0	0	0	0	0.00438	0	0	0.02911	0	0.16627	0	0	0.00726	0.00269	0.05131	0	0.0113	0	0	0	0	0	0	0	0	0.01373	0	0	0	0	0	0	0	0	0	0	0
Eubacterium_siraeum	0	0	0	0	0	0	0	0	0	1.86512	0	0.23818	0.0305	0	0	3.10294	0	0	0	0	0	0	0	0	0	0	0	0	0.00284	0	0.01481	0	0	0	0	0	0	0.81741	0	0	0	7.08784	0	0	0	0	0	0	0
Ruminococcaceae_bacterium_D16	0	0	0	0	0	0	0	0	0	0.00072	0	0	0.00064	0	0	0.00632	0.09797	0	0	0.00847	0	0.06129	0.29982	0	0	0	0.00454	0	0.17352	0	0.00334	0	0	0.00055	0.01226	0.07424	0	0	0.00161	0.00383	0	0	0	0	0.07533	0	0	0	0
Ruminococcaceae_bacterium_D5	0	0	0	0	0	0.00062	0	0	0	0.1732	0	0	0.01328	0	0.06718	0.0157	0.00275	0	0	0	0.0326	0	0	0	0	0.04849	0	0	0	0	0	0	0	0.00266	0	0	0	0.03628	0.06652	0	0	0.02336	0	0	0	0	0.00068	0	0
Ruminococcus_bicirculans	0	0	0	0	0	0	0	0	0	0.02882	0	0	0	0	0.04605	0	2.31909	0	0	0	0.0609	0	0	0	0	0	0	0	0.53291	0	0	0	0	0	0	0	0	0	0.00226	0	0	0.02188	2.70189	0.06687	0	0	0.0502	0	0
Ruminococcus_bromii	0	0	0	0	0	0	0	0	0	0.48497	0	0	0	0	0.22758	0	3.82682	0	0	0	0.59749	0	0	0	1.63954	0	1.1968	0	2.14337	0	0.182	0	0	0	0	0	0	0	0.94039	0	0	0.26845	0	0	0.06598	0	0.02686	0	0
Ruminococcus_callidus	0	0	0	0	0	0	0	0	0	0	0	0	0	0	0	0	0.05367	0	0	0	0	0	0	0	0	0	0	0	0	0	0	0	0	0	0	0	0	0	0	0	0	0	0.02588	0	0	0	0	0	0
Ruminococcus_champanellensis	0	0	0	0	0	0	0	0	0	0	0	0	0	0	0	0	0	0	0	0	0	0	0	0	0	0	0	0	0	0	0	0	0	0	0	0	0	0	0	0	0	0	0	0	0	0	0	0	0
Ruminococcus_lactaris	0	0	0	0	0	0	0	2.07703	0	0	0	1.12665	0	0	0	0.04073	0	3.31892	1.62231	0	0	0	0	0	0	0	0	0	0.00832	0.03753	0	0	0	0.37885	0	0	0	0	0.10634	0	0	0.26484	0	0.40129	0	0	0.68894	0	0
Ruminococcus_obeum_CAG_39	0	0	0	0	0	0	0	0	0	0	0	0	0	0	0	0	0	0	0	0	0	0	0	0	0	0	0	0	0	0	0	0	0	0	0	0	0	0	0	0	0	0	0	0	0	0	0	0	0
Ruminococcus_sp_CAG_403	0	0	0	0	0	0	0	0	0	0	0	0	0	0	0	0	0	0	0	0	0	0	0	0	0	0	0	0	0	0	0	0	0	0	0	0	0	0	0	0	0	1.38422	0	0	0	0	0	0	0
Ruminococcus_sp_CAG_488	0	0	0	0	0	0	0	0	0	0.03235	0	0	0	0	0.04373	0	0	0	0	0	0	0	0	0	0	0	0	0	0	0	0	0	0	0	0	0	0	0	0	0	0	0	0	0	0	0	0	0	0
Ruminococcus_sp_CAG_563	0	0	0	0	0	0	0	0	0	0	0	0	0	0	0	0	0	0	0	0	0	0	0	0	0	0	0	0	0	0	0	0	0	0	0	0	0	0	0	0	0	0	0	0	0	0	0	0	0
Ruminococcus_sp_CAG_579	0	0	0	0	0	0	0	0	0	0	0	0	0	0	0	0	0	0	0	0	0	0	0	0	0	0	0	0	0	0	0	0	0	0	0	0	0	0	0	0	0	0	0	0	0	0	0	0	0
Ruthenibacterium_lactatiformans	0	0.19499	0.1791	0	0.33781	0.13955	9.49301	0.00552	0.01954	0.25964	3.09424	0.03998	0.66535	0.23207	0.897	0.18372	0.74374	0.05969	0	21.371	4.97706	21.609	8.18448	0.0638	0.26152	2.30477	0.46815	4.08349	0	0.0552	0.02116	0.01702	2.50952	0.03992	0.38091	2.12613	0.0281	5.54766	3.09335	0.10443	0.24476	0.09208	0.69242	0.07954	1.95613	1.9185	0.21452	0.35177	0
Subdoligranulum_variabile	0	0	0	0	0	0	0	0	0	0	0	0	0	0	0	0	0	0	0	0	0	0	0	0	0	0	0	0	0	0	0	0	0	0	0	0	0	0	0	0	0	0	0	0	0	0	0	0	0
Absiella_dolichum	0	0	0	0	0	0	0	0	0.02272	0	0	0	0	0.01628	0	0	0	0	0	0	0	0	0	0	0	0	0	0.00608	0	0	0	0	0	0	0	0	0	0	0	0	0	0	0.01687	0.00113	0.0008	0	0	0.01377	0
Bulleidia_extructa	0	0	0	0	0	0	0	0	0	0	0	0	0	0	0.00052	0	0	0	0	0	0	0	0	0	0	0	0	0	0.00046	0	0	0	0	0.00042	0.00469	0	0	0	0	0	0	0	0	0.00046	0	0	0	0	0
Candidatus_Stoquefichus_sp_KLE1796	0	0	0	0	0	0.00747	0	0	0	0.01044	0	0	0	0	0	0	0	0.00603	0	0	0	0	0	0	0	0	0.29702	0	0.06125	0	0	0	0	0	0	0	0	0	0	0	0	0.01092	0	0.05205	0	0	0	0.03603	0
Catenibacterium_mitsuokai	0	0	0	0	0	0	0	0	0	0	0	0	0	0	0.02143	0	0	0	0	0	0	0	0	0.00014	0	0	0	0	0	0	0.00903	0.2251	0	0	0	0	0	0	0.2062	0	0	0	0	0	0	0	0	0	0
Coprobacillus_cateniformis	0	0	0	0	0	0.00232	0	0	0	0	0	0	2.05956	0	0	0.00394	0.00466	0	0	0	0.56869	1.67628	0	0.00334	0	0.03327	1.08906	0.19677	0	0	0	0	0	0	0.00734	0.00108	0	0	0	0	0.44576	0	0	0.17449	0	0	0	0	0
Dielma_fastidiosa	0	0	0	0	0	0.09298	0	0	0	0.0114	0.01277	0	0.0175	0	0	0.00035	0.00624	0.00187	0	0.00918	0.01035	0.21271	0	0	0.04187	0.00211	0.11176	0.22145	0	0	0	0.00153	0.00774	0.02356	0.00182	0	0	0.00511	0	0	0	0	0.01006	0	0.01109	0	0.14941	0	0
Eggerthia_catenaformis	0	0	0	0	0	0	0	0	0	0	0	0	0	0	0	0	0	0	0	0	0	0	0	0	0.00381	0	0	0	0	0	0	0	0	0.00019	0.00184	0	0	0	0	0	0	0	0	0	0	0	0	0	0
Clostridium_innocuum	0.05254	0.00206	0	0	0.0952	0.06546	0.046	0.05639	0.00558	0.00434	0.25252	0.00039	0.10414	0.13441	0.30261	0.04426	0.5029	0	0	0.71285	0.45901	3.0991	0.20451	0.05886	0.01412	0.30234	0.32676	6.25196	3.21363	0.10086	15.7275	0.00478	4.21663	0.1604	1.10805	0.03527	0.01099	0.05811	0.00048	5.79731	1.48744	0.0001	0.04799	0.24245	0.04411	0.01932	5.00199	0.15522	0
Clostridium_spiroforme	0	0	0	0	0.00134	0	0	0	0	0	0	0	0	0	0	0	0	0	0	0.08828	0	0	0	0	0	0	0.11047	0	0	0	0	0	0	0	0.00081	0	0	0	0	0	0	0	0	0	0.05247	0	0	0	0
Erysipelatoclostridium_ramosum	0	0.23424	0	0	0.14417	0	0.9651	1.3886	0.04905	0.00559	0	0.22348	0.22633	0.00139	0.12545	0.04689	0.00268	0.00648	0.04809	0.1067	0.13948	0.91756	0.52517	0.2465	0.24768	0.02123	0.30254	0.53721	7.67006	0.15187	0	0.44753	0.34841	0.25355	3.16816	0.22137	0.15731	0.07817	0.19153	3.15813	0.04343	0	1.29083	0.01087	1.86115	0.10606	0.55711	0	0
Erysipelothrix_larvae	0	0	0	0	0	0	0	0	0	0	0.01998	0	0	0.2091	0	0	0.0109	0	0	0	0	0.12943	0	0	0	0.00166	0	0	0	0	0	0	0	0	0.82698	0	0	0.0143	0.02148	0	0	0.00433	0	0	0.01289	0	0	0	0
Faecalicoccus_pleomorphus	0	0	0	0	0	0	0	0	0.00507	0	0	0.02357	0	0.03376	0	0.02159	0	0.00282	0	0	0	0	0	0	0	0	0.00867	0	0	0	0	0	0	0	0.37705	0	0	0.00858	0.08074	0	0	0.05191	0	0	0	0	0.21657	0.01692	0
Faecalitalea_cylindroides	0.00901	0	0	0	0	0	0	0	0	0	0	0	0	2.40259	0	0.00219	0	0.00312	0	0	0	0	0	0	0	0	0.27326	0	0.02332	0	0	0	0	0	0	0	0	0	0	0.0307	0	0.00218	0	0	0	0	0.37958	0	0
Holdemanella_biformis	0.04224	0	0	0	0	0	0	0	0	0	0	0	0	0	0.1302	0	0.14931	0	0	0	0	0	0	0.00297	0.00978	0	0.34853	0	0	0.21872	0	0.6139	0	0	0	0	0	0.2233	0.73554	0	0	0	0	0	0	0	0	0	0
Holdemania_filiformis	0	0	0	0	0	0	0	0	0	0.17835	0	0	0	0	0	0.01028	0	0	0	0	0	0	0	0	0	0	0	0	0	0	0	0.00617	0	0.01476	0.00597	0	0	0	0	1.37765	0.00079	0	0.12024	8e-05	0.00673	0	0	0.36924	0
Massiliomicrobiota_timonensis	0	0	0	0	0	0	0	0	0	0	0	0	0	0	0	0	0	0	0	0	0	0	0	0	0	0	0	0	0	0	0	0	0	0	0	0	0	0	0	0	0	0	0	0	0	0	0	0	0
Solobacterium_moorei	0	0	0	0	0	0.00726	0	0.0007	0	0	0	0.00079	0	0	0	0	0.06234	0.00043	0	0	0	0	0	0	0.00715	0	0.01078	0	0.03962	0	0	0	0	0.01273	0.01769	0	0.00194	0	0.00015	0	0	0.00107	0.00485	0.0038	0	0	0	0	0
Turicibacter_sanguinis	0	0	0	0	0.00014	0.00683	0	0	0	0	0	0	0	0	0.00078	0	0.01679	0	0	0	0	0	0	0	0	0	0	0	0.00677	0	0	0	0.00884	0	0.00898	0	0	0	0.00123	0	0.001	0	0	0	0	0	0	0	0
Firmicutes_bacterium_CAG_110	0	0	0	0	0	0	0	0	0	0.4317	0	0	0.01717	0	0.06174	0.00064	0.00265	0	0	0	0.21937	0	0	0	0	0	0	0	0	0	0	0	0	0.00037	0	0	0	0.00793	0	0	0	0	0	0	0	0	0	0	0
Firmicutes_bacterium_CAG_145	0	0	0	0	0	0	0	0.00135	0	0	0	0	0	0	0	0	0	0	0	0	0	0	0	0	0.49202	0	0	0	0	0	0	0	0	0	0	0.00974	0	0.00327	0	0	0	0	0	0	0	0	0.34599	1.16066	0
Firmicutes_bacterium_CAG_170	0	0	0	0	0	0	0	0	0	0	0	0	0	0	0.0355	0	0.00191	0	0	0	1.07546	0	0	0	0	0	0	0	0	0	0	0	0	0.00785	0	0	0	0.00062	0	0	0	0.57083	0	0	0	0	0	0	0
Firmicutes_bacterium_CAG_238	0	0	0	0	0	0	0	0	0	0	0	0	0	0	0	0	0	0	0	0	0	0	0	0	0	0	0	0	0	0	0	0	0	0.0001	0	0	0	0	0	0	0	0	0	0	0	0	0	0	0
Firmicutes_bacterium_CAG_424	0	0	0	0	0	0.00577	0	0	0	0	0	0	0	0	0	0	0	0	0	0	0	0	0	0	0	0	0	0.14419	0	0	0	0	0.52515	0	0	0	0	0	0	0	0	0	0	0	0	0	0	0	0
Firmicutes_bacterium_CAG_646	0	0	0	0	0	0	0	0	0.00059	0	0	0	0	0	0	0	0	0	0	0	0	0	0	0	0	0	0	0	0	0	0	0	0	0	0	0	0	0	0	0	0	0	0	0	0	0	0	0	0
Firmicutes_bacterium_CAG_791	0	0	0	0	0	0	0	0	0	0	0	0	0	0	0	0	0	0	0	0	0	0	0	0	0	0	0	0	0	0	0	0	0	0	0	0	0	0	0.09944	0	0	0	0	0	0	0	0	0	0
Firmicutes_bacterium_CAG_83	0	0	0.08771	0	0	0	0	0.05375	0	0.01062	0.35804	0.09914	0	0.04822	0.12776	0.54981	1.66216	0.0446	0	0.04592	0.70033	0	0	0	0.40462	0.16836	0	0	0	0.01469	0.03515	0.05392	0.22628	0.27553	0.4476	0	0.95852	0.00475	0.06582	0.02714	0.17269	0.78646	0.11452	1.16893	0	0	0	0	0
Firmicutes_bacterium_CAG_94	0	0	0	0	0	0	0	0	0	0	0	0	0	0	0	0	0.00047	0	0	0	0	0	0	0	0	0	0	0	0	0	0	0	0	0	0	0.00103	0	0	0.06207	0	0	0	0	0	0.00118	0	0	0	0
Firmicutes_bacterium_CAG_95	0	0	0	0	0	0	0	0	0	0.53441	0	0	0	0	0.01629	0.00896	0.00389	0.05658	0	0	0	0	0	0	0	0	0	0	0	0	0	0	0	0	0	0	0	0	0	0	0	0.20928	0	0	0	0	0	0	0
Acidaminococcus_fermentans	0	0	0	0	0.00022	0	0	0	0	0	0	0	0	0	0	0	0.77497	0	0	0	0	0	0	0	1.09167	0	0	0	0	0	0	0	0	0	0	0	0	0	0	0	0	0	0	0	0	0	0	0	0
Acidaminococcus_intestini	0	0	0	0	0	0	0	0.00434	1.10101	0.02086	0	0	0	0	0.00142	0	0	0	0	0	0	0	0	0	0.0752	0	0.25957	0	0	0	0	0	0.77598	0.0391	0.01822	0	0.01026	0.08637	0.00037	0	0	0	0	0.58173	0	0	0	0	0
Acidaminococcus_sp_CAG_542	0	0	0	0	0.00701	0	0	0	0	0.0007	0	0	0	0	0	0	0	0	0	0	0	0.00079	0	0	0	0	0	0	0	0	0	0	0	0	0	0	0	0	0	0	0	0	0	0	0	0	0	0	0
Phascolarctobacterium_faecium	0	1.16239	0	0	0.61745	1.17538	1.43882	0	0.43071	0.00413	0	0.53236	0.78065	1.10659	0	0.92129	0.00078	0.29044	0	0	0.58365	0.60907	1.96847	1.19347	0.95414	0	0.00197	1.60732	0.12692	0	0.01786	0.0009	1.74005	0.00417	0.01139	0	0.04096	0.79448	0.05761	0.01918	0.18129	0	0.01222	0.03824	2.59642	0.89755	0.29642	0	0
Phascolarctobacterium_sp_CAG_266	0	0	5.77605	0	0	0	0	0	0	0	0	0	0	0.29747	0	0	0	0	0	0	0.01265	0	0	0	0	0	0	0	0.01566	0.00077	0	0	0	0	0	0	0	0.02678	0	0.08765	0.26649	0	0	0.126	0	0	0	0	0
Phascolarctobacterium_succinatutens	3.16448	0	0	0	0	0	0	2.75667	0	3.11746	0	0	0	0	1.24245	0	0.80326	0	0	0	0.1149	0	0	0.03015	0	0.00309	0.09772	0	0	0	0	3.76537	0	0.32434	0.08947	0.2928	0	0	0	0	0	2.3028	0	0	0	0	0	0	0
Megamonas_funiformis	0	0	0	0	3.75653	0.14896	0	0	0.09388	0.00872	0	0	0	0	0	0	0.01237	0.00527	0	0	0	0	0.00035	0.06452	0	0	0	1.79729	0	0	0.00946	8.82407	0.00066	0	0.0364	1.50301	0	0.18058	0	0.06458	0	0.05829	0.01539	0.01834	0.4887	0.30354	0.00353	0	0
Megamonas_funiformis_CAG_377	0	0	0	0	0	0	0	0	0	0	0	0	0	0	0	0	0	0	0	0	0	0	0	0	0	0	0	0	0	0	0	0	0	0	0	1.757	0	0	0	0	0	0	0	0	0.04098	0	0.00016	0	0
Megamonas_hypermegale	0	0	0	0	0.17323	0.23233	0	0	0.00565	0.00761	0	0	0	0	0	0.01154	0.00517	0.00065	0	0	0	0.00333	0	0.00901	0	0.00229	0	0.25099	0	0	0	0.78979	0.01128	0	0.02209	0.39159	0	0.01245	0	0.01204	0	0.07475	0.00722	0.00174	0.20045	0.17834	0.00182	0	0
Megamonas_rupellensis	0	0	0	0	0	0	0	0	0	0	0	0	0	0	0	0	0	0	0	0	0	0	0	0.04228	0	0	0	0	0	0	0	0	0	0	0	0	0	0	0	0	0	0	0.07334	0	0	0	0	0	0
Mitsuokella_jalaludinii	0	0	0	0	0	0	0	0	0	0	0	0	0	0	0.0009	0	0	0	0	0	0	0	0	0	0	0	0	0	0	0	0	0	0	0	0	0	0	0	0	0	0	0	0	0	0	0	0	0	0
Mitsuokella_multacida	0	0	0	0	0	0	0	0	0	0	0	0	0	0	0.21007	0	0.01773	0	0	0	0	0	0	0	0	0	0	0	0	0	0	0	0	0	0	0	0	0	0	0	0	0	0	0	0	0.00436	0	0	0
Mitsuokella_sp_oral_taxon_131	0	0	0	0	0	0	0	0	0	0	0	0	0	0	0	0	0	0	0	0	0	0	0	0	0	0	0	0	0	0	0	0	0	0	0	0	0	0	0	0	0	0	0	0	0	0	0	0	0
Selenomonas_flueggei	0	0	0	0	0	0	0	0	0	0	0	0	0	0	0	0	0	0	0	0	0	0	0	0	0	0	0	0	0	0	0	0	0	0	0	0	0	0	0	0	0	0	0	0	0	0	0	0	0
Selenomonas_noxia	0	0	0	0	0	0	0	0	0	0	0	0	0	0	0	0	0	0.00017	0	0	0	0	0	0	0	0	0	0	0	0	0	0	0	0	0	0	0	0	0	0	0	0	0	0	0	0	0	0	0
Selenomonas_sp_oral_taxon_138	0	0	0	0	0	0	0	0	0	0	0	0	0	0	0	0	0	0	0	0	0	0	0	0	0	0	0	0	0	0	0	0	0	0	0	0	0	0	0	0	0	0	0	0	0	0	0	0	0
Selenomonas_sp_oral_taxon_920	0	0	0	0	0	0	0	0	0	0	0	0	0	0	0	0	0	0	0	0	0	0	0	0	0	0	0	0	0	0	0	0	0	0	0	0	0	0	0	0	0	0	0	0	0	0	0	0	0
Selenomonas_sputigena	0	0	0	0	0	0	0	0	0	0	0	0	0	0	0	0	0	0	0	0	0	0	0	0	0	0	0	0	0	0	0	0	0	0	0	0	0	0	0	0	0	0	0	0	0	0	0	0	0
Allisonella_histaminiformans	0	0	0.00879	0	0.01233	0	0	0	0.00631	0	0	0	0	0	0.00942	0	0.02575	0	0	0	0	0	0	0	0	0	0	0	0	0	0	0.06761	0	0	0	0	0	0	0	2.7832	0	0.00031	0	0.00121	0	0	0	0	0
Anaeroglobus_geminatus	0	0	0	0	0.00099	0	0	0	0.01269	0	0	0	0	0	1.92467	0	0	0	0	0	0	0	0	0	0.00095	0	0	0.00225	0	0	0	0	0	0	0	0	0.03675	0	0	0	0	0	0	0	0	0	0	0	0
Dialister_invisus	0	0	0	0	0	0	0	0	0.00571	0	0	0	0	0	0.04957	0	0	0	0	0	0	0	0	0	0.01404	0	0	0	0	0	0	0	0	0.001	0	0	0	0	0	0	0	0	0	0	0	0	0	0	0
Dialister_micraerophilus	0	0	0	0	0	0	0	0	0	0	0	0	0	0	0.00072	0	0	0	0	0	0	0	0	0	0	0	0	0	0	0	0	0	0	0	0	0	0	0	0	0	0	0	0	0	0	0	0	0	0
Dialister_pneumosintes	0	0	0	0	0	0	0	0	0.0004	0	0	0	0	0	0.0854	0	0	0	0	0	0	0.00069	0	0	0.02453	0	0	0	0	0	0	0	0	0.27767	0	0	0.03352	0	0	0	0	0.00386	0	0	0	0	0	0	0
Dialister_sp_CAG_357	0	0	0	0	0	0	0	0	0.00976	0	0	0	0	0	0	0	0	0	0	0	0	0	0	0	0	0	0	0	0	0	0	0	0	0	0	0	0	0	0.0159	0	0	0	0	0	0	0.00023	0	0	0
Dialister_succinatiphilus	0	0	0	0	0	0	0	0	0	0	0	0	0	0	0	0	0	0	0	0	0	0	0	0	0	0	0	0	0	0	0	0	0	0	0	0	0	0	0	0	0	0	0	0	0	0	0	0	0
Megasphaera_elsdenii	0	0	2.48121	0	0.00891	0	0	0	0	0	0	0	0	0	0.25399	0	0.22872	0	0	0	0	0.00581	0	0	0.04937	0	0	0	0	0	0	0	0	0	0.00227	0	0	0	0.00032	0.00332	0	0	0	0.03861	0	0.1032	0	0	0
Megasphaera_hexanoica	0	0	0	0	0	0	0	0	0	0	0	0	0	0	0	0	0	0	0	0	0	0	0	0	0	0	0	0	0	0	0	0	0	0	0	0	0	0	0	0	0	0	0	0	0	0	0	0	0
Megasphaera_micronuciformis	0	0	0	0	0	0.0001	0	0	0.09069	0	0	0.00037	0.00303	0	0.13867	0	0	0	0	0	0	0	0	0.03897	0	0	0	0.29356	0	0	0	0.00219	0	0.05533	0.00031	0	0.04485	0	0	0	0	0	0	0	0	0	0	0	0
Megasphaera_sp_BV3C16_1	0	0	0	0	0	0	0	0	0	0	0	0	0	0	0	0	0	0	0	0	0	0.01547	0	0	0	0	0	0	0	0	0	0	0	0	0	0	0	0	0	0	0	0	0	0	0	0	0	0	0
Megasphaera_stantonii	0	0	0	0	0	0	0	0	0	0	0	0	0	0	0	0	0.00145	0	0	0	0	0	0	0	0	0	0	0	0	0	0	0	0	0	0	0	0	0	0	0	0	0.00017	0	0	0	0	0	0	0
Negativicoccus_succinicivorans	0	0	0	0	0	0	0	0	0	0	0	0	0.00387	0	0	0	0	0	0	0	0	0	0	0	0	0	0	0	0	0	0	0	0	0	0	0	0	0	0	0	0	0	0	0	0.01376	0	0	0	0
Veillonellaceae_bacterium_DNF00626	0	0	0	0	0	0	0	0	0	0	0	0	0.001	0	0	0	0	0	0	0	0	0	0	0	0	0	0	0	0	0	0	0	0	0	0	0	0	0	0	0	0	0	0	0	0	0	0	0	0
Veillonella_atypica	0	0	0	0	0	0.04202	0	0.00437	0.12827	0.01155	0	0.02294	0	0	0.00122	0	0.00301	0.00189	0	0	0	0	0	0.01431	0.03546	0	0	0	0	0	0	0.00294	0	0.94079	0.00854	0	0.01402	0	0	0	0	0	0	0	0	0.0078	0	0	0
Veillonella_denticariosi	0	0	0	0	0	0	0	0	0	0	0	0	0	0	0	0	0	0	0	0	0	0	0	0	0	0	0	0	0	0	0	0	0	0	0	0	0	0	0	0	0	0	0	0	0	0	0	0	0
Veillonella_dispar	0	0	0	0.00973	0	0.01101	0	0.04224	0.07119	0.00396	0	0	0	0	0	0	0	0.00576	0	0	0	0	0.00174	0.01193	0.00953	0	0	0	0	0	0	0	0	0.09372	0	0	0	0	0	0	0	0	0	0	0	0.00144	0	0	0
Veillonella_infantium	0	0	0	0.01766	0	0.00862	0.0002	0.04815	0.0133	0.0018	0	0.00314	0	0	0	0	0	0.0126	0	0	0	0	0.0011	0.00584	0.0069	0	0	0	0	0	0	0	0	0.04442	0	0	0	0	0	0	0	0.00094	0.00032	0	0	0.00023	0	0	0
Veillonella_parvula	0	0	0	0.39336	0.0155	0.11934	0	0.47657	0.13717	0.00512	1.21221	0.02346	0.08816	0	0.02335	0	0.00707	0.07481	14.9457	0	0	0	0	0.02303	0.52673	0	0.01931	0.01083	0.00365	0.00318	0	0.0003	0.00577	0.30694	0.02197	0	0.81615	0	0	0	0	0.02503	0.00442	0	0	0.11891	0	5.3811	0
Veillonella_rodentium	0	0	0	0	0	0	0	0	0	0	0	0	0	0	0	0	0	0	0	0	0	0	0	0	0	0	0	0	0	0	0	0	0	0	0	0	0	0	0	0	0	0	0	0	0	0	0	0	0
Veillonella_rogosae	0	0	0	0.00028	0	0.00076	0	0	0.00163	0	0	0	0	0	0	0	0	0.00925	0	0	0	0	0	0	0.00051	0	0	0	0	0	0	0	0	0	0	0	0	0	0	0	0	0	0	0	0	0	0	0	0
Veillonella_seminalis	0	0	0	0	0	0	0	0	0	0	0	0	0	0	0	0	0	0	0	0	0	0	0	0	0	0	0	0	0	0	0	0	0	0	0	0	0	0	0	0	0	0	0	0	0	0	0	0	0
Veillonella_sp_T11011_6	0	0	0	0	0	0.00152	0	0.0056	0.03288	0	0	0	0	0	0	0	0	0	0	0	0	0	0	0.0025	0.00104	0	0.00026	0	0	0	0	0.00021	0	0.09252	0	0	0	0	0	0	0	0	0	0	0	0	0	0	0
Veillonella_tobetsuensis	0	0	0	0	0	0.00537	0	0	0.01726	0	0	0.00039	0	0	0	0	0	0	0	0	0	0	0	0	0	0	0	0	0	0	0	0	0	0.01429	0	0	0	0	0	0	0	0	0	0	0	0.0009	0	0	0
Anaerococcus_hydrogenalis	0	0	0	0	0	0	0	0	0	0	0	0	0.00331	0	0	0	0	0	0	0	0	0	0	0	0	0	0	0	0	0	0	0	0	0	0	0	0	0	0	0	0	0	0	0	0	0	0	0	0
Anaerococcus_lactolyticus	0	0	0	0	0	0	0	0	0	0	0	0	0.05464	0	0	0	0	0	0	0.00057	0	0	0	0	0	0	0	0	0	0	0	0	0	0	0	0	0	0	0	0	0	0	0	0	0	0	0	0	0
Anaerococcus_nagyae	0	0	0	0	0	0	0	0	0	0	0	0	0	0	0.00093	0	0	0	0	0	0	0	0	0	0	0	0	0	0	0	0	0	0	0	0	0	0	0	0	0	0	0	0	0	0	0	0	0	0
Anaerococcus_octavius	0	0	0	0	0	0	0	0	0	0	0	0	0	0	0.00067	0	0	0	0	0	0	0	0	0	0	0	0	0	0	0	0	0	0	0	0	0	0	0	0	0	0	0	0	0	0.00028	0	0	0	0
Anaerococcus_prevotii	0	0	0	0	0	0	0	0	0	0	0	0	0	0	0.00062	0	0	0	0	0.06065	0	0	0	0	0	0	0	0	0	0	0	0	0	0	0	0	0	0	0	0	0	0	0	0	0	0	0	0	0
Anaerococcus_tetradius	0	0	0	0	0	0	0	0	0	0	0	0	0	0	0	0	0	0	0	0	0	0	0	0	0	0	0	0	0	0	0	0	0.01732	0	0	0	0	0	0	0	0	0	0	0	0	0	0	0	0
Anaerococcus_vaginalis	0	0	0	0	0	0.00334	0	0	0	0	0	0	0.02315	0	0.0563	0	0	0	0	0.00365	0	0.006	0	0	0	0	0	0	0	0	0	0	0	0	0	0	0	0	0	0	0	0	0	0	0.01204	0	0	0	0
Finegoldia_magna	0	0	0	0	0	0.00335	0	0	0	0	0	0	0.05443	0	0.12589	0	0	0	0	0.04984	0	0.04681	0	0	0	0.00093	0.00159	0	0	0.00371	0	0	0.02018	0	0.04825	0	0	0	0	0	0.00272	0	0	0	0.07006	0	0.01546	0.00079	0
Parvimonas_micra	0	0	0	0	0	0	0	0	0.00027	0.00903	0	0	0	0	0.22613	0	0.01426	0	0.0012	0	0	0.00301	0	0	0.01035	0.01016	0.01492	0	0.93962	0	0	0	0.00088	0.00137	0.02398	0	0	0.00124	0	0	0	0.02575	0.00027	0.01855	0	0.00048	0	0	0
Parvimonas_sp_KA00067	0	0	0	0	0	0	0	0	0	0	0	0	0	0	0	0	0	0	0	0	0	0	0	0	0	0	0	0	0	0	0	0	0	0	0	0	0	0	0	0	0	0	0	0	0	0	0	0	0
Parvimonas_sp_oral_taxon_110	0	0	0	0	0	0	0	0	0	0	0	0	0	0	0.06292	0	0	0	0	0	0	0.00841	0	0	0	0.02686	0	0	0	0	0	0	0	0	0	0	0	0	0	0	0	0	0	0	0	0	0	0	0
Parvimonas_sp_oral_taxon_393	0	0	0	0	0	0	0	0	0	0	0	0	0	0	0.0016	0	0	0	0	0	0	0	0	0	0	0	0	0	0	0	0	0	0	0	0	0	0	0	0	0	0	0	0	0	0	0	0	0	0
Peptoniphilus_coxii	0	0	0	0	0	0	0	0	0	0	0	0	0.00112	0	0	0	0	0	0	0	0	0	0	0	0	0	0	0	0	0	0	0	0	0	0	0	0	0	0	0	0	0	0	0	0	0	0	0	0
Peptoniphilus_duerdenii	0	0	0	0	0	0	0	0	0	0	0	0	0	0	0	0	0	0	0	0	0	0	0	0	0	0	0	0	0	0	0	0	0	0	0	0	0	0	0	0	0	0	0	0	0	0	0	0	0
Peptoniphilus_harei	0	0	0	0	0	0	0	0	0	0	0	0	0.01164	0	0.00889	0	0	0	0	0.00163	0	0	0	0	0	0	0.00424	0	0	0	0	0	0	0	0	0	0	0	0	0	0	0	0	0	0	0	0	0	0
Peptoniphilus_lacrimalis	0	0	0	0	0	0.00452	0	0	0	0	0	0	0.01059	0	0.02189	0	0	0	0	0.00228	0	0.0077	0	0	0	0	0	0	0	0.0034	0	0	0.00038	0	0	0	0	0	0	0	0	0.00189	0	0	0	0.01081	0.04802	0.00313	0
Peptoniphilus_sp_BV3C26	0	0	0	0	0	0	0	0	0	0	0	0	0	0	0	0	0	0	0	0	0	0	0	0	0	0	0	0	0	0	0	0	0	0	0	0	0	0	0	0	0	0	0	0	0	0	0.00786	0	0
Peptoniphilus_sp_DNF00840	0	0	0	0	0	0	0	0	0	0	0	0	0	0	0	0	0	0	0	0	0	0	0	0	0	0	0	0	0	0	0	0	0	0	0	0	0	0	0	0	0	0	0	0	0	0	0	0	0
Peptoniphilus_sp_HMSC062D09	0	0	0	0	0	0	0	0	0	0	0	0	0	0	0.01744	0	0	0	0	0.00799	0	0.00154	0	0	0	0	0	0	0	0.00041	0	0	0.00152	0	0	0	0	0	0	0	0	0.0002	0	0	0.02855	0.00232	0.00246	0	0
Bacteroides_coagulans	0	0	0	0	0	0	0	0	0	0	0	0	0.00069	0	0.00187	0	0	0	0	0	0	0	0	0	0	0	0	0	0	0	0	0	0	0	0	0	0	0	0	0	0	0	0	0	0.00285	0.0031	0.0005	0	0
Fusobacterium_hwasookii	0	0	0	0	0	0	0	0	0	0	0	0	0	0	0	0	0	0	0	0	0	0	0	0	0	0	0	0	0	0	0	0	0	0.04262	0	0	0	0	0	0	0	0	0	0	0	0	0	0	0
Fusobacterium_mortiferum	0	2.54203	0	0.17529	0	0	0	0.18714	0.07848	0	0	0	0	0	0	0	0.00345	0	0	0	0	0	1.62328	1.02135	0	0.83107	0	6.21633	0	0.27761	0.92395	6.33399	0	4.08605	0.00946	0	0	0	0	0.02211	6.40808	0.16151	0	0	0	0.22317	0	0	0
Fusobacterium_naviforme	0	0	0	0	0	0	0	0	0	0	0	0	0	0	0.03171	0	0	0	0	0	0	0	0	0	0	0	0	0	0	0	0	0	0	0	0	0	0	0	0	0	0	0	0	0	0	0	0	0	0
Fusobacterium_necrogenes	0	0	0	0	0	0	0	0	0	0	0	0	0	0	0	0	0	0	0	0	0	0	0	0	0	0	0	0	0	0	0	0	0	0	0	0	0	0	0	0	0	0	0	0	0	0	0	0	0
Fusobacterium_nucleatum	0	0	0	0	0	0	0	0	0	0	0	0	0	0	0.14337	0	0	0.00076	0	0	0	0	0	0	0.03157	0.00344	0.00151	0	0	0	0	0	0	0.73705	0	0	0	0	0	0	0	0	0	0	0	0	0	0	0
Fusobacterium_periodonticum	0	0	0	0	0	0	0	0	0	0	0	0.00012	0	0	0.00366	0	0	0.00413	0	0	0	0	0	0	0	0	0	0	0	0	0	0	0	2.09241	0	0	0	0	0	0	0	0	0.02823	0	0	0	0	0	0
Fusobacterium_sp_oral_taxon_370	0	0	0	0	0	0	0	0	0	0	0	0	0	0	0.05842	0	0	0	0	0	0	0	0	0	0	0	0	0	0	0	0	0	0	0.05427	0	0	0	0	0	0	0	0.00114	0	0	0	0	0	0	0
Fusobacterium_ulcerans	0	0	0	0	0.01023	0.03701	1.82939	0	0	0	0	0	0	0	0	0	0	0	0	0	0	0	0	0	0	0	0	0.00486	0.00108	0	0	0	0	0	0	0	0.0089	0	0	0	0	0	0	0	0	0	0	0	0
Fusobacterium_varium	0	0.05868	0	0	0.99558	0.08049	0	0	0	0	1.28178	0	0.01902	0	0.04377	0	0	0	0	0	0	0	0.34099	0.37952	0	0	0	0.03052	0.00134	0	0	0.01668	0.01973	0	0.00118	0	0	0	0	0	0	0	0.00626	0	0	0	0	0	0
Leptotrichia_buccalis	0	0	0	0	0	0	0	0	0	0	0	0	0	0	0	0	0	0	0	0	0	0	0	0	0	0	0	0	0	0	0	0	0	0	0	0	0	0	0	0	0	0	0	0	0	0	0	0	0
Leptotrichia_sp_oral_taxon_212	0	0	0	0	0	0	0	0	0	0	0	0	0	0	0	0	0	0	0	0	0	0	0	0	0	0	0	0	0	0	0	0	0	0.00721	0	0	0	0	0	0	0	0	0	0	0	0	0	0	0
Leptotrichia_sp_oral_taxon_215	0	0	0	0	0	0	0	0	0	0	0	0	0	0	0	0	0	0	0	0	0	0	0	0	0	0	0	0	0	0	0	0	0	0.06983	0	0	0	0	0	0	0	0	0	0	0	0	0	0	0
Leptotrichia_wadei	0	0	0	0	0	0	0	0	0	0	0	0	0	0	0	0	0	0	0	0	0	0	0	0	0	0	0	0	0	0	0	0	0	0	0	0	0	0	0	0	0	0	0	0	0	0	0	0	0
Sneathia_amnii	0	0	0	0	0	0	0	0	0	0	0	0	0	0	0	0	0	0	0	0	0	0	0	0	0	0	0	0	0	0	0	0	0	0	0	0	0	0	0	0	0	0	0	0	0	0	0	0	0
Victivallis_vadensis	0	0	0	0	0	0	0	0	0	0.00217	0	0	0	0	0.03432	0.16019	0	0	0	0	0.00051	0	0	0	0	0.01528	0	0	0	0.02149	0	0	0	0.0129	0	0.00036	0	0	0	0	0	0.04917	0	0	0	0	0	0	0
Ochrobactrum_intermedium	0	0	0	0	0	0	0	0	0	0	0	0	0	0	0	0	0	0	0	0	0	0	0	0	0	0	0	0	0	0	0	0	0	0	0	0	0	0	0	0	0	0	0	0	0	0	0	0	0
Azorhizobium_caulinodans	0	0	0	0	0	0	0	0	0	0	0	0	0	0	0	0	0	0	0	0	0	0	0	0	0	0	0	0	0	0	0	0	0	0	0	0	0	0	0	0	0	0	0	0	0	0	0	0	0
Enhydrobacter_aerosaccus	0	0	0	0	0	0	0	0	0	0	0	0	0	0	0	0	0	0	0	0	0	0	0	0	0	0	0	0	0	0	0	0	0	0	0	0	0	0	0	0	0	0	0	0	0	0	0	0	0
Achromobacter_ruhlandii	0	0	0	0	0	0	0	0	0	0	0	0	0	0	0	0	0	0	0	0	0	0	0	0	0	0	0	0	0	0	0	0	0	0	0	0	0	0	0	0	0	0	0	0	0	0	0	0	0
Achromobacter_xylosoxidans	0	0	0	0	0	0	0	0	0	0	0	0	0	0	0	0	0	0	0	0	0	0	0	0	0	0	0	0	0	0	0	0	0	0	0	0	0	0	0	0	0	0	0	0	0	0	0	0	0
Cupriavidus_gilardii	0	0	0	0	0	0	0	0	0	0	0	0	0	0	0	0	0	0	0	0	0	0	0	0	0	0	0	0	0	0	0	0	0	0	0	0	0	0	0	0	0	0	0	0	0	0	0	0	0
Lautropia_mirabilis	0	0	0	0.01526	0	0	0	0.34083	0	0.06252	0.0023	0	0	0	0	0	0	0.00184	0	0	0	0	0	0	0	0	0	0	0	0	0	0	0	0	0	0	0	0	0	0	0	9e-05	0	0	0	0	0	0	0
Ralstonia_mannitolilytica	0	0	0	0	0	0	0	0	0	0	0	0	0	0	0	0	0	0	0	0	0	0	0	0	0	0	0	0	0	0	0	0	0	0	0	0	0	0	0	0	0	0	0	0	0	0	0	0	0
Comamonas_kerstersii	0	0	0	0	0	0	0	0	0	0	0	0	0	0	0.99283	0.01439	0	0	0	0	0	0	0	0	0	0	0	0	0	0	0	0	0	0	0.01214	0	0	0	0	0	0	0.00182	0	0	0	0	0	0	0
Ottowia_sp_oral_taxon_894	0	0	0	0.00218	0	0	0	0	0	0	0	0	0	0	0	0	0	0	0	0	0	0	0	0	0	0	0	0	0	0	0	0	0	0	0	0	0	0	0	0	0	0	0	0	0	0	0	0	0
Oxalobacter_formigenes	0	0	0	0	0	0	0	0	0	0	0.00235	0	0	0	0	0	0	0	0	0.00179	0	0	0	0	0	0	0	0	0	0	0.00065	0	0	0	0.00737	0	0.00703	0.01748	0.11666	0	0	0	0	0	0.01984	0	0	0	0
Parasutterella_excrementihominis	0	0.10501	0	0	0	0.01052	0	0	0	0.06973	0	0	0	0	0	0	0.0139	0.0277	0	0	0	0	0	0.01154	0	0	0.03605	0	0	0	0	0.01234	0	0	0	0	0	0.00229	0	0	0.02999	0.01926	0.00809	0.00353	0	0.0658	0	0	0
Sutterella_parvirubra	0	0	0	0	0	0	0.7552	0.09232	1.82489	0.08511	0	0.00909	0.01897	0.01754	0.00256	0.0965	0.03014	0.01792	0	0	0.01964	0	0	0.01715	0.04042	0.0114	0	0.11843	0	0	0	2.55967	0	0.03986	0	0	0	0	0.00042	23.1213	0.01837	0.06185	0.02302	0.0004	0.00113	0	0.00192	0	0
Turicimonas_muris	0	0.02293	0	0	0	0	0	0	0	0.00408	0	0	0	0	0	0	0.00025	0.00066	0	0	0	0	0	0.0038	0	0	0	0	0	0	0	0	0	0	0	0	0	0	0	0	0	0.00126	0	0	0	0.0019	0	0	0
Eikenella_corrodens	0	0	0	0	0	0	0	0.04452	0	0	0	0	0	0	0.00553	0	0	0.00192	0	0	0	0	0	0	0	0	0	0	0	0	0	0	0	0.00185	0	0	0	0	0	0	0	0	0	0	0	0	0	0	0
Eikenella_sp_NML130454	0	0	0	0	0	0	0	0	0	0	0	0	0	0	0	0	0	0	0	0	0	0	0	0	0	0	0	0	0	0	0	0	0	0	0	0	0	0	0	0	0	0	0	0	0	0	0	0	0
Kingella_denitrificans	0	0	0	0	0	0	0	0.0015	0	0	0	0	0	0	0	0	0	0	0	0	0	0	0	0	0	0	0	0	0	0	0	0	0	0	0	0	0	0	0	0	0	0	0	0	0	0	0	0	0
Kingella_oralis	0	0	0	0	0	0	0	0.00148	0	0	0	0	0	0	0	0	0	0	0	0	0	0	0	0	0	0	0	0	0	0	0	0	0	0	0	0	0	0	0	0	0	0	0	0	0	0	0	0	0
Morococcus_cerebrosus	0	0	0	0	0	0	0	0	0	0	0	0	0	0	0	0	0	0	0	0	0	0	0	0	0	0	0	0	0	0	0	0	0	0	0	0	0	0	0	0	0	0	0	0	0	0	0	0	0
Neisseria_cinerea	0	0	0	0	0	0	0	0	0	0	0	0	0	0	0	0	0	0	0	0	0	0	0	0	0	0	0	0	0	0	0	0	0	0	0	0	0	0	0	0	0	0	0	0	0	0	0	0	0
Neisseria_elongata	0	0	0	0	0	0	0	0.00287	0	0	0	0	0	0	0.00175	0	0	0.01392	0	0	0	0	0	0	0	0	0	0	0	0	0	0	0	0	0	0	0	0	0	0	0	0	0	0	0	0	0	0	0
Neisseria_flavescens	0	0	0	0	0	0	0.00212	0.47853	0	0	0	0.18113	0	0	0	0	0	0.09988	0	0	0	0	0	0	0	0	0	0	0	0	0	0	0	0.00133	0	0	0	0	0	0.01691	0	0	0.03878	0	0	0	0	0	0
Neisseria_lactamica	0	0	0	0	0	0	0	0	0	0	0	0	0	0	0	0	0	0	0	0	0	0	0	0	0	0	0	0	0	0	0	0	0	0	0	0	0	0	0	0	0	0	0	0	0	0	0	0	0
Neisseria_macacae	0	0	0	0	0	0	0	0.01011	0	0	0	0	0	0	0	0	0	0	0	0	0	0	0	0	0	0	0	0	0	0	0	0	0	0	0	0	0	0	0	0	0	0	0	0	0	0	0	0	0
Neisseria_meningitidis	0	0	0	0	0	0	0	0	0	0	0	0	0	0	0	0	0	0	0	0	0	0	0	0	0	0	0	0	0	0	0	0	0	0	0	0	0	0	0	0	0	0	0	0	0	0	0	0	0
Neisseria_mucosa	0	0	0	0	0	0	0	0.6032	0	0	0	0	0	0	0.0409	0	0	0.00907	0	0	0	0	0	0	0	0	0	0	0	0	0	0	0	0	0	0	0	0	0	0	0	0	0	0	0	0	0	0	0
Neisseria_perflava	0	0	0	0	0	0	0	0	0	0	0	0	0	0	0	0	0	0	0	0	0	0	0	0	0	0	0	0	0	0	0	0	0	0	0	0	0	0	0	0	0	0	0	0	0	0	0	0	0
Neisseria_sicca	0	0	0	0	0	0	0	0.23507	0	0	0	0	0	0	0.00185	0	0	0.00646	0	0	0	0	0	0	0	0	0	0	0	0	0	0	0	0	0	0	0	0	0	0	0	0	0	0	0	0	0	0	0
Neisseria_sp_oral_taxon_014	0	0	0	0	0	0	0	0	0	0	0	0	0	0	0	0	0	0.01591	0	0	0	0	0	0	0	0	0	0	0	0	0	0	0	0	0	0	0	0	0	0	0	0	0	0	0	0	0	0	0
Neisseria_subflava	0	0	0	0	0	0	0	0.01305	0	0	0	0	0	0	0	0	0	0	0	0	0	0	0	0	0	0	0	0	0	0	0	0	0	0.00397	0	0	0	0	0	0	0	0	0	0	0	0	0	0	0
Desulfomicrobium_orale	0	0	0	0	0	0	0	0	0	0	0	0	0	0	0	0	0	0	0	0	0	0	0	0	0	0	0	0	0	0	0	0	0	0	0	0	0	0	0	0	0	0	0	0	0	0	0	0	0
Bilophila_wadsworthia	0.01188	0.05668	0.12268	0	0.28493	0.14585	0.97964	0.00646	0.02979	0.03231	0.27807	0.02599	0.02978	0.00218	0.09615	0.07684	0.02772	0.0268	0	0.02686	0	0.10559	0	0.15576	0.08215	0.19773	0.30207	0.01449	0.07457	0	0.00457	0.0389	0.14038	0	0.01143	0.01098	0.0314	0.04424	0.0021	0.0166	0.08462	0.00652	0.06343	0.03313	0.08353	0.01607	0.02611	0	0
Desulfovibrionaceae_bacterium	0	0	0	0	0	0	0	0	0	0	0	0	0	0	0.07495	0	0	0	0	0	0	0	0	0	0	0	0	0	0	0	0	0	0	0	0	0.02234	0	0	0	0	0	0	0	0	0	0	0	0	0
Desulfovibrio_fairfieldensis	0	0	0	0	0	0	0	0	0	0	0	0	0	0	0	0	0	0	0	0	0.13895	0	0	0	0	0	0	0	0	0	0	0	0	0	0.03397	0	0	0	0	0	0	0	0	0	0	0	0	0	0
Desulfovibrio_piger	0	0	0.00043	0	0	0	0	0.03932	0.45679	1.26893	0	0	0.28015	0.11828	0.68469	0.2058	0.17006	0.25584	0	0	0	0	0	0	0.72044	0.18491	0.00349	0	0	0.01889	0	0	0	0.14707	0	0.09088	0.03208	0.6545	0.03514	0.00379	0	0.43216	0	0	0	0	0.73405	0	0
Desulfovibrio_sp_An276	0	0	0	0	0	0	0	0	0	0	0	0	0	0	0	0	0	0	0	0	0	0	0	0	0	0	0	0	0	0	0	0	0	0	0	0	0	0	0	0	0	0	0	0	0	0	0	0	0
Campylobacter_coli	0	0	0	0	0	0	0	0	0	0	0	0	0	0	0	0	0	0	0	0	0	0	0	0	0	0	0	0	0	0	0	0	0	0	0	0	0	0	0	0	0	0	0	0	0	0	0	0	0
Campylobacter_concisus	0	0	0	0.00136	0	0	0	0.00306	0	0	0	0.00426	0	0	0.02435	0	0	0.0243	0	0	0	0	0	0	0	0	0	0	0	0	0	0	0	0.01985	0	0	0	0	0	0	0	0	0	0	0	0	0	0	0
Campylobacter_curvus	0	0	0	0	0	0	0	0	0	0	0	0	0	0	0.06393	0	0	0	0	0	0	0	0	0	0	0	0	0	0	0	0	0	0	0	0	0	0	0	0	0	0	0	0	0	0	0	0	0	0
Campylobacter_gracilis	0	0	0	0	0	0	0	0	0.00055	0	0	0	0	0	0.00691	0	0	0.00109	0	0	0	0	0	0	0.00229	0	0	0	0	0	0	0	0	0	0	0	0	0	0	0	0	0	0	0	0	0	0	0	0
Campylobacter_hominis	0	0	0	0	0	0.02233	0	0	0	0	0	0	0	0	0.02084	0	0	0	0	0.02217	0	0.01102	0	0	0	0	0	0	0	0.02653	0	0	0.00114	0	0	0	0	0	0	0	0	0.15504	0	0	0	0.0012	0	0	0
Campylobacter_jejuni	0	0	0	0	0.40362	0	0	0	0	0	0	0	0	0	0	0	0	0	0	0	0	0	0	0	0	0	0	0	0	0	0	0	0	0	0	0	0	0	0	0	0	0	0	0	0	0	0	0	0
Campylobacter_rectus	0	0	0	0	0	0	0	0	0	0	0	0	0	0	0.00056	0	0	0	0	0	0	0	0	0	0	0	0	0	0	0	0	0	0	0.00647	0	0	0	0	0	0	0	0	0	0	0	0	0	0	0
Campylobacter_showae	0	0	0	0	0	0	0	0	0	0	0	0	0	0	0.00115	0	0	0.01087	0	0	0	0	0	0	0	0	0	0	0	0	0	0	0	0.01882	0	0	0	0	0	0	0	0	0	0	0	0	0	0	0
Campylobacter_ureolyticus	0	0	0	0	0	0	0	0	0	0.00111	0	0	0.01896	0	0.00588	0	0	0	0	0	0	0	0	0	0	0	0	0	0	0	0	0	0	0	0	0	0	0	0	0	0	0	0	0	0.02258	0	0	0	0
Helicobacter_equorum	0	0	0	0	0	0	0	0	0	0	0	0	0	0	0	0	0	0	0	0	0	0	0	0	0	0	0	0	0	0.07465	0	0	0	0	0	0	0	0	0	0	0	0	0	0	0	0	0	0	0
Helicobacter_sp_11_8110	0	0	0	0	0	0	0	0	0	0	0	0	0	0	0	0	0	0	0	0	0	0	0	0	0	0	0	0	0	0	0	0	0	0	0	0	0	0	0	0	0	0	0	0	0	0	0	0	0
Helicobacter_suis	0	0	0	0	0	0	0	0	0	0	0	0	0	0	0	0	0	0	0	0	0	0	0	0	0	0	0	0	0	0	0	0	0	0	0	0	0	0	0	0	0	0	0	0	0	0	0	0	0
Aeromonas_caviae	0	0	0	0	0	0	0	0	0	0	0	0	0	0	0	0	0	0	0	0	0	0	0	0	0	0	0	0	0	0	0	0	0	0	0	0	0	0	0	0	0	0	0	0	0	0	0	0	0
Aeromonas_dhakensis	0	0	0	0	0	0	0.80534	0	0	0	0	0	0	0	0	0	0	0	0	0	0	0	0	0	0	0	0	0	0	0	0	0	0	0	0	0	0	0	0	0	0	0	0	0	0	0	0	0	0
Aeromonas_hydrophila	0	0	0	0	0	0	0.18951	0	0	0	0	0	0	0	0	0	0	0	0	0	0	0	0	0	0	0	0	0	0	0	0	0	0	0	0	0	0	0	0	0	0	0	0	0	0	0	0	0	0
Aeromonas_media	0	0	0	0	0	0	0	0	0	0	0	0	0	0	0	0	0	0	0	0	0	0	0	0	0	0	0	0	0	0	0	0	0	0	0	0	0	0	0	0	0	0	0	0	0	0	0	0	0
Aeromonas_veronii	0	0	0	0	0	0	0	0	0	0	0	0	0	0	0	0	0	0	0	0	0	0	0	0	0	0	0	0	0	0	0	0	0	0	0	0	0	0	0	0	0	0	0	0	0	0	0	0	0
Anaerobiospirillum_thomasii	0	0	0	0	0	0	0	0	0	0	0	0	0	0	0	0	0	0	0	0	0	0	0	0	0	0	0	0	0	0	0	0	0	0	0	0	0	0	0	0.00568	0	0	0	0	0	0	0	0	0
Succinatimonas_hippei	0	0	0	0	0	0	0	0	0.00844	0	0	0	0	0	0	0.01074	0.01641	0	0	0	0	0	0	0	0	0	0	0	0	0	0	0	0	0	0.00055	0	0	0	0.00405	0.5704	0	0.01167	0	0	0	0.05925	0	0	0
Cardiobacterium_hominis	0	0	0	0	0	0	0	0.00121	0	0	0	0	0	0	0	0	0	0.00281	0	0	0	0	0	0	0	0	0	0	0	0	0	0	0	0	0	0	0	0	0	0	0	0	0	0	0	0	0	0	0
Cardiobacterium_valvarum	0	0	0	0	0	0	0	0	0	0.00124	0	0	0	0	0	0	0	0.0031	0	0	0	0	0	0	0	0	0	0	0	0	0	0	0	0	0	0	0	0	0	0	0	0	0	0	0	0	0	0	0
Plesiomonas_shigelloides	0	0	0	0	0	0	0	0	0	0	0	0	0	0	0	0	0	0	0	0	0	0	0	0	0	0	0	0	0	0	0	0	0	0	0	0	0	0	0	0	0	0	0	0	0	0.00163	0	0	0
Atlantibacter_hermannii	0	0	0	0	0	0	0	0	0	0	0	0	0	0	0	0	0	0	0	0	0	0	0	0	0	0	0	0	0	0	0	0	0	0	0	0	0	0	0	0	0	0	0	0	0	0	0	0	0
Citrobacter_amalonaticus	0	0	0	0	0	0	0.01055	0	0	0	0	0	0	0	0	0	0	0	0	0	0	0	0	0	0	0	0	0.88945	0	0	0	0	0	0	0	0	0	0	0	0	0	0	0	0	0	0	0	0	0
Citrobacter_braakii	0	0	0	0	0	0	0	0	0	0	0	0	0	0	0	0	0	0	0	0	0	0	0	0	0	0	0.16788	0	0	0	0	0	0	0	0	0	0	0	0	0	0	0	0	0	0	0	0	0	0
Citrobacter_europaeus	0	0	0	0	0	0	0	0	0	0	0	0	0	0	0	0	0	0	0	0	0	0	0	0	0	0	0	0	0	0	0	0	0	0	0	0	0	0	0	0	0	0	0	0	0	0	0	0	0
Citrobacter_farmeri	0	0	0	0	0	0	0	0	0	0	0	0	0	0	0	0	0	0	0	0	0	0	0	0	0	0	0	0.00598	0	0	0	0	0	0	0	0	0	0	0	0	0	0	0	0	0	0	0	0	0
Citrobacter_freundii	0	0	0	0	0	0	0	0	0	0	0	0	0	0	0	0	0	0.00054	0	0	0	0	0	0	0	0	0	0.03231	1.41349	0	0	0	0	0.00319	0	0	0	0	0	0	0	0	0	0	0	0	0	0	0
Citrobacter_koseri	0	0	0	0	0	0	0	0	0	0	0	0	0	0	0	0	0	0	0	0	0	0	0	0	0	0	0	0	0	0	0	0	0	0	0	0	0	0	0.0009	14.4515	0	0	0	0	0	0	0	0	0
Citrobacter_pasteurii	0	0	0	0	0	0	0	0	0	0	0	0	0	0	0	0	0	0	0	0	0	0	0	0	0	0	0	0	0	0	0	0	0	0	0	0	0	0	0	0	0	0	0	0	0	0	0	0	0
Citrobacter_portucalensis	0	0	0	0	0	0	0	0	0	0	0	0	0	0	0	0.00041	0	0	0	0	0	0	0	0	0	0	0	0.06501	0	0	0	0	0	0.03732	0	0	0	0	0	0	0	0	0	0	0	0	0	0	0
Citrobacter_sp_50677481	0	0	0	0	0	0	0	0	0	0	0	0	0	0	0	0	0	0	0	0	0	0	0	0	0	0	0	0.03122	0	0	0	0	0	0	0	0	0	0	0	0	0	0	0	0	0	0	0	0	0
Citrobacter_werkmanii	0	0	0	0	0	0	0	0	0	0	0	0	0	0	0	0	0	0.00072	0	0	0	0	0	0	0	0	0	0.00406	0.0017	0	0	0	0.08274	0	0.10622	0	0	0	0	0	0	0	0	0	0	0	0	0	0
Citrobacter_youngae	0	0	0	0	0	0	0	0	0.00068	0	0	0	0	0	0	0	0	0.00053	0	0	0	0	0	0	0	0	0	0.21592	0.37192	0	0	0	0	0.02421	0	0	0	0	0	0	0	0	0	0	0	0	0	0	0
Cronobacter_malonaticus	0	0	0	0	0	0	0	0	0	0	0	0	0	0	0	0	0	0.00108	0	0	0	0	0	0	0	0	0	0	0	0	0	0	0	0	0	0	0	0	0	0	0	0	0	0	0	0	0	0	0
Cronobacter_sakazakii	0	0	0	0	0	0	0	0	0	0	0	0	0	0	0	0	0	0	0	0	0	0	0	0	0	0	0	0	0	0	0	0	0	0	0	0	0	0	0	0	0	0	0	0	0	0	0	0	0
Enterobacter_bugandensis	0	0	0	0	0	0	0	0	0	0	0	0	0	0	0	0	0	0	0	0	0	0	0	0	0	0	0	0	0	0	0	0	0	0	0.04917	0	0	0	0	0	0	0	0	0	0	0	0	0	0
Enterobacter_cloacae_complex	0	0	0	0	0.15908	0	0	0.23202	0	0	0	0	0	0	0	0	0	0.00957	0	0	0	0	0	0	0.03451	0	0.14949	0	0	0	0	0	0.00329	0	0.06998	0	0	0	0	0.11642	0	0.00522	0	0	0.52406	0	0	0	0
Enterobacter_mori	0	0	0	0	0	0	0	0.00154	0.00076	0	0	0	0	0	0	0	0	0.00253	0	0	0	0	0	0	0	0	0	0	0.08818	0.0016	0	0	0.00803	0	0.02747	0	0	0	0	0.00517	0	0	0	0	0	0	0	0	0
Escherichia_albertii	0	0	0	0	0	0	0	0	0	0	0	0	0	0	0	0	0	0	0	0	0	0	0	0	0	0	0	0	0	0	0	0	0	0	0	0	0	0	0	0	0	0	0	0	0	0	0	0	0
Escherichia_coli	0.00176	0.65344	0.00087	0	12.4689	6.30184	16.4329	6.18661	0.72796	2.97016	1.42716	0.02689	24.1089	0.01957	12.4511	0.15089	0.83156	0.07281	7.99959	1.25607	11.5589	1.38435	0.00253	23.463	3.79709	0.03056	10.518	1.04904	10.1161	0.82606	0	0.09069	18.0131	38.7227	14.7972	1.08635	1.13189	55.2556	29.5992	1.39029	0.36398	0.7591	0.07545	0.60397	5.6239	45.9243	5.17864	57.9903	0
Escherichia_fergusonii	0	0	0	0	0	0	0	0	0	0	0	0	0	0	0	0	0	0	0	0	0	0	0	0	0.00293	0	0	0	0	0	0	0	0	0	0	0	0	0	0	0	0	0	0	0	0	0	0	0	0
Escherichia_marmotae	0	0	0	0	0	0.3328	0	0	0	0	0	0	0	0	0.02975	0	0	0	0	0	0	0	0	0	0	0	0	0	0	0	0	0	0	0	0	0	0	0	0	0	0	0	0	0	0	0	0	0	0
Klebsiella_aerogenes	0	0.00853	0	0	0.02243	0	0	0	0	0	0	0	0	0	0	0	0	0	0	0	0	0.00252	0	0	0	0	0	0	0	0	0	0	0	0	2.62709	0	0	0	0	0.62916	18.3577	0.00345	0	0	0	0	0	0	0
Klebsiella_michiganensis	0	0	0	0	0	0	0	0	0	0	0	0	0	0	0	0.00042	0	0	0	0	0	0	0	0	0	0	0	0	0	0	0	0	0	0	0	0	0	0	0	0	0	0	0	0	0	0	0	0	0
Klebsiella_oxytoca	0	0	0	0	0	0	0	0	0	0	0	0	0	0	0	0	0	0	0	0	0	0	0	0	0	0	0	0	0	0	0	0	0	0	0	0	0	0	0	0	0	0	0	0	0	0	0	0	0
Klebsiella_pneumoniae	0	0	0	0	2.14412	0.01921	0.43716	0.00736	0.0226	0.00766	0	0	0.32985	4.47975	2.45814	1.22526	0	0.31674	0.0096	0.00211	0.26409	0.01113	0	0	0.48121	0	0.01464	0.05521	5.5218	0.41338	0	0	2.4513	0.06717	3.19236	0.37144	0.02934	0.15154	5.7749	1.36404	0.60712	0.18233	0.00172	0.22009	0.07006	0.00168	0.24346	1.0054	0
Klebsiella_quasipneumoniae	0	0	0	0	0.41683	0.00486	0.53721	0	0.00597	0.00744	0	0	0.0704	0.5276	0.09064	1.38993	0	0.0848	0.00353	0.00273	0	0.00155	0	0	0.08315	0	0	0.00455	0.72431	0.04766	0	0	0.09015	0.00983	0.75049	0.01281	0	0.13888	0.64268	0.10911	0.00835	0.01928	0	0.01253	0.00495	0	0.05833	1.09815	0
Klebsiella_variicola	0	0	0	0	0.62744	0.00743	0.07156	0	0.0139	0.00526	0	0	0.12876	1.2202	0.6763	0.2244	0	0.11564	0.00751	0	0.02339	0.01324	0	0	0.10516	0	0.01224	0.00771	1.34535	0.14645	0	0	0.60486	0.0488	0.7148	0.1073	0.01052	0.03115	0.97428	0.36929	0.1659	0.06238	0	0.07823	0.0255	0	0.08021	0.18793	0
Klebsiella_variicola_CAG_634	0	0	0	0	0	0	0	0	0	0	0	0	0	0	0.00121	0	0	0	0	0	0	0	0	0	0	0	0	0	0	0	0	0	0	0	0.00807	0	0	0	0	0	0	0	0	0	0	0	0	0	0
Kluyvera_ascorbata	0	0	0	0	0.0075	0	0	0	0	0	0	0	0	0	0	0	0	0	0	0	0	0	0	0	0	0	0	0	0	0	0	0	0	0	0	0	0	0	0	0	0	0	0	0	0	0	0	0	0
Kluyvera_georgiana	0	0	0	0	0	0	0	0	0	0	0	0	0	0	0	0	0	0	0	0	0	0	0	0	0	0	0	0	0	0	0	0	0	0	0.01053	0	0	0	0	0	0	0	0	0	0	0	0	0	0
Kosakonia_cowanii	0	0	0	0	0	0	0	0	0	0	0	0	0	0	0	0	0	0	0	0	0	0	0	0	0	0	0	0	0	0	0	0	0	0	0	0	0	0	0	0	0	0	0	0	0	0	0	0	0
Kosakonia_sacchari	0	0	0	0	0	0	0	0	0	0	0	0	0	0	0	0	0	0	0	0	0	0	0	0	0	0	0	0	0	0	0	0	0	0	0	0	0	0	0	0	0	0	0	0	0	0	0	0	0
Kosakonia_sp_S29	0	0	0	0	0	0	0	0	0	0	0	0	0	0	0	0	0	0.00092	0	0	0	0	0	0	0	0	0	0	0	0	0	0	0	0	0	0	0	0	0	0	0	0	0	0	0	0	0	0	0
Leclercia_adecarboxylata	0	0	0	0	0	0	0	0	0	0	0	0	0	0	0	0	0	0	0	0	0	0	0	0	0	0	0	0	0	0	0	0	0	0	0	0	0	0	0	0	0	0	0	0	0	0	0	0	0
Pluralibacter_gergoviae	0	0	0	0	0	0	0	0	0	0	0	0	0	0	0	0	0	0	0	0	0	0	0	0	0	0	0	0	0	0	0	0	0	0	0	0	0	0	0	0	0	0	0	0	0	0	0	0	0
Pseudocitrobacter_faecalis	0	0	0	0	0	0	0	0	0	0	0	0	0	0	0	0	0	0	0	0	0	0	0	0	0	0	0	0	0	0	0	0	0	0	0	0	0	0	0	0	0	0	0	0	0	0	0	0	0
Raoultella_ornithinolytica	0	0	0	0	0	0	0	0	0	0	0	0	0	0	0	0	0	0	0	0	0	0	0	0	0	0	0	0	0	0	0	0	0	0	0	0	0	0	0	0	0	0	0	0	0	0	0.00091	0	0
Raoultella_planticola	0	0	0	0	0	0	0	0	0	0	0	0	0	0	0	0	0	0	0	0	0	0	0	0	0	0	0	0	0	0	0	0	0	0	0	0	0	0	0	0	0	0	0	0	0	0	0	0	0
Salmonella_enterica	0	0	0	0	0	0	0	0	0	0	0	0	0	0	0	0	0	0	0	0	0	0	0	0	0	0	0	0	0	0	0	0	0	0	0	0	0	0	0	0	0	0	0	0	0	0	0	0	0
Morganella_morganii	0	0	0	0	0.00337	0	0.95023	0	0	0	0	0	0.0003	0	0	0	0	0	0	0	0	0	0	0	0	0	0	0	0	0	0	0	0	0	0	0	0.03082	0	0	9.18793	0	0	0	0	0	0	0	0.14862	0
Proteus_hauseri	0	0	0	0	0	0	0	0	0	0	0	0	0	0	0	0	0	0	0	0	0	0	0	0	0	0	0	0	0	0.00645	0	0	0	0.00466	0	0	0	0	0	0	0	0	0	0	0	0	0.01891	0.01937	0
Proteus_mirabilis	0	0	0	0	0	0	0	0	0	0	0	0	0	0	0	0	0	0	0	0	0	0	0	0	0	0	0.0014	0	0	0	0	0	0	0.14358	0.00336	0	0	0	0	0	0	0	0	0	0	0	0	0.81412	0
Proteus_penneri	0	0	0	0	0	0	0	0	0	0	0	0	0	0	0	0	0	0	0	0	0	0	0	0	0	0	0	0	0	0	0	0	0	0	0	0	0	0	0	0	0	0	0	0	0	0	0.0014	0	0
Proteus_vulgaris	0	0	0	0	0	0	0	0	0	0	0	0	0	0	0	0	0	0	0	0	0	0	0	0	0	0	0	0	0	0	0	0	0	0	0	0	0	0	0	0	0	0	0	0	0	0	0.00163	0	0
Providencia_rettgeri	0	0	0	0	0	0	0	0	0	0	0	0	0	0	0	0	0	0	0	0	0	0	0	0	0	0	0	0	0	0	0	0	0	0	0	0	0	0	0	0	0	0	0	0	0	0	0	0	0
Serratia_marcescens	0	0	0	0	0	0	0	0	0	0	0	0	0	0	0	0	0	0	0	0	0	0	0	0	0	0	0	0	0.00775	0	0	0	0	0	0	0	0	0	0	0	0	0	0	0	0	0	0	0	0
Aggregatibacter_aphrophilus	0	0	0	0	0	0	0	0	0	0	0	0	0	0	0	0	0	0.02767	0	0	0	0	0	0	0	0	0	0	0	0	0	0	0	0	0	0	0	0	0	0	0	0	0	0	0	0	0	0	0
Aggregatibacter_segnis	0	0	0	0	0	0	0	0	0	0	0	0	0	0	0.02284	0	0	0.12944	0	0	0	0	0	0	0	0	0	0	0	0	0	0	0	0.02308	0	0	0	0	0	0	0	0.00754	0	0	0	0	0	0	0
Aggregatibacter_sp_oral_taxon_458	0	0	0	0	0	0	0	0	0	0	0	0	0	0	0	0	0	0.02747	0	0	0	0	0	0	0	0	0	0	0	0	0	0	0	0	0	0	0	0	0	0	0	0	0	0	0	0	0	0	0
Haemophilus_aegyptius	0	0	0	0	0	0	0	0	0	0	0	0	0	0	0	0	0	0	0	0	0	0	0	0	0	0	0	0	0	0	0	0	0	0	0	0	0	0	0	0	0	0	0	0	0	0	0	0	0
Haemophilus_haemolyticus	0	0	0	0	0	0	0	0	0	0	0	0	0	0	0.00454	0	0	0.00121	0	0	0	0	0	0	0	0	0	0	0	0	0	0	0	0	0	0	0	0	0	0	0	0	0	0	0	0	0	0	0
Haemophilus_influenzae	0	0	0	0	0	0	0	0	0	0	0	0	0	0	0	0	0	0	0	0	0	0	0	0	0	0	0	0	0	0	0	0	0	0	0	0	0	0	0	0	0	0	0	0	0	0	0	0	0
Haemophilus_parahaemolyticus	0	0	0	0	0	0	0	0	0	0	0	0	0	0	0	0	0	0	0	0	0	0	0	0	0	0	0	0	0	0	0	0	0	0	0	0	0	0	0	0	0	0	0	0	0	0	0	0	0
Haemophilus_parainfluenzae	0	0.01686	0	0	0	0.1388	0	0.01663	0.05859	0.0235	0	0.26786	0	0	0.00196	0	0.00267	1.8219	0	0	0	0	0	0	0.01015	0	0.01354	0	0.00249	0	0	0.06814	0	0.08539	0	0	0	0	0.00075	0.01259	0.04937	0.00176	0.19316	0	0	0	0	0	0
Haemophilus_paraphrohaemolyticus	0	0	0	0	0	0	0	0	0	0	0	0	0	0	0	0	0	0	0	0	0	0	0	0	0	0	0	0	0	0	0	0	0	0	0	0	0	0	0	0	0	0	0	0	0	0	0	0	0
Haemophilus_quentini	0	0	0	0	0	0	0	0	0	0	0	0	0	0	0	0	0	0.00072	0	0	0	0	0	0	0	0	0	0	0	0	0	0	0	0	0	0	0	0	0	0	0	0	0	0	0	0	0	0	0
Haemophilus_sp_C1	0	0	0	0	0	0	0	0	0	0	0	0	0	0	0	0	0	0	0	0	0	0	0	0	0	0	0	0	0	0	0	0	0	0	0	0	0	0	0	0	0	0	0	0	0	0	0	0	0
Haemophilus_sp_HMSC71H05	0	0	0	0	0	0	0	0.00197	0.07986	0.00293	0	0.001	0	0	0.00051	0	0	0	0	0	0	0	0	0	0.00292	0	0	0	0	0	0	0	0	0.01194	0	0	0	0	0	0	0	0	0	0	0	0	0	0	0
Haemophilus_sputorum	0	0	0	0	0	0	0	0	0	0	0	0	0	0	0	0	0	0.02509	0	0	0	0	0	0	0	0	0	0	0	0	0	0	0	0.0003	0	0	0	0	0	0	0	0	0.00132	0	0	0	0	0	0
Acinetobacter_baumannii	0	0	0	0	0	0	0	0	0	0	0	0	0	0	0	0	0	0	0	0	0	0	0	0	0	0	0	0	0	0	0	0	0	0	0	0	0.00394	0	0	0	0	0	0	0	0	0	0	0	0
Acinetobacter_guillouiae	0	0	0	0.00011	0	0	0	0	0	0	0	0	0	0	0	0	0	0	0	0	0	0	0	0	0	0	0	0	0	0	0	0	0	0	0	0	0	0	0	0	0	0	0	0	0	0	0	0	0
Acinetobacter_johnsonii	0	0	0	0	0	0	0	0	0	0	0	0	0	0	0	0	0	0	0	0	0	0	0	0	0	0	0	0	0	0	0	0	0	0	0	0	0	0	0	0	0	0	0	0	0	0	0	0	0
Acinetobacter_nosocomialis	0	0	0	0	0	0	0	0	0	0	0	0	0	0	0	0	0	0	0	0	0	0	0	0	0	0	0	0	0	0	0	0	0	0	0	0	0	0	0	0	0	0	0	0	0	0	0	0	0
Acinetobacter_parvus	0	0	0	0	0	0	0	0	0	0	0	0	0	0	0	0	0	0	0	0	0	0	0	0	0	0	0	0	0	0	0	0	0	0	0	0	0	0	0	0	0	0	0	0	0	0	0	0	0
Acinetobacter_pittii	0	0	0	0	0	0	0	0	0	0	0	0	0	0	0	0	0	0	0	0	0	0	0	0	0	0	0	0	0	0	0	0	0	0	0	0	0	0	0	0	0	0	0	0	0	0	0	0	0
Acinetobacter_soli	0	0	0	0	0	0	0	0	0	0	0	0	0	0	0	0	0	0	0	0	0	0	0	0	0	0	0	0	0	0	0	0	0	0	0	0	0	0	0	0	0	0	0	0	0	0	0	0	0
Moraxella_osloensis	0	0	0	0	0	0	0	0	0	0	0	0	0	0	0	0	0	0	0	0	0	0	0	0	0	0	0	0	0	0	0	0	0	0	0	0	0	0	0	0	0	0	0	0	0	0	0	0	0
Pseudomonas_aeruginosa_group	0	0	0	0	0	0	0	0	0	0	0	0	0	0	0.7022	0.00338	0	0	0	0	0	0	0	0	0	0	0	0	0.01795	0	0	0.02199	0	0	0	0	0	0	0	0	0	0	0	0	0.01563	0	0	0.00174	0
Stenotrophomonas_maltophilia	0	0	0	0	0	0	0	0	0	0	0	0	0	0	0	0	0	0	0	0	0	0	0.00355	0	0	0	0	0	0	0	0	0	0	0	0	0	0	0	0	0	0	0	0	0	0	0	0	0	0
Proteobacteria_bacterium_CAG_139	0	1.36756	0	0	0	0	0	0	0	0.00582	0	0	0	0	0	0	0	0.00202	0	0	0	0	0	0.0234	0	0	0.00089	0	0	0	0	9e-05	0	0	0	0	0	0	0	0	0.00109	0.00162	0	0	0	0.00229	0	0	0
Treponema_denticola	0	0	0	0	0	0	0	0	0	0	0	0	0	0	0	0	0	0	0	0	0	0	0	0	0	0	0	0	0	0	0	0	0	0.00032	0	0	0	0	0	0	0	0	0	0	0	0	0	0	0
Treponema_lecithinolyticum	0	0	0	0	0	0	0	0	0	0	0	0	0	0	0	0	0	0	0	0	0	0	0	0	0	0	0	0	0	0	0	0	0	0	0	0	0	0	0	0	0	0	0	0	0	0	0	0	0
Treponema_vincentii	0	0	0	0	0	0	0	0	0	0	0	0	0	0	0	0	0	0	0	0	0	0	0	0	0	0	0	0	0	0	0	0	0	0	0	0	0	0	0	0	0	0	0	0	0	0	0	0	0
Cloacibacillus_evryensis	0	0	0	0	0	0	0	0	0	0.1386	0	0	0.00041	0.00113	0	0.00439	0	0	0	0	0.13333	0	0	0	0	0.00123	2.99069	0	0.00235	0	0	0	0	0	0.13279	0.0065	0	0.09296	0.157	0	0	0.00265	0	0	0	0	0.01956	0	0
Cloacibacillus_porcorum	0	0	0	0	0	0	0	0	0	0.28516	0	0	0.07168	0.00178	0	0.01792	0.01044	0	0	0	0.45197	0.46169	0	0	0	0.01283	0	0	0.01884	0.00096	0	0	0	0	0.36072	0.06215	0.22248	3.52995	0.00186	0	0	0.02471	0	0	0	0	0.0175	0	0
Fretibacterium_fastidiosum	0	0	0	0	0	0	0	0	0	0	0	0	0	0	0.00168	0.00011	0.00058	0.00229	0	0	0	0.00426	0	0	0.00299	0.0006	0	0	0	0	0	0	0	0.00061	0	0	0.00189	0	0	0	0	0.00114	0	0	0	0	0	0	0
Jonquetella_anthropi	0	0	0	0	0	0	0	0	0	0	0	0	0	0	0	0	0	0	0	0	0	0	0	0	0	0	0	0	0	0	0	0	0	0	0	0	0	0	0	0	0	0	0	0	0	0	0	0	0
Pyramidobacter_piscolens	0	0	0	0	0	0	0	0	0	0	0	0.00369	0	0	0	0.00095	0	0	0	0	0	0.99474	0	0	0.15941	0.01305	0	0	0	0	0	0	0	0.00323	0	0	0.00136	0	0	0.01196	0	0	0	0	0	0	0	0	0
Pyramidobacter_sp_C12_8	0	0	0	0	0	0	0	0	0	0	0	0	0	0	0	0	0	0	0	0	0	0.02294	0	0	0.00343	0	0	0	0	0	0	0	0	0	0	0	0	0	0	0	0	0	0	0	0	0	0	0	0
Synergistes_jonesii	0	0	0	0	0	0	0	0	0	0	0	0	0	0	0	0	0	0	0	0	0	0.01895	0	0	0	0	0	0	0	0	0	0	0	0	0	0	0	0	0	0	0	0	0	0	0	0	0	0	0
Mycoplasma_hominis	0	0	0	0	0	0	0	0	0	0	0	0	0.18061	0	0	0	0	0	0	0	0	0	0	0	0	0	0	0	0	0	0	0	0	0	0	0	0	0	0	0	0	0	0	0	0	0	0	0	0
Ureaplasma_parvum	0	0	0	0	0	0	0	0	0	0	0	0	0.00602	0	0	0	0	0	0	0	0	0	0	0	0	0	0	0	0	0	0	0	0	0	0	0	0	0	0	0	0	0	0	0	0	0	0	0	0
Ureaplasma_urealyticum	0	0	0	0	0	0	0	0	0	0	0	0	0	0	0	0	0	0	0	0	0	0	0	0	0	0	0	0	0	0	0	0	0	0	0	0	0	0	0	0	0	0	0	0	0	0	0	0	0
Akkermansia_glycaniphila	0	0	0	0	0	0	0	0	0	0	0	0	0	0	0	0	0	0	0	0	0	0	0	0	0	0	0	0	0	0	0	0	0	0	0	0	0	0	0	0	0	0	0	0	0	0	0	0	0
Akkermansia_muciniphila	0	0	0	0	0	0	0	0	0	0.96523	0	0.00292	3.06999	0	0	0.00526	0	0.34154	0	0	14.7006	0.01404	0	0	0.41247	1.11162	0.60846	0	0.16904	0	0.04773	0	0.32687	0	0	0.00108	7.43905	0.97154	0.65864	0	0	10.102	0	0	20.2938	0	0	0	0
Candida_albicans	0	0	0	0	0	0	0	0	0	0	0	0	0.00967	0	0	0	0	0	0.01926	0	0	0	0	0	0	0	0	0.16245	0	0	0	0	0	0	0.0155	0	0.29148	0	0	0	0.3621	0	0	0.0006	0	0	0.00628	0.01055	0
Candida_dubliniensis	0	0	0	0	0	0	0	0	0	0	0	0	0	0	0	0	0	0	0	0	0	0	0	0	0	0	0	0	0	0	0	0	0	0	0	0	0	0	0	0	0	0	0	0	0	0	0	0	0
Candida_parapsilosis	0	0	0	0	0	0	0	0	0	0	0	0	0	0	0	0	0	0	0	0	0	0	0	0	0	0	0	0	0	0	0	0	0	0	0	0	0	0	0	0	0	0	0	0	0	0	0	0	0
Candida_tropicalis	0	0	0	0.00059	0	0	0	0	0	0	0	0	9e-05	0	0	0	0	0	0	0	0	0	0	0	0	0	0	0	0	0.03304	0.00189	0	0	0	0.37962	0	0	0	0	0	0.00724	0	0	0	0	0	0	0	0
Saccharomyces_cerevisiae	0	0	0	0.03223	0	0	0	0	0	0	0	0	0	0	0	0	0	0	0	0	0	0	0	0	0	0	0	0	0	0	0	0	0	0	0	0	0	0	0	0	0	0	0	0	0	0	0	0	0
Blastocystis_sp_subtype_1	0	0	0	0	0	0	0	0	0	0	0	0	0	0	0	0	0	0	0	0	0	0	0	0	0	0	0	0	0	0	0	0	0	0	0	0	0	0	0	0	0	0	0	0	0	0	0	0	0
[truncated: 161 more columns]

## Sheet: pathway
Pathway	201300442G21	201300455G21	201300461G21	201300510G21	201300580G21	201300665G21	211300346G21	211300346G22	211300354G21	211300366G21	211300370G21	211300381G21	211300405G21	211300422G21	211300446G21	211300450G22	211300475G21	211300552G21	211300629G21	211300638G22	211300638G23	211300639G22	211300641G22	211300641G23	211300641G24	211300641G25	211300641G26	211300644G21	211300647G22	211300647G23	211300647G25	211300651G21	211300654G23	211300656G21	211300669G21	211300672G21	211300672G23	211300714G21	211300732G22	211300732G23	211300743G21	211300743G22	211300743G23	211300745G21	211300745G22	211300750G21	211300758G21	211300760G21	211300760G23
group	Survival	Survival	Survival	Survival	Survival	Survival	Survival	Survival	Survival	Survival	Survival	Survival	Survival	Survival	Survival	Survival	Survival	Survival	Survival	Death	Death	Death	Survival	Death	Survival	Survival	Death	Survival	Survival	Survival	Survival	Survival	Survival	Survival	Death	Survival	Death	Death	Death	Death	Death	Survival	Survival	Survival	Survival	Death	Death	Survival	Death
1CMET2-PWY	0.00749374	0.0108942	0.0125454	0.00667027	0.00687484	0.00737677	0.00608729	0.0070707	0.00852437	0.00920045	0.008679	0.0104203	0.00621179	0.00913755	0.00590228	0.00812313	0.00953694	0.00799215	0.00705383	0.00871083	0.00738735	0.00956532	0.0104885	0.00530083	0.00776159	0.0102015	0.00684547	0.00890936	0.00597951	0.0112789	0.0143179	0.00998242	0.0060235	0.00531854	0.00505818	0.0103939	0.0078074	0.00500923	0.00556033	0.00522253	0.00547779	0.00979158	0.00868026	0.00760808	0.00836787	0.00486049	0.00725919	0.00435505	0.0107654
3-HYDROXYPHENYLACETATE-DEGRADATION-PWY	0	0	0	0.000272683	0	8.62349e-06	4.72382e-05	1.44385e-05	4.2801e-06	0	0	0	0	4.07859e-05	6.34049e-05	8.26675e-05	9.2976e-06	1.51717e-05	4.9187e-06	0	3.0016e-05	0	0	2.4607e-06	9.34652e-06	0	0	1.28513e-05	6.11988e-05	4.64452e-05	0	5.35993e-06	3.70533e-05	4.0468e-06	0.000128081	8.58555e-06	9.78975e-05	3.38591e-06	4.38319e-05	0.000129154	0.000100838	1.51503e-05	0	2.57086e-06	1.31875e-05	0	6.45578e-05	9.0717e-06	0
7ALPHADEHYDROX-PWY	0	7.8743e-06	0	0	0	0	0	0	0	0	0	0	0	0	0	8.93979e-06	0	0	0	1.91855e-05	0	4.83265e-05	0.000378705	0	1.41743e-05	1.0355e-05	1.18133e-05	0	6.17474e-05	0	0	0	1.24506e-05	1.83593e-06	4.66303e-06	1.36057e-05	0	0	0	0	0	5.4544e-06	5.99798e-05	4.20483e-06	9.70692e-06	2.96877e-06	2.38926e-06	0	0
AEROBACTINSYN-PWY	0	3.58219e-05	0	0	0.000549429	2.73425e-05	0	0.000385016	0	2.39628e-05	0.000107283	0	0.00011611	0.00024757	0.000365293	0	1.69872e-05	0	0	0	6.48904e-05	9.23438e-06	0	0	2.38747e-05	0	0.000227383	5.97631e-06	1.06103e-05	0	0	0	0.000110503	0	4.27491e-05	6.61567e-05	6.77539e-05	0.000811597	0.0003325	0.000871408	7.88286e-06	3.40878e-05	5.91634e-06	3.33301e-06	0	0	9.60272e-05	0.00193752	0
ALLANTOINDEG-PWY	0	0	0	6.82994e-06	4.64399e-05	0.000101512	6.5395e-05	7.37017e-05	2.49494e-05	0	0.000164967	8.58321e-05	7.41004e-06	6.49139e-05	0.000121162	5.4077e-06	0.000135796	2.33293e-05	0.000280622	0	0.000148217	0	0	1.75213e-05	0.000193503	1.23609e-05	7.19701e-05	1.99242e-05	5.68206e-05	1.65519e-05	0	1.28849e-05	3.91943e-05	5.53916e-06	7.91769e-05	1.91045e-05	7.1875e-05	6.40379e-05	3.58058e-05	4.87566e-05	4.36358e-05	6.43595e-05	0	1.75827e-05	7.84751e-06	0	2.12545e-05	6.59995e-05	0
ANAEROFRUCAT-PWY	0.00291929	0.00365499	0.00221938	0.00565185	0.00461649	0.00461563	0.00517291	0.00456997	0.00402284	0.00627995	0.00657695	0.00274499	0.00414768	0.0051814	0.0047184	0.00413302	0.00510544	0.00515536	0.00550772	0.00584034	0.00614684	0.00561656	0.00478114	0.00511251	0.00670824	0.00441218	0.0051777	0.00558619	0.00548626	0.0053328	0.00214564	0.00321262	0.00491853	0.00425581	0.00516663	0.00492309	0.00428	0.00448586	0.00543513	0.00520777	0.00467368	0.00548948	0.00549189	0.00667809	0.00525724	0.00469657	0.00702802	0.00480335	0.00683787
ANAGLYCOLYSIS-PWY	0.0067711	0.00921893	0.00355391	0.00778738	0.00701751	0.00708276	0.00690505	0.00565679	0.00746365	0.00797843	0.00822976	0.0112305	0.00586143	0.00840517	0.00615553	0.00768798	0.00828071	0.00729522	0.0069906	0.00888645	0.00700637	0.00860914	0.0103012	0.00586677	0.00776091	0.00884223	0.00713293	0.0092348	0.00655152	0.00749238	0.0033723	0.00621406	0.00615239	0.00579404	0.00607489	0.0085341	0.00569925	0.00540127	0.00616819	0.00590077	0.00668617	0.00908475	0.00865	0.00896932	0.00691912	0.00571344	0.0100544	0.00543255	0.0115057
ARG+POLYAMINE-SYN	0.00122181	0.000786349	0.000903324	0.00286259	0.0033487	0.00299917	0.00271831	0.00372933	0.00183102	0.00254576	0.00168706	0.00028957	0.0031065	0.00177093	0.00376527	0.00252195	0.00194536	0.00196479	0.00342307	0.0019488	0.00234389	0.00197585	0.000978585	0.00404012	0.00284528	0.000240953	0.00356881	0.0019935	0.00409063	0.00173663	0	0.00259393	0.0037349	0.00428881	0.00337917	0.002111	0.00099242	0.0040599	0.00462682	0.00373746	0.00470186	0.00280837	0.00205207	0.00113239	0.00414169	0.00427454	0.00278337	0.00448201	0
ARGDEG-PWY	0	9.97044e-05	0	0.000529845	0.00112422	0.000794093	0.00127904	0.00088932	0.000185033	0.00048227	0.000273927	5.71385e-06	0.00164183	0.000631125	0.00128245	0.000307866	0.000105389	0.000105152	0.000812773	0.000357932	0.000956013	0.000262991	0	0.000184438	0.000754348	0	0.00159968	0.000260734	0.00153406	0.000202417	0	2.8354e-05	0.00163984	0.0021049	0.00187338	0.000358899	0.000189545	0.00280975	0.00122188	0.00116167	0.00111928	0.000178724	9.21157e-06	0.00020418	0.00076093	0.00278576	0.000687571	0.00295581	0
ARGININE-SYN4-PWY	0.00567747	0.00901999	0.000645315	0	0.00502724	0.00482911	0.00350524	0.000341637	0.00313114	0.00235025	0.00652252	0.00473689	0.00297498	0.00532191	0.00260124	0.00364459	0.00158408	0.00271747	0.0043086	0.00263251	0.00286725	0.00225928	0.00353413	0.00264155	0.00304286	0.00546321	0.00139063	0.00444487	0.00202271	9.70458e-05	0.0152153	0.0041254	0.00262702	0.0018374	0.000175999	0.0070438	4.81023e-05	0.000578469	0.000276765	0.00044086	0.00060363	0.00213366	0.0042982	0.0049986	0.00179835	0.00180223	0.0021396	0.000100305	0
ARGORNPROST-PWY	0	0	0	0.001492	6.25613e-05	0.00028795	6.07392e-05	0.000169337	0.000330389	0.000842556	0.000394722	0	0.000280256	9.18287e-05	0.000409726	0.000114623	0.000527347	5.8186e-05	0.000197437	0.000812401	0	0.000537013	0.000548612	9.46312e-05	0.000473782	0.000487683	0.00110618	0.000180429	0.000516844	0.00105145	1.13322e-05	0.000114955	0.000190263	7.33654e-06	0.00159696	0.000112371	0.00244684	9.40988e-05	0.000393995	0.000487891	8.38349e-05	0.000534261	0.000131414	0.000679626	0.000413169	1.27206e-05	0.000683776	2.51964e-05	0
ARGSYN-PWY	0.0073977	0.00210652	0.00818204	0.00663725	0.00482699	0.00592907	0.00418252	0.00664254	0.0065804	0.00841297	0.00390091	0.0089424	0.00484534	0.00433695	0.00582801	0.00672774	0.0103255	0.00762072	0.00417197	0.00568812	0.00650473	0.00783822	0.00923176	0.00528134	0.00761598	0.00546372	0.00671336	0.0043496	0.00637909	0.0155935	0.00838765	0.00747144	0.0047319	0.00520437	0.00534424	0.00602363	0.00264247	0.00480643	0.00587489	0.00548603	0.00904059	0.0101662	0.00910392	0.00725893	0.007841	0.00496509	0.00785927	0.00489391	0.00460946
ARGSYNBSUB-PWY	0.00648364	0.00198564	0.00768753	0.00655419	0.00463411	0.0056587	0.00400351	0.00633377	0.00605844	0.0081522	0.00354569	0.00923518	0.00470831	0.00304326	0.00559283	0.00618478	0.010538	0.00715936	0.00362165	0.00535672	0.00629087	0.00682465	0.00909951	0.00539274	0.00751171	0.00376729	0.00679798	0.00402681	0.00643518	0.0183292	0.00826308	0.00714286	0.00476374	0.00506604	0.00540638	0.00569831	0.00301522	0.00479607	0.00614957	0.00534939	0.00888654	0.0108984	0.00908428	0.00683085	0.00807835	0.00493627	0.00818858	0.00485657	0.00516387
ARO-PWY	0.00845694	0.00672191	0.0122898	0.00837943	0.0060737	0.00781192	0.00649074	0.00725584	0.00768283	0.0100621	0.00683065	0.0114884	0.005272	0.00729583	0.00693572	0.00726961	0.0110725	0.00857238	0.00590629	0.00835914	0.00712667	0.00953591	0.0103474	0.00549078	0.00871666	0.0082374	0.0060105	0.00834296	0.00689995	0.0120867	0.014236	0.0101427	0.00603837	0.00514001	0.00579107	0.008228	0.00989086	0.00454467	0.00560346	0.00632216	0.00872576	0.0106004	0.0107982	0.00951558	0.00845452	0.00498059	0.00748689	0.00455084	0.00996823
ASPASN-PWY	0.0107414	0.00916851	0.0104293	0.00259018	0.00567738	0.00607872	0.00491025	0.00607018	0.0088062	0.00406702	0.00704344	0.00564892	0.00519237	0.00415244	0.00570432	0.00934015	0.00418061	0.00755149	0.00559259	0.00454189	0.00463549	0.00430796	0.00501101	0.00554803	0.00486987	0.00564109	0.00491937	0.00639512	0.00537544	0.0016041	0.00197129	0.00779082	0.00509954	0.00587306	0.00382046	0.00715481	0.00154709	0.0052714	0.0048692	0.00408964	0.00331486	0.00395784	0.00462155	0.00430007	0.00314174	0.00562838	0.00407883	0.00574192	0.000336301
AST-PWY	0	2.85562e-05	0	0.000422456	0.000616205	0.000477007	0.000795472	0.000328296	6.6965e-05	0.000158214	0.000139264	0	0.000875361	0.000504096	0.000964044	0.000288228	7.62435e-05	5.34945e-05	0.000662328	0.000131241	0.000575474	0.0001036	0	0.00133984	0.000276474	2.13968e-06	0.000738648	0.000157739	0.00117728	8.91147e-05	0	1.05223e-05	0.000976602	0.00126849	0.00147655	0.00015953	0.000161917	0.00186458	0.00226551	0.00118729	0.000908195	9.46321e-05	7.07436e-06	9.13158e-05	0.000393625	0.00150667	0.000368584	0.00209913	0
BIOTIN-BIOSYNTHESIS-PWY	0.00326358	0.00487639	0.000327866	0.00120772	0.00460081	0.00408102	0.00463641	0.00214604	0.00199976	0.00257837	0.00295801	0.000321616	0.00392013	0.00474497	0.00385876	0.00244053	0.00167258	0.00268699	0.00381781	0.00271113	0.00350906	0.00328388	0.000595612	0.00446722	0.00311042	0.00461695	0.00294036	0.00384957	0.00343804	0.000515244	0.0010023	0.00113918	0.00393526	0.00393649	0.00295965	0.00314343	0.00159382	0.0037311	0.00332151	0.00399962	0.00223901	0.00160741	0.00201624	0.00131579	0.00369453	0.00405797	0.00248658	0.00415403	0
BRANCHED-CHAIN-AA-SYN-PWY	0.0103183	0.00834814	0.0147739	0.00712119	0.00778313	0.00705648	0.00820416	0.00966612	0.0118413	0.00850995	0.0085801	0.00900441	0.00699482	0.0088933	0.00630384	0.0111651	0.0093731	0.0111051	0.0080878	0.00911901	0.00811641	0.010494	0.00949222	0.00641548	0.00792608	0.00837685	0.00720327	0.00837599	0.00625123	0.0163893	0.00923777	0.011969	0.0065561	0.00617957	0.00661171	0.00963836	0.00413335	0.00591364	0.0071635	0.00496146	0.00605897	0.00878123	0.00970997	0.00879501	0.00870693	0.00610257	0.00917998	0.00645744	0.0075671
CALVIN-PWY	0.00437954	0.00602388	0.00918821	0.00812448	0.00678923	0.00718621	0.0070874	0.00774331	0.00834024	0.009119	0.00685917	0.0114969	0.00716794	0.00802911	0.00736776	0.00681909	0.00939583	0.00837285	0.00653163	0.00883215	0.00812648	0.00884642	0.0114984	0.00583936	0.00742415	0.00706966	0.00789368	0.00757758	0.00734601	0.00928196	0.00872627	0.00963599	0.00700507	0.00626932	0.00721147	0.00939992	0.00973546	0.00623816	0.00697952	0.0072326	0.00864372	0.00936892	0.00868625	0.00692294	0.00812063	0.00635374	0.0126729	0.00625725	0.0139993
CATECHOL-ORTHO-CLEAVAGE-PWY	0	0	0	0	6.9677e-05	3.47997e-06	2.19314e-05	0	0	0	0	0	1.79357e-05	0.000277866	0.000244732	0.000140215	0	4.10967e-05	0	0	0	8.30719e-06	0	0	5.10804e-05	0	0	3.77239e-05	0.000307812	1.97239e-05	0	0	0.000107447	2.43357e-06	0.000267854	3.57507e-05	2.35028e-05	6.74751e-06	0.000238727	5.5828e-05	0.000809872	3.29481e-05	0	2.82496e-05	1.37837e-05	0	2.6367e-05	2.50942e-05	0
CENTFERM-PWY	5.22743e-05	0.000135217	0.00083898	7.9994e-06	0.000227061	0.000328482	0.000350658	0.000102003	0.000413179	0.000698131	0.000590243	0.000453517	0.000148414	0.000274008	0.000417177	0.000430497	0.00188758	0.000495721	0.000130767	0.000534628	0.000334246	0.00091995	6.9087e-05	0.000105121	0.000824907	0.000423582	0.00239595	0.000159134	0.000761503	2.27251e-05	0.000125297	0.000437455	0.000368162	0.000356493	0.00073027	0.000571568	7.83594e-05	0.00071335	0.000630633	3.1754e-05	0.000626954	0.000836199	0.000998248	0.000312131	0.00117436	0.000156955	0.000182477	0	0
CHLOROPHYLL-SYN	0	0	0	0	0	0	0	0	0	0	0	0	0	0	0	0	0	0	0	0	0	0	0	0	0	0	0	0	0	0	0	0	0	0	0	0	0	0	0	0	0	0	0	0	0	0	0	0	0
CITRULBIO-PWY	0.00651941	0.0031027	0.000477833	5.85152e-05	0.00237427	0.00320858	0.00234525	0.000386129	0.00302535	0.00314813	0.00441831	0.0056392	0.000581096	0.00466031	0.000825041	0.0033499	0.00224873	0.00210802	6.27938e-05	0.00504334	0.000395016	0.00463493	0.00589163	0.00222513	0.00245731	0.00603824	0.00175838	0.00484821	0.00243572	0.000428918	0.000776121	0.00278076	0.00189421	0.00127023	0.000286876	0.00587415	0.00317063	0.000405431	3.62339e-05	0.000716052	0.0012772	0.00222779	0.00180616	0.00392489	0.0037275	0.00197035	0.00350173	0.000178015	0
COA-PWY-1	0.0121228	0.00961398	0.0146603	0.00908586	0.00609232	0.00788149	0.0062019	0.00813881	0.0102763	0.0114007	0.00865943	0.0107522	0.0050832	0.00880103	0.00628537	0.0102662	0.0141344	0.00989486	0.00673217	0.00966385	0.00811607	0.0101503	0.0111551	0.00488857	0.00918536	0.00998056	0.00829381	0.00865005	0.00623228	0.0123417	0.0155356	0.0106939	0.00555122	0.00482732	0.00485614	0.0110575	0.0103124	0.00391011	0.00530485	0.00586754	0.0083305	0.0126998	0.00990516	0.0103882	0.00814035	0.00441258	0.00724884	0.00358	0.0095728
COA-PWY	0.00929538	0.00902402	0.0146603	0.00765363	0.00581527	0.00724061	0.00556984	0.00712847	0.00839351	0.00911935	0.00808756	0.00993472	0.00466233	0.00859204	0.00558392	0.00761689	0.0101612	0.00747743	0.00639109	0.00802307	0.00597972	0.0084908	0.00991945	0.00440953	0.00759613	0.00915285	0.00697025	0.00801501	0.0055735	0.0065804	0.0139637	0.0106939	0.00500105	0.00440989	0.00446702	0.00952537	0.00974116	0.00339535	0.00396198	0.0055705	0.00729298	0.00909648	0.00890239	0.00926626	0.00755935	0.00393042	0.00610931	0.00337789	0.00893843
COBALSYN-PWY	0.00387099	0.00199723	0.00158195	0.00361252	0.00246271	0.00395638	0.00260691	0.0022613	0.00279396	0.00373174	0.00290888	0.00463707	0.00293288	0.00121525	0.00339201	0.00340802	0.00436756	0.00240095	0.00392182	0.00192537	0.00317928	0.00293819	0.00363738	0.00380834	0.00408634	0.00146609	0.00173539	0.00220092	0.00373099	0.000372713	0.000885908	0.00180636	0.00322448	0.00298435	0.00235278	0.00214649	0.000812432	0.00279159	0.00302495	0.00235725	0.00571247	0.0036832	0.00454741	0.00535828	0.00241902	0.00361499	0.00231931	0.00258963	0.00445715
COLANSYN-PWY	0.000940785	0.00140463	0.000542889	0.000679531	0.00292635	0.00323923	0.00346083	0.00176333	0.00218725	0.00284876	0.00200348	0.00203398	0.00266593	0.00289235	0.00279911	0.00233743	0.00242901	0.00217159	0.00215732	0.00288202	0.00290606	0.00264131	0.00309711	0.00387913	0.00309589	0.00296551	0.00334214	0.00223925	0.00293732	0.000464757	0.00112484	0.00160704	0.00311476	0.00210356	0.00264953	0.00179476	0.00189074	0.00275231	0.00285837	0.00263889	0.00173881	0.00244093	0.00259032	0.00423687	0.00284474	0.00243149	0.00233695	0.0028779	0
COMPLETE-ARO-PWY	0.00866078	0.00693692	0.0124884	0.00817263	0.00606849	0.00749633	0.00624824	0.00720679	0.00783644	0.00904732	0.00690929	0.01124	0.00510886	0.00710901	0.00623543	0.00744033	0.00986275	0.00869189	0.00579999	0.00804705	0.00689419	0.00843143	0.00980637	0.00544051	0.00844808	0.00788043	0.00555578	0.00814692	0.00652302	0.0118937	0.0141066	0.0103615	0.00568256	0.00474885	0.00566125	0.0083101	0.00948173	0.00445693	0.00564682	0.00639796	0.00689698	0.00964132	0.0099047	0.00845955	0.00830894	0.00479309	0.00731366	0.00496411	0.00972353
CRNFORCAT-PWY	0	0	0	0	0	5.04758e-06	0	0.000143041	0	4.14288e-05	0	0	0	0	0	3.94806e-06	3.69747e-05	1.23372e-05	0	2.80717e-05	0	2.71024e-05	0	0	2.62105e-05	0	1.68446e-05	0	1.49524e-05	1.60645e-05	0	0	0	0	8.18832e-05	0	5.63123e-06	0	0.000175125	0	0	0	0	0	1.25849e-05	0	2.74247e-05	0	0
DAPLYSINESYN-PWY	8.76897e-05	0.000507932	0.000209444	0.00435929	0.00281284	0.00240834	0.0029722	0.00272908	0.00116754	0.00173997	0.000972841	0.00324643	0.00358189	0.00173725	0.00318409	0.00162568	0.00145933	0.00204476	0.00306961	0.00106043	0.00281587	0.00149154	0	0.00403356	0.00182972	0.000314404	0.00337535	0.000939058	0.00327475	0.000545347	0.000174053	0.000168606	0.00326201	0.00389291	0.00452754	0.0008665	0.0017048	0.00405427	0.00479517	0.00409173	0.00369538	0.00104917	0.00109264	0.00070215	0.00254353	0.00396199	0.00205611	0.00409367	0
DENITRIFICATION-PWY	0	0	0	4.6705e-06	0	3.45131e-05	0	7.27921e-05	3.87594e-05	4.28758e-06	0	5.31575e-06	0	0	0.000182351	0	0	4.62774e-05	0	0	0	0	0	0	0	0	0	0	5.5342e-06	0	0	9.77931e-06	0	1.16406e-05	0	0	0	0	0	0	5.13592e-06	0	2.67865e-06	0	3.31558e-06	0	0	2.43549e-06	0
DENOVOPURINE2-PWY	0	0	0	0.000242614	0.000577637	0.00129331	0.000625027	0.000673605	0.000376055	0.000220967	6.03922e-05	0.000255683	0.00131163	0.00062357	0.00184456	0.000888994	0.000380412	0.00206541	0.000272881	0.000251139	0.000327228	0.000151303	0	0.00323633	0.000342184	0	0.000509499	0.000390163	0.00122318	0.000298566	0	4.88276e-05	0.000774982	0.00136829	0.00222442	0.000133535	0.000874223	0.00118369	0.00289746	0.0038158	0.0037236	0.000100295	0.000199792	0.00015874	0.000574368	0.00128175	0.000297672	0.00212012	0
DHGLUCONATE-PYR-CAT-PWY	0	0	0	0	0	0	1.91688e-05	0	1.88891e-06	0	0	0	0	0	0	2.06562e-05	0	7.72862e-06	0	0	0	0	0	0	0	0	0	0	7.51836e-06	0	0	0	0	0	6.69195e-06	0	0	0	0	0	0	0	0	8.41729e-06	0	0	5.92409e-06	5.13746e-06	0
DTDPRHAMSYN-PWY	0.0253681	0.0138836	0.0258355	0.00689822	0.0100396	0.00957986	0.00863521	0.0145653	0.0147468	0.0124674	0.0160929	0.00991497	0.0107992	0.0157275	0.0108893	0.0143302	0.0143293	0.0123935	0.0119949	0.0119103	0.0112476	0.012613	0.0106245	0.00475605	0.0109865	0.0173176	0.00743315	0.0113602	0.00762844	0.00550921	0.0139628	0.0228483	0.00694145	0.00486217	0.00679298	0.0107115	0.010077	0.00386164	0.00401764	0.00409487	0.00964435	0.0107183	0.0137886	0.0125538	0.010554	0.00529218	0.00824964	0.00185653	0.0116513
ECASYN-PWY	0	2.86935e-05	0	0.000244451	0.000727631	0.000267227	0.000409871	0.000306637	8.44776e-05	0.000127525	0.000111383	0	0.00123561	0.000328099	0.00053153	0.000361617	4.83523e-05	6.50332e-05	0.000276362	7.80203e-05	0.000454142	9.82643e-05	0	0.00020461	0.000261014	0	0.000425238	0.000265643	0.000536219	6.75426e-05	0	7.18238e-06	0.000810506	0.000921635	0.000795395	0.00011951	8.17313e-05	0.0011785	0.000850251	0.00216074	0.00146087	5.06469e-05	0	7.36734e-05	0.000483261	0.000684386	0.000214555	0.00091375	0
FAO-PWY	0	0.000123773	0	0.00109028	0.00144529	0.000927424	0.00191078	0.000974305	0.000196903	0.000406054	0.000215058	0	0.00282943	0.000409016	0.0020342	0.000635884	0.000267635	0.000157869	0.00148547	0.000330906	0.00107889	0.000287846	0	0.00288442	0.000698148	1.17298e-05	0.00117287	0.00037277	0.00193102	0.0002167	0	1.5769e-05	0.00214039	0.00299075	0.00278701	0.000371763	0.000486008	0.00417867	0.00404614	0.00374191	0.00287415	0.000320783	2.25196e-05	0.000254522	0.00104421	0.00311533	0.000598342	0.00401077	0
FASYN-ELONG-PWY	0.00346726	0.00461536	0.000304984	0.00475938	0.00451639	0.0041934	0.00484913	0.00371935	0.00210031	0.00292428	0.00275089	0.000280279	0.00433336	0.00523706	0.00494519	0.00269684	0.00176617	0.00332793	0.00430057	0.00286278	0.00396039	0.00470366	0.000530297	0.00560543	0.00342898	0.00516223	0.00392009	0.00371385	0.00448045	0.00137653	0.000855853	0.00103801	0.00437326	0.00478481	0.00481753	0.00298622	0.00232014	0.00430061	0.00420706	0.00577493	0.00276131	0.00161263	0.001947	0.00119028	0.00482445	0.004789	0.00276453	0.00498248	0
FASYN-INITIAL-PWY	0.00908899	0.0125701	0.0060115	0.00695898	0.00801315	0.00846237	0.00729154	0.00592444	0.00748104	0.00801232	0.0102551	0.0113361	0.00582224	0.0109922	0.00686243	0.0071499	0.00824028	0.0079145	0.00720431	0.00849995	0.00676581	0.0070127	0.0102457	0.00589602	0.00798523	0.0101862	0.0058695	0.0108026	0.00631339	0.00650888	0.0152265	0.00907894	0.00633279	0.00573006	0.00498187	0.00841265	0.0104129	0.00439651	0.00333582	0.00591647	0.0058441	0.007928	0.0104422	0.0082515	0.00763453	0.0056556	0.00715639	0.00457019	0.0106657
FERMENTATION-PWY	0.000526827	0.000362096	5.25059e-05	0.00248428	0.00249649	0.00190042	0.00304781	0.00200787	0.00116932	0.00122243	0.00103583	0.000374225	0.00341572	0.00167439	0.00325051	0.00104717	0.00133896	0.00163748	0.00277146	0.00137457	0.00240302	0.0010608	0.000207572	0.00364379	0.00212442	0.000265339	0.00270164	0.00101847	0.00318193	0.000686849	0.00022529	0.000137631	0.00347799	0.00440426	0.00360853	0.00113573	0.00113697	0.00450288	0.00513765	0.00410778	0.00272473	0.000847867	0.000588254	0.000657751	0.00241549	0.00425767	0.00160305	0.00532633	0
FOLSYN-PWY	5.32337e-05	0.000326631	0	0.00219934	0.00143783	0.000815908	0.00153242	0.00253345	0.000926204	0.000993113	0.00186517	0.000911457	0.0014056	0.000482419	0.00107056	0.00023419	0.00134361	0.00181161	0.00348447	0.000702513	0.00152617	0.000701283	0.000221995	0.00114718	0.00181478	0.00165157	0.00209176	0.00109388	0.00121668	0.000500336	0	0.0009381	0.00164969	0.00235284	0.00177259	0.000372875	0.00110319	0.00254149	0.001332	0.00062287	0.000404666	0.00080263	0.00186134	0.000566815	0.00155403	0.00175265	0.00107706	0.00213051	0
FUC-RHAMCAT-PWY	0.000310656	0.00306696	0.000681585	0	0.00234771	0.00192217	0.00247392	0.00145792	0.000571228	0.00155591	0.00152507	0.0015564	0.00243191	0.00107613	0.00199	0.00134763	0.000980056	0.000627326	0.00106978	0.00232627	0.00204573	0.000747385	0.000188303	0.00309226	0.00185352	0.00111568	0.00213833	0.00182183	0.00220618	0.000416296	0.000210818	0.000135131	0.00261706	0.00338189	0.00199458	0.00130049	0.000884357	0.0032904	0.00289888	0.00182364	0.00119793	0.00133553	0.00135716	0.000622206	0.00206638	0.00352429	0.00188427	0.00322531	0
FUCCAT-PWY	0.000144115	0.00201884	0.00036252	0	0.00200085	0.00120101	0.00222895	0.000992397	0.000274294	0.00174325	0.000856694	0.000864074	0.00209868	0.000637285	0.00151334	0.00086766	0.000564837	0.000330746	0.000754369	0.00213057	0.00261624	0.000387996	8.64741e-05	0.00263342	0.00118797	0.000600137	0.0015928	0.00104109	0.00159066	0.000205686	0.000502308	6.08511e-05	0.00208448	0.0027087	0.00201164	0.000729913	0.000536148	0.00328622	0.00247949	0.00186982	0.0011398	0.00163613	0.000766049	0.000520328	0.00194999	0.00328144	0.00121901	0.00266583	0
GALACT-GLUCUROCAT-PWY	0.00258633	0.00169123	0.000687552	0.00385852	0.00256077	0.00279865	0.00270128	0.00204196	0.00183508	0.00153379	0.00133988	0.000921693	0.00267093	0.000760386	0.00277761	0.00224125	0.00137891	0.00124957	0.00124238	0.00094833	0.00214226	0.00203491	0.00245777	0.00279249	0.00189444	0.000984752	0.00201869	0.00107539	0.00294185	0.000302322	0.000980338	0.000956011	0.00252903	0.0026577	0.00179592	0.00185859	0.00096909	0.00279511	0.00202957	0.000874538	0.00325117	0.00210449	0.00147503	0.00388266	0.00233961	0.00301275	0.00287487	0.00293249	0
GALACTARDEG-PWY	0.000129435	0.000349338	0	0.000931446	0.00184764	0.00135528	0.00229425	0.00155477	0.000306356	0.0010612	0.00184273	3.86597e-05	0.00392301	0.000563748	0.00215058	0.00049197	0.000514324	0.000210842	0.00159261	0.00128154	0.00192129	0.00123282	0.00189519	0.00473438	0.000804441	0.000684585	0.00173779	0.00115689	0.00238148	0.000268817	0.000547017	0.000119143	0.00314006	0.00325637	0.00285918	0.000658246	0.000629198	0.00461805	0.0050851	0.00233059	0.00198585	0.000279621	0.00026781	0.000500604	0.00191143	0.00307723	0.0019571	0.00584013	0.000299314
GALACTUROCAT-PWY	0.00235251	0.00114891	0.000723561	0.00486969	0.00190805	0.0023485	0.00219278	0.00238889	0.00181576	0.00120479	0.00145476	0.00126932	0.0024445	0.000955097	0.00265418	0.0025941	0.00119028	0.00100711	0.00188921	0.00109405	0.00206174	0.00211765	0.00236555	0.00241412	0.00151131	0.0015383	0.00213804	0.000966258	0.00327382	0.000254454	0.000834554	0.00119203	0.00214757	0.0023518	0.00182045	0.00210837	0.00101327	0.00246746	0.00155242	0.00214067	0.00622026	0.00204985	0.00121957	0.00319122	0.00257403	0.00251555	0.00263651	0.00255906	0
GALLATE-DEGRADATION-I-PWY	0	0	0	0	0	0	0	0	0	0	0	0	0	0	5.99896e-06	2.43906e-06	0	0	0	0	0	0	0	0	0	0	0	0	0	0	0	0	0	0	0	0	0	0	0	0	0	0	0	0	0	0	0	0	0
GALLATE-DEGRADATION-II-PWY	0	0	0	0	0	0	0	0	0	0	0	0	0	0	0	9.91638e-07	0	0	0	0	0	0	0	0	0	0	0	0	0	0	0	0	0	0	0	0	0	0	0	0	0	0	0	0	0	0	0	0	0
GLCMANNANAUT-PWY	0.00257862	0.000976097	0.00171779	0.0040697	0.00226655	0.0024966	0.00338593	0.00254138	0.00201551	0.00300854	0.00211293	0.00291874	0.00350565	0.00300915	0.00311882	0.00121149	0.00288901	0.00277929	0.0024859	0.00366032	0.00274615	0.00239909	0.00391127	0.00305785	0.00242271	0.00332802	0.00410875	0.00368712	0.00318689	0.000743452	0.00335585	0.00104765	0.00334619	0.00332932	0.00225701	0.00235192	0.000891117	0.00354213	0.00322869	0.00300814	0.00402041	0.00176451	0.00491779	0.00404175	0.0024712	0.00340769	0.0044008	0.00366576	0.0049303
GLUCARDEG-PWY	0.000105571	0.000218083	0	0.000579402	0.00120312	0.000933258	0.00181122	0.00096943	0.000253562	0.000536401	0.0008832	3.44646e-05	0.00253175	0.000424107	0.00134585	0.000340899	0.00028072	0.000144544	0.00123032	0.000442198	0.00114351	0.00110965	0.0011103	0.00205323	0.000576038	0.000261641	0.00142504	0.00096544	0.00169842	0.000110779	0	0.000116314	0.0016147	0.00256872	0.00257897	0.000530262	0.000259584	0.00299452	0.00294851	0.00213217	0.0014374	0.00022143	0.000248638	0.000330667	0.00127269	0.0027478	0.00206633	0.004467	0
GLUCARGALACTSUPER-PWY	0.000129435	0.000349338	0	0.000931446	0.00184764	0.00135528	0.00229425	0.00155477	0.000306356	0.0010612	0.00184273	3.86597e-05	0.00392301	0.000563748	0.00215058	0.00049197	0.000514324	0.000210842	0.00159261	0.00128154	0.00192129	0.00123282	0.00189519	0.00473438	0.000804441	0.000684585	0.00173779	0.00115689	0.00238148	0.000268817	0.000547017	0.000119143	0.00314006	0.00325637	0.00285918	0.000658246	0.000629198	0.00461805	0.0050851	0.00233059	0.00198585	0.000279621	0.00026781	0.000500604	0.00191143	0.00307723	0.0019571	0.00584013	0.000299314
GLUCONEO-PWY	0.00275946	0.00306698	0.00193508	0.00392404	0.00472732	0.00418913	0.00490659	0.00458221	0.00343483	0.00513364	0.00375021	0.0018034	0.00476268	0.00657733	0.0050366	0.00316417	0.00357899	0.0046409	0.00491276	0.00390784	0.00514696	0.00390647	0.00285058	0.00477412	0.00480825	0.0038469	0.00430838	0.0041822	0.00507297	0.00412145	0.00159469	0.00272387	0.00465966	0.00473466	0.00412817	0.00435477	0.00382112	0.00460901	0.0043429	0.00478448	0.00431595	0.00336485	0.00430331	0.00451731	0.0038405	0.00450689	0.00461537	0.00450416	0
GLUCOSE1PMETAB-PWY	1.04633e-05	0.000220996	5.60531e-06	0.000243242	0.0023355	0.00151102	0.00271006	0.00141475	0.000359763	0.000623214	0.000472454	0.000149778	0.00339499	0.000712141	0.00208421	0.000479647	0.00035752	0.000858168	0.00230016	0.000350386	0.00303142	0.00053529	0	0.00264052	0.00126367	0.000321572	0.00162751	0.000293646	0.0021421	0.000359731	4.18088e-05	5.30696e-05	0.00264569	0.00234355	0.00284436	0.00059761	0.00134922	0.00293436	0.00352461	0.00187411	0.00182606	0.000265605	6.49528e-05	0.000400886	0.00150708	0.00307059	0.00135962	0.00363405	0
GLUCUROCAT-PWY	0.00277236	0.00239279	0.000626801	0.0041814	0.00248142	0.00299098	0.00246875	0.0019295	0.00189048	0.00183719	0.00113536	0.00124022	0.00263303	0.0006579	0.00276755	0.00265965	0.00134462	0.00145167	0.00104364	0.000806972	0.00213178	0.00238088	0.002238	0.0023963	0.00195337	0.00176468	0.00172535	0.0011156	0.0026065	0.000206809	0.00126872	0.00116519	0.00232991	0.00229254	0.00158326	0.00172768	0.000681092	0.00254937	0.00173077	0.000706164	0.00510258	0.00231687	0.00160914	0.00451445	0.00212183	0.00258493	0.00314261	0.00261074	0
GLUDEG-I-PWY	1.97321e-05	0.000217507	0.000255886	0	0.00226794	0.00165104	0.00218634	0.000299053	0.00053014	0.00115894	0.00111735	7.61934e-05	0.00237721	0.00164446	0.00188502	0.00099814	0.000352984	0.000189221	0.00217551	0.00079059	0.00164674	0.00041743	5.01219e-05	0.00182231	0.0011256	0.000130738	0.00114177	0.000644924	0.00154912	8.0434e-05	0	7.00114e-05	0.00210036	0.00173504	0.000221702	0.000768481	4.70176e-05	0.000578107	0.000267844	0.000384298	0.00045803	0.00102796	0.000188409	0.00037906	0.00126963	0.00173693	0.00108649	0.000467179	0
GLUDEG-II-PWY	0	0	0	0	0	0	0	0	0	0	0	0	0	0	0	0	0	0	0	0	0	0	0	0	0	0	0	0	0	0	0	0	0	0	0	0	0	0	0	0	0	0	0	0	0	0	0	0	0
GLUTORN-PWY	0.00600674	0.00187276	0.00840409	0.0056645	0.00440323	0.00490279	0.00390045	0.00626854	0.00607412	0.00664493	0.00312287	0.00880452	0.00474262	0.002993	0.00482865	0.00619457	0.00812932	0.00678843	0.00328377	0.00398678	0.00504958	0.00479417	0.00698241	0.00477872	0.00668575	0.00428021	0.00519269	0.00320678	0.0052285	0.00811247	0.00513512	0.00778617	0.00437787	0.00478896	0.00442236	0.00499402	0.00144605	0.0047247	0.00546412	0.00439035	0.00771275	0.00758657	0.00814984	0.00577214	0.00630543	0.00498419	0.00521739	0.00513406	0.0040709
GLYCOCAT-PWY	2.09081e-05	0.000144999	0	0.000473592	0.00180697	0.00135754	0.00204917	0.00115371	0.000436514	0.000872104	0.000401438	0.000175015	0.0032249	0.00106859	0.00258213	0.000709675	0.000702616	0.0016019	0.0029384	0.000616949	0.00457812	0.000385071	0	0.00376892	0.00113364	0.000619099	0.00284725	0.000403957	0.00261634	0.000688687	8.30262e-05	8.82687e-05	0.00262627	0.0030845	0.00437355	0.00041044	0.00181515	0.00370242	0.00571291	0.00291602	0.00311263	0.000500412	0.000129357	0.000363437	0.00149898	0.00329432	0.00112114	0.0044706	0
GLYCOGENSYNTH-PWY	0.00240068	0.00385556	0.00502809	0.00767446	0.00498368	0.00410802	0.00504013	0.00409354	0.00387774	0.00630567	0.00428616	0.00742479	0.00442293	0.00474222	0.00538899	0.0023082	0.00851053	0.00480658	0.00307941	0.00434128	0.00524983	0.00382407	0.00507755	0.00421135	0.00548264	0.00276993	0.00566039	0.00498922	0.00455302	0.00629658	0.00375016	0.00337229	0.00463481	0.00509641	0.00471054	0.00298218	0.00132094	0.00464153	0.00522081	0.00441561	0.0051769	0.00637423	0.00813604	0.00507669	0.00461839	0.004997	0.00543046	0.00438429	0.00563516
GLYCOL-GLYOXDEG-PWY	0	3.0109e-05	0	0	0.000348772	0.000193392	0.000333487	0.00021611	9.45406e-05	0.000152593	4.96229e-05	3.07266e-06	0.000471554	8.93017e-05	0.000325955	4.82926e-05	2.92327e-05	4.45945e-05	0.000102144	4.96243e-05	0.000399067	4.85981e-05	0	0.000483431	0.000140841	1.27706e-05	0.000244691	0.000146969	0.000359591	3.43159e-05	0	3.64751e-06	0.000473698	0.000852162	0.000203187	6.41491e-05	0.000114489	0.000879272	0.000615434	4.66489e-05	1.36067e-05	6.59585e-05	0	3.34061e-05	0.000292076	0.000857898	0.000145798	0.000666447	0
GLYCOLYSIS-E-D	0.00180638	0.00183105	0.000677318	0.00325105	0.00340619	0.0027964	0.00369803	0.00277167	0.00184483	0.00260302	0.00294852	0.00093131	0.00377385	0.00331086	0.00420796	0.00191741	0.00141186	0.00229118	0.00452085	0.00284147	0.00358362	0.00203586	0.00132194	0.00452904	0.00328413	0.00236395	0.00280078	0.00319762	0.00390256	0.000530299	0.000624322	0.000943484	0.00357678	0.00413826	0.00372715	0.00150158	0.00136848	0.00441355	0.00424028	0.00374132	0.00241123	0.00212526	0.00251318	0.00335355	0.0033001	0.00439393	0.00374001	0.00474292	0
GLYCOLYSIS-TCA-GLYOX-BYPASS	0	0.000457897	0	0.00186833	0.00282439	0.00207456	0.00328651	0.00220447	0.000690526	0.00131543	0.00104627	6.22264e-05	0.00350118	0.00176757	0.00313388	0.00101205	0.000854046	0.000501504	0.00303387	0.00135046	0.00291231	0.00110078	1.89716e-05	0.0040984	0.00186479	6.5857e-05	0.00259084	0.0011229	0.00341459	0.000968199	0	0.000100896	0.00342963	0.00421244	0.00370418	0.00106572	0.00104804	0.00464562	0.00430205	0.00338819	0.00217988	0.00100718	6.97332e-05	0.000843307	0.0023583	0.00451687	0.00173206	0.00520226	0
GLYCOLYSIS	0.00261174	0.00338292	0.00141596	0.0043726	0.00548735	0.0035742	0.00580961	0.0044778	0.00242224	0.00519064	0.00701039	0.00116102	0.00572437	0.00744772	0.00598073	0.00382718	0.00325317	0.00363106	0.00661744	0.00387628	0.00659382	0.00395852	0.00249385	0.00544247	0.00668066	0.00310677	0.0059689	0.00435747	0.00543316	0.00589649	0.0014917	0.00191408	0.00557744	0.00591273	0.00531876	0.00350032	0.00385645	0.00568894	0.00551308	0.00501589	0.00388289	0.00364378	0.00351089	0.00603123	0.00449507	0.00577356	0.00524806	0.00560181	0.00423471
GLYOXYLATE-BYPASS	0	0.000155531	0	0.000768588	0.00143875	0.000980298	0.00168771	0.00103158	0.000418919	0.000532326	0.00039314	1.74979e-05	0.00240277	0.000669002	0.00156706	0.000380473	0.000479741	0.000167574	0.00151619	0.000970205	0.00146881	0.000699871	6.05553e-06	0.00242076	0.000774033	1.52121e-05	0.00123856	0.000570171	0.00187989	0.00048463	0	5.17955e-05	0.00197691	0.00268888	0.00199472	0.000565662	0.000386512	0.00318222	0.00255856	0.00205349	0.00126685	0.000454552	2.18572e-05	0.000418934	0.0010974	0.00296417	0.000654826	0.00379715	0
GOLPDLCAT-PWY	1.28298e-05	0.000226162	0.000272328	0.000283472	0.000348273	0.00016041	0.00019211	0.000275027	0.000340515	0.000521155	0.000336122	0.00100278	0.000201827	0.000920224	0.000512366	0.000139964	0.000689729	0.000304875	0.000100846	0.000564356	0.000354829	0.000481529	0.00188629	0.000332593	0.000362028	0.000160679	0.000671365	0.00105245	0.0011591	0.000164521	0.0001312	0.00077145	0.000855021	0.000230675	0.000719193	0.000500243	0.000170078	6.07676e-05	0.000843884	0.00127281	0.00114925	0.000307397	0.00107405	0.00034024	0.00179238	6.71745e-05	0.000785021	0.000111192	0
HCAMHPDEG-PWY	0	8.09801e-05	0	0	0.000771045	0.000597991	0.000838644	0.000563515	0.000223353	0.000269222	0.000157359	0	0.00140701	0.000237054	0.000616005	0.000188274	3.0543e-05	3.65966e-05	0.000645767	0.000234971	0.000718668	0.000157792	0	1.90533e-06	0.000378582	0	0.000628881	0.000151746	0.000976217	0.000100378	0	8.72751e-06	0.00121208	0.00361854	0.00115309	0.000152158	0.000193822	0.00230121	0.000376278	0.000122936	4.74636e-05	4.73635e-05	4.33538e-06	9.13122e-05	0.000583765	0.00180692	0.000393484	0.00265952	0
HEME-BIOSYNTHESIS-II	3.23064e-05	0.000290627	0	0.00219259	0.00104018	0.000844246	0.00133192	0.000948276	0.00043583	0.000469374	0.000538662	3.38884e-05	0.00177633	0.000749352	0.00153054	0.000289265	0.000261486	0.000186017	0.00251903	0.000735098	0.00112421	0.000301993	0.000142971	0.00215317	0.000506685	0.000185226	0.00093856	0.000564453	0.0015412	0.00024503	0	6.21321e-05	0.00152977	0.00181057	0.00187829	0.000202382	0.000582589	0.00254157	0.00259416	0.00261446	0.00106622	0.000179701	0.000201278	0.000228092	0.000697109	0.00200295	0.000542581	0.0033838	0
HEMESYN2-PWY	0.000169536	0.000352529	0	0.00133385	0.00121677	0.000884689	0.00154259	0.00145655	0.000757683	0.000520455	0.000586998	0.000174205	0.00199161	0.000754404	0.00158049	0.000355559	0.000606032	0.000836769	0.00263165	0.000764477	0.00111766	0.000457449	0.000309603	0.00225904	0.000888391	0.000204362	0.00145268	0.000577163	0.00162604	0.000227046	0	0.000302714	0.00164979	0.00260509	0.0018898	0.000386685	0.000644159	0.00257505	0.0027038	0.00283159	0.00220137	0.000388332	0.000209622	0.000298356	0.000980642	0.0029819	0.00104839	0.00336604	0
HEXITOLDEGSUPER-PWY	0.000320832	0.000729763	0.000541132	0.00420034	0.00378805	0.00281341	0.00400101	0.00252616	0.00177166	0.00267734	0.00220546	0.00136129	0.00415434	0.00230658	0.00404453	0.00171095	0.00154232	0.00126407	0.00432532	0.00329139	0.00355962	0.00253658	0.00152729	0.00501305	0.00360316	0.00260725	0.00429437	0.00310876	0.00452811	0.00633816	0.00150392	0.00105159	0.00413202	0.00431878	0.00468742	0.00179793	0.00383483	0.00478104	0.00507916	0.00398386	0.00315936	0.00175914	0.00247772	0.00335574	0.00360471	0.00488959	0.00384797	0.0052907	0.00473676
HISDEG-PWY	0.00382309	0.00838828	0.00127482	0.000901085	0.00410338	0.00386385	0.00454742	0.00240461	0.00183731	0.0047213	0.00663215	0.0030949	0.00262529	0.00552904	0.00297332	0.00383798	0.00416207	0.00165407	0.0038225	0.00396146	0.00361455	0.00483091	0.00367573	0.00163535	0.00297243	0.00760858	0.0019875	0.00535858	0.00251128	0.000250697	0.000615636	0.00120756	0.00236411	0.00142782	0.000654043	0.00558084	0.000829202	0.000899046	0.00115546	0.00207401	0.00119859	0.00431502	0.00300057	0.00467578	0.00244992	0.0013738	0.00175639	0.000395649	0
HISTSYN-PWY	0.0118901	0.00985487	0.0135271	0.00221868	0.00654372	0.0065361	0.00538063	0.00622347	0.0101611	0.00711229	0.00903537	0.00786586	0.00439718	0.00785477	0.00562725	0.0100509	0.00814226	0.00942485	0.00623342	0.00867709	0.0053282	0.00932046	0.00878419	0.00457728	0.00757023	0.00882991	0.00605168	0.00749532	0.00494474	0.00969883	0.0168988	0.0107004	0.00490692	0.00332278	0.00429239	0.0103764	0.00188801	0.00393474	0.00448637	0.00380172	0.00373699	0.0105751	0.00921133	0.00846441	0.00647391	0.00409207	0.00762148	0.0035022	0.00511117
HOMOSER-METSYN-PWY	0.00023291	0.000608039	0.00045737	0.00464671	0.00261819	0.00186308	0.00311878	0.00269422	0.00131165	0.00153196	0.00120311	0.00197761	0.00364467	0.000958162	0.00224713	0.000584457	0.00139529	0.00129806	0.00350013	0.00181527	0.00213335	0.00115759	0.0014031	0.00338725	0.00222086	0.000429301	0.00308769	0.000692184	0.00248343	0.000840357	0.000162169	0.000372684	0.00300938	0.00350259	0.00369339	0.00110795	0.00256173	0.00435526	0.00464269	0.00303461	0.00257196	0.000792306	0.00150177	0.00138969	0.0025382	0.0039953	0.00157262	0.00442922	0.00522647
HSERMETANA-PWY	0.00369735	0.00282207	0.00783428	0.00522687	0.00405533	0.00452301	0.00422656	0.00545725	0.00394864	0.00490853	0.00305696	0.00675687	0.00439953	0.00534013	0.00437882	0.00412786	0.00654699	0.00590845	0.00603624	0.00654895	0.00580857	0.00636946	0.00540402	0.00340926	0.00425033	0.00359565	0.00457528	0.00551278	0.00441991	0.00240246	0.00609517	0.00326889	0.00408329	0.00294619	0.00362183	0.00269807	0.00219132	0.00195528	0.00490664	0.00313275	0.00464465	0.00640275	0.00635309	0.00314193	0.00609882	0.00278177	0.00467882	0.00153092	0.0050092
ILEUDEG-PWY	0	0	0	0	0	0	0	0	0	0	0	0	0	0	0	0	0	0	0	0	0	0	0	0	0	0	0	0	0	0	0	0	0	0	0	0	0	0	0	0	0	0	0	0	0	0	0	0	0
ILEUSYN-PWY	0.0140896	0.010359	0.0165419	0.0096724	0.0088398	0.00997845	0.00878312	0.0117779	0.014126	0.00996295	0.00975415	0.0126437	0.00789918	0.00979986	0.00747232	0.0126455	0.0105023	0.0124289	0.00895472	0.00995872	0.00854283	0.011112	0.0123303	0.00862346	0.0103318	0.0103616	0.0087489	0.010029	0.00909303	0.0172564	0.0176077	0.0144695	0.0082613	0.00803333	0.00718031	0.0117647	0.0041563	0.00779213	0.00910087	0.00577658	0.00983557	0.0112445	0.0113804	0.0102179	0.0105742	0.00815307	0.0101565	0.00774098	0.00986252
KDO-NAGLIPASYN-PWY	0	3.19622e-05	0	0	0.000470665	0.000353615	0.000403295	0.000196782	0.000109754	7.96127e-05	7.40364e-05	2.48988e-06	0.000737133	0.000248524	0.000534323	0.000291046	3.60575e-05	0.000114407	0.000271105	9.97215e-05	0.000366586	0.000124619	0	0.000441855	0.000231651	0	0.000416821	0.000187892	0.000586053	6.15241e-05	0	1.22092e-05	0.000780192	0.000838555	0.000305497	0.000119815	8.85406e-05	0.00115246	0.000728461	0.0014731	0.000515941	7.15095e-05	6.43121e-06	5.40408e-05	0.000237044	0.000661732	0.000264289	0.000992066	0
KETOGLUCONMET-PWY	0	5.32267e-05	0	6.12621e-05	0.000672793	0.000466156	0.00124817	0.000375018	9.23068e-05	0.000480181	0.00011929	2.81804e-06	0.00127654	0.000140561	0.000732242	7.85388e-05	0.000282655	2.18753e-05	0.000714606	0.000508355	0.00052506	0.000339794	0.000157074	0.00313213	0.000339899	3.67151e-05	0.000716498	0.000221905	0.000846379	0.000109197	0	1.45971e-05	0.000593275	0.00157907	0.00262718	0.000178597	0.00064558	0.00187601	0.00305111	0.00187907	7.15273e-05	0.00021261	2.06601e-06	8.04827e-05	0.000559815	0.00164365	0.000809606	0.00384047	0
LACTOSECAT-PWY	0.000160373	0.000203381	0.000136295	0.0068977	9.73559e-05	0.000151294	0.000177603	0.00141677	0.00052566	0.000220226	1.9128e-05	0.000963193	0.000214638	0.000355782	0.000381125	0.000223357	0.00141102	0.000210118	0.000714035	0.000674688	0.000287707	0.00138059	0.00206566	0.000123121	0.00103411	0.00128749	0.000700622	0.000580948	0.00106119	0.0156866	0.000118048	0.000265362	0.000969792	0.000295406	0.00297404	0.000303442	0.036876	0.000321197	0.000294901	0.00070665	0.00077752	0.000327859	0.000693956	0.00226091	0.000333682	4.45707e-05	0.00121984	0.000142603	0.0312705
LEU-DEG2-PWY	0	0	0	0	0	0	3.57393e-05	0	0	0	0	0	0	0	0	0	0	0	0	0	0	0	0	0	0	0	0	0	0	0	0	0	0	0	0	0	0	0	0	0	0	0	0	0	0	0	1.24172e-05	0	0
LIPASYN-PWY	0	0	0	7.46072e-06	0	0	8.72273e-05	0	0	0	0	0	0	0	0.000108794	0	0	0	3.51653e-05	0	0	0	0	0	0	0	0	1.37234e-05	1.01619e-05	7.64576e-05	0	0	0	0	4.60077e-05	0	3.33747e-05	0	0	0	2.37911e-05	0	6.10348e-06	0	0	0	1.45622e-05	0	0
LPSSYN-PWY	0	4.78757e-05	0	0	0.000624701	0.000604101	0.000360591	0.000259037	7.1185e-05	0.000165938	0.000144629	0	0.00110947	0	0.000757187	1.90983e-05	3.67878e-05	7.69287e-06	0.000292759	5.6011e-05	0.000311989	0.00017444	0	0.000548037	0.000317984	0	0.000609928	0.000211041	0.000436674	8.18613e-05	0	1.3508e-05	0.000563349	0.00086752	0.000668727	0.000136996	0.000181591	0.00162931	0.000531056	0.000415409	6.40315e-05	0.000118398	1.94502e-05	4.55444e-05	0.000287075	0.000768135	0.000402082	0.0007517	0
LYSINE-AMINOAD-PWY	0	0	0	2.94061e-06	0	0	0	0	0	0	0	0	0	0	0	0	0	0	0	0	0	0	0	0	0	0	0	0	0	0	0	0	0	0	0	0	0	0	0	0	0	0	0	0	0	0	0	0	0
LYSINE-DEG1-PWY	0	0	0	0	0	0	0	0	0	0	0	0	0	0	0	0	0	0	0	0	0	0	0	0	0	0	0	0	0	0	0	0	0	0	0	0	0	0	0	0	4.97798e-06	0	0	0	0	0	0	0	0
MET-SAM-PWY	0.000515693	0.00117368	0.001004	0.00635025	0.00382583	0.00317092	0.00434104	0.00437894	0.00239929	0.00290068	0.00206514	0.0035044	0.00489593	0.00188458	0.00362598	0.00118718	0.00275837	0.00254395	0.00494645	0.0031627	0.00354621	0.00221583	0.00259301	0.00462965	0.00368607	0.000860106	0.00495558	0.00134673	0.00384824	0.00156404	0.000362131	0.000796624	0.00434409	0.00442533	0.00506583	0.00201211	0.00375752	0.00531336	0.00549297	0.00434184	0.00391792	0.00166232	0.00280828	0.00242279	0.00432762	0.0048182	0.00286334	0.00523042	0.00585745
METH-ACETATE-PWY	0.00019209	0.000381822	0.00080418	0	0.000260372	0.000151691	0.000228717	0.000608429	0.000273711	0.000759303	0.000465431	0.00191786	6.19013e-05	8.65278e-05	6.90422e-05	6.32915e-05	0.00145407	0.000397685	0	0.000104918	0	0.000170064	0.0013232	6.44808e-05	0.000464582	0.000189981	0.000205932	3.19883e-05	0.000423961	6.19338e-05	0	0.000226929	0.000273894	3.40707e-05	0.000334503	0.000138984	0.000127136	0.000144139	8.91573e-05	0.000423939	0.000139253	0.000950834	0.00112371	0.000270839	4.22541e-05	0.000115155	0.000250651	0	0
METHANOGENESIS-PWY	0	0	0	0	0	0	0	0	0	5.77505e-05	0	0	4.76622e-05	0.000203191	2.36109e-05	9.16708e-05	0	0	0	0.000671457	0.000357204	2.53847e-05	0	0	0	7.49086e-06	0	0	0	0.00126174	0.000135652	0	0	4.12582e-06	0.000380433	1.65834e-05	0	0.000272979	0	0	0	0.000137261	0	0	0	0	0.00076075	0	0.00116386
METHGLYUT-PWY	0	0.000318218	0	0.000373404	0.00111374	0.00100563	0.00113286	0.000761296	0.000220622	0.000515955	0.000921535	0.000293293	0.001755	0.000295068	0.00147873	9.76021e-05	0.00019639	6.57315e-05	0.00241447	0.000634663	0.00152386	0.000798462	0.000591355	0.00219413	0.000547222	0.000863723	0.000967571	0.000471447	0.00109041	0.000145743	0	3.36838e-05	0.00169957	0.00268915	0.00148457	0.000246101	0.000298186	0.00255235	0.00164887	0.00051106	0.000613863	0.000137682	0.000148643	0.000120834	0.000376821	0.00263025	0.000527017	0.00209957	0
METHYLGALLATE-DEGRADATION-PWY	0	0	0	0	0	0	0	0	0	0	0	0	0	0	7.47601e-06	2.91233e-06	0	0	0	0	0	0	0	0	0	0	0	0	0	0	0	0	0	0	0	0	0	0	0	0	0	0	0	0	0	0	0	0	0
METSYN-PWY	0.000454349	0.00114057	0.000876366	0.00610533	0.00385218	0.00306581	0.00425935	0.00407849	0.00229864	0.0026553	0.00206793	0.00326135	0.00476589	0.00172771	0.00343441	0.00109342	0.00247203	0.00229696	0.00470249	0.00302392	0.00335005	0.00208492	0.00247779	0.00462322	0.00351322	0.000822292	0.0046266	0.00126743	0.00372342	0.00156154	0.000319281	0.000716455	0.00430894	0.00463381	0.00488262	0.00201832	0.00353471	0.00531942	0.00573832	0.00416517	0.00386861	0.00147846	0.00258883	0.0023746	0.00399144	0.00492279	0.00259008	0.00524908	0.00573342
NAD-BIOSYNTHESIS-II	0.00147594	0.00376033	0.000390071	0.000952222	0.000765107	0.00185338	0.000428475	0.001073	0.00143647	0.000365769	0.00117949	0.000128673	0.00152951	0.00121048	0.00097249	0.00209151	0.000696459	0.00138999	0.000468222	0.000845263	0.000923167	0.000577964	0.00040055	0.00240766	0.00150259	7.21285e-05	0.00154564	0.0010191	0.00175871	0.000430105	0.00021044	0.000456788	0.00115289	0.00193618	0.00167083	0.000783227	0.000170525	0.00219184	0.00101109	0.00211798	0.00207358	0.000347038	0.0011368	0.000106079	0.000553989	0.00202579	0.0013577	0.0016748	0.00152097
NADSYN-PWY	0	0	0	2.38775e-06	0	0	0	0	0	0	0	0	0	0	0	0	0	0	0	0	0	0	0	0	0	0	0	1.9918e-05	0	0	0	0	0	0	6.41972e-05	0	5.41735e-05	0	0	0	3.85156e-05	0	0	0	0	0	0	0	0
NAGLIPASYN-PWY	0.000117666	0.00279204	0	0.000506992	0.0023339	0.00179282	0.00235086	0.00187086	0.00103847	0.000833482	0.00321312	0.000881535	0.00277017	0.00373448	0.00231911	0.0022543	0.000625292	0.00163553	0.0020435	0.00086911	0.00209277	0.00182012	0.00104521	0.00314166	0.00218725	0.00173893	0.00165506	0.000879842	0.00221073	0.000182792	1.45851e-05	0.000868807	0.00281375	0.00340907	0.00170455	0.00404916	0.000663642	0.00328309	0.00243453	0.00323716	0.00147882	0.00126339	0.00202069	0.00389251	0.00252547	0.00335069	0.0010006	0.00339807	0
NONMEVIPP-PWY	0.0112319	0.0108684	0.0147697	0.00532859	0.00678207	0.00804481	0.00614388	0.00829705	0.0111724	0.0109651	0.00944379	0.0114362	0.00523445	0.00867859	0.00619236	0.0111541	0.013212	0.0104172	0.0062556	0.00863805	0.00754347	0.00954892	0.0112043	0.00464381	0.00835142	0.0102451	0.00649399	0.00958786	0.00568476	0.00629022	0.0164382	0.013282	0.00579036	0.00444953	0.00377874	0.0107612	0.00298824	0.00402828	0.00500838	0.00560286	0.00621294	0.0120127	0.0101345	0.00898599	0.00794019	0.00409646	0.00673658	0.00365353	0.00408481
NONOXIPENT-PWY	0.00181564	0.00313778	0.00413515	0.00636466	0.00700099	0.00487522	0.00790191	0.00466381	0.00426637	0.00671709	0.00475541	0.00924888	0.00828646	0.00628555	0.0065387	0.00299418	0.00580725	0.00493944	0.00564795	0.00653031	0.00718085	0.00790567	0.00833757	0.00702196	0.00561941	0.00453259	0.00589225	0.00553728	0.00643493	0.00461768	0.0034457	0.00499304	0.00748518	0.00751376	0.00819719	0.00670067	0.00973706	0.00803493	0.00903449	0.00762456	0.00589651	0.00637112	0.00552426	0.00390892	0.00836763	0.00822643	0.00999791	0.00811516	0.0196618
OANTIGEN-PWY	0.00310003	0.00339659	0.00485029	0.00718741	0.00438925	0.00380965	0.00327845	0.00433124	0.00559653	0.00532889	0.0036164	0.00173206	0.00370439	0.00453074	0.00458578	0.00494018	0.00910343	0.00511365	0.00464994	0.00567266	0.00438592	0.00471471	0.00636679	0.00363986	0.0053903	0.0029201	0.00587853	0.00554145	0.0049457	0.00622065	0.00456608	0.0077977	0.00407704	0.0037102	0.00562398	0.00535631	0.00903307	0.0036375	0.00326434	0.00438568	0.00569165	0.00727105	0.0062597	0.00595568	0.00470597	0.0031982	0.00441195	0.00220229	0.0101657
ORNARGDEG-PWY	0	9.97044e-05	0	0.000529845	0.00112422	0.000794093	0.00127904	0.00088932	0.000185033	0.00048227	0.000273927	5.71385e-06	0.00164183	0.000631125	0.00128245	0.000307866	0.000105389	0.000105152	0.000812773	0.000357932	0.000956013	0.000262991	0	0.000184438	0.000754348	0	0.00159968	0.000260734	0.00153406	0.000202417	0	2.8354e-05	0.00163984	0.0021049	0.00187338	0.000358899	0.000189545	0.00280975	0.00122188	0.00116167	0.00111928	0.000178724	9.21157e-06	0.00020418	0.00076093	0.00278576	0.000687571	0.00295581	0
ORNDEG-PWY	0	0.000196177	0	0.000869508	0.0014662	0.000939945	0.00207941	0.00104598	0.000507958	0.000579217	0.000522192	3.87702e-05	0.0022447	0.000527199	0.0018517	0.000289904	0.000542693	0.00013573	0.00129864	0.000965566	0.00146957	0.000408164	0	0.00300094	0.000801622	0	0.00227491	0.000496734	0.00181142	0.000541962	0	0.000288748	0.0022341	0.00447441	0.00212321	0.00064324	0.000496999	0.00416892	0.00341358	0.00177453	0.000898738	0.000247883	0.00015124	0.000450262	0.00122351	0.00454051	0.000718072	0.00432502	0
P105-PWY	0	0.000189537	0	0.00107341	0.00166219	0.00137586	0.00223486	0.00114408	0.000604661	0.000892103	0.000650499	2.15649e-05	0.00219234	0.00126386	0.0019938	0.000725425	0.000514382	0.000451856	0.00147583	0.00133076	0.00181459	0.0011374	0	0.00292667	0.0012547	8.53709e-05	0.00129	0.000829046	0.00238941	0.00077064	0	9.5518e-05	0.00216675	0.00260506	0.00220387	0.000815837	0.00065499	0.00289858	0.00315895	0.00171076	0.000257144	0.000665737	8.6819e-05	0.000590477	0.00159547	0.00264622	0.000847256	0.00372937	0
P108-PWY	4.09668e-05	0.000266767	0	6.74977e-05	0.000435762	0.000476361	0.000664636	0.000339181	0.000705066	0.0015353	0.000954936	0.000148005	0.00127705	0.00197356	0.00077965	0.000684006	0.000381041	0.000777069	0.00238501	0.00127529	0.000384226	0.00156603	5.14158e-05	0.000373016	0.00049376	0.00250925	0.000670053	0.000335279	0.0006985	0.000112627	0	0.000339384	0.000433804	0.000316432	0.000662823	0.00104687	0.000581325	0.000419968	0.000208627	0.000431189	0.000558348	0.000763461	0.000430251	0.000613108	0.000445371	0.00031779	0.000819251	0.000444701	0
P122-PWY	0	1.26067e-05	0	0.000595816	0.000900737	0.000588992	0.00075412	0.000221615	0.000174547	9.06405e-05	5.01274e-05	0.000129601	0.000681061	0.000188789	0.000867766	0.000150549	3.55071e-05	0.000506964	0.000434055	8.19614e-05	0.000325772	0.000112278	0	0.000752492	0.000308097	3.70261e-05	0.00148316	0.000178139	0.000859052	0.000125817	0	5.72189e-05	0.00125299	0.000637875	0.00126142	0.0001495	0.000195482	0.00117554	0.00105607	0.0018066	0.000344625	8.12065e-05	7.24563e-05	9.05608e-05	0.000455619	0.000636544	0.000339502	0.00128226	0
P124-PWY	0	8.22727e-06	7.11923e-05	0.000700368	0	0.000121645	1.82718e-05	0.000145881	0.00018613	0	0.000655541	0.000131358	2.92387e-05	0.000288336	0.000307671	0.000198308	0.000845274	0.00037221	0.000494108	0.00048545	0.000195099	0	0	0	0.000172821	4.2351e-05	0.00155604	4.08696e-05	0.000560046	0.000107618	0.000141703	0.000104395	0.000237941	3.64955e-05	0.00217385	2.79283e-05	0.000233216	5.53118e-05	0.00257337	1.51022e-05	0.00055046	0.000311083	1.34237e-05	0.000254865	0.000461586	1.54786e-05	0.000261655	0.000152037	0
P125-PWY	1.97486e-05	3.57716e-05	0	0.000796294	0	6.4555e-06	0.000165163	0.000273669	0.000121742	8.93553e-05	8.90702e-05	5.56496e-06	0.00018955	0.000104873	0.000123958	3.91255e-05	0.000101692	3.50592e-05	2.04832e-05	0.00029878	2.00738e-05	0.000186498	3.63004e-05	8.21058e-06	0.000185041	8.66789e-05	0.000171872	1.47075e-05	0.000155611	0	0	0	4.64373e-05	1.265e-05	0.000273254	9.71713e-05	7.98811e-05	6.69988e-06	5.75765e-05	9.62975e-06	7.24727e-05	8.77372e-06	4.32873e-05	3.13426e-05	8.24846e-05	1.19808e-05	0.000123398	4.56412e-06	0
P161-PWY	7.78686e-05	0.000397832	8.07919e-05	0.0014301	0.00206805	0.00143613	0.00267903	0.00192479	0.00059497	0.00157669	0.00141553	0.000238446	0.00336659	0.000847056	0.00217121	0.00077621	0.000591761	0.000216638	0.00195467	0.00124808	0.00202257	0.00144719	0.00247228	0.00102255	0.00128481	0.000623816	0.00253959	0.00101244	0.00276914	0.000307522	1.16072e-05	0.000211574	0.00286541	0.00456945	0.00335573	0.00104839	0.000658436	0.00427892	0.00196542	0.00350429	0.00301947	0.000291871	9.16887e-05	0.000552396	0.00222301	0.00420788	0.00246935	0.00377095	0
P163-PWY	0	0	0	0	0	0	0	6.07535e-06	0	1.0556e-05	0	0	0	1.6237e-05	0.000159143	8.19766e-05	3.24532e-05	1.92048e-05	0	0	4.01408e-05	2.51802e-05	0	0	2.88871e-05	1.82344e-05	6.27872e-05	7.91858e-05	2.82052e-05	0	0	0	0	0.000423968	0	0	0	1.54668e-05	2.40856e-06	0	0	3.30139e-05	3.64944e-05	0	0	0	0	0	0
P164-PWY	0.000209106	0.000752781	0.000805919	0.00182253	0.00286714	0.00277248	0.00347519	0.000799321	0.000857005	0.00131108	0.00192025	0.00108309	0.0033574	0.0014719	0.00231546	0.0012131	0.0016352	0.000581532	0.00126281	0.00142783	0.00151042	0.00186166	0.00234091	0.00281256	0.00195842	0.00150739	0.00217147	0.00083057	0.0016505	0.000203924	2.87181e-05	0.000715704	0.00292851	0.00118202	0.00242362	0.00257123	0.000401914	0.00126028	0.00101004	0.00146181	0.00196792	0.00114328	0.00132969	0.00157504	0.00296356	0.00317432	0.00258968	0.000266854	0.00102452
P165-PWY	0	0	0	9.02521e-06	0	0	0	0	0	0	0	0	0	0	0.000134714	0	0	0	0	0	0	0	0	0	0	0	0	2.65915e-05	4.18249e-06	0	0	1.0858e-05	0	0	0	0	7.28188e-05	0	0	3.96338e-06	4.80529e-05	0	0	0	4.70065e-06	0	0	0	0
P184-PWY	0	0	0	0	0	0	0	0	0	0	0	0	0	0	0	1.47123e-06	0	0	0	0	0	0	0	0	0	0	0	0	0	0	0	0	0	0	0	0	0	0	0	0	0	0	0	0	0	0	0	0	0
P185-PWY	2.19684e-05	4.18356e-05	9.28646e-05	0.00131572	0.000278444	6.13285e-05	0.000202225	0.000312177	5.21415e-05	8.78781e-05	0.000427401	0.000779532	0.000113431	0.00103688	0.000536784	8.72304e-05	0.000391701	0.000245901	0.00012104	0.000909714	0.000458466	0.000540959	7.56566e-05	2.27844e-05	0.000155295	0.000169789	0.000226309	0.000909557	0.00128532	8.64715e-05	0.000994193	6.59097e-05	0.000814577	0.000236133	0.00106815	0.000148037	0.000266817	2.51266e-05	0.000867345	0.00121993	0.0017499	0.000159647	0.000478403	0.000209062	0.000326302	2.98929e-05	0.000951618	0.000126653	0
P221-PWY	6.6243e-06	1.36352e-05	0	0.000450485	0.000246503	0.000152738	0.000496478	0.000101805	5.54614e-05	5.70783e-05	6.51395e-05	0	0.000345594	0.000353277	0.000450307	0.000149503	3.18525e-05	5.02934e-05	0.000187536	0.000188791	0.000189598	0.000280665	5.52419e-05	1.26254e-05	0.000129394	8.30196e-05	0.000271669	0.000261844	0.000490584	3.51975e-05	0	1.3541e-05	0.000466992	0.000344208	0.000848843	0.000109547	7.20932e-05	0.000534566	0.000457334	0.000539112	0.000636934	8.90136e-05	8.988e-05	6.88958e-05	0.000232677	0.000533451	0.000242304	0.000526575	0
P23-PWY	0	4.04062e-05	0	0	0.000234427	0.000398244	1.26687e-05	0.000119325	0.000493379	0.000169049	0.000187349	0.00013668	0.000191047	0.000257583	0.000660699	0.00056334	0.000178941	0.000254402	0	0.000698796	0.000169021	0.000453092	0	0	0.000381154	3.03951e-05	0.000705775	2.46015e-05	0.000429224	0.00029008	0	4.51008e-05	0.000213298	3.15589e-05	0.000949023	6.82891e-05	0.000177647	0.000773095	0.000212662	2.09933e-05	4.85493e-05	0.000109718	0.000110186	8.78522e-05	0.000297326	4.39657e-05	0.000157447	0	0
P241-PWY	0	0	0	0	0	0	0	0	0	0	0	0	3.48158e-05	6.63359e-06	0	0	0	0	0	1.82425e-05	9.80661e-05	3.68751e-05	0	0	0	0	4.44639e-06	0	8.90522e-05	5.83922e-05	0	0	0	5.17153e-06	0.00014813	1.93497e-05	0	5.25433e-05	0	0	0	6.42297e-05	0	0	0	0	0.000120661	0	0
P261-PWY	0	0	0	0	0	0	0	0	0	0	0	0	0	0	0	0	0	0	0	0	0	0	0	0	0	0	0	0	8.16424e-06	0	0	0	0	0	0	0	0	4.39588e-06	0	0	0	0	0	0	0	0	0	0	0
P4-PWY	4.42649e-05	0.000513016	0.000299502	0.00296527	0.00281959	0.00219321	0.00290642	0.00283317	0.00108097	0.00148855	0.000978902	0.000692131	0.00350445	0.00143814	0.00291378	0.00133663	0.000887958	0.000739207	0.00299852	0.00107183	0.00251335	0.00109516	0	0.00312362	0.00191293	7.71388e-05	0.0030851	0.000951572	0.00322905	0.000569784	0.000176615	0.000182856	0.0033178	0.00377359	0.00402798	0.000917472	0.00137813	0.00405282	0.00464942	0.00368901	0.00331981	0.000811717	0.000629552	0.000703256	0.00235236	0.00382076	0.00165658	0.00424	0
P42-PWY	9.47685e-06	6.42142e-05	0	0.000140627	0.000470791	0.000598568	0.000657828	0.000376907	0.000729347	0.00121677	0.000603427	0.000236505	0.000737467	0.00108716	0.000841612	0.00104035	0.000394076	0.000706437	0.000845545	0.00106603	0.000404495	0.00112539	4.92757e-05	0.00131954	0.000496148	0.000419211	0.00124675	0.00033264	0.000990306	0.000398714	1.58856e-05	8.49862e-05	0.000560558	0.000694464	0.00121055	0.000397091	0.000263671	0.000934276	0.000324219	0.00102099	0.00129686	0.00263205	0.000225165	0.000593838	0.000479237	0.000650921	0.000288193	0.00104819	0
P441-PWY	0.000356497	0.00112401	0.000628254	0.00331731	0.0033587	0.00264128	0.00397353	0.00282383	0.00151163	0.0029159	0.00260536	0.0013479	0.00437912	0.00227163	0.00381618	0.00154762	0.00186346	0.00239689	0.00369904	0.00265557	0.00367296	0.00207444	0.0017373	0.00334237	0.00273678	0.00161236	0.00413562	0.00248994	0.0038721	0.000851163	4.84351e-05	0.000615656	0.00402406	0.00460599	0.00353764	0.00240476	0.00136737	0.00452014	0.00415783	0.00393275	0.00366493	0.00130065	0.00123961	0.00163259	0.00325471	0.00446272	0.00402979	0.00426379	0
P461-PWY	6.16308e-05	0.000207712	0.000156234	0.00374611	0.0030816	0.00173072	0.00331501	0.00141821	0.000876073	0.00173349	0.00104723	0.00308089	0.00345937	0.00153437	0.00270408	0.00090542	0.000700671	0.000371059	0.00269542	0.00257196	0.002574	0.00190963	0.00100058	0.0045435	0.00165733	0.0011513	0.00338577	0.00206028	0.00385889	0.00747007	0.00232377	0.00041109	0.0032589	0.00445233	0.00431524	0.00123533	0.00413776	0.00506949	0.00461524	0.00392787	0.00235949	0.000636329	0.000836242	0.0021375	0.00304383	0.00462045	0.00249045	0.00644964	0.00670791
P562-PWY	0	0	0	4.62203e-05	1.03879e-05	0	3.96918e-05	4.09844e-05	0	0	0	0	0.000166959	0	0	0	3.80314e-05	2.50116e-06	9.16026e-06	0	0	1.18535e-05	0	0	6.48629e-05	0	0	5.84984e-05	4.84183e-05	0	0	0	5.13257e-06	4.8862e-06	0.000133602	0	5.46555e-05	1.11695e-05	0	0.000493757	0	0	0	0	0	0	0	0	0
P621-PWY	0	2.85542e-05	0	0	0	2.5446e-05	1.0872e-05	4.90796e-05	0.000111826	1.24919e-05	0.000115358	0	0.000115525	9.75714e-05	5.88088e-05	0	0	3.95453e-06	3.3524e-05	0.000166378	8.48887e-05	0.000199958	0.000694832	0	0.000252201	0.00061457	4.93677e-05	0.000252787	0.000234896	5.46495e-05	0	0	0	4.40545e-06	0.000469122	5.24709e-05	0.000131384	5.05122e-06	0	0.000231066	0.000106632	0	0	1.60038e-05	0	0	0.000318953	3.30163e-05	0
PANTO-PWY	0.00972131	0.00913742	0.00977496	0.00365678	0.00648889	0.00715466	0.00646884	0.00596747	0.0088332	0.00660661	0.00748034	0.00924528	0.00497034	0.00802095	0.00508481	0.0086816	0.00535658	0.00700821	0.00574285	0.00701987	0.00608413	0.00727413	0.00755933	0.00537991	0.00582955	0.00860833	0.00401295	0.00732161	0.00456767	0.000628108	0.0141426	0.00917233	0.00497778	0.00444674	0.00302493	0.0102063	0.00594383	0.00404552	0.00399231	0.00383291	0.00358341	0.00701901	0.00718593	0.00781908	0.00712336	0.00467781	0.00536714	0.00452058	0
PANTOSYN-PWY	0.00942088	0.00888856	0.0118249	0.00425452	0.00597902	0.00686395	0.00551989	0.00648713	0.00828645	0.00714988	0.00737108	0.00921482	0.00455926	0.00821024	0.00503979	0.00782647	0.00606862	0.0072039	0.00601585	0.00725321	0.00585147	0.0076629	0.00803149	0.00457851	0.0062099	0.00885469	0.00460243	0.00748588	0.00436582	0.00101215	0.0133614	0.00992488	0.00472145	0.00410139	0.00315989	0.00972693	0.00552549	0.00353515	0.00354207	0.00409171	0.00420461	0.00739195	0.00761149	0.00795297	0.00692034	0.00412829	0.00547711	0.00367296	0
PENTOSE-P-PWY	0.00199945	0.00365231	0.000731822	0.00350778	0.0057299	0.00395213	0.00557504	0.00233619	0.00246353	0.00390153	0.00506736	0.00352781	0.00555276	0.00520597	0.00435577	0.00261873	0.001901	0.0026416	0.00524024	0.00517598	0.0043713	0.00473891	0.00488817	0.00498417	0.00363209	0.00441524	0.00441947	0.00536971	0.00421241	0.00165091	0.000809431	0.00207491	0.00481312	0.00494465	0.00510426	0.00435839	0.00269058	0.00515232	0.00473195	0.00366394	0.00333144	0.00239912	0.00351508	0.00397493	0.00401083	0.0053349	0.00610506	0.00459602	0.00817383
PEPTIDOGLYCANSYN-PWY	0.0127995	0.0103942	0.0171569	0.00859565	0.00719412	0.00830994	0.00699777	0.0120213	0.0132298	0.0110693	0.00910385	0.0118016	0.00591312	0.00898808	0.00685357	0.0130712	0.013363	0.0119657	0.00718584	0.00989051	0.0085986	0.0104346	0.0118967	0.00546344	0.00897498	0.0102207	0.00843565	0.00960305	0.00657441	0.00929942	0.0165467	0.0148832	0.00653119	0.00627518	0.00567004	0.0107138	0.00997891	0.00546748	0.00590881	0.00630093	0.00690476	0.0121727	0.010276	0.00989028	0.00858966	0.00566942	0.00729591	0.00497422	0.0104612
PHOSLIPSYN-PWY	0.00534762	0.00371917	0.00742865	0.00379626	0.00551928	0.00430031	0.0051792	0.00661243	0.00668681	0.00297396	0.0035808	0.00129815	0.00556504	0.00218095	0.00485139	0.00429247	0.00288521	0.00772762	0.00449412	0.00373006	0.00419569	0.00359776	0.00263746	0.00498925	0.00471169	0.00384056	0.00415362	0.00571799	0.00401768	0.00113084	0.00221869	0.00609438	0.00489755	0.00524361	0.00434191	0.00240359	0.00222764	0.00514878	0.004362	0.00490274	0.00410609	0.00320288	0.00372787	0.00650007	0.0052714	0.00488551	0.00301391	0.00520977	0
PHOTOALL-PWY	0	0	0	2.6713e-06	0	0	0	0	0	0	0	0	0	0	0	0	3.91962e-06	7.51121e-05	0	0	0	0	9.05841e-07	0	0	0	0	0	0	0	0	0	0	0	0	0	0	0	0	0	0	0	0	0	0	0	0	0	0
POLYAMINSYN3-PWY	0.000503821	0	0	0	0.00021383	0.000633199	1.74509e-05	0.000591493	0.00092718	0.000923157	9.81439e-05	0.000161396	0	0	0.00091698	0.000643092	0.000353698	0.00118793	0	1.27357e-05	0	0.000107625	0	6.82905e-06	0.00134814	0	0.000136373	0	0.00026254	0	0	0.00101572	0.000412793	0.000104258	4.83248e-05	8.77566e-05	0	7.78184e-05	5.88968e-06	0.000683243	0	0.00121426	0.000383117	3.82667e-05	1.44634e-05	1.33517e-05	7.99979e-05	0	0
POLYAMSYN-PWY	0.000695479	0.000483946	0.000519744	0.00186122	0.00260147	0.00205788	0.0020237	0.00270242	0.00111544	0.00152511	0.00107755	0.000151943	0.00229178	0.00112432	0.00281866	0.00160051	0.00112283	0.00118312	0.002974	0.00120653	0.00144224	0.0011346	0.000534214	0.0032996	0.00177611	0.000123393	0.00247432	0.00134362	0.00307547	0.001576	0	0.00189643	0.00310355	0.00365461	0.00248643	0.0012913	0.000613996	0.0035264	0.00382219	0.00285568	0.00325883	0.00190686	0.00117861	0.00061496	0.00283904	0.00375818	0.00172863	0.00432268	0
POLYISOPRENSYN-PWY	0.00232219	0.0046565	0.000526862	0.00287334	0.0012754	0.00203248	0.00169633	0.000989902	0.00115312	0.000784198	0.00302467	0.00283059	0.00190815	0.00133563	0.00162408	0.0015937	0.000704804	0.00145172	0.00257842	0.00198382	0.00102273	0.000997607	0.00151114	0.00242432	0.00173478	0.00256212	0.00178588	0.00239939	0.0021701	0.00025865	0.000120915	0.000970228	0.00206945	0.00219215	0.00206682	0.001052	0.000556755	0.00233971	0.00197182	0.002032	0.00202414	0.000926394	0.00150707	0.00198903	0.0010924	0.00258465	0.00132289	0.00255845	0
PPGPPMET-PWY	9.11028e-06	9.2927e-05	0.000406414	0.000627804	0.000661054	0.000415237	0.000442544	0.000704231	0.000154648	0.000172809	0.000639727	0.00157603	0.000875938	0.000563144	0.000942738	0.000364418	0.000587869	0.00102254	0.000307049	0.000332259	0.000356283	0.000235198	4.59032e-05	0.000468556	0.000319465	2.93862e-05	0.000337759	0.000239242	0.000597134	8.13974e-05	0	0.000146069	0.00088913	0.000701745	0.0010313	0.000119314	0.000121136	0.0012457	0.000751699	0.00349352	0.0018999	0.000374703	0.000583268	0.000163531	0.000550754	0.000541281	0.000233754	0.00102963	0
PROPFERM-PWY	0	4.07549e-05	0.000127406	0	6.26171e-06	2.75408e-05	0	4.79327e-05	2.52865e-05	8.92508e-05	7.52618e-06	5.10983e-05	0	0	1.98545e-05	9.1795e-06	3.957e-05	3.95524e-05	0	1.54247e-05	0	0.000197044	0.000151023	1.7639e-05	0	0	4.58112e-05	0	8.8841e-05	1.80801e-05	0	5.24605e-05	4.7693e-05	1.6309e-05	5.51882e-05	9.61463e-06	0	0	0	1.62061e-05	0.000216925	9.38742e-05	3.26017e-05	3.1339e-05	8.8761e-05	1.06969e-05	0.000282306	3.67281e-06	0
PROTOCATECHUATE-ORTHO-CLEAVAGE-PWY	0	0	0	0	0.000122282	0	5.17718e-05	0	2.20314e-05	1.11537e-05	0	0	3.79705e-05	0.000335342	0.000321656	0.000149965	1.09822e-05	5.52815e-05	0	0	5.66114e-06	7.01597e-06	0	8.36798e-07	5.46635e-05	0	1.90996e-05	4.07796e-05	0.00041241	2.83856e-05	0	0	0.000150335	1.07927e-05	0.000321951	5.53082e-05	2.62906e-05	1.07452e-05	0.000403737	0.000162412	0.000175502	3.68648e-05	0	2.75149e-05	2.82309e-05	0	3.83512e-05	6.04902e-05	0
PRPP-PWY	0	0	0	0.000223631	0.000653365	0.00136572	0.000681666	0.000834752	0.000465465	0.00029675	8.47762e-05	0.000245877	0.00127027	0.000570399	0.00175632	0.000992103	0.000436733	0.00121197	0.000265669	0.000301256	0.000326411	0.000157046	0	0.00297546	0.000394006	0	0.000496329	0.000368031	0.00115819	0.000322837	0	5.99596e-05	0.000832984	0.00133217	0.00207206	0.000185925	0.000758519	0.00118625	0.00284437	0.00352925	0.00342348	0.000141845	0.000204682	0.000199025	0.000757279	0.00124983	0.000340306	0.00206869	0
PWY-101	0	0	0	0.000293927	0	0	0	7.33415e-06	0	0	0	0	0	0	0	0	2.95376e-05	0.000440431	0	0	0	0	1.7479e-05	0	0	0	0	0	0	0	0	0	0	0	0	0	0	0	0	0	0	0	0	0	0	0	0	0	0
PWY-1042	0.0150069	0.0122399	0.0162415	0.00854316	0.00786052	0.00975547	0.00705244	0.0103799	0.0133061	0.0113251	0.00937439	0.0167826	0.00701722	0.0099444	0.0080866	0.0125506	0.0131837	0.0128498	0.00826582	0.0112247	0.00868962	0.0104813	0.0132919	0.00734719	0.00941734	0.0116367	0.0090555	0.0101139	0.00905107	0.00995894	0.0201311	0.0155039	0.00758402	0.00671357	0.00669667	0.0105651	0.00837272	0.00619668	0.00706879	0.007496	0.0101826	0.0120046	0.0130336	0.0100644	0.00916481	0.00636031	0.0113479	0.00682045	0.012128
PWY-1269	0.00728979	0.00460907	0.00720844	0.000579872	0.00418629	0.00297884	0.00383327	0.00413374	0.00704488	0.00184104	0.00480773	0.00187153	0.00360271	0.00326877	0.00328417	0.00677941	0.000890546	0.00534083	0.00364244	0.00203105	0.00296507	0.00222843	0.000709736	0.00404579	0.00226682	0.00267387	0.00238683	0.0038327	0.00291947	0.000235173	0.00208989	0.00721918	0.00324499	0.00373172	0.00183317	0.00107261	0.00110263	0.00373304	0.00378679	0.00316738	0.00216365	0.00169494	0.00217429	0.00350846	0.00289589	0.00398065	0.00203794	0.0047964	0
PWY-1361	0	0	0	0	0	0	0	0	0	0	0	0	0	0	0	0	0	0	0	0	0	0	0	0	0	0	0	0	0	0	0	0	0	0	0	0	0	0	0	0	0	0	0	0	0	0	0	0	0
PWY-1501	0	0	0	0	0	0	0	0	0	0	0	0	3.0118e-05	0	0	0	0	4.44984e-06	0	0	0	0	0	0	0	0	0	0	0	0	0	0	0	0	7.90084e-06	0	0	0	4.56819e-06	2.13812e-05	1.06806e-05	0	0	0	0	0	0	0	0
PWY-1541	0	0	0	0	4.0644e-05	0	0	0	0	0	0	0	4.87547e-06	0.000136368	5.50782e-05	0	0	1.90129e-05	0	0	0	0	0	0	9.626e-06	0	0	0	0.000155571	6.37065e-06	0	0	7.49134e-05	3.13441e-06	6.33429e-05	1.51977e-05	2.61319e-05	0	0.000116062	2.60504e-05	0	4.565e-06	0	4.5882e-06	0	0	1.73559e-05	2.95115e-06	0
PWY-1622	0	0	0	0	0	0	0	0	0	0	0	0	0	0	1.57057e-05	0	0	0	0	0	0	0	0	0	0	0	0	0	0	0	0	0	0	0	0	0	0	0	0	0	0	0	0	0	0	0	0	0	0
PWY-181	0	0	0	0	0	0	0	0	0	0	0	0	0	0	2.51689e-05	0	0	0	0	0	0	0	0	0	0	0	0	0	0	0	0	0	0	0	0	0	0	0	0	0	0	0	0	0	0	0	0	0	0
PWY-1861	8.88019e-05	6.34136e-05	0.00101768	0.000101236	0.00034487	0.000189373	6.34718e-06	0.000287244	0.000193839	0.000312542	6.01801e-05	0.00546134	0.000265471	0.000718205	0.000467768	0.000347916	0.00109267	0.000613329	0.000147217	0.00353511	0.00103142	0.000861801	0.000197825	0.00467248	0.000315372	0.00057303	0.000424943	0.00289086	0.000952347	0.00266382	0.00272341	0.000232454	0.00136071	5.42634e-05	0.00325684	9.35492e-05	0.000581925	0.00105901	0.00374635	0.00262171	0.000548107	0.00137311	0.00131024	0.000297423	0.000109908	0.000117346	0.00364221	2.69502e-05	0.00263555
PWY-2201	0	0	0	1.02216e-05	0	0	0	0	0	0	0	0	0	0	0	0	0	0	0	0	0	0	0	0	0	0	0	0	0	0	0	0	0	0	0	0	0	0	0	0	0	0	0	0	0	0	0	0	0
PWY-2221	0	0	0	0.00016642	0	0	0	0	0	0	0	0	0	0	4.34141e-05	5.72154e-06	0	1.0952e-05	0	0	3.80209e-05	0	0	0	0	0	7.12149e-05	0	0	0	0	0	2.08919e-05	0	0	0	0	0	6.45112e-06	0	0	0	0	0	0	0	0	0	0
PWY-241	0.000380286	0.000508236	3.37748e-05	0.00311332	0.00208214	0.00186796	0.00222107	0.00260403	0.00107329	0.0010302	0.00095071	0.000317499	0.00289224	0.00168999	0.00273975	0.00108658	0.000950759	0.00143939	0.00259816	0.000614911	0.0020143	0.00070637	0.0001346	0.00292697	0.00222294	0.000212366	0.00234596	0.000786553	0.00286053	0.000322421	0.000140663	0.000101761	0.00292821	0.00270652	0.0023146	0.000859323	0.000714932	0.00271545	0.00256099	0.00326756	0.00291902	0.000567138	0.000419507	0.000540103	0.00186137	0.00289703	0.00157133	0.00162154	0
PWY-2723	1.04894e-05	7.34485e-05	0	0.00024337	0.00104617	0.000784444	0.0012515	0.000652371	0.000229592	0.000457767	0.00020888	8.847e-05	0.00216032	0.000564399	0.00151887	0.000416881	0.000360045	0.000919804	0.0019674	0.000328997	0.0032661	0.000202299	0	0.00254975	0.000623009	0.00034502	0.0015109	0.000210571	0.00166696	0.000301263	4.14565e-05	4.46242e-05	0.00161621	0.00164095	0.00261982	0.0002191	0.00109357	0.00218019	0.00382421	0.00187048	0.00223472	0.00025754	6.50969e-05	0.000188246	0.000854273	0.0019456	0.000618129	0.0027453	0
PWY-2941	0.00247418	0.00498183	0.000233286	0.00594111	0.00488904	0.00245453	0.0051389	0.00218817	0.0025537	0.00265017	0.00604829	0.000641817	0.00394599	0.00658008	0.00367384	0.00152133	0.00281954	0.00222159	0.00469336	0.00508968	0.00512519	0.00422433	0.00410831	0.00206982	0.00399089	0.00489886	0.00419013	0.00708757	0.00300173	0.00834888	0.00479402	0.00326621	0.0027891	0.00167843	0.00432969	0.00162142	0.00922721	0.00105655	0.00118194	0.0021756	0.00306727	0.00232591	0.00467824	0.00496796	0.00260032	0.00143064	0.00553253	0.000313258	0.0119947
PWY-2942	0.0103615	0.0103955	0.0127456	0.00664101	0.00562131	0.00658908	0.00612601	0.00818176	0.0108899	0.00792755	0.0087973	0.00836701	0.00594182	0.00791666	0.00593675	0.0101089	0.00851556	0.00926564	0.00559852	0.0099113	0.00717651	0.010107	0.00931686	0.0048541	0.00737993	0.00843824	0.00688131	0.00875368	0.00624675	0.0104642	0.0160234	0.011877	0.00566485	0.00494713	0.00621689	0.00994119	0.0103526	0.00529934	0.00558018	0.00537352	0.00610736	0.010302	0.00828234	0.00924733	0.00868303	0.00499813	0.00723024	0.00412817	0.0125208
PWY-3001	0.00857593	0.00856252	0.00752164	0.00619067	0.00707849	0.00678841	0.00667085	0.00638598	0.00768671	0.00634166	0.00771621	0.00828984	0.00597142	0.00777422	0.00611429	0.00747005	0.00728927	0.00781877	0.00700862	0.00704902	0.00627027	0.007279	0.00765822	0.00617635	0.0070144	0.00784154	0.00688427	0.00702538	0.00581869	0.0030365	0.00597967	0.00758801	0.00626623	0.00567131	0.00584766	0.00934283	0.00278499	0.00565346	0.00659547	0.00478923	0.0056232	0.0068852	0.00779809	0.00695545	0.00584018	0.00558507	0.00646511	0.00583876	0
PWY-3081	0	0	0	0	0	0	0	0	0	0	0	0	0	0	0	0	0	0	0	0	0	0	0	0	0	0	0	0	0	0	0	0	0	0	0	0	0	0	0	0	0	0	0	0	0	0	0	0	0
PWY-3502	0	0	0	2.96853e-06	0	0	0	0	0	0	0	0	0	0	0	0	0	0	0	0	0	0	0	0	0	0	0	2.46136e-05	0	0	0	0	0	0	7.97549e-05	0	6.55049e-05	0	0	0	4.72457e-05	0	0	0	0	0	0	0	0
PWY-3781	0	3.65597e-06	0	0.000113603	0	0	0	1.06009e-05	0	0	0	0	0	0	0	0	0	9.93084e-06	0.00041264	4.21988e-05	0	0	0	0	0	0	0	0	0	0.000792954	0	0	0	0	1.26525e-05	0	0	0	0	0	0	0	0	0	0	0	0	0	0
PWY-3841	0.00947883	0.00989858	0.0132856	0.00748686	0.00680978	0.00780518	0.00600464	0.00752376	0.0100214	0.0101321	0.00905353	0.00997515	0.00555304	0.00876093	0.00605999	0.00978327	0.011744	0.00911833	0.00702278	0.00907533	0.00771749	0.00990633	0.0111032	0.00504293	0.0083653	0.0100988	0.00770601	0.00915999	0.00611968	0.017918	0.014853	0.0107583	0.0058287	0.00523411	0.00540121	0.0108793	0.0115896	0.00446996	0.005595	0.00521863	0.00611797	0.0118611	0.00885787	0.00848515	0.00856385	0.00490362	0.00697131	0.00419586	0.0122719
PWY-3941	0	0	0	0	0	0	0	0	0	0	0	0	0	0	0	0	0	0	0	0	0	0	0	0	0	0	0	0	0	0	0	0	0	0	0	0	1.3434e-05	0	0	0	0	0	0	0	0	0	0	0	0
PWY-4041	0.000537318	0.000431906	0.0010446	0.000997238	0.00261262	0.00293496	0.00338551	0.00236288	0.00129359	0.0013897	0.00184186	0.000451916	0.00395249	0.00323614	0.00343157	0.00124797	0.00188277	0.00255234	0.00417597	0.00234749	0.00256488	0.00188765	0.00141307	0.00429091	0.00246889	0.00208612	0.00334064	0.00120773	0.00300268	0.000528253	0.000116175	0.000204199	0.00345112	0.0041797	0.00388228	0.00111018	0.00140053	0.00392939	0.00448803	0.00330431	0.00207444	0.00230609	0.000882647	0.00169866	0.0019296	0.00439045	0.00184747	0.00494271	0.000865004
PWY-4221	0	0	0	0	0	0	0	0	0	0	0	0	0	0	0	0	0	0	0	0	0	0	0	0	0	0	0	0	0	0	0	0	0	0	0	0	3.12293e-05	0	0	0	0	0	0	0	0	0	0	0	0
PWY-4242	0.00897426	0.00917501	0.0113934	0.00749598	0.00589072	0.00751435	0.00557755	0.00675703	0.0078945	0.00937243	0.00816161	0.0099242	0.00473767	0.00851394	0.00581885	0.00720699	0.0106136	0.00729421	0.00647173	0.00827549	0.00545986	0.00883987	0.0104532	0.0045188	0.00773998	0.00934147	0.00716708	0.00819008	0.00577758	0.00181297	0.0143424	0.00970764	0.00520755	0.00438047	0.00426103	0.00989639	0.00350302	0.00354048	0.00363311	0.00558545	0.00756105	0.00879664	0.00929566	0.00959944	0.00713642	0.00410431	0.00630353	0.00347017	0.00632672
PWY-4321	8.3621e-06	9.10281e-06	0	0	0.000502537	0.000162703	0.000370106	7.31839e-05	2.93134e-05	4.67264e-05	7.06228e-05	0	0.000207587	0.000279709	0.000373982	5.53876e-05	1.03072e-05	3.30571e-05	0.00013959	3.74669e-05	0.00030573	3.92425e-05	0	0	0.000178081	0	0.000579092	5.77234e-05	0.000414847	5.10474e-06	0	3.41294e-06	0.000349422	0.000926657	0.000313902	7.9824e-05	2.74163e-05	0.000805332	0.000205822	6.0967e-05	2.2716e-05	4.90582e-05	0	4.49921e-05	0.000267104	0.000898567	0.00016118	0.000652909	0
PWY-4361	0	0	0	0	0	0	0	0	0	0	0	0	0	8.47807e-06	0	0	0	0	0	0	0	0	0	0	0	0	1.53493e-05	0	0	0	0	0	2.73365e-05	0	3.44116e-05	0	3.37804e-05	0	0	0	4.66093e-06	0	0	0	0	0	0	0	0
PWY-4702	6.79143e-06	0.00012638	0	0	0.000829945	0.00066467	0.00122219	0.000705751	0.000133344	0.000369594	0.000244055	4.57365e-06	0.00179676	0	0.00135674	3.84844e-05	0.000168996	2.00726e-05	0.00125868	0.000312614	0.00101646	0.000172087	0	0.00324835	0.000463555	1.3142e-05	0.000928999	0.000164521	0.000985308	0.000123933	0	7.98328e-06	0.00161609	0.00258484	0.00135877	0.000193095	0.000367365	0.00280012	0.00258028	0.00104378	3.72016e-05	0.000122772	0	0.000134814	0.000613518	0.0031198	0.000467079	0.00309236	0
PWY-4722	9.28498e-06	0	0	0	3.41688e-05	5.64424e-05	3.69683e-05	2.49829e-05	6.38577e-05	0	0.000175939	0	2.1714e-05	9.85121e-06	5.44906e-05	1.8017e-05	2.30392e-05	4.84534e-06	0	2.78689e-05	0	3.6983e-05	0	7.38114e-06	5.87578e-05	1.80947e-05	5.79244e-05	0	2.3156e-05	1.7049e-05	0	0	1.71911e-05	0	9.09788e-05	0	0	2.1094e-06	9.48298e-06	0	8.62684e-06	0	0	6.16288e-05	6.1593e-05	0	8.7734e-05	7.45472e-06	0
PWY-4981	0.000362964	0.000226091	0.000602953	0.00566291	8.54207e-05	0.000602335	0.000493324	0.000581155	0.000702128	0.0035242	0.000938909	7.27288e-05	0.000955523	0.00240204	0.00162527	0.000938766	0.00641297	0.000345747	0.000521354	0.0018384	0.00274964	0.00317442	0.00273068	0.00343488	0.000928743	0.00143365	0.00239039	0.000714318	0.0019385	0.00566226	0.00118675	0.000255437	0.000995604	0.000285848	0.00332218	0.00113047	0.00873176	0.000839168	0.00426004	0.00257617	0.000949361	0.0025046	0.000704461	0.00246745	0.000735952	9.34497e-05	0.00316983	0.000412949	0.00719569
PWY-4984	0.00568196	0.00214013	0.000398861	4.87573e-05	0.00206772	0.00283251	0.00205272	0.000323897	0.00258954	0.00270718	0.00372268	0.00491757	0.000491239	0.00430862	0.000699445	0.0028825	0.00191253	0.00178782	5.24799e-05	0.0046884	0.000331156	0.00422494	0.0051885	0.00189613	0.00212334	0.00512897	0.00152408	0.00423945	0.00214898	0.000363157	0.000651221	0.00238239	0.00164835	0.00108136	0.000239848	0.00524399	0.00205382	0.000340555	3.02001e-05	0.000603587	0.0011032	0.00190803	0.00153613	0.00333873	0.00331361	0.0017525	0.00309538	0.000148672	0
PWY-5005	0	0.000374038	0.000806242	7.28292e-05	0.00182428	0.00047589	0.000307734	9.53895e-05	0.00055264	0.000145753	0.000271349	0.00029163	0.000147548	0.000453054	6.84268e-05	0.000670204	0.00042782	0.000456819	0.00189604	4.62683e-05	0.000209806	0.000849676	0.000920423	0.000209525	0.000546422	0.000141991	0.000151639	0.0011105	0.000131307	7.28688e-05	1.75811e-05	0.00197386	0.000550307	0.000228078	2.9697e-05	0.00180771	0.000755785	0.000176107	0.000145013	2.12981e-05	0.00015025	0.000221243	0.00105145	0.000171288	0.00093985	0.000274352	0.000201183	0.000332386	0
PWY-5022	1.97245e-05	0.000217525	0.00019528	0.000256479	0.00222409	0.00159982	0.00196881	0.000485027	0.000521815	0.00104321	0.00110409	7.61921e-05	0.00229035	0.0015759	0.00174922	0.000952	0.000342075	0.000187776	0.00217625	0.000723412	0.0014818	0.000395597	0.0012701	0.00161243	0.00106462	0.00013027	0.00131751	0.000624354	0.00140019	0.000293719	0	9.72116e-05	0.00208485	0.00163471	0.000407475	0.000771667	0.000133146	0.000669537	0.000100471	0.000607537	0.000543507	0.0009207	0.000187781	0.000376476	0.00116555	0.00179081	0.00100641	6.09543e-05	0
PWY-5028	0	0	0	0	0	0	0	0	0	0	0	0	0	0	0	0	0	7.05041e-06	0	0	0	0	0	0	0	0	0	0	9.66652e-05	2.49888e-05	0	0	0	0	6.35161e-05	0	3.18634e-05	0	0.000424948	0	0	0	0	0	0	0	0	0	0
PWY-5030	0.00394842	0.0078731	0.000514152	0	0.00389724	0.0038224	0.00337275	0.000888033	0.00167309	0.00214978	0.00615999	0.00325912	0.000304436	0.00266543	0.00130364	0.0031189	0.00137098	0.00181225	0.0020273	0.00258293	0.00108491	0.00368316	0.00268176	0.00154324	0.00247426	0.0065769	0.00132165	0.00432072	0.00172477	2.01624e-05	0.000628077	0.00123407	0.00187149	0.00136594	8.25856e-05	0.00555094	0.00053741	0.000442879	4.02051e-05	0.000400097	0.000543545	0.00231424	0.00253997	0.00429229	0.00155932	0.00122601	0.00126857	9.63937e-05	0
PWY-5044	0	0	0	5.76305e-06	0	0	0	0	0	0	0	0	0	0	0	0	0	0	0	0	0	0	0	0	0	0	0	0	0	0	0	0	0	0	0	0	0	0	0	0	0	0	0	0	0	0	0	0	0
PWY-5055	0	0	0	0	1.40952e-05	0	0	0	0	9.10598e-06	0	0	9.98943e-06	0	0	0	0	0	0	0.000110214	0	2.11046e-05	0.00016082	0	0	0	0	0	0	0	0	0	1.26723e-05	0	0	0	0	0	0	0	0	0	0	0	0	0	0	0	0
PWY-5067	0	0	0	4.12853e-06	0	0	0	0	0	0	0	0	0	0	0	0	0	0	0	0	0	0	0	0	0	0	0	0	0	0	0	0	0	0	0	0	0	0	0	0	0	0	0	0	0	0	0	0	0
PWY-5080	0	0	0	9.09111e-07	0	0	0	0	0	0	0	0	0	0	0	0	0	0	1.71168e-05	0	0	0	0	0	0	0	0	1.25352e-05	0	0.000120389	0	0	0	0	2.19638e-05	0	3.65753e-05	0	0	0	2.34202e-05	0	0	0	0	0	0	0	0
PWY-5083	5.354e-06	2.78387e-05	0	0.000862949	0.000683925	0.000467569	0.00112602	0.000399582	8.34672e-05	0.000182224	0.00020135	3.23536e-06	0.000814477	0.000355633	0.00109235	0.000442298	0.000135094	0.000546754	0.00139053	0.000113426	0.000614494	0.000155167	2.43013e-05	0.00160025	0.000406331	0	0.00118743	0.00094517	0.00124966	0.000376183	0.000148576	2.98778e-06	0.000734224	0.000721457	0.00360133	0.000160267	0.000813604	0.00179437	0.00172572	0.00226381	0.00217584	0.000535108	0	0.000136881	0.000356898	0.00126329	0.000548769	0.00209476	0
PWY-5088	0	7.28877e-05	0	4.38335e-05	9.17714e-05	0.000351232	0.000578623	0.000118267	0.000151129	0.000112676	0.000200867	0	0.000180465	0	0.000491163	0.000150753	2.43867e-05	0	0.000802782	0.000301517	0.000154908	5.19637e-05	4.40863e-05	0.000131462	0	3.69183e-05	9.61038e-05	0.000297678	0.000279939	0	0	7.06048e-05	2.46885e-05	6.30263e-05	0.000136091	0	0	0.000225451	7.51949e-05	0.000182225	0.000336709	9.08586e-05	1.09507e-05	7.33879e-05	8.84856e-06	3.61403e-05	1.42896e-05	0.000211534	0
PWY-5097	0.0109027	0.0100678	0.0137023	0.00675869	0.0062433	0.00686419	0.00631461	0.00860346	0.0115647	0.00820551	0.00863887	0.00886106	0.0058467	0.0079408	0.00609492	0.010938	0.00894382	0.0101582	0.00564059	0.00999603	0.00728774	0.0102427	0.00984511	0.00479608	0.00759139	0.00857789	0.00681598	0.00831985	0.00618403	0.0110833	0.0169673	0.0121801	0.00564333	0.00461497	0.00584163	0.0101102	0.0102132	0.00500118	0.00539658	0.00545531	0.00675869	0.0105123	0.0088945	0.00945747	0.00885036	0.00445547	0.00740819	0.00410928	0.0126922
PWY-5100	0.000948623	0.00156708	0.00413333	0.00469358	0.00139971	0.00231438	0.00276225	0.00283941	0.00371225	0.00536437	0.00293037	0.00625692	0.00212088	0.00397326	0.00293927	0.00146637	0.00546361	0.00415796	0.0042765	0.00363333	0.00499666	0.00575898	0.00587187	0.00232512	0.0041724	0.00207492	0.0056431	0.00311322	0.00318391	0.00119872	0.00406388	0.00374493	0.00312011	0.0020584	0.00441451	0.00326657	0.00213461	0.00256522	0.00403506	0.00395583	0.00340855	0.00408582	0.00655377	0.00304083	0.00359026	0.00198802	0.00487149	0.00271806	0
PWY-5101	0	0	0	0	0	0	0	0	0	0.000131147	0	0	8.93114e-05	0.000363034	0.000102103	0.00020013	1.04071e-05	0	0	0.00137988	0.000728272	9.45349e-05	0	0	0	2.53626e-05	0	1.09794e-05	0.000234553	0.00252475	0.000292971	0	1.74844e-06	9.86682e-06	0.0010049	4.06235e-05	6.78271e-06	0.000568119	2.76926e-05	0	0	0.000278939	0	8.22692e-06	8.72138e-05	4.28875e-06	0.00154728	0	0.00192631
PWY-5103	0.00935998	0.00757869	0.014522	0.0067489	0.00727993	0.00638763	0.00784737	0.00943397	0.0113993	0.00798814	0.00801038	0.0081593	0.00686708	0.00842896	0.00603317	0.0108065	0.00906428	0.0106947	0.00799833	0.0087818	0.00811641	0.00992771	0.0087726	0.00599878	0.00730941	0.00763418	0.00691221	0.00786759	0.00567317	0.0159815	0.00808189	0.0114475	0.00616603	0.00587548	0.00661171	0.00904745	0.00374499	0.00556483	0.00692077	0.00505181	0.0053755	0.00805018	0.00919246	0.00843722	0.00820754	0.00572746	0.00891127	0.00654603	0.00699029
PWY-5104	0.00587716	0.00589552	0.00113233	3.36508e-05	0.00175371	0.00332169	0.00282487	0.000941207	0.00211394	0.0016236	0.0047422	0.00365524	0.00341049	0.00241559	0.00199502	0.00349972	0.00136651	0.00181338	0.000851371	0.0049629	0.0019967	0.00252485	0.00324315	0.00280321	0.00168208	0.00513234	0.00205777	0.00561399	0.00186243	0.000218345	8.45403e-05	0.00177937	0.00234512	0.00363044	0.00241938	0.00211143	0.000740121	0.00383643	0.00353311	0.00171834	0.000862866	0.00182566	0.00157444	0.00166431	0.00155724	0.00382147	0.0031115	0.00452194	0.00115762
PWY-5109	0	0	0	0	0	0	0	0	0	0	0	0	0	0	0	0	0	0	0	0	0	0	0	0	0	0	0	0	0	0	0	0	0	0	0	0	0	0	0	0	0	0	0	0	0	0	0	0	0
PWY-5121	0.00677904	0.00769684	0.000992194	0.00431319	0.00108998	0.00404957	0.000475065	0.00162078	0.00281777	0.00104713	0.00452887	0.00560812	0.00180657	0.00225771	0.00227422	0.00376041	0.0024694	0.00345813	0.00420759	0.00373043	0.000828612	0.00173847	0.00341727	0.00287039	0.00305758	0.00470441	0.00304318	0.0043358	0.00345418	0.00147254	0.000774969	0.00227428	0.00304104	0.00283343	0.00169476	0.00196809	0.00117526	0.00200859	0.00135038	0.00221549	0.00350963	0.00199904	0.00362989	0.00329229	0.000902922	0.00226369	0.00239831	0.00182373	0
PWY-5129	0	0	0	0	0	0	0	0	0	0	0	0	0	0	0	0	0	0	0	0	0	0	0	0	0	0	0	1.96741e-05	0	0	0	0	0	0	0	0	3.07275e-05	0	0	0	2.26259e-05	0	0	0	0	0	0	0	0
PWY-5136	0	0	0	0	0	0	0	0	0	0	0	0	0	0	0	0	0	0	4.20526e-05	0	0	0	0	0	0	0	0	0	0	0.000214928	0	0	0	0	7.57536e-05	0	0	0	0	0	0	0	0	0	0	0	0	0	0
PWY-5154	0.00687695	0.00267525	0.00838955	0.00358159	0.00470665	0.0052372	0.00390471	0.00622397	0.00643858	0.0042464	0.0041665	0.00552672	0.00462642	0.00379658	0.00408065	0.00686875	0.00247103	0.00695385	0.00388241	0.00344541	0.00425179	0.00600045	0.00453553	0.00461597	0.0044519	0.00539754	0.00418794	0.00400496	0.00408796	0.000541256	0.00722649	0.00809633	0.00428664	0.00509069	0.00437616	0.00597749	0.00134177	0.00485475	0.00533803	0.00422225	0.0049981	0.00329492	0.0056367	0.0057989	0.00567292	0.00538019	0.00330537	0.00467711	0.00320988
PWY-5156	0	0	0	2.46157e-05	0	0	0	0	0	0	0	0	0	0	0	0	0	0	0.000121164	0	0	0	0	0	0	0	0	0	0	0	0	0	0	0	0	0	5.29224e-05	0	0	0	0	0	0	0	0	0	0	0	0
PWY-5173	4.14767e-05	0.000121319	0	0.00184713	0.00114637	0.000812398	0.00117051	0.00103999	0.000263127	0.00039217	0.000524372	8.55514e-05	0.00148197	0.000715959	0.00156384	0.000438181	0.000183494	0.000756517	0.00112418	0.000524716	0.000840623	0.000246068	1.37861e-05	0.00288147	0.000787213	9.37153e-05	0.00179986	0.000293307	0.00173701	0.00030299	0	4.30174e-05	0.00172248	0.00283573	0.00278776	0.000340676	0.000370194	0.00286976	0.00288299	0.00219826	0.00207706	0.000213313	9.31566e-05	0.00018407	0.00113897	0.00246141	0.000740827	0.00309411	0
PWY-5177	0	0	0	0	0	0	0	0	0	0	0	0	0	0	0	0	0	0	0	0	0	0	0	0	0	0	0	0	0	0	0	0	0	0	0	0	0	0	0	0	0	0	0	0	0	0	0	0	0
PWY-5178	0	0	0	0	0	1.41395e-05	0	0	1.79509e-05	1.8424e-05	0	0	3.68867e-05	9.74481e-05	9.26823e-05	0	0	2.93236e-05	4.55762e-06	0	0	0	0	0	4.73254e-05	0	1.32759e-05	0	0.000232643	4.14021e-05	0	0	1.10658e-05	1.03694e-05	0.000286217	3.28048e-05	9.66366e-06	0	0	8.16613e-05	0.000165972	0	0	1.54526e-05	0	0	1.13555e-05	1.941e-05	0
PWY-5180	0	8.42771e-05	0	0	0	0.000618801	0	0.000631116	0.000221115	0.000439891	0.000297543	0	0.00167396	0.000377017	0.000746232	0	8.96889e-05	5.78738e-05	0.000577821	0.000196161	0.000923819	0.000306022	0.000608207	0	0.000639305	0.000206376	0.00120742	0.000255289	0.0011321	0.000164858	0	0	0.00133498	0.00331042	0.00136918	0.000304449	0.000454419	0	0	0.000208564	0.000193658	0	0	0.000128772	0	0.00221532	0.000603487	0.00239303	0
PWY-5181	0	0	0	0	0.000135674	0	2.74739e-05	0	0	0	0	0	2.50517e-05	0.00036022	0.000272959	0.000159951	0	4.82965e-05	0	0	0	0	0	0	5.15354e-05	0	0	0	0.000384913	3.57735e-05	0	0	0.00017316	7.14986e-06	0.000302916	5.83767e-05	0	6.68711e-06	0.000395713	9.01572e-05	1.71178e-05	3.09577e-05	0	2.75206e-05	1.29709e-05	0	2.13383e-05	4.39502e-05	0
PWY-5182	0	8.42771e-05	0	0	0	0.000618801	0	0.000631116	0.000221115	0.000439891	0.000297543	0	0.00167396	0.000377017	0.000746232	0	8.96889e-05	5.78738e-05	0.000577821	0.000196161	0.000923819	0.000306022	0.000608207	0	0.000639305	0.000206376	0.00120742	0.000255289	0.0011321	0.000164858	0	0	0.00133498	0.00331042	0.00136918	0.000304449	0.000454419	0	0	0.000208564	0.000193658	0	0	0.000128772	0	0.00221532	0.000603487	0.00239303	0
PWY-5183	0	0	0	0	0	0	0	0	0	0	0	0	0	0	0	0	0	0	0	0	0	0	0	0	0	0	0	0	0	0	0	0	9.69871e-06	0	0	0	0	0	0	0	2.6067e-05	0	0	1.29807e-05	0	0	0	0	0
PWY-5188	0.000829699	0.000606924	0.00249511	0.0015904	0.00283509	0.00170812	0.00217517	0.00200246	0.00119853	0.00195182	0.00118885	0.00362552	0.00249235	0.00143851	0.00210491	0.000772765	0.00287754	0.00230755	0.0023631	0.00162278	0.00386954	0.0023581	0.0031313	0.00311391	0.00188234	0.000629068	0.00211012	0.00229055	0.00246688	0.000788824	0.00115219	0.00287623	0.00261827	0.00292217	0.00269241	0.00233515	0.0022362	0.00369149	0.00344834	0.00320383	0.00161804	0.00349996	0.00231066	0.000563647	0.00364097	0.00295061	0.0030316	0.00374944	0.00127617
PWY-5189	1.11057e-05	0.000161411	0	0.00064009	0.00116048	0.000735053	0.00128925	0.00125469	0.000206408	0.000509153	0.000316502	2.50486e-05	0.00175516	0.000364184	0.00120338	0.000178327	0.000359858	0.000117891	0.00118259	0.000391311	0.00118646	0.000299851	0	0.00186035	0.000606755	0.000174646	0.00110886	0.000444216	0.0011442	0.000188958	0	3.42088e-05	0.00136437	0.00207872	0.00159185	0.000416718	0.00061366	0.00262607	0.00195272	0.000812762	0.00136689	0.000266856	0.000125443	0.000224547	0.00118543	0.00226106	0.000858712	0.00265723	0
PWY-5265	0.000132587	4.30072e-05	0	0.00228559	9.76849e-05	2.40408e-05	0	2.10917e-05	9.82656e-05	0.000279206	0.000187304	3.89208e-05	0.000308412	0.000189862	0.000264287	0.000493701	0.000333451	0.000171018	0.000133027	0.00221259	0.000509661	0.00144578	0.00272605	0.000135572	0.000116902	0.0030005	0.000750072	0.00223638	0.00123581	0.00053166	0.000935474	0	0.00135186	6.02304e-05	0.00129312	0.000240548	0.000470324	7.74789e-05	9.65045e-05	0.00161946	0.000692409	8.37582e-05	8.22111e-05	0.000189789	4.00184e-05	0	0.00176108	0.000201232	0
PWY-5304	0	9.85112e-06	0.00021968	0	3.18965e-05	3.68222e-05	0	8.30571e-05	0.000494437	0.000562365	0	0.0025237	6.25566e-05	3.5687e-05	0.000249447	7.76095e-05	0.00011209	0.000768306	0	0	7.45774e-05	6.51411e-05	0	0	0.000667514	7.73594e-05	0	0	9.03588e-05	5.41651e-06	0	1.18011e-05	0	3.17506e-05	0.000126973	6.37142e-05	9.87278e-06	0.000139455	6.67406e-05	0.000144277	0.000160605	0.0010821	0.000165599	4.69053e-05	3.92198e-06	2.62877e-05	0.00026444	0	0
PWY-5306	0	0	0	6.28097e-06	0	0	0	0	0	0	0	0	0	0	0	0	0	0	0	0	0	0	0	0	0	0	0	0	0	0	0	0	0	0	0	0	0	0	0	0	0	0	0	0	0	0	0	0	0
PWY-5345	5.12003e-05	0.000893487	0	0.00147402	0.00338574	0.00352557	0.00451979	0.00239873	0.00115408	0.00201743	0.001752	0.000390169	0.00414049	0.00372343	0.00408913	0.00198099	0.00126182	0.00109255	0.00372883	0.0021295	0.00389784	0.00201331	0.00011391	0.0029341	0.00278267	0.000706813	0.00352048	0.00221383	0.00301985	0.000704679	0	0.000152201	0.00345902	0.00341027	0.00282197	0.0019931	0.00126519	0.00310761	0.00342868	0.00390983	0.00325427	0.00125629	0.000747955	0.00143083	0.00334024	0.00332264	0.00293239	0.00285134	0
PWY-5347	0.000527091	0.00131288	0.00100772	0.00374257	0.00415399	0.00332729	0.00446042	0.00424405	0.00257206	0.0027186	0.00233791	0.00355642	0.00472719	0.00195823	0.00363352	0.00125135	0.00256826	0.00255511	0.00475869	0.00320997	0.0034285	0.00222946	0.00265996	0.00487655	0.00369097	0.000942646	0.00458905	0.00144303	0.00389683	0.00140556	0.000370554	0.000824912	0.00447046	0.00473965	0.0049947	0.00226253	0.00289455	0.00530081	0.00586211	0.00414365	0.00407585	0.00161212	0.00278093	0.00254007	0.00376175	0.00498555	0.00270386	0.00529403	0
PWY-5367	1.44471e-05	9.7758e-05	0.000354132	0.00308504	0.000622119	0.000442275	0.000627127	0.000594532	0.00028727	0.000317163	0.000134065	8.88133e-06	0.00102422	6.10776e-05	0.00100624	4.38383e-05	0.000762039	7.14748e-05	0.000563578	0.000237453	0.00075803	0.000419704	0.000967576	0.000807838	0.000412635	0.000706048	0.00089723	0.000525448	0.000867036	0.00569558	0	0.000824041	0.00101278	0.00147857	0.00108122	0.000166343	0.0114158	0.00170768	0.0012349	0.00234223	0.000169725	0.000298453	0.00139857	0.000260303	0.000474387	0.00140741	0.000534222	0.00164924	0
PWY-5381	0	0	0	0	0	0	0	0	0	0	0	0	0	0	0	0	0	0	0	0	0	0	0	0	0	0	0	0	0	0	0	0	0	0	0	0	0	0	0	0	0	0	0	0	0	0	0	0	0
PWY-5384	0.000113791	0.000151356	3.1039e-05	0.00339678	0.00100419	0.000710619	0.00202255	0.00100174	0.000598932	0.00144467	0.000459137	0.000428471	0.00174785	0.000497303	0.00126836	0.000372968	0.000428417	0.000775919	0.00260103	0.00104969	0.00172046	0.000678557	0.000670809	0.00344877	0.00111415	0.000311999	0.00244051	0.00034366	0.00200466	0.00688138	9.40953e-05	4.38076e-05	0.00162779	0.00157139	0.00238782	0.000522712	0.0130386	0.00234883	0.00349378	0.00160155	0.00175083	0.000389188	0.00151399	0.00110383	0.000903924	0.00287358	0.00102727	0.0045677	0.0102205
PWY-5392	0	3.3136e-05	0	0	0.000179192	0.000247394	1.25921e-05	9.64717e-05	5.86075e-05	0.000101217	0.000170373	1.46804e-05	0.000137623	0.00020466	0.000407958	0.000399099	1.48405e-05	6.45863e-05	0	0.00021371	6.12432e-05	0.00030911	0	0	0.00020966	2.94591e-05	0.00046565	2.33794e-05	0.000348125	6.21427e-05	0	2.61111e-05	0.000182761	2.83706e-05	0.000110548	6.27379e-05	0.000127773	0.000398675	5.06153e-05	1.99503e-05	4.71757e-05	9.51677e-05	4.00527e-05	5.46192e-05	0.000114082	4.16784e-05	0.000129919	0	0
PWY-5415	0	6.04949e-06	0	0	0	1.80728e-05	0	0.000195615	7.42817e-05	5.26914e-05	1.17078e-05	0	0.000103837	6.56382e-05	8.55328e-05	0	3.83684e-05	3.17982e-05	4.73837e-05	8.70418e-05	0.000126631	0.000127078	2.10514e-05	0	0.000154784	1.1586e-05	8.17924e-05	0.000192914	0.000212527	6.23763e-05	0	0	6.37999e-06	1.47128e-05	0.000420056	3.73707e-05	0.00013894	0	0	0.000183425	0.000168601	0	1.68173e-05	1.09704e-05	0	4.57565e-06	0.000288849	5.28806e-05	0
PWY-5417	0	0	0	0	9.39661e-05	0	2.8572e-05	0	0	0	0	0	2.43798e-05	0.000342084	0.000302316	0.000172101	0	4.52845e-05	0	0	0	0	0	0	6.32848e-05	0	0	4.98948e-05	0.000371066	2.71952e-05	0	0	0.000142894	3.15213e-06	0.00035093	4.87095e-05	2.15167e-05	7.86154e-06	0.00030267	7.15854e-05	0.000956116	3.32524e-05	0	3.58986e-05	1.66018e-05	0	3.31478e-05	3.39603e-05	0
PWY-5419	0	0	0	3.1392e-05	0	0	0	3.56461e-05	0	0	0	0	0	4.10052e-05	0	0	3.17527e-06	0	2.33991e-06	5.32476e-05	0	0	0	0	0	0	0	0	7.75523e-05	0	0	0	0	0	0	0	0	0	0	0	9.34589e-06	0	0	0	0	0	0	6.96412e-06	0
PWY-5420	0	0	0	0	0	0	0	6.01356e-05	0	0	0	0	0	6.65834e-05	0	0	5.45125e-06	0	4.08388e-06	7.93051e-05	0	0	0	0	0	0	0	0	0.000129335	0	0	0	0	0	0	0	0	0	0	0	1.58136e-05	0	0	0	0	0	0	1.21625e-05	0
PWY-5430	0	0	0	0	0	0	0	0	0	0	0	0	0	0	0	0	0	0	0	0	0	0	0	0	0	0	0	0	0	0	0	0	0	0	0	0	0	0	0	0	2.18647e-05	0	0	0	0	0	0	0	0
PWY-5431	0	0	0	0	9.39661e-05	0	2.8572e-05	0	0	0	0	0	2.43798e-05	0.000342084	0.000302316	0.000172101	0	4.52845e-05	0	0	0	0	0	0	6.32848e-05	0	0	4.98948e-05	0.000371066	2.71952e-05	0	0	0.000142894	3.15213e-06	0.00035093	4.87095e-05	2.15167e-05	7.86154e-06	0.00030267	7.15854e-05	0.000956116	3.32524e-05	0	3.58986e-05	1.66018e-05	0	3.31478e-05	3.39603e-05	0
PWY-5464	8.97165e-05	3.08839e-05	0	0.00142173	0.000187065	0.000604617	0.000652167	0.00093094	0.000470896	0.000312488	0.000686215	2.92658e-05	0.000412763	0.000906237	0.00112233	0.000196552	0.000440258	0.000561121	3.68051e-05	0.00115606	0.000534133	0.000768232	7.33412e-05	0.000318993	0.000758213	0.00025484	0.00070786	0.000873339	0.00116969	7.62947e-05	0	0.000164055	0.00117771	0.000790878	0.000824702	0.000166597	0.000455628	5.7465e-05	0.000102278	0.0018136	0.000338274	0.000334144	0.000237397	0.000383221	0.000362856	0.0003801	0.0010023	0.000113721	0
PWY-5484	0.00258273	0.00339181	0.00111477	0.00410186	0.00543917	0.00351038	0.00560418	0.00368113	0.00230524	0.00474134	0.00691845	0.0011457	0.00548954	0.00733637	0.00553766	0.0036268	0.00294557	0.00334446	0.00639553	0.00383816	0.00615302	0.00383276	0.00241536	0.00522647	0.0061278	0.00310147	0.0057355	0.00431362	0.00517323	0.00569661	0.00137107	0.00175791	0.00530115	0.00549717	0.00480922	0.00340973	0.00339175	0.00527486	0.00513426	0.00470152	0.00347046	0.0035043	0.00330576	0.00588074	0.00435162	0.00532489	0.00502158	0.00526884	0.00400349
PWY-5497	4.54484e-05	0.000935244	0.000149537	5.22382e-05	0.00216915	0.00183777	0.00268607	0.000631408	0.000681443	0.000889017	0.00166859	0.000218639	0.00152346	0.000460634	0.00105797	0.0010638	0.00091449	0.000567374	0.000332143	0.000337158	0.000433006	0.00117031	0.00120369	0.0014877	0.00157026	0.00087488	0.00110315	0.000520169	0.000832778	0.000107511	0	0.00040214	0.001576	0.000922025	0.00151613	0.00244772	0.000158517	0.00195299	0.00117189	0.000767562	0.0010178	0.000733312	0.00068349	0.00132296	0.00136279	0.00157945	0.00117967	0.00151607	0
PWY-5505	0.004769	0.000244022	0.000843825	0.00119832	0.000579304	0.00139537	0.00106067	0.00157258	0.00265747	0.00147944	0.000380332	0.00115966	0.000445052	0.000417656	0.00172513	0.00206839	0.00156398	0.00225928	0.000796353	0.000547598	0.00102883	0.000498824	0.000158005	0.000777133	0.00128188	0.000247807	0.000949756	0.000258773	0.00143373	9.34719e-05	0.000385092	0.0030613	0.000926079	0.001021	0.000316031	0.00044502	6.05863e-05	0.000284359	0.000378629	0.000822801	0.0010821	0.00156105	0.00289422	0.0014466	0.00102796	0.00102791	0.000982496	2.3905e-05	0
PWY-5514	0	0	0	7.64852e-05	1.51572e-05	0	9.63195e-06	2.23937e-05	0	0	0.000295965	0	0	0.000147969	0	0	1.86342e-05	2.5176e-06	2.7104e-05	0	0	0	0	0	1.43926e-05	0	6.42059e-06	2.13902e-05	0	0.000179432	0	0	0	0	4.14347e-05	0	3.87664e-05	0	7.83437e-06	6.28784e-06	3.55723e-05	3.98266e-05	0	0	0	0	0	1.27279e-05	0
PWY-5531	0	0	0	0	0	0	0	0	0	0	0	0	4.70622e-05	8.93299e-06	0	6.9198e-06	0	0	0	0	0	8.66942e-05	0	0	0	9.19434e-06	3.40934e-05	0	0	0	0	0	0	0	4.31452e-05	1.20197e-05	0	0	0	0	1.81083e-05	0	0	0	0	0	1.5518e-05	0	0
PWY-5532	0	0	0	0	0	0	0	0	0	3.57642e-06	0	0	0	4.39982e-05	0	5.86725e-06	0	0	0	0	0	0	0	0	0	0	0	0	7.02306e-05	0	0	0	0	0	0	0	0	0	0	0	0	0	0	0	0	0	0	0	0
PWY-5534	0	0	0	0	0	0	0	0	0	0	0	0	0	0	0	0	0	0	0	0	0	0	0	0	0	0	0	0	0	0	0	0	0	0	0	0	0	0	0	0	4.13193e-06	0	0	0	0	0	0	0	0
PWY-561	0	0	0	0	0	0	0	0	0	0	0	0	0	0	0	0	0	0	9.7411e-05	0	0	0	0	0	0	0	0	0	0	0.00034009	0	0	0	0	0.000173954	0	0	0	0	0	0	0	0	0	0	0	0	0	0
PWY-5647	0	0	0	0	0	0	0	0	0	0	0	0	0	0	0	0	0	0	0	0	0	0	0	0	0	0	0	0	0	0	0	0	0	0	5.40202e-05	0	0	8.97068e-07	4.18903e-06	0	0	0	0	0	0	0	1.38493e-06	2.08093e-06	0
PWY-5651	0	0	0	1.62279e-06	0	0	0	0	0	0	0	0	0	0	0	0	0	0	0	0	0	0	0	0	0	0	0	1.24645e-05	0	0	0	0	0	0	4.05189e-05	0	3.4233e-05	0	0	0	2.42044e-05	0	0	0	0	0	0	0	0
PWY-5654	0	0	0	0	0	0	0	0	0	0	0	0	0	0	0	0	0	9.51474e-06	0	0	0	0	0	0	0	0	0	0	1.72765e-05	1.30173e-05	0	0	7.66231e-05	5.03225e-07	7.41623e-05	9.27944e-07	0	7.80252e-07	0.000115376	2.68158e-06	0	1.00323e-05	0	1.31848e-06	0	0	1.10871e-06	2.652e-05	0
PWY-5656	0	0.000120541	0	0.000307813	0.000770082	0.000626587	0.000805766	0.000502084	9.62207e-05	0.000281255	0.000229098	0	0.00118452	0	0.000898444	1.76105e-05	0.000155042	2.75519e-06	0.000722714	0.00028068	0.000554997	0.000236716	0	0.00173182	0.00046587	3.93508e-06	0.000765644	0.000155618	0.000885485	7.18661e-05	0	2.18346e-05	0.00128193	0.00107311	0.00144813	0.000186623	0.000201507	0.0017231	0.00144013	0.000455672	2.45407e-05	0.000136953	1.17715e-05	0.00010417	0.000623595	0.00114316	0.00057855	0.00136589	0
PWY-5659	0.00261757	0.00475446	0.000392796	0.0065735	0.0027388	0.00395257	0.00352022	0.00168769	0.00203409	0.00302742	0.00463339	0.00295909	0.00220249	0.00272849	0.00254779	0.00284097	0.00231553	0.00222027	0.00144823	0.00249405	0.0020534	0.0039586	0.00314532	0.00387008	0.00339214	0.0036488	0.00303612	0.00432629	0.00332182	0.000958519	0.00192771	0.00141845	0.00334209	0.00258558	0.00383388	0.00269379	0.00155645	0.00262244	0.00260537	0.00289888	0.00545075	0.00366617	0.00339651	0.00526922	0.00317499	0.00251928	0.00345911	0.00298387	0.00525674
PWY-5667	0.00917091	0.00919938	0.00824152	0.00712065	0.0072173	0.0075949	0.00665223	0.00796006	0.00846248	0.0100558	0.00844405	0.0106462	0.0063596	0.00808944	0.00653003	0.00737097	0.0107345	0.00964192	0.00583357	0.00942618	0.00560219	0.0105084	0.0109048	0.005405	0.00874649	0.00952011	0.0071481	0.00889585	0.00605842	0.00111606	0.0158344	0.0104862	0.00603934	0.00616589	0.00427679	0.00973906	0.00255028	0.0057275	0.00536721	0.00566624	0.00813414	0.00874974	0.00945924	0.00927787	0.00718157	0.00539011	0.0071875	0.00523587	0.00922759
PWY-5675	0	0.000203852	0	0.00143465	0.00158566	0.00140001	0.00213545	0.00145852	0.000372979	0.000707804	0.00035993	1.20525e-05	0.00266577	0.000482352	0.00201821	0.000446675	0.000295616	0.00016496	0.00166026	0.000522519	0.00137408	0.000354485	0	0.00308401	0.000811214	0.000162562	0.00199646	0.000391497	0.00171943	0.000313431	0	5.01907e-05	0.00256975	0.003036	0.00249862	0.000362741	0.000441733	0.00379301	0.00331884	0.00229005	0.00163343	0.000235784	2.825e-05	0.000224846	0.00135707	0.00386132	0.000933691	0.0040414	0
PWY-5676	5.81121e-05	0.000432214	0.000205356	0.00117688	0.00113474	0.00183763	0.00144983	0.0008869	0.000590599	0.00085081	0.00121364	0.00331738	0.000663137	0.000403311	0.00206182	0.000655362	0.00134093	0.000810547	0.00014271	0.000910055	0.00136324	0.00166025	0.00361554	0.00215825	0.00124843	0.000269229	0.00286301	0.00100664	0.00241061	9.63675e-05	0	0.000973308	0.00196283	0.00322525	0.00164653	0.00125797	0.000598141	0.00098733	0.00071531	0.00225928	0.000989025	0.000885785	0.00122364	0.000726159	0.00255908	0.00273642	0.00103812	0.000179575	0
PWY-5677	5.64292e-06	4.57524e-05	0	0	7.8885e-05	0.000176061	0.000170763	1.33183e-05	9.09542e-05	1.13601e-05	0.000210179	2.74005e-05	3.01882e-05	4.70265e-05	6.53367e-05	8.13672e-05	0.000129877	0	0	0.00013877	0.000175896	0.000140906	0.000457666	0.000105032	6.35202e-05	8.03511e-05	2.44391e-05	5.63011e-05	0.000389674	0	0	1.38362e-05	0.000442462	8.14386e-06	0.00010735	0.000322117	0	5.56628e-06	0	0.000100401	8.19123e-05	0	4.9536e-05	0.000131876	0.00031012	8.01985e-05	0.000280582	9.09914e-06	0
PWY-5686	0.0142725	0.0100987	0.0193699	0.0094634	0.00733045	0.00923953	0.00692942	0.0112231	0.0139534	0.0115686	0.00974861	0.0124921	0.00540212	0.0103533	0.00695534	0.0134146	0.0148872	0.0127699	0.0069201	0.0108404	0.00820047	0.0113194	0.0120547	0.00535575	0.0101104	0.0108694	0.00886154	0.00935073	0.00673818	0.019304	0.0176792	0.0147358	0.00608407	0.00478965	0.00569216	0.0115423	0.0103111	0.00453139	0.00552671	0.00615289	0.00802355	0.0141436	0.0115373	0.0104699	0.00903148	0.0047301	0.00877645	0.00382522	0.0111463
PWY-5690	0.000669617	0.000160346	0.000380225	0.00133213	0.0016041	0.00127732	0.00223866	0.000933417	0.000700066	0.000876333	0.000803795	0.000351727	0.00196644	0.00130984	0.00203538	0.000657217	0.00113351	0.0007799	0.00128521	0.00314165	0.00173813	0.00210709	0.000721543	0.00307717	0.00111041	0.000469945	0.00115174	0.00108038	0.00232203	0.000961006	0.000799334	0.000679734	0.00198183	0.0023216	0.00211823	0.00101883	0.000636254	0.00261773	0.00321799	0.00135124	0.000193895	0.00199097	0.00110973	0.000877276	0.00156503	0.00231843	0.000790477	0.00342165	0
PWY-5692	0	1.33481e-05	0	1.09477e-05	0.000242757	0.000122974	0.000126263	7.49998e-05	1.7897e-05	2.72417e-05	1.05991e-05	0	0.000272141	0	0.000172355	1.02901e-05	9.98656e-06	1.33442e-06	6.67284e-05	3.91678e-05	0.000117696	2.51751e-05	0	0.000444344	6.47638e-05	0	0.000165537	2.68985e-05	0.000156304	1.5451e-05	0	0	0.000218098	0.000319106	0.000304485	2.37024e-05	3.67695e-05	0.000346321	0.00028351	2.22016e-05	0	1.19745e-05	0	2.01958e-05	9.10287e-05	0.000140289	0.000135598	0.000464173	0
PWY-5695	0.0135739	0.0111674	0.0142506	0.00908418	0.00726285	0.00856677	0.00769943	0.00979652	0.0125406	0.00919833	0.00968249	0.009541	0.0070085	0.00993139	0.00779856	0.0124467	0.00750552	0.0115798	0.00592029	0.00899972	0.00865414	0.0109213	0.00843176	0.00680572	0.00831378	0.0112734	0.00615214	0.00896401	0.00710442	0.00827401	0.0155575	0.012702	0.00713719	0.00628966	0.00622282	0.0102801	0.011071	0.0069645	0.00592865	0.00641784	0.00804003	0.00889561	0.0104745	0.0107002	0.00646269	0.00640499	0.00909091	0.00723389	0.00959384
PWY-5705	0	2.66717e-05	0	0.000107389	0.000337048	0.000224225	0.000358635	0.000117826	3.19831e-05	8.14848e-05	9.94928e-05	0	0.00046487	0	0.000348648	0.000203613	3.3491e-05	1.04244e-05	0.000226642	7.97676e-05	0.00018532	4.59302e-05	0	0.00050723	0.000141576	2.15302e-06	0.000351507	6.19462e-05	0.00038469	2.55535e-05	0	3.16663e-06	0.000390151	0.000501908	0.000423598	7.5627e-05	7.44821e-05	0.000593985	0.000614332	3.44497e-05	6.30523e-05	5.85014e-05	0	3.34069e-05	0.000220601	0.000419422	0.000220276	0.000878395	0
PWY-5723	1.70662e-05	0.000269041	0	0.00196321	0.00275483	0.00183151	0.00308562	0.00222944	0.000479904	0.000945059	0.000669175	0	0.00421908	0.00105791	0.00304956	0.000641775	0.000406104	0.00248026	0.00210142	0.000630441	0.00256648	0.000626885	6.23268e-05	0.00399405	0.00135021	6.22571e-05	0.00227937	0.000725752	0.0030963	0.000487477	0	3.4481e-05	0.00345793	0.0050275	0.00386392	0.000758288	0.000871373	0.00556026	0.00542642	0.00419521	0.00270019	0.000500828	4.40413e-05	0.000478746	0.00205677	0.0048504	0.00267968	0.00569929	0.000834692
PWY-5724	0	0	0	0	0	0	0	0	0	0	0	0	0	0	8.57903e-05	0	0	0	0	0	0	0	0	0	0	0	0	0	5.38313e-06	0	0	0	0	0	0	0	0	0	0	0	0	0	0	0	0	0	0	0	0
PWY-5747	0	9.36624e-05	0	3.84281e-06	0.00096221	0.00058686	0.000665783	0.000615537	0.000140159	0.00021085	0.000200444	1.11705e-05	0.00157769	0.000137485	0.00104121	0.000172265	0.000136603	6.4464e-05	2.85303e-05	0.000213621	0.00109728	0.000162173	0	0.00192395	0.000420007	1.87898e-05	0.000912185	0.000247238	0.000256103	0.000116134	0	2.4355e-05	0.00148089	0.0023654	0.0013242	0.000210607	0.00021507	0.00279558	0.00183706	0.0014569	6.33297e-05	0.000191213	7.3803e-06	0.000128484	0.00073179	0.00229582	0.00047601	0.00286295	0
PWY-5751	0	0	0	0.000243573	0	0	0	0	0	0	0	0	0	3.14425e-05	0	0	0	0	9.25677e-06	0	0	0	0	0	0	0	0	0	0	0	0	0	0	0	0	0	0	0	0	0	0	0	0	0	0	0	0	0	0
PWY-5754	0	0	0	0	0	0	0	0	0	0	0	0	0	0	0	0	0	0	0	0	0	0	0	0	0	0	0	0	0	0	0	0	0	0	0	0	0	0	0	0	0	0	0	0	0	0	0	0	0
PWY-5757	0	0	0	0	0	0	0	0	0	0	0	0	0	0.000143972	0	0	0	0	0	0	0	0	0	0	0	0	0	0	7.77805e-06	0	0	0	0	0	0	0	0	0	0	0	0	0	0	0	0	0	0	0	0
PWY-5791	1.57855e-05	8.24492e-05	0	0.000295079	0.000806344	0.000500965	0.000880953	0.000493545	5.40051e-05	0.00017231	0.000181623	0	0.00112461	0.000413634	0.000877115	0.00033232	8.01158e-05	0.00014438	0.000534434	0.000288168	0.000692248	0.000267318	0	0.00126613	0.000405297	0.000166776	0.000760132	0.000387692	0.000809417	7.17357e-05	0	4.04013e-05	0.00104712	0.00153546	0.0012599	0.000173223	0.000278851	0.00175165	0.00142589	0.0016852	0.000923273	0.000109686	0.000119467	0.000102146	0.000476438	0.00165577	0.000836532	0.00159125	0
PWY-5837	4.77048e-05	0.000202968	0	0.0010193	0.00101302	0.00098747	0.00110444	0.000869215	0.000381675	0.000325136	0.000632912	0.000122305	0.0014963	0.000516138	0.00130304	0.00042171	0.000271563	0.000979184	0.00252208	0.00054131	0.000963376	0.0003763	0.000704553	0.00220885	0.000636718	0.000778439	0.00120026	0.000850065	0.00151287	0.000241079	0	6.78701e-05	0.00146036	0.00200272	0.00178014	0.00029067	0.000738118	0.0021623	0.00191106	0.002089	0.000941301	0.000232986	0.000477245	0.000182586	0.000578816	0.00218083	0.000967858	0.00274424	0
PWY-5838	0.000160248	0.000657202	0	0.00143921	0.00217015	0.00230334	0.00233265	0.00185012	0.00107052	0.000898574	0.00175384	0.000391883	0.00281881	0.00146857	0.00238622	0.00121838	0.000675691	0.00191113	0.00379299	0.00148188	0.00206082	0.00107897	0.0015562	0.00353865	0.00156848	0.00217486	0.00217895	0.00205164	0.00270709	0.000228591	0	0.000225045	0.00264103	0.0030928	0.0023583	0.000889906	0.00139405	0.00307134	0.00308897	0.00292065	0.00165215	0.000693217	0.00122423	0.000585132	0.0014845	0.00316552	0.00196308	0.00355	0
PWY-5840	0.000124036	0.00040393	0	0.00199939	0.00184663	0.00132558	0.00188793	0.00127186	0.000887497	0.00074886	0.0014087	0.000383011	0.00230554	0.00115787	0.00185325	0.00110495	0.000518196	0.000838966	0.00145117	0.00144687	0.00161306	0.000958877	0.00155451	0.002579	0.00136437	0.00200621	0.00189169	0.00160866	0.00181122	0.000273946	0	0.000167012	0.00212333	0.00268559	0.0022701	0.000783844	0.00148419	0.00273056	0.00260515	0.00275357	0.00156935	0.000695504	0.000828604	0.000577212	0.00131197	0.00270775	0.00173206	0.00277075	0
PWY-5845	5.34713e-05	0.000647638	0	0.00081965	0.00208558	0.00207737	0.00188793	0.00127186	0.000769301	0.000894669	0.0012736	0.000383723	0.00283569	0.00148078	0.0023342	0.00103698	0.000656134	0.000614849	0.00388575	0.000840738	0.00215733	0.000953927	0.00146978	0.002579	0.00105064	0.00192394	0.0016598	0.00109072	0.00181122	0.000152141	0	0.000210492	0.00223744	0.00268559	0.00202789	0.000903097	0.000732807	0.00273056	0.00260515	0.00275357	0.00156935	0.00034441	0.00113048	0.000563009	0.00115166	0.00270775	0.00173206	0.00277075	0
PWY-5850	5.34713e-05	0.000274468	0	0.00081965	0.00184663	0.00132558	0.00188793	0.00127186	0.000178048	0.000503476	0.000563153	0	0.00230554	0.00115787	0.00185325	0.000837921	0.000244284	0.000437499	0.00145117	0.000840738	0.00161306	0.00073905	0	0.002579	0.00105064	0.00052998	0.0016598	0.00109072	0.00181122	0.000152141	0	0.000134631	0.00212333	0.00268559	0.00202789	0.000508208	0.000732807	0.00273056	0.00260515	0.00275357	0.00156935	0.00034441	0.000376445	0.00033445	0.00115166	0.00270775	0.00173206	0.00277075	0
PWY-5855	0	5.0297e-05	0	8.04343e-05	0.000280983	0.000212213	0.000454855	0.000418166	6.13225e-05	0.000121744	7.94009e-05	1.59088e-05	0.000748819	0.00010898	0.000404409	0.000286472	2.55793e-05	6.69304e-05	0.000153179	3.66118e-05	0.000336283	7.17536e-05	0	0.000230624	0.000166727	0	0.000339937	0.000183745	0.000393476	0.000102758	0	9.16539e-06	0.000650149	0.000558651	0.000682321	8.01004e-05	7.90069e-05	0.0010417	0.00049743	0.00157701	0.00117312	3.66505e-05	2.60909e-06	4.48036e-05	0.000301597	0.00068495	0.000189552	0.000734405	0
PWY-5856	0	5.0297e-05	0	8.04343e-05	0.000280983	0.000212213	0.000454855	0.000418166	6.13225e-05	0.000121744	7.94009e-05	1.59088e-05	0.000748819	0.00010898	0.000404409	0.000286472	2.55793e-05	6.69304e-05	0.000153179	3.66118e-05	0.000336283	7.17536e-05	0	0.000230624	0.000166727	0	0.000339937	0.000183745	0.000393476	0.000102758	0	9.16539e-06	0.000650149	0.000558651	0.000682321	8.01004e-05	7.90069e-05	0.0010417	0.00049743	0.00157701	0.00117312	3.66505e-05	2.60909e-06	4.48036e-05	0.000301597	0.00068495	0.000189552	0.000734405	0
PWY-5857	0	5.0297e-05	0	8.04343e-05	0.000280983	0.000212213	0.000454855	0.000418166	6.13225e-05	0.000121744	7.94009e-05	1.59088e-05	0.000748819	0.00010898	0.000404409	0.000286472	2.55793e-05	6.69304e-05	0.000153179	3.66118e-05	0.000336283	7.17536e-05	0	0.000230624	0.000166727	0	0.000339937	0.000183745	0.000393476	0.000102758	0	9.16539e-06	0.000650149	0.000558651	0.000682321	8.01004e-05	7.90069e-05	0.0010417	0.00049743	0.00157701	0.00117312	3.66505e-05	2.60909e-06	4.48036e-05	0.000301597	0.00068495	0.000189552	0.000734405	0
PWY-5860	3.57203e-05	0.000185129	0	0.000566546	0.00140117	0.000952681	0.00144259	0.000907232	0.000119534	0.000346681	0.000386797	0	0.00180882	0.000812755	0.00142775	0.000576261	0.000167719	0.000299003	0.00105557	0.000579772	0.00117402	0.000516294	0	0.00210037	0.000760874	0.000359705	0.00127049	0.000778369	0.00133458	0.000118725	0	9.02408e-05	0.00168457	0.00228764	0.00177747	0.000346469	0.000543051	0.00239709	0.00216742	0.0022902	0.00121383	0.000233739	0.000260323	0.000227	0.000839787	0.00237943	0.00129909	0.00239222	0
PWY-5861	0.000107489	0.000450667	0	0.00102326	0.00168749	0.00175649	0.00184596	0.00136307	0.000744991	0.000635113	0.00128696	0.00026709	0.00230214	0.0010457	0.00192446	0.000850108	0.000489736	0.00142705	0.00323447	0.00104943	0.00153909	0.000770736	0.00121507	0.00314095	0.00118635	0.00156381	0.00174893	0.00156097	0.00210427	0.000195103	0	0.000151394	0.00219711	0.00275032	0.00217883	0.000617175	0.00114874	0.00280723	0.00269401	0.00246622	0.00128877	0.000479194	0.000924223	0.000402603	0.00111266	0.00293981	0.00149732	0.00334238	0
PWY-5862	3.57203e-05	0.000443923	0	0.000566546	0.00161128	0.00156212	0.00144259	0.000907232	0.00052884	0.000632187	0.00090948	0.000261407	0.00231905	0.00105499	0.00187394	0.000718552	0.000474365	0.000424539	0.00333635	0.000579772	0.0016203	0.000675816	0.00113679	0.00210037	0.000760874	0.00137097	0.00127049	0.000778369	0.00133458	0.000118725	0	0.000141521	0.00179342	0.00228764	0.00177747	0.000626697	0.000543051	0.00239709	0.00216742	0.0022902	0.00121383	0.000233739	0.000844877	0.000386912	0.000839787	0.00237943	0.00129909	0.00239222	0
PWY-5863	1.8031e-05	9.39901e-05	0	0.000333663	8.59979e-05	0.000556804	1.16347e-05	0.000484895	6.13221e-05	0.000177503	0.00020447	0	5.96169e-05	0.000427312	0.000818429	0.000371352	8.99064e-05	0.000162533	0.000584691	0.000320471	0	0.000280061	0	0.00127344	0.000440527	0.00018839	0.000790862	0.000428801	0.000877508	7.9173e-05	0	4.57977e-05	0.00100543	0.0014079	0.000652748	0.000189193	0.000285293	0.000247699	0.000249314	0.000418455	0.00102097	0.000121693	0.000134602	0.000115246	0.000128923	0.00144677	0.000782254	0.000244377	0
PWY-5870	0	0	0	3.72941e-06	7.01238e-05	0	0	0	0	0	0	0	0	0	2.3026e-05	0	0	0	5.78157e-05	0	0	0	0	0	0	0	0	2.32299e-05	0	0.000147012	0	0	0	0	0.000106337	0	7.60472e-05	0	0	0	0.000255544	0	0	0	0	0	0	5.67615e-06	0
PWY-5871	0	0	0	2.98839e-06	0	0	0	0	0	0	0	0	0	0	0	0	0	0	4.11439e-05	0	0	0	0	0	0	0	0	1.75056e-05	0	0.000184047	0	0	0	0	7.19407e-05	0	6.31201e-05	0	0	0	0.000214535	0	0	0	0	0	0	3.25425e-06	0
PWY-5872	0	0	0	0	0	0	0	0	0	0	0	0	0	0	0	0	0	0	2.87664e-05	0	0	0	0	0	0	0	0	1.29753e-05	0	0.000144638	0	0	0	0	3.19365e-05	0	4.10825e-05	0	0	0	4.36376e-05	0	0	0	0	0	0	0	0
PWY-5873	0	0	0	2.98839e-06	0	0	0	0	0	0	0	0	0	0	0	0	0	0	4.11439e-05	0	0	0	0	0	0	0	0	1.75056e-05	0	0.000184047	0	0	0	0	7.19407e-05	0	6.31201e-05	0	0	0	0.000214535	0	0	0	0	0	0	3.25425e-06	0
PWY-5896	5.34713e-05	0.000274468	0	0.00081965	0.00184663	0.00132558	0.00188793	0.00127186	0.000178048	0.000503476	0.000563153	0	0.00230554	0.00115787	0.00185325	0.000837921	0.000244284	0.000437499	0.00145117	0.000840738	0.00161306	0.00073905	0	0.002579	0.00105064	0.00052998	0.0016598	0.00109072	0.00181122	0.000152141	0	0.000134631	0.00212333	0.00268559	0.00202789	0.000508208	0.000732807	0.00273056	0.00260515	0.00275357	0.00156935	0.00034441	0.000376445	0.00033445	0.00115166	0.00270775	0.00173206	0.00277075	0
PWY-5897	0.000140753	0.000581397	0	0.00189585	0.00217756	0.00218527	0.00225102	0.00186712	0.000997752	0.000847744	0.00159498	0.000347856	0.00280721	0.00136371	0.00236995	0.0011053	0.000641821	0.00187963	0.00393518	0.00137151	0.00212531	0.000985726	0.00147389	0.00343036	0.00145342	0.00199047	0.00212445	0.00192438	0.0026178	0.000262176	0	0.000199542	0.00255614	0.00307643	0.00235692	0.000805766	0.00137898	0.00303209	0.00304299	0.00303147	0.00160763	0.000633014	0.00113657	0.000518294	0.00139553	0.00310909	0.00192431	0.00352828	0
PWY-5898	0.000140753	0.000581397	0	0.00189585	0.00217756	0.00218527	0.00225102	0.00186712	0.000997752	0.000847744	0.00159498	0.000347856	0.00280721	0.00136371	0.00236995	0.0011053	0.000641821	0.00187963	0.00393518	0.00137151	0.00212531	0.000985726	0.00147389	0.00343036	0.00145342	0.00199047	0.00212445	0.00192438	0.0026178	0.000262176	0	0.000199542	0.00255614	0.00307643	0.00235692	0.000805766	0.00137898	0.00303209	0.00304299	0.00303147	0.00160763	0.000633014	0.00113657	0.000518294	0.00139553	0.00310909	0.00192431	0.00352828	0
PWY-5899	0.000140753	0.000581397	0	0.00189585	0.00217756	0.00218527	0.00225102	0.00186712	0.000997752	0.000847744	0.00159498	0.000347856	0.00280721	0.00136371	0.00236995	0.0011053	0.000641821	0.00187963	0.00393518	0.00137151	0.00212531	0.000985726	0.00147389	0.00343036	0.00145342	0.00199047	0.00212445	0.00192438	0.0026178	0.000262176	0	0.000199542	0.00255614	0.00307643	0.00235692	0.000805766	0.00137898	0.00303209	0.00304299	0.00303147	0.00160763	0.000633014	0.00113657	0.000518294	0.00139553	0.00310909	0.00192431	0.00352828	0
PWY-5910	4.56446e-05	9.13668e-05	1.06336e-05	0.00216173	6.68072e-06	4.49769e-06	1.37187e-05	0.000449452	0.000325321	0.00010581	6.68831e-05	2.33388e-05	7.98562e-05	0.000154266	0.000115391	5.94314e-05	8.75101e-05	8.89942e-05	0.000357215	0.000444674	0.000127728	0.00018785	0.000641998	8.70464e-06	0.000505841	0.000621794	0.00111619	0.000280334	0.000297262	0.000419546	0	0	3.15099e-05	6.75058e-05	0.000447949	6.6743e-05	0.000183557	1.22002e-05	0	0.000220611	8.85686e-05	3.47521e-05	9.99002e-05	0	5.41122e-06	0	0.000373097	5.70585e-05	0
PWY-5913	0.000311458	0.000432993	2.75436e-05	0.00189603	0.00244897	0.00174939	0.00275252	0.00254387	0.000974089	0.000897217	0.000832481	0.000259966	0.00319515	0.00158843	0.00286521	0.000920721	0.000808631	0.00124112	0.00304062	0.000552245	0.00190838	0.000615563	0.000109654	0.00400528	0.00207926	0.000174181	0.00306128	0.000718868	0.00275104	0.000534322	0.000118367	8.2597e-05	0.00359528	0.00477844	0.00412343	0.000848255	0.00100963	0.00476837	0.00563891	0.00364121	0.00244396	0.000476526	0.00034442	0.00043644	0.00187573	0.00470455	0.00155746	0.00508021	0
PWY-5918	2.3201e-05	0.000259982	0	0.00111954	0.0014527	0.000990359	0.00155989	0.00132182	0.000364743	0.000662734	0.000507839	4.43643e-05	0.00204637	0.000719945	0.00172453	0.000291304	0.000451724	0.000212648	0.00216543	0.000662687	0.0016223	0.000458476	0	0.00236589	0.000756647	8.62915e-05	0.00127789	0.000694894	0.00160585	0.000269255	0	6.53235e-05	0.00173132	0.00224437	0.00200044	0.0003824	0.000821514	0.00299581	0.00261103	0.00227848	0.00132806	0.000324757	0.000223295	0.000294992	0.00118679	0.00240249	0.000915875	0.00325142	0
PWY-5920	0	0.000175847	0	0.000806279	0.00107565	0.000498653	0.000671345	0.000560761	0.00014958	0.000362954	0.000324511	2.29273e-05	0.00173131	0.000441431	0.00132698	0.000122392	0.000234082	0.00012102	0.00152904	0.000442426	0.00113497	0.00028888	0	0.00118089	0.0005252	6.58258e-05	0.000675116	0.000395993	0.000799875	0.000179379	0	0	0.000797563	0.0012804	0.00128033	0.000113493	0.000536832	0.000852928	0.000858964	0.00115115	0.000188979	0.000190071	0	0.000183641	0.000821063	0.00140169	0.000609723	0.00232963	0
PWY-5941	0	0	0	4.32261e-06	0	0	0	0	0	0	0	0	0	0	0	0	0	0	0	0	0	0	0	0	0	0	0	0	0	0	0	0	0	0	0	0	0	0	0	0	0	0	0	0	0	0	0	0	0
PWY-5971	0.00105369	0.00336772	0.000364699	0.00492156	0.00443665	0.00410234	0.00470714	0.0038304	0.00223933	0.00292131	0.00254803	0.000245205	0.00430992	0.00294533	0.00480905	0.00179986	0.00191133	0.00245273	0.00425132	0.00284079	0.00397436	0.00453207	0.00063116	0.00527963	0.00342069	0.00524103	0.00390483	0.00384172	0.00437535	0.00158108	0	0.00121138	0.00432054	0.00467484	0.00465846	0.00282564	0.00270469	0.00415574	0.0040253	0.0056615	0.00250876	0.00174149	0.00220169	0.00133873	0.00461545	0.00462267	0.00283578	0.0047774	0
PWY-5973	0.00891736	0.0104396	0.00741536	0.00552695	0.005903	0.00641158	0.00569413	0.00790051	0.00856037	0.00524406	0.00846856	0.00576969	0.00469688	0.00877863	0.00517445	0.00761324	0.00328187	0.00853818	0.00630501	0.00722091	0.00538879	0.00724677	0.00582996	0.00513894	0.00565245	0.00979722	0.00443334	0.0083432	0.00450815	0.00662839	0.00608452	0.00751734	0.00464642	0.00433615	0.00430835	0.00867922	0.0125094	0.00334681	0.00331526	0.00540146	0.00343336	0.00510248	0.00599457	0.00813641	0.00636277	0.00395222	0.00414874	0.00394599	0.00832393
PWY-5989	0.00294562	0.003994	0.000503456	0.0043557	0.00406821	0.0038016	0.00437268	0.00278124	0.0016605	0.00248579	0.0022474	0.000212785	0.00400266	0.00456643	0.00451581	0.00222633	0.00150575	0.00272104	0.00380016	0.0022855	0.00333821	0.00415432	0.00127878	0.0051806	0.00293424	0.00449728	0.00353357	0.00303692	0.00422368	0.0012628	0.000631188	0.00114431	0.0040811	0.00424405	0.00402249	0.00240236	0.00538482	0.00358356	0.00344165	0.00483373	0.00259274	0.00129171	0.00179722	0.000916184	0.00412143	0.00418665	0.00240513	0.00401458	0
PWY-5994	0	5.55102e-05	0	7.63254e-06	0.000883981	0.000395329	0.000808802	0.000585315	2.2799e-05	0.000198351	0.000121148	0	0.000651988	0.000394432	0.000492216	1.19748e-05	3.16047e-06	4.27721e-05	4.03622e-05	0	0.000454849	9.58667e-05	3.16235e-05	0	0.00032407	0	0.000609923	0.000103613	0.000585822	2.06188e-05	0	9.02039e-06	0.00117038	0.00147153	0.000500429	0.000157853	0.00017379	0.00185531	0.000385278	0.000136677	0.000141327	5.58638e-06	1.93833e-05	7.61556e-05	7.85194e-06	0.00184698	0.000206202	0.000777712	0
PWY-6074	0	0	0	2.11621e-06	0	0	0	0	0	0	0	0	0	0	0	0	0	0	0	0	0	0	0	0	0	0	0	0	0	0	0	0	0	0	0	0	0	0	0	0	0	0	0	0	0	0	0	0	0
PWY-6075	0	0	0	2.13253e-06	0	0	0	0	0	0	0	0	0	0	0	0	0	0	0	0	0	0	0	0	0	0	0	0	0	0	0	0	0	0	0	0	0	0	0	0	0	0	0	0	0	0	0	0	0
PWY-6107	0	0	0	0	0	0	0	0	0	0	0	0	0	0	0	0	0	0	0	0	0	0	0	0	2.96426e-06	0	0	0	0	0	0	0	0	0	0	0	0	0	0	0	0	0	0	0	0	0	0	0	0
PWY-6121	0.0101669	0.0105693	0.00938338	0.0104132	0.00653049	0.00826575	0.00658105	0.00671838	0.00966815	0.00929663	0.00952073	0.00977506	0.00587073	0.00976906	0.00664071	0.00907195	0.011371	0.00920715	0.0069215	0.00999348	0.0074457	0.00989117	0.0100817	0.00604795	0.00881491	0.0105339	0.00776627	0.00960882	0.00685618	0.0180954	0.0149909	0.00951381	0.00640642	0.00503637	0.00653438	0.00957782	0.0110638	0.00557933	0.00653588	0.00609754	0.00728091	0.0117356	0.00936545	0.0104728	0.00775818	0.00528585	0.00848357	0.00566884	0.0113967
PWY-6122	0.012879	0.0103472	0.0155343	0.0107808	0.00653594	0.00821325	0.00664925	0.0102633	0.0129948	0.00917659	0.00922819	0.00956186	0.00609619	0.0100394	0.00692598	0.012415	0.0113985	0.0111763	0.00675278	0.0106307	0.00743419	0.00996875	0.0100745	0.00570789	0.00883372	0.0104402	0.00816083	0.00941219	0.00688772	0.0190485	0.0149375	0.0129142	0.00661647	0.00602487	0.00710384	0.00953876	0.011167	0.00603668	0.00659994	0.00649443	0.00739345	0.0117191	0.00914971	0.0106963	0.0076358	0.0057547	0.00917701	0.00543062	0.0126552
PWY-6123	0.00882562	0.00974669	0.00418511	0.00860627	0.00591807	0.0071705	0.00585683	0.00513789	0.007326	0.0067819	0.00782203	0.00785745	0.00456395	0.00970432	0.00520069	0.00746926	0.00656028	0.00595439	0.0061621	0.00850079	0.00630189	0.00820104	0.00620032	0.00441515	0.00664005	0.0103618	0.00619286	0.00909323	0.00519674	0.0105381	0.0170552	0.00618714	0.00463106	0.00422368	0.00461431	0.00800454	0.00917674	0.00456327	0.00379531	0.00489698	0.00685242	0.010185	0.00808807	0.00914645	0.00654932	0.00401167	0.00578933	0.00357268	0.00734965
PWY-6124	0.00823325	0.00955008	0.00361114	0.00872268	0.00579382	0.00706031	0.00570579	0.00458612	0.00667677	0.00640762	0.00759353	0.00738183	0.0044574	0.00954257	0.00503571	0.00681331	0.00600403	0.0053927	0.00626428	0.00822996	0.00602597	0.00789316	0.00571983	0.00448308	0.0063151	0.0103384	0.00599267	0.00896746	0.00510734	0.00983168	0.0169791	0.00550865	0.00448405	0.00410319	0.0045289	0.00765367	0.00913569	0.00332102	0.00370706	0.00473681	0.00700149	0.00982753	0.00775475	0.00912987	0.00630843	0.00392022	0.00548545	0.0029614	0.00664901
PWY-6125	0.00715205	0.0103278	0.00394488	0.00389995	0.00699341	0.00566301	0.00641286	0.00589479	0.00350234	0.00444519	0.00731183	0.00455585	0.0050643	0.00810271	0.00490316	0.0046625	0.00295816	0.00391508	0.00689065	0.00603513	0.00512326	0.00375698	0.00492939	0.00393782	0.00429251	0.00763483	0.00387679	0.007284	0.00372968	0.00889118	0.00339931	0.00523537	0.00446874	0.00475993	0.00491178	0.00433346	0.0109946	0.0042008	0.0025113	0.00511699	0.00338175	0.0037808	0.00532231	0.0045952	0.00366964	0.00433683	0.00530847	0.00305793	0.0107452
PWY-6126	0.00892102	0.0110687	0.00512822	0.00531607	0.00774527	0.00697251	0.00681207	0.00734015	0.00471572	0.00583038	0.00821933	0.00592441	0.00531575	0.0091575	0.00582551	0.0059709	0.00414133	0.00512526	0.00738257	0.00751112	0.006258	0.00496131	0.00634849	0.00458197	0.00550295	0.00882242	0.00524842	0.00865578	0.00463498	0.0111633	0.00470506	0.00675985	0.00515227	0.00522289	0.00576411	0.00567457	0.0118985	0.00455973	0.00315277	0.00588163	0.00452165	0.00512734	0.00652103	0.00597481	0.0046981	0.00479382	0.00660822	0.00340092	0.0122479
PWY-6138	0	0	0	0	0	0	0	0	0	0	0	0	0	0	1.04503e-05	0	0	0	0	0	0	0	0	0	0	0	7.59871e-05	0	2.70424e-05	0	0	0	1.15274e-05	9.4345e-05	0	0	0	0	0	0	0	0	0	0	0	0	0	0	0
PWY-6143	0	4.26054e-05	0	0	3.27747e-05	2.20966e-05	0	0	0	4.94343e-06	0	0.000134552	9.58825e-06	1.96199e-05	6.48047e-06	0.0002518	2.62072e-05	2.05473e-05	0	1.80548e-05	2.05737e-05	0.000536496	0.000249812	5.84562e-05	4.73537e-05	4.93389e-05	0.000103265	0	0	0	0	3.10716e-05	0	0	0	5.93356e-05	0	1.26418e-05	3.74575e-06	9.33027e-06	4.22159e-05	5.34077e-05	0	0.00177405	0.000165448	0	0.000123057	0	0
PWY-6145	0	0	0	0	1.28958e-05	9.56338e-05	0	6.27187e-05	0	0	8.24545e-06	0	0.000116159	0	0.000119214	3.03186e-05	3.73573e-05	0	1.62147e-05	0	2.10663e-05	7.99127e-06	0	3.45842e-06	0.000106206	0	0.000124794	5.06031e-05	7.88322e-05	1.12935e-05	0	0	0	0.000309811	7.44653e-05	2.52635e-05	0	0.000139031	0	5.19806e-06	4.05246e-06	2.12683e-05	1.49036e-05	2.04172e-05	1.86349e-05	2.20898e-05	7.13509e-05	1.22375e-05	0
PWY-6147	0.0103994	0.00790329	0.00398732	0.00126253	0.00458537	0.00400876	0.00348994	0.00636347	0.00811292	0.00322758	0.00674134	0.0036892	0.00389301	0.00601496	0.00378086	0.00892592	0.00128884	0.00759868	0.00599261	0.00330929	0.00372513	0.00258386	0.00317106	0.0028954	0.00390818	0.00679036	0.0021324	0.00480367	0.00264756	0.000768238	0.0126182	0.00728966	0.00309099	0.00207206	0.00198439	0.00348933	0.00146549	0.00242909	0.00180513	0.00309448	0.00193361	0.00248505	0.00418364	0.00477096	0.0020387	0.00255069	0.00308482	0.00192455	0
PWY-6148	0	0	0	0	0	0	0	0	0	0	0	0	0	0	0	0	0	0	0	0	0	0	0	0	0	0	0	0	0	0	0	0	0	0	0	0	0	0	0	0	0	0	0	0	0	0	0	0	0
PWY-6151	0.0110959	0.00787071	0.017565	0.00856157	0.0031312	0.00669386	0.00345246	0.00932629	0.0106969	0.00817382	0.00656067	0.0120028	0.00531694	0.00392682	0.00485362	0.0118034	0.0128061	0.0113632	0.0060855	0.00726231	0.00489356	0.00601376	0.0093679	0.00452773	0.00801964	0.00663235	0.00664571	0.00487588	0.00608943	0.00620823	0.0103798	0.0131885	0.00498036	0.0043483	0.00512337	0.00888419	0.0085533	0.00432288	0.00498824	0.00509879	0.0072402	0.00777007	0.00889262	0.00902358	0.00603168	0.00387482	0.00473598	0.00440483	0.00990906
PWY-6163	0.00893533	0.00978608	0.0149442	0.00780358	0.00655849	0.0080909	0.00659557	0.00767169	0.00886714	0.0102924	0.00827839	0.0120809	0.00513108	0.00884149	0.00688359	0.00854486	0.0112368	0.0096804	0.00627642	0.00930427	0.00732695	0.00990911	0.0111245	0.005223	0.00872948	0.00934128	0.00582237	0.00916364	0.00659971	0.0127004	0.0165564	0.0124225	0.00587127	0.00483565	0.00551228	0.0100204	0.0096778	0.00420049	0.00517356	0.00606699	0.00809108	0.010793	0.0110749	0.00948564	0.00806759	0.00455688	0.00768483	0.00416768	0.0105757
PWY-6167	0	0	0	0	0	0	0	0	0	0.000162142	0	0	0.000151151	0.000439868	3.7079e-05	0.000152951	0	0	0	0.00166473	0.000571578	0.000105485	0	0	0	1.79567e-05	0	0	0.000360378	0.00164097	0.000414903	0	0	0	0.000914106	6.56806e-05	0	0.000692206	0	0	0	0.000403617	0	0	0	0	0.00185574	0	0.00129746
PWY-6168	0.01028	0.00829362	0.00620267	0.00199319	0.00413023	0.00639812	0.0042727	0.00541193	0.00761766	0.00581934	0.00639065	0.00863475	0.00441388	0.00623494	0.00549388	0.00760329	0.00669622	0.00773166	0.0056413	0.0054574	0.00481537	0.00474035	0.00525686	0.00433116	0.00541091	0.00631272	0.00334038	0.00718602	0.00509655	0.00157892	0.00294229	0.00672203	0.0040908	0.00375924	0.00287232	0.00415633	0.00246125	0.00299536	0.00267547	0.00435587	0.00810679	0.00680552	0.00586082	0.00747334	0.00279682	0.00355084	0.00508379	0.0027368	0.00113174
PWY-6174	0	0	0	0	0	0	0	0	0	6.49553e-05	0	0	5.99606e-05	9.77366e-05	4.32219e-05	5.44487e-05	0	0	0	0.000337234	0.000173663	5.92776e-05	0	0	0	1.82489e-05	5.40009e-06	0	0.000140207	0.000436817	0	0	0	6.37582e-06	0.000406473	2.61151e-05	0	1.10959e-05	0	0	0	1.39707e-05	0	0	0	0	0.000359113	0	0
PWY-6182	0	0	0	0	7.99974e-05	0	2.09076e-05	0	0	0	0	0	2.03946e-05	0.000261245	0.000250865	0.000147798	0	3.76383e-05	0	0	0	0	0	0	2.50041e-05	0	0	4.34271e-05	0.000343759	2.04322e-05	0	0	0.000122625	0	0.000313881	4.04704e-05	7.74575e-06	4.88524e-06	0.00023032	6.03383e-05	0.000276469	2.17906e-05	0	2.80652e-05	1.38153e-05	0	2.51515e-05	3.03867e-05	0
PWY-6185	0	0	0	0	8.49981e-05	0	3.05777e-05	0	0	4.5889e-06	0	0	2.30001e-05	0.000249877	0.000263778	0.000129808	0	3.84128e-05	0	0	0	0	0	0	0.000117738	0	0	4.13507e-05	0.000320216	2.11338e-05	0	0	0.000142119	0	0.000335539	4.30281e-05	0	4.38898e-06	0.000225851	5.99524e-05	0.000214505	2.80957e-05	0	2.46694e-05	1.44555e-05	0	3.77861e-05	3.41773e-05	0
PWY-6210	0	0	0	0	1.1635e-05	0	0	0	0	0	0	0	1.88801e-05	5.03093e-05	6.49042e-06	4.46265e-06	1.38008e-05	9.51474e-06	0	0	0	0	0	0	1.22843e-05	0	4.46976e-05	0	1.72765e-05	1.30173e-05	0	0	7.66231e-05	5.03225e-07	9.71414e-05	1.28597e-05	0	7.80252e-07	0.000115376	2.68158e-06	8.05987e-06	1.00323e-05	0	1.31848e-06	1.01317e-06	0	3.63587e-05	2.652e-05	0
PWY-6215	0	0	0	0	0.000124392	0	4.55892e-05	0	2.01485e-05	0	0	0	3.76188e-05	2.61594e-05	0.000140323	1.20787e-05	0	1.12034e-06	0	0	3.0206e-05	5.65571e-06	0	0	5.11121e-05	0	8.20301e-06	5.15589e-06	0.000113406	2.34049e-05	0	2.02308e-06	0.000220841	1.21763e-05	0.000195087	2.22607e-05	1.21646e-05	1.77747e-05	0.000142264	1.74938e-05	6.70712e-05	2.0472e-05	0	2.16626e-05	1.54569e-05	0	3.65333e-05	6.66053e-05	0
PWY-622	0	3.38276e-05	0	0	0	0	0	8.38367e-05	2.85272e-05	0	0	0	0	0	8.44061e-05	0.000226923	0.000350912	0	0.0017854	0.000216885	0	0	0	0	3.72933e-05	0	0.00188938	0	0.000387494	0	8.42119e-05	0	3.97479e-05	0.000410971	0.00203241	3.01119e-05	0.00023933	0	0.003454	0	0.00155634	0.00014179	0	3.52753e-05	0.000805663	0	0.000372261	0.000366902	0
PWY-6263	0	0	0	6.07223e-06	0.000107879	0.000270204	0	1.03071e-05	0.000315446	0.000525762	0	1.85424e-05	9.96964e-05	0.000678717	0.000137782	0.000282394	0.000193308	0.000116514	0	0.000748649	0.000247402	0.00121035	0	2.33147e-05	0.000513394	0.00218783	9.72816e-05	0.000680564	8.5288e-06	5.44687e-05	0	0.000146968	8.59317e-06	3.4761e-05	0.00017871	0.000899268	5.96525e-05	9.8194e-05	3.29319e-06	0	4.44326e-05	0.000307363	0.000355886	7.96163e-05	0.00103273	8.18999e-05	0.000130512	0	0
PWY-6270	0.00488845	0.00814829	0.00676207	0.00441422	0.00613868	0.00474735	0.00565078	0.00505816	0.0049255	0.00663847	0.00766209	0.00839091	0.00490412	0.00744903	0.00533099	0.00467144	0.00904047	0.00584067	0.00596818	0.00608997	0.00637318	0.00484994	0.00449775	0.00380781	0.00590652	0.00609488	0.00521848	0.00641834	0.00434925	0.00470894	0.00326554	0.00517799	0.00502912	0.00388119	0.00353078	0.00437999	0.00233796	0.00371988	0.00394964	0.0048107	0.00416477	0.00613074	0.00774199	0.00602718	0.00483296	0.00366661	0.00539839	0.00306329	0
PWY-6277	0.012879	0.0103472	0.0155343	0.0107808	0.00653594	0.00821325	0.00664925	0.0102633	0.0129948	0.00917659	0.00922819	0.00956186	0.00609619	0.0100394	0.00692598	0.012415	0.0113985	0.0111763	0.00675278	0.0106307	0.00743419	0.00996875	0.0100745	0.00570789	0.00883372	0.0104402	0.00816083	0.00941219	0.00688772	0.0190485	0.0149375	0.0129142	0.00661647	0.00602487	0.00710384	0.00953876	0.011167	0.00603668	0.00659994	0.00649443	0.00739345	0.0117191	0.00914971	0.0106963	0.0076358	0.0057547	0.00917701	0.00543062	0.0126552
PWY-6281	0	0	0	0	0	0	0	0	0	0	0	0	0	0	0	0	0	0	0	0	0	0	0	0	0	0	0	0	0	0	0	0	0	0	0	0	0	0	0	0	0	3.45001e-05	0	0	0	0	0	0	0
PWY-6282	0.0029074	0.00391785	0.000283446	0.00441939	0.00412961	0.00373954	0.00450417	0.00318208	0.00168573	0.00252005	0.00224263	0.000212552	0.00410085	0.00460757	0.0046999	0.00223111	0.00150319	0.00278554	0.00387889	0.00237674	0.00361476	0.00417535	0.000527405	0.00529513	0.00300772	0.00447921	0.00369218	0.00313122	0.00418979	0.0014816	0.00066404	0.00089939	0.00415424	0.00441666	0.00439218	0.00244328	0.00257256	0.00386101	0.00379419	0.00539586	0.0025094	0.0013086	0.00164721	0.000923949	0.00439582	0.0043231	0.0024404	0.00451128	0
PWY-6284	4.77291e-05	0.000311333	0.00031398	0.00409563	0.00176888	0.0013591	0.0018218	0.00153265	0.00074411	0.000851268	0.000441409	3.87102e-05	0.00232497	0.000278506	0.00242982	0.000198086	0.00129578	0.000323674	0.00158054	0.000673537	0.00179507	0.00116315	0.000686253	0.0023053	0.00114122	0.00180623	0.00194533	0.00143276	0.00221733	0.00162273	0	0.000990507	0.00228038	0.0029487	0.00261612	0.000568161	0.00279286	0.00291057	0.00251639	0.0041122	0.000676879	0.000712566	0.00179827	0.000598702	0.00137587	0.0028777	0.00123474	0.00318899	0
PWY-6285	0	0.000562844	0	0.00415942	0.00262444	0.00211713	0.00272147	0.0022544	0.0010882	0.00131841	0.000787876	7.01867e-05	0.00311124	0.000533352	0.00331705	0.000373828	0.00115648	0.000598208	0.00239385	0.00113643	0.00256024	0.00181978	0.000688192	0.00328756	0.00177795	0.00276859	0.00261204	0.00217212	0.0030172	0.00146629	0	0.000226639	0.00306424	0.00367311	0.0033845	0.000987645	0.00221395	0.00347012	0.00309367	0.00477648	0.00110724	0.000949253	0.000944924	0.000773389	0.00219496	0.00361359	0.00176799	0.00385402	0
PWY-6305	0.00500597	0.00101762	0.00139684	0.00400536	0.0025574	0.00279847	0.00267783	0.00463665	0.00247724	0.003159	0.001892	0.00299655	0.00318273	0.003293	0.00371906	0.00281365	0.00381552	0.0017012	0.00190959	0.00228303	0.00206156	0.00254511	0.00164656	0.00484851	0.00240227	0.00426495	0.00297399	0.00258206	0.00353675	0.000520702	0.00238309	0.00276468	0.00301887	0.00481448	0.00269148	0.00203734	0.00131445	0.00432485	0.00497025	0.00320953	0.00503688	0.00297036	0.00460687	0.00425769	0.00407019	0.00500869	0.0022551	0.00527483	0
PWY-6307	0	0	0	3.03243e-06	0	0	0	0	0	0	0	0	0	0	0	0	0	0	0	0	0	0	0	0	0	0	0	0	0	0	0	0	0	3.48427e-07	0	0	0	0	0	0	1.7639e-05	0	0	0	0	0	1.15136e-06	0	0
PWY-6309	0	0	0	1.4959e-06	0	0	0	0	0	0	0	0	0	0	0	0	0	0	0	0	0	0	0	0	0	0	0	0	0	0	0	0	0	0	0	0	0	0	0	0	0	0	0	0	0	0	0	0	0
PWY-6313	0	0	0	4.03795e-06	0	0	0	0	0	0	0	0	0	0	0	0	0	0	0	0	0	0	0	0	0	0	0	0	0	0	0	0	0	4.64154e-07	0	0	0	0	0	0	2.29533e-05	0	0	0	0	0	1.53053e-06	0	0
PWY-6317	0.00289658	0.00223007	0.00404756	0.00703435	0.00385741	0.00445711	0.00428574	0.00358496	0.00449368	0.00600755	0.00396629	0.00801384	0.00356514	0.00255583	0.00389901	0.00285441	0.00513347	0.00537439	0.00245484	0.00587121	0.00371265	0.00481362	0.00681847	0.00381567	0.00621292	0.00249337	0.0047216	0.00500956	0.00476919	0.00942832	0.00220912	0.00465633	0.00421312	0.00397908	0.00375005	0.00518511	0.00925447	0.00356348	0.00325948	0.00393359	0.00752447	0.00592505	0.00809189	0.00614985	0.0042556	0.00414858	0.00562917	0.00334116	0.01414
PWY-6318	0	2.15003e-05	0	0	0.000102834	9.39602e-05	0.000148054	1.15603e-05	2.07317e-05	0	3.60226e-05	0	6.50614e-05	0	0.0001237	5.45821e-06	9.93361e-06	2.01246e-06	0	3.4349e-05	6.69032e-05	2.01496e-05	0	5.79758e-05	5.04101e-05	0	2.91415e-05	5.53326e-05	0.000173602	6.4971e-06	0	2.93361e-06	0.000181399	6.28314e-06	0.000149241	4.57399e-05	2.6521e-05	0.000190894	0.000108682	0.000118068	8.41013e-06	7.56317e-06	2.21593e-06	1.70812e-05	0.000149711	0.000231665	2.71791e-05	0.000151597	0
PWY-6349	0	0	0	0	0	0	0	0	0	6.13925e-05	0	0	5.08499e-05	0.000131024	3.28679e-05	9.41532e-05	0	0	0	0.000652639	0.000295733	3.37456e-05	0	0	0	0	3.4528e-06	0	0.000100192	0.00114158	0.000172708	0	0	2.83783e-06	0.000428427	1.71001e-05	0	0.000265977	0	0	0	0.000170768	0	0	0	0	0.000757987	0	0.000909956
PWY-6350	0	0	0	0	0	0	0	0	0	5.39207e-05	0	0	4.27759e-05	0.000123875	2.85402e-05	8.28819e-05	0	0	0	0.000616602	0.00028222	3.08953e-05	0	0	0	0	0	0	8.59992e-05	0.00104823	0.000128814	0	0	0	0.000368	1.44528e-05	0	0.000259815	0	0	0	0.000139609	0	0	0	0	0.000670007	0	0.000860405
PWY-6351	0	0	0	1.63244e-06	0	0	0	0	0	0	0	0	0	0	0	0	0	0	0	0	0	0	0	0	0	0	0	9.09554e-06	0	0	0	0	0	0	0	0	1.86488e-05	0	0	0	1.68939e-05	0	0	0	0	0	0	0	0
PWY-6352	0	0	0	1.87644e-06	0	0	0	0	0	0	0	0	0	0	0	0	0	0	0	0	0	0	0	0	0	0	0	0	0	0	0	0	0	0	0	0	0	0	0	0	0	0	0	0	0	0	0	0	0
PWY-6353	0.00129256	0.00118778	0.00104909	0.0046091	0.00368586	0.00334686	0.0045958	0.00301562	0.00187457	0.00326655	0.00329985	0.00384516	0.00507916	0.000560075	0.00367236	0.00176868	0.00272241	0.00122679	0.00440109	0.00210793	0.00383548	0.00208745	0.00242066	0.0049362	0.00285549	0.00121462	0.00372913	0.00155377	0.00407641	0.000786508	0.000482276	0.00179337	0.00406753	0.00443049	0.00431707	0.00346448	0.00251407	0.00504119	0.00478443	0.00165496	0.00362641	0.002215	0.00327233	0.00200744	0.00382828	0.00408924	0.00513338	0.00524995	0
PWY-6383	0	0	0	0	0	0	0	0	0	0	0	0	0	0	0	0	0	0	0	0	0	0	0	0	0	0	0	0	0	0	0	0	0	0	0	0	0	0	0	0	0	0	0	0	0	0	0	0	0
PWY-6385	0.0127148	0.0105894	0.0168069	0.00868278	0.00756201	0.00848178	0.00726611	0.0115524	0.0130657	0.0107217	0.0094309	0.0118016	0.0063474	0.00925393	0.00727346	0.012808	0.0125325	0.0119657	0.00741241	0.00948431	0.00855249	0.0101091	0.0115041	0.00593337	0.00915744	0.0100541	0.00833775	0.00957201	0.0069452	0.00771318	0.0157821	0.0146888	0.00684198	0.0066238	0.00588131	0.0108899	0.00949765	0.00574756	0.00640616	0.00642783	0.0073749	0.0116846	0.010276	0.0104852	0.00865551	0.00608132	0.0071545	0.00531222	0.0109336
PWY-6386	0.0131879	0.0102498	0.0172399	0.0097783	0.00721601	0.00849232	0.00708354	0.0113211	0.0130671	0.0109946	0.00915293	0.0122089	0.00585819	0.00904473	0.00700087	0.0130616	0.0137918	0.0122548	0.00699529	0.00996575	0.00823265	0.0102731	0.0119139	0.00541227	0.00929265	0.0100689	0.00840733	0.0095924	0.0068164	0.00756832	0.0159281	0.0147328	0.00664861	0.00616251	0.00568825	0.0106325	0.0099858	0.00501273	0.00588146	0.00604035	0.00810029	0.0119623	0.0106074	0.010343	0.0081828	0.00561592	0.0072362	0.00457744	0.0105194
PWY-6387	0.0130836	0.010353	0.0171017	0.0095571	0.00728828	0.00845425	0.00713493	0.0121471	0.0132906	0.0110447	0.00913931	0.0119366	0.00613066	0.00905438	0.00702618	0.0131383	0.0134216	0.0122138	0.00711484	0.00995013	0.00864942	0.0102789	0.0118513	0.00555906	0.00917357	0.0100905	0.00843614	0.00956529	0.00679448	0.00879151	0.0166048	0.0147568	0.00665296	0.00640162	0.00568746	0.0106737	0.00989178	0.00554733	0.0060868	0.00630238	0.00808035	0.0119985	0.0104475	0.0102735	0.00863807	0.00582003	0.00720861	0.00492539	0.0104477
PWY-6396	0	0	0	0.000717104	0	0	0	2.31485e-05	3.2442e-05	0	0.000136048	0	2.51006e-05	0.000113158	0	4.5275e-05	0	0	2.50766e-05	9.76524e-05	0	1.4341e-05	0	9.61643e-06	1.09784e-05	0	0	0	9.50383e-06	0	0	0	0	0	0	0	0	0	0	0	6.325e-05	8.33171e-06	0	0	0	0	0.000115691	8.11081e-06	0
PWY-6397	0	0	0	0	0	0	0	0	0	0	0	0	0	0	0	0	0	0	0	0	0	0	0	0	0	0	0	0	0	0	0	0	0	0	0	0	0	0	0	0	0	0	0	0	0	0	0	0	0
PWY-6404	0	0	0	0	0	0	0	0	0	0	0	0	0	0	0	0	0	0	0	0	0	0	0	0	0	0	0	0	0	0	0	0	0	0	0	0	0	0	0	0	0	0	0	0	0	0	0	0	0
PWY-6435	0	0	0	0	0	0	0	0	0	0	0	0	0	0	0	0	0	0	0	0	0	0	0	0	0	0	0	0	0	0	0	0	0	0	0	0	0	0	0	0	0	0	0	0	0	0	0	0	0
PWY-6467	0	0	0	0	1.42467e-05	0.000187467	0	0	0	0	0	0	0	0	4.50811e-05	0	0	0	0	0	0	6.5853e-05	0	0	6.6188e-05	0	0	7.41155e-05	0	0	0	0	6.22682e-06	0	0	0	0	0	5.06161e-06	0	0	0	0	0	0	0	0	0	0
PWY-6470	0.000413192	0.00150406	0.00170465	0.00323648	0.000402819	0.00109748	0.000801637	0.000637017	0.00206147	0.00160077	0.00198861	0.00124441	0.000302631	0.00232677	0.000896525	0.00241886	0.00326572	0.00108601	0.000954672	0.00326464	0.00127596	0.00164225	0.00518996	0.000270641	0.0016161	0.000425369	0.00183766	0.00153515	0.00233095	0.00509192	0.00021729	0.0008579	0.00197071	0.00059614	0.00181111	0.00215689	0.00842302	0.000222809	0.000461054	0.00113947	0.000658183	0.00217972	0.0021207	0.00275191	0.00129075	0.000195951	0.00169081	7.67942e-05	0.00909597
PWY-6471	0.00042039	0.00155155	0.0023274	0.00728825	0.000413788	0.00120909	0.00208037	0.0035882	0.00293622	0.0022333	0.0021444	0.00134366	0.00113233	0.00286006	0.00105165	0.00294808	0.00419697	0.00118494	0.000974873	0.00367748	0.00134984	0.00201168	0.00622815	0.000277613	0.00438505	0.00343301	0.00222356	0.00167295	0.00320224	0.00583365	0.00021934	0.000943156	0.00288213	0.000777187	0.00498442	0.00235948	0.00921079	0.000361354	0.0021896	0.00194972	0.00232129	0.0044827	0.00231769	0.00626956	0.00257446	0.000230024	0.00194646	0.000530346	0.0105748
PWY-6478	6.21953e-05	0.000282916	0	0	0.000916698	5.96742e-05	1.00117e-05	1.30076e-05	1.79962e-05	0.000171286	0.000503979	0	0.00040971	2.09392e-05	0.000209989	5.52869e-05	4.43533e-05	0.000127524	0.000918803	4.84696e-05	0.000472663	0.000173762	0	5.00503e-05	0.000167842	5.36442e-05	8.66621e-05	0	1.30966e-05	0	0	8.28308e-05	9.37295e-05	0	3.59724e-05	5.53529e-05	1.31951e-05	5.43104e-06	0	0	1.39803e-05	5.87619e-06	0.00043985	1.73587e-05	0.000305339	6.29773e-05	3.33875e-05	0	0
PWY-6507	0.00208716	0.000975149	0.000436658	0.00471475	0.00178918	0.00213768	0.00185979	0.00198276	0.00166639	0.00104914	0.00125112	0.00114041	0.00301931	0.0010813	0.00250174	0.00250503	0.00141947	0.00114662	0.00196547	0.00107824	0.00191942	0.00198656	0.00219179	0.00221089	0.00117538	0.00139639	0.00151576	0.000822876	0.0027514	0.0001621	0.000680356	0.00104788	0.00207986	0.00215336	0.00179667	0.0026744	0.000581677	0.00242435	0.00137384	0.00368046	0.00604919	0.00186524	0.00103133	0.00292134	0.00218951	0.00222978	0.00266236	0.00248391	0
PWY-6519	0.00307075	0.0043802	0.00026694	0.00151212	0.00430657	0.00386805	0.00448043	0.00220569	0.00178245	0.00247243	0.0025443	0.000256085	0.00386329	0.00448833	0.00392197	0.00232341	0.0015342	0.00267701	0.00357816	0.00245759	0.00328978	0.00346415	0.00048335	0.00468067	0.0031202	0.00445609	0.00299766	0.0033982	0.00358006	0.000661295	0.000801859	0.000936036	0.00391926	0.00407526	0.00325327	0.00274378	0.00146572	0.00374454	0.00356053	0.00440827	0.00225014	0.00139139	0.00175341	0.00111296	0.00347605	0.00414475	0.00247465	0.0043431	0
PWY-6527	0.00180749	0.0021959	0.00408352	0.0069416	0.00286986	0.00390668	0.00361978	0.00334487	0.00414025	0.00541512	0.00229652	0.00837586	0.00321167	0.00229375	0.00318456	0.00262337	0.00457539	0.00545766	0.00299009	0.00472131	0.00296883	0.00415371	0.0064456	0.0040204	0.00606274	0.00224867	0.00467075	0.00522603	0.00465897	0.0138558	0.00198748	0.00443071	0.00466694	0.00450144	0.0043591	0.00280927	0.0131878	0.00417259	0.00355911	0.00360637	0.00614969	0.00585919	0.00768015	0.00456204	0.0041216	0.00445568	0.00537677	0.00401249	0.0145084
PWY-6531	4.96816e-05	0.000184354	8.04449e-05	0.00111433	0.0022641	0.00112901	0.00153172	0.000785926	0.000270289	0.000571093	0.000584645	0.000129635	0.00172787	0.000520745	0.00127533	0.000179884	0.000176802	0.000164049	0.00108978	0.000716263	0.000937491	0.00056174	0.000347927	0.00287056	0.001061	4.6e-05	0.00113953	0.000505938	0.00163049	0.00276536	0.000394791	7.52599e-05	0.00160194	0.00220968	0.00229957	0.000424037	0.00543906	0.0027721	0.00250344	0.00241167	0.000298747	0.000366515	0.000455406	0.00093048	0.0010618	0.00268845	0.000892193	0.00351966	0.00458005
PWY-6538	0	0	0	0	0	0	0	0	0	0	0	0	0	0	0	0	0	0	0	0	0	0	0	0	0	0	0	0	0	0	0	0	0	0	0	0	6.94442e-06	0	0	0	0	0	0	0	0	0	0	0	0
PWY-6545	0.000163927	0.000251931	1.61514e-05	0.00109908	0.00198509	0.00230281	0.00149838	0.00144002	0.000807837	0.000611081	0.000667647	0.000159387	0.00167404	0.001021	0.00208455	0.00080266	0.000368689	0.000499657	0.000353312	0.000632795	0.00215377	0.000440252	0.000399605	0.00139155	0.00130161	0.000640184	0.0019844	0.000684939	0.00231504	0.000690884	0.000698691	4.02262e-05	0.00216229	0.00181166	0.00167113	0.000605846	0.000893941	0.00248714	0.00184798	0.00267942	0.00233358	0.000329435	0.000568375	0.000419852	0.00157832	0.00204942	0.00131031	0.00152959	0
PWY-6549	0.000710588	0.000192692	0.00042738	0.00132731	0.000851611	0.00111813	0.00145052	0.00169143	0.00106288	0.000973182	0.00068882	0.000358442	0.000735264	0.000731611	0.001305	0.000950383	0.0013501	0.00118317	0.00100619	0.000853761	0.00137722	0.00120315	0.000414815	0.000490009	0.00130786	0.000295938	0.000951961	0.000736262	0.00117488	0.000241616	0.000369757	0.000312556	0.00133785	0.000557753	0.00106659	0.000948389	0.000298241	0.000256611	0.000817711	0.00137278	0.00033602	0.00095274	0.000716455	0.00066654	0.00142571	0.0004378	0.00112311	5.1035e-05	0
PWY-6562	0	0	0	0.000373558	0.000184239	0	8.15409e-05	0	0	5.06301e-06	0	1.62733e-05	0.000102864	0.000581174	0.000233888	0.00028445	1.47252e-05	0.000537496	4.04809e-05	0	3.52044e-05	2.68436e-05	1.20839e-05	0	6.27018e-05	0	1.10511e-05	1.34216e-05	9.76256e-05	0.000121617	0	0	0.000230201	2.56335e-06	0.000132089	3.47829e-05	0	5.00348e-06	2.84051e-05	0.000222804	0.000374087	3.97457e-05	1.874e-05	6.1432e-05	0	0	1.36284e-05	7.81687e-05	0
PWY-6565	0	0	0	0	0	0	0	0	0	0	0	0	0	0	0	0	1.48982e-05	0	0	0	0	0	0	0	0	0	0	0	0	0.000184035	0	0	0	0	0	0	0	0	0	0	0	0	8.86044e-06	0	0	0	0	0	0
PWY-6572	0.00012541	0.000409683	0	0	0.000336565	0.000160156	0.000499852	2.4351e-05	3.03052e-05	6.21226e-05	0.00189062	4.30971e-05	9.15384e-05	4.13997e-05	0.000159162	0.000108268	9.6466e-05	0.000252834	0	0.000142985	0	0.000192442	2.16143e-05	7.44317e-05	9.01401e-05	0.000791005	0.000192349	0.000274885	2.62716e-05	0	5.51569e-06	9.6541e-05	0.000141074	6.18213e-05	0	0.00013783	2.05867e-05	2.44314e-05	0	0	0	0.000115843	0.000359479	0.000692614	5.38161e-05	9.36402e-05	5.81808e-05	0	0
PWY-6583	0	0	0	0	0	0	0	0	0	0	0	0	0	0	0	0	0	0	0	0	0	0	0	0	0	0	0	0	0	0	0	0	0	0	0	0	0	0	0	0	0	0	0	0	0	0	0	0	0
PWY-6588	2.29643e-05	0.000360547	3.09173e-05	0.000534841	0.000354765	0.000541348	0.000368748	0.00033744	0.000335624	0.000226468	0.000275762	5.18641e-05	0.000571892	7.19281e-05	0.000887535	0.000305545	0.000573754	0.000147109	0.000564646	0.000605549	0.000516282	0.00153576	0.00133813	0.00219248	0.00042843	0.000317113	0.000944192	0.000986974	0.000757225	0.000237234	0.000114063	0.00081122	0.00120188	0.001547	0.000697041	0.000504992	0.00029206	0.000931671	0.00221822	0.000712806	0.00128468	0.00047363	0.000191045	0.000154806	0.000802371	0.00085423	0.000231703	0.00199554	0
PWY-6590	6.66006e-05	0.000171652	0.00102916	1.02801e-05	0.000288453	0.000408646	0.000440103	0.000130092	0.000517592	0.000868274	0.000724305	0.000571728	0.000189529	0.000348876	0.000526494	0.000523733	0.00221909	0.000617779	0.000167462	0.000660824	0.000424929	0.00111726	8.85474e-05	0.000133482	0.00100987	0.000521208	0.002778	0.000202648	0.000925351	2.9061e-05	0.00016072	0.000548872	0.000463168	0.00044801	0.000899117	0.000711081	9.96797e-05	0.000877452	0.000777415	4.0738e-05	0.000779261	0.00102142	0.00123131	0.000391613	0.00139456	0.000199471	0.000232386	0	0
PWY-6594	0	0	0	0	0	0	0	0	0	0	0	0	0	0	0	0	0	0	0	0	0	0	0	0	0	0	0	0	0	0	0	0	0	0	0	0	0	0	0	0	0	0	0	0	0	0	0	0	0
PWY-6595	5.49687e-05	0.000248917	3.45695e-05	0.000676521	0.000128848	0.000284595	0.00108133	0.000514723	0.000367382	0.00112416	0.00114779	3.119e-05	0.000434725	0.000255283	0.000204254	0.000424333	0.000338514	0.000182648	0.000857707	0.000765262	0.00104981	0.00104544	0.00102295	7.72205e-05	0.000310028	0.000727541	0.00131969	0.000379646	0.000513326	0.000173342	2.32953e-05	1.70968e-05	0.000179544	6.25719e-06	0.000917048	0.000525002	0.000498677	0.000142056	0.000141588	0.000526306	0.000853135	0.000239264	0.000175679	0.000324976	0.000977311	3.23919e-05	0.00262179	0.000180687	0.00392744
PWY-6596	0	0	0	2.89274e-06	0	0	0	0	0	0	0	0	0	0	0	0	0	0	0	0	0	0	0	0	0	0	0	0	0	0	0	0	0	0	0	0	0	0	0	0	0	0	0	0	0	0	0	0	0
PWY-6598	0	0	0	9.09111e-07	0	0	0	0	0	0	0	0	0	0	0	0	0	0	1.71168e-05	0	0	0	0	0	0	0	0	1.25352e-05	0	0.000120389	0	0	0	0	2.19638e-05	0	3.65753e-05	0	0	0	2.34202e-05	0	0	0	0	0	0	0	0
PWY-6604	0	0	0	0	0	0	0	0	0	0	0	0	0	0	0	0	0	0	0	0	0	0	0	0	0	0	0	0	0	0	0	0	0	0	0	0	0	0	0	0	0	0	0	0	0	0	0	0	0
PWY-6606	0.000589689	0.000584934	0.00054728	0.00182713	0.0021991	0.00174211	0.00287662	0.00148492	0.000929605	0.00186411	0.00188429	0.00239005	0.00345653	0.000302237	0.00204452	0.000850491	0.00152929	0.000629114	0.00316106	0.00112112	0.00216135	0.0011417	0.00122766	0.00324461	0.00151889	0.000804661	0.00227653	0.000820227	0.00243314	0.000308361	0.000248045	0.000784065	0.00235696	0.00304002	0.00276741	0.00200887	0.000680068	0.00352405	0.00361587	0.000759275	0.00109294	0.00113147	0.00191606	0.000929104	0.00236793	0.00254131	0.00277377	0.00382746	0.0041218
PWY-6608	0.00145107	0.00100448	0.00110722	0.00484796	0.00408398	0.00455473	0.00506993	0.0043503	0.00168602	0.00381345	0.00276775	0.00474604	0.00666215	0.00370436	0.00481052	0.00175747	0.00226887	0.000947395	0.00508118	0.00271619	0.00453364	0.00212255	0.00314269	0.00668937	0.00304208	0.00170765	0.00449634	0.00119289	0.00487006	0.000463473	0.000573175	0.00144917	0.00622169	0.00591773	0.00597036	0.00301449	0.00153561	0.0069645	0.00541645	0.00243201	0.00523948	0.00210857	0.00330292	0.00271135	0.00412297	0.00636764	0.00417219	0.00723389	0.00659476
PWY-6609	0.0142767	0.0105128	0.014254	0.0109456	0.00677105	0.00860657	0.00757504	0.010571	0.0137364	0.0122518	0.00944143	0.0123313	0.00537971	0.00911367	0.00713284	0.0132478	0.0149571	0.0126658	0.00474314	0.0117592	0.00805691	0.0129578	0.0130803	0.00570594	0.00987935	0.0108651	0.00820727	0.01003	0.00706197	0.0132797	0.0179442	0.0135496	0.00632356	0.00499222	0.00629785	0.0122067	0.0127664	0.00507142	0.00535332	0.00648017	0.0093623	0.0123994	0.0115902	0.0120386	0.00754931	0.0048017	0.0116421	0.0054015	0.0183961
PWY-6612	3.55695e-05	0.000219822	0	0.00160142	0.00102823	0.000561436	0.00111033	0.00200902	0.000642833	0.000683535	0.00131494	0.000626062	0.00101696	0.000327139	0.000753777	0.000157757	0.000929018	0.00131153	0.00267094	0.000480801	0.00108323	0.00047831	0.00014897	0.000815	0.00129526	0.00115857	0.00153448	0.000756468	0.000860898	0.000338626	0	0.000652488	0.0012089	0.00189243	0.00133492	0.000251286	0.000761719	0.00216738	0.00096435	0.00043154	0.000274626	0.000546728	0.00132069	0.000384444	0.00109736	0.00132328	0.000759658	0.00167019	0
PWY-6630	0	0.000117748	0	0	0.000768197	0.00085891	0.000815279	0.00135028	0.00018346	0.000350449	0.000242214	0	0.00120033	0	0.000737393	2.75047e-05	7.9915e-05	1.03914e-05	0.000947347	0.000206849	0.000622126	0.000218189	0	0.000364453	0.000419305	0	0.000802389	0.00062591	0.0010189	4.4913e-05	0	1.51432e-05	0.00135087	0.00137408	0.000858615	0.00024672	0.000227036	0.00159292	0.000588909	0.00310001	4.19717e-05	4.4901e-05	1.12895e-05	0.000100459	0.000714158	0.00118525	0.000433524	0.000804165	0
PWY-6641	0	0	0	0	0	0	0	0	0	0	0	0	4.7154e-06	0	1.01996e-05	0	0	0	0	0	0	0	0	0	0	0	9.54261e-06	0	1.03689e-05	5.3818e-06	0	0	0	0	3.05371e-05	1.48109e-05	0	0	0	0	0	0	0	0	0	0	7.82359e-06	0	0
PWY-6654	0	0	0	0	0	0	0	0	0	0	0	0	0	0	0	0	0	0	0	0	0	0	0	0	0	0	0	0	0	0	0	0	0	0	0	0	0	0	0	0	0	0	0	0	0	0	0	0	0
PWY-6660	0	0	0	0	0	0	0	0	0	0	0	0	0	0	4.13927e-05	1.64923e-06	0	0	0	0	0	0	0	0	0	0	0	0	2.17255e-06	0	0	7.95606e-06	0	0	0	0	0	0	0	0	0	0	0	0	2.4603e-06	0	0	0	0
PWY-6690	0	8.09801e-05	0	0	0.000771045	0.000597991	0.000838644	0.000563515	0.000223353	0.000269222	0.000157359	0	0.00140701	0.000237054	0.000616005	0.000188274	3.0543e-05	3.65966e-05	0.000645767	0.000234971	0.000718668	0.000157792	0	1.90533e-06	0.000378582	0	0.000628881	0.000151746	0.000976217	0.000100378	0	8.72751e-06	0.00121208	0.00361854	0.00115309	0.000152158	0.000193822	0.00230121	0.000376278	0.000122936	4.74636e-05	4.73635e-05	4.33538e-06	9.13122e-05	0.000583765	0.00180692	0.000393484	0.00265952	0
PWY-6700	0.011928	0.0104276	0.0159085	0.00793828	0.00716904	0.00767302	0.00557419	0.00921944	0.010963	0.00994653	0.00822898	0.00981217	0.00478726	0.00732106	0.00635397	0.0100909	0.0127906	0.00963305	0.00618146	0.00754328	0.00663172	0.00794427	0.0105277	0.00470569	0.00797994	0.00756207	0.00688759	0.00850848	0.0058552	0.0168939	0.0165715	0.0126071	0.00488238	0.00473599	0.00419727	0.0104739	0.009335	0.00374214	0.00347492	0.00526555	0.00769815	0.0119981	0.00921122	0.0100092	0.0073927	0.0044698	0.00615985	0.00356767	0.00911157
PWY-6703	0.00620462	0.00921002	0.0091264	0.000522562	0.00545863	0.0057429	0.0049353	0.00357797	0.00497784	0.00512554	0.00675312	0.00508705	0.00364006	0.00712199	0.00347805	0.00505051	0.00528695	0.00511	0.00583218	0.00577386	0.0048552	0.00311331	0.00356093	0.00349605	0.0041296	0.00667573	0.00250421	0.00688152	0.00282961	0.000783109	0.0123062	0.00858845	0.00352693	0.0032151	0.00222945	0.00757162	0.00226504	0.00255788	0.00201655	0.0033288	0.00228995	0.00519365	0.00531958	0.00549645	0.00481832	0.00305516	0.00363434	0.00219789	0
PWY-6708	0	5.0297e-05	0	8.04343e-05	0.000284622	0.000212213	0.000454855	0.000418166	6.13225e-05	0.000121744	7.94009e-05	1.59088e-05	0.000748819	0.00010898	0.000404409	0.000286472	2.74362e-05	6.69304e-05	0.000153179	3.66118e-05	0.000336283	7.17536e-05	0	0.000263282	0.000166727	0	0.000339937	0.000183745	0.000393476	0.000102758	0	9.16539e-06	0.000650149	0.000558651	0.000682321	8.01004e-05	7.92729e-05	0.0010417	0.000542049	0.00157701	0.00117312	3.68676e-05	2.60909e-06	4.48036e-05	0.000301597	0.00068495	0.000189552	0.000742371	0
PWY-6728	0	0	0	0	0	0	0	0	0	0	0	0	0	0	0	0	0	0	0	0	0	0	0	0	0	0	0	0	0	0	0	0	0	0	0	0	0	0	0	0	0	0	0	0	0	0	0	0	0
PWY-6731	1.30487e-05	9.09071e-05	0	0.000272219	0.00109622	0.000835833	0.00127304	0.000645805	0.00026736	0.000538448	0.000253349	0.000109115	0.00224012	0.000691854	0.0016472	0.000470547	0.000427567	0.000903204	0.00201501	0.00035239	0.00309276	0.000242361	0	0.00216756	0.000737744	0.0004006	0.00156212	0.000239732	0.00154212	0.000198303	1.08923e-05	5.40897e-05	0.00176348	0.00182406	0.000984585	0.000264955	0.000582653	0.0023684	0.000807429	0.00132219	0.000544564	0.000303952	8.09664e-05	0.000231866	0.000974428	0.00223188	0.00069859	0.000765725	0
PWY-6737	0.0120077	0.00565776	0.0107775	0.00920177	0.00602728	0.00920686	0.00616678	0.00801367	0.00871793	0.0126212	0.0111292	0.016489	0.00510835	0.0047639	0.00737837	0.00871963	0.0129722	0.0110286	0.00421363	0.00986892	0.00634067	0.0124197	0.0134822	0.00631091	0.0120037	0.00941911	0.00813456	0.00759873	0.00765225	0.00589596	0.00853808	0.00993951	0.00665514	0.00552209	0.00634072	0.0121668	0.00197783	0.00548715	0.00737366	0.00461397	0.0112717	0.0135828	0.0155512	0.0146697	0.00827943	0.00618323	0.00704744	0.00634716	0.00610155
PWY-6748	0	0	0	0	0	0	0	0	0	0	0	0	0	0	0.000154826	0	0	1.17344e-05	0	0	0	0	0	0	0	0	0	0	4.04816e-06	0	0	5.6255e-06	0	2.51958e-06	0	0	0	0	0	0	0	0	0	0	1.64773e-06	0	0	0	0
PWY-6749	0.000142662	0.000308334	0.00144646	0	9.40125e-05	0.000179078	0	5.69513e-05	2.45445e-05	9.64396e-06	0.000886314	1.86657e-05	0.000542857	0.000304613	0.000250747	2.71888e-05	2.0665e-05	0.000245165	0	0.000170746	7.74466e-05	0.000328586	8.7245e-06	5.68695e-05	3.13142e-05	7.56376e-05	0.000213496	0.00138506	0.000175555	2.81789e-05	0	3.89229e-05	0.000139917	4.14056e-05	9.55261e-05	0.000107151	2.07768e-05	7.37073e-06	6.66243e-06	0	4.55342e-05	5.51358e-05	0.000236562	0.000436863	9.06155e-05	0.000160039	0.00110053	9.67636e-06	0
PWY-6763	0	0	0	0	0	0	0	0	0	0	0	0	0	0	0	0	0	0	0	0	0	0	0	0	0	0	0	0	0	0	0	0	0	0	0	0	0	0	0	0	0	0	0	0	0	0	0	0	0
PWY-6785	0	0	0	0.000181691	0	0	0	1.37365e-05	0	0	0	0	0	0	0	0	3.87553e-05	0.000559171	0	0	0	0	3.40163e-05	0	0	0	0	0	0	0	0	0	0	0	0	0	0	0	0	0	0	0	0	0	0	0	0	0	0
PWY-6797	0	0	0	7.54758e-05	0	0	0	3.64356e-05	8.82464e-06	0	0.000333132	0	0	0.000173347	0	0	0	4.16413e-06	1.98452e-05	0.000236435	0	0	0	0	0	0	0	0	0	0	0	0	0	0	0	0	0	0	0	0	4.67211e-05	0	0	0	0	0	0	1.39526e-05	0
PWY-6803	0	0.000146194	0	0.000977477	0.00136373	0.000869326	0.00135292	0.000993136	0.000219889	0.000405754	0.000250473	2.69337e-05	0.00197817	0.000786215	0.00151269	0.000479217	0.000229339	0.000164306	0.0012479	0.000312132	0.00104201	0.000259898	0	0.00243448	0.000594144	5.05562e-06	0.000953034	0.000316514	0.00206555	0.000132555	0	3.97862e-05	0.00165089	0.0023666	0.00191031	0.000322422	0.000315204	0.00220369	0.00238652	0.00278202	0.00252501	0.000258415	1.0705e-05	0.000210838	0.000952419	0.00227269	0.000553346	0.00251097	0
PWY-6823	0	5.07943e-05	0	0	0.000622483	0.000472539	0.000652067	0.000214757	0.00011165	9.77918e-05	6.02032e-05	1.44851e-05	0.000873114	0	0.000692838	3.9996e-05	6.44976e-05	1.73608e-05	0.000303999	0.000111139	0.000564432	0.000120934	0	0.000916271	0.000323698	1.71437e-05	0.000515911	0.00013694	0.00065777	7.88951e-05	0	1.68169e-05	0.000896812	0.00126166	0.000841283	0.000147976	0.00016671	0.001566	0.00130918	0.000165098	5.43409e-05	8.3671e-05	7.4371e-06	8.40293e-05	0.000372016	0.00100016	0.000350843	0.00171705	0
PWY-6834	0	0	0	0	0	0	0	0	0	0	0	0	0	0	0	0	0	0	0	0	0	0	0	0	0	0	0	0	0	0	0	0	0	0	0	0	0	0	0	0	0	0	0	0	0	0	0	0	0
PWY-6837	0	0	0	0	0	0	0	0	0	0	0	0	0	0	0	0	0	0	3.26372e-05	0	0	0	0	0	0	0	0	0	0	5.90731e-05	0	0	0	0	5.87724e-05	0	0	0	0	0	0	0	0	0	0	0	0	0	0
PWY-6842	0	0	0	0	0	0	0	0	0	0	0	0	0	0	0	0	0	0	0	0	0	0	0	0	0	0	0	0	0	0	0	0	0	0	0	0	0	0	0	0	0	0	0	0	0	0	0	0	0
PWY-6859	0.00158902	0.00387864	0.000351007	0.00229618	0.00044151	0.001618	0.000181691	0.000673042	0.00113337	0.000267685	0.00237018	0.00275254	0.000841823	0.000983863	0.00107922	0.00123504	0.000569332	0.00140112	0.00267501	0.00187059	0.000323958	0.000715011	0.00123348	0.00154549	0.001374	0.00207452	0.00157684	0.0022137	0.00168303	0.000629204	7.03459e-05	0.000875804	0.00166094	0.00173234	0.000864743	0.000809932	0.000367134	0.00107393	0.000592751	0.00107652	0.000640796	0.000381548	0.00114803	0.000113098	0.000353949	0.00112235	0.00112757	0.00100174	0
PWY-6863	9.79909e-05	0.000105565	0.000267334	1.90379e-05	0.0011433	0.000444217	0.000131424	0.0001359	0.000305883	0.000757303	0.000140819	0.00155826	0.000113949	8.03212e-05	0.000181436	7.46936e-05	0.000576112	0.000372423	0	0.000150172	0.000530008	0.000284468	5.67922e-05	8.21437e-05	9.48829e-05	9.53613e-05	5.52395e-05	0.000465154	0.000181622	6.38983e-05	0	0.000922668	0.000304613	0.000174084	0.00041963	0.000852158	3.2596e-05	4.20335e-05	0.000273067	0.000232807	0.000113315	0.00150391	0.00102445	0.000135091	0.000474881	0.000163893	3.8975e-05	0	0
PWY-6876	8.46164e-06	1.80656e-05	0	2.13701e-06	6.25077e-05	6.97591e-05	0.000141823	0	0.000278739	6.80317e-05	0.000146302	2.532e-05	2.59657e-05	0	2.39897e-05	5.40967e-05	4.65706e-05	0	6.59013e-05	0.000605549	5.66787e-05	2.02315e-05	0.00120369	5.2557e-05	0.000219212	1.78155e-05	0.000855113	1.9631e-05	0.00019772	0.000237234	0	5.04949e-05	4.13681e-06	0	0.000143026	9.52288e-05	0	4.69924e-05	1.47706e-05	0	5.44805e-05	1.46118e-05	0	3.70829e-05	0.000600311	5.30842e-05	0	1.56765e-05	0
PWY-6883	0	0	0	0	0	0	0	0	0	0	0	0	0	0	0	0	0	0	0	0	0	0	0	0	0	0	0	0	0	0	0	0	0	0	0	0	0	0	0	0	0	0	0	0	0	0	0	0	0
PWY-6892	0	0.00156711	0.000550877	0.000490265	0.00213892	0.00140293	0.00212506	0.00114874	0.000484154	0.000920296	0.000657227	0.000466755	0.00334264	0.000918298	0.00208056	0.000193197	0.00111046	0.000272032	0.00256722	0.000561549	0.00212653	0.000292785	0.000445666	0.00255412	0.00119612	0.000178636	0.00166822	0.00186913	0.0020796	0.000214807	0.000128835	0.000804773	0.00258378	0.00305889	0.00233263	0.000639677	0.000480904	0.00301511	0.00273597	0.00263156	0.00110447	0.000718254	0.000168867	0.000457308	0.00120088	0.00287712	0.00117076	0.00297109	0
PWY-6897	0.00923927	0.00630551	0.00820639	0.00605789	0.00427878	0.0052074	0.0036183	0.00575977	0.00754609	0.0049044	0.00478818	0.00565537	0.00355426	0.00339101	0.00382799	0.00833214	0.00346633	0.00696157	0.00443215	0.00429714	0.00451315	0.00443221	0.00369303	0.00352064	0.00449937	0.00498802	0.00366419	0.00514213	0.00405329	0.00119112	0.00535792	0.00855622	0.00350315	0.00356179	0.00281196	0.00436222	0.00180832	0.00314208	0.00315083	0.00375933	0.00615269	0.00500557	0.00488681	0.00595095	0.00495966	0.00355053	0.00393744	0.00320893	0.00388504
PWY-6901	0.00160555	0.00254263	0.00100896	0.00324208	0.0038814	0.00330491	0.00477658	0.00272791	0.00224523	0.0039643	0.00346172	0.00161234	0.00432721	0.00434708	0.00422643	0.00189923	0.00248108	0.00278854	0.0046624	0.00403297	0.00424337	0.0025576	0.00171129	0.00449612	0.00385887	0.00304075	0.00465718	0.00374717	0.00428203	0.00253431	0.00051932	0.00124075	0.00446783	0.00334817	0.00484255	0.00353668	0.00245025	0.00377042	0.00499138	0.00394361	0.00324154	0.00247797	0.00332358	0.00307707	0.00372478	0.00298749	0.00512261	0.00341744	0
PWY-6906	0	0	0	0	1.36051e-05	0	0	0	0	0	0	1.08718e-05	0	0	0	0	3.11622e-05	4.25872e-06	0	0	0	0	3.72606e-05	7.15423e-06	2.44264e-05	2.59003e-05	1.12011e-05	3.43006e-05	0	0	0	0	0	1.31669e-05	5.05397e-05	0	0	0	6.80077e-06	9.34759e-06	5.41042e-05	7.79252e-05	2.44234e-05	0	0	0	0	0	0
PWY-6936	0.00259296	0.00144433	0.00586824	0.00596667	0.00358385	0.0039422	0.00390229	0.0048906	0.00283784	0.00447109	0.00204219	0.00560128	0.00615867	0.00388995	0.00479344	0.00227588	0.00592818	0.00497592	0.00719159	0.00335571	0.00446995	0.00318227	0.00314453	0.00535179	0.00415978	0.0011681	0.00527939	0.00196177	0.00434835	0.00186673	0.00183573	0.00216252	0.00439344	0.00353198	0.00499725	0.00192027	0.00293597	0.00460404	0.00568072	0.00411684	0.00404296	0.004963	0.00492065	0.00255282	0.00586307	0.0043027	0.00479766	0.00523526	0.00792903
PWY-6944	0	0	0	0	0	0	0	0	0	0	0	0	0	0	0	0	0	0	0	0	0	0	0	0	0	0	0	0	0	0	0	0	0	0	0	0	0	0	0	0	0	0	0	0	0	0	0	0	0
PWY-6948	0	0	0	0	0	0	0	0	0	0	0	0	0	0	0	0	0	0	0	0	0	0	0	0	0	0	0	0	0	0	0	0	0	0	0	0	0	0	0	0	0	0	0	0	0	0	0	0	0
PWY-6953	2.13879e-05	0.000394888	0	0	0.00129931	0	0.000199396	1.09228e-05	1.47066e-05	0.000874533	0	0	8.89855e-05	0.000219317	0.00147285	1.35269e-05	1.85503e-05	2.04746e-05	0	0	0.00227534	7.67083e-05	0	0	1.08658e-05	5.63835e-05	6.09885e-05	8.1534e-06	0	0	0	0	2.35196e-05	0	0	0	0	4.05862e-05	2.27158e-06	0	0	0	1.27602e-05	0	0	9.08443e-06	0	0	0
PWY-6957	0	0	0	0	0	0	0	0	0	0	0	0	0	0	0	0	0	0	0	0	0	0	0	0	0	0	0	0	0	0	0	0	0	0	0	0	0	0	0	0	3.99274e-05	0	0	0	0	0	0	0	0
PWY-6969	5.45537e-05	0.000212344	0	0.00128615	0.00185518	0.00158463	0.00254002	0.00117004	0.000931646	0.00120759	0.000974862	0.000438539	0.00221972	0.00163852	0.00225528	0.00105289	0.000960895	0.000719925	0.00151644	0.00231424	0.00204073	0.0024108	0	0.00323219	0.00133701	0.000601622	0.00136273	0.00121902	0.00258274	0.000936733	8.62373e-05	0.000237854	0.00228248	0.00260506	0.00229471	0.00113825	0.000754301	0.00289858	0.00329127	0.00171076	0.000257144	0.00248453	0.000722135	0.00109087	0.00188104	0.00264622	0.000971768	0.00372937	0
PWY-6981	0	0	0	1.2113e-05	0	0	0	0	0	0	0	0	0	0	0	0	0	0	0	0	0	0	0	0	0	0	0	0	0	0	0	0	0	0	0	0	0	0	0	0	0	0	0	0	0	0	0	0	0
PWY-7003	3.77572e-05	0.000120041	8.28576e-05	0.00110915	0.000563507	0.000167357	0.0004657	0.000604644	0.00011512	0.00020274	0.000542895	0.000151351	0.000313584	0.000210959	0.00104671	0.000228673	0.000778315	0.000335811	0.000320314	0.000552838	0.00083436	0.00100363	0.000220499	7.28469e-05	0.00036658	0.000363172	0.000581352	0.00127224	0.0014703	0.000170472	0.000217955	0.000187053	0.00145951	0.000637277	0.00133422	0.000374943	0.000476194	6.35805e-05	0.00176366	0.00146552	0.0019916	0.000390723	0.000450853	0.000321911	0.000716934	9.39955e-05	0.00060191	0.000378525	0
PWY-7013	4.49898e-05	0.00014585	0.000126805	0	0.000692946	0.000676972	0.000337984	0.00084678	0.000264546	0.000409688	0.000206925	0.00042199	0.000218541	0.00166832	0.00136483	0.000960496	0.000599878	0.000453687	0.000296893	0.000509942	0.000311281	0.00051745	0.00261803	0.00329133	0.000445154	7.56331e-05	0.000535076	0.000492679	0.00244223	0.000211036	2.55265e-05	7.64497e-05	0.00199037	0.000414857	0.00288235	0.000783409	0.000267503	8.75294e-05	0.004745	0.00399292	0.00018569	0.00039464	0.000110841	0.000435858	0.00113829	4.73622e-05	0.000394244	0.00054326	0
PWY-7031	0	0	0	0	2.95713e-05	0	0	0	0	0	0	0	6.86727e-05	4.0798e-05	2.02989e-05	1.62432e-05	0	8.3392e-06	0	2.70907e-05	6.67475e-05	9.14198e-05	0	0	9.02311e-06	6.16852e-05	6.36846e-05	0	2.47293e-05	0	0	0	0	2.42471e-06	2.00623e-05	0	0	1.05264e-05	0	0	2.25762e-05	0	1.24816e-05	0	7.29625e-06	8.1804e-06	0.000496981	0	0
PWY-7039	0	0	0	1.42936e-05	3.50057e-06	6.92181e-06	0.000146714	0	0	0	0	0	7.98935e-06	0	8.74098e-05	1.40643e-05	0	0	0.000226336	0	0.00032751	2.81934e-05	0	0	1.46426e-05	0	2.25182e-05	1.89663e-05	3.33677e-05	0.000149613	0	0	0	0	0.000395698	3.77442e-05	6.02411e-05	0.000217803	0	6.67729e-06	1.91329e-05	0	2.84959e-06	3.70882e-05	1.00674e-05	0.000293603	0.000237777	0	0
PWY-7090	0	0	0	0	0	0	0	0	0	0	4.14438e-06	0	0	0	0	0	1.72241e-05	0	0	0	0	0	0	0	0	0	0	0	2.19535e-05	0	0	1.01996e-05	2.18704e-05	0	3.42066e-05	0	3.05816e-05	0	0	0	0	0	0	0	0	0	0	0	0
PWY-7094	0	1.43551e-05	0	2.97739e-05	0.00034991	0.00024133	0.000466782	0.000266463	4.41398e-05	7.84929e-05	2.93765e-05	0	0.000350692	0	0.000312076	0.000405547	6.51897e-05	4.39027e-05	0.000434101	7.86744e-05	0.000233761	8.80213e-05	0	0.00150534	0.000158634	0	0.000203526	0.0002702	0.000596985	3.53485e-05	0	1.45942e-05	0.000274201	0.000630466	0.00105947	4.56463e-05	0.000161407	0.000739191	0.00149346	0.00222325	0.00179858	5.69707e-05	0	5.19592e-05	0.000255449	0.000990994	8.36938e-05	0.00125403	0
PWY-7111	0.0140896	0.010359	0.0165419	0.0096724	0.0088398	0.00997845	0.00878312	0.0117779	0.014126	0.00996295	0.00975415	0.0126437	0.00789918	0.00979986	0.00747232	0.0126455	0.0105023	0.0124289	0.00895472	0.00995872	0.00854283	0.011112	0.0123303	0.00862346	0.0103318	0.0103616	0.0087489	0.010029	0.00909303	0.0156899	0.0176077	0.0144695	0.00841411	0.00846055	0.00829817	0.0117647	0.00324562	0.00898364	0.0109891	0.00769734	0.00983557	0.0112445	0.0113804	0.0102179	0.0105742	0.00887141	0.010611	0.0101737	0.00783939
PWY-7115	4.09325e-05	0.00010906	0.000165472	0.00178326	0.00128157	0.000958226	0.00127967	0.00101538	0.000736573	0.000724368	0.00030537	0.000692242	0.00165995	0.000761908	0.00137911	0.0008206	0.000401081	0.00157163	0.00138511	0.00075285	0.00130777	0.000467672	0.00067315	0.00178669	0.00148866	2.12563e-05	0.0017589	0.000537973	0.00159303	0.000914008	0	5.28981e-05	0.00186469	0.00218274	0.00256156	0.000347374	0.00178858	0.00251521	0.00236341	0.00333558	0.0030748	0.000739531	0.000144865	0.0016933	0.00101227	0.00186626	0.000652281	0.00182527	0
PWY-7117	0.000448484	0.00062522	3.97782e-05	0.00276986	0.00249388	0.0021297	0.00242689	0.00243775	0.00114364	0.00108518	0.00113279	0.000376265	0.00353559	0.00196693	0.00313225	0.00122012	0.00103983	0.00158089	0.00358953	0.00070321	0.00227837	0.00077892	0.000159953	0.00351259	0.0024533	0.000252894	0.00301868	0.000980549	0.00321372	0.000379631	0.000169894	0.000120375	0.00352101	0.00450245	0.00408866	0.000887031	0.000991197	0.00466526	0.00453576	0.00422111	0.00330177	0.000633849	0.000488301	0.000627026	0.00198987	0.00465507	0.00166975	0.00492364	0
PWY-7118	0	0	0	4.68314e-06	7.8705e-05	0	5.70859e-06	0	0	0	0	0	7.2483e-06	0.000148706	7.15448e-05	4.90346e-05	0	2.17865e-05	5.88236e-05	0	1.26095e-05	6.04959e-06	0	0	1.12805e-05	1.98817e-05	0	3.33957e-05	0.000141171	0.000231018	0	0	7.46919e-05	4.76449e-06	0.000470248	2.55081e-05	0.000106917	0	0.000174949	0.000101981	0.00130239	1.01923e-05	0	2.23386e-05	6.28633e-06	0	0	1.20503e-05	0
PWY-7124	0	0	0	0	0	0	0	0	0	0	0	0	0	0	0	0	0	0.000107724	0	0	0	0	0	0	0	0	0	0	0	0	0	0	0	0	0	0	0	0	0	0	0	0	0	0	0	0	0	0	0
PWY-7159	0	0	0	0	0	0	0	0	0	0	0	0	4.70622e-05	8.93299e-06	0	6.9198e-06	0	0	0	0	0	8.66942e-05	0	0	0	9.19434e-06	3.40934e-05	0	0	0	0	0	0	0	4.31452e-05	1.20197e-05	0	0	0	0	1.81083e-05	0	0	0	0	0	1.5518e-05	0	0
PWY-7165	0	0	0	0	0.000204557	9.8846e-06	0.000106338	0	7.6625e-06	0	0	0	0.000128547	0	0.000497936	6.33347e-05	0	3.70865e-05	0	0	4.59638e-05	2.25467e-05	0	0	0.000100759	0	3.05148e-05	0	0.000520394	5.04681e-05	0	8.71952e-06	0.000231335	1.43769e-05	0.000790109	0.000107507	3.13863e-05	3.29665e-05	0.000788231	0.000357123	8.58449e-05	4.07419e-05	0	6.40165e-05	4.16537e-05	0	9.57597e-05	0.00013491	0
PWY-7184	0.000163544	0.000273254	1.61483e-05	0.00112521	0.00234943	0.00252977	0.00204252	0.00143697	0.000805095	0.000612759	0.000697218	0.000159531	0.00288331	0.00117158	0.00221057	0.000798414	0.000369564	0.000498405	0.0019441	0.000648521	0.0022071	0.000444677	0.000401288	0.00261331	0.00131881	0.000658767	0.00198658	0.000743161	0.00231162	0.000856526	0.000734141	4.02184e-05	0.00257453	0.00326132	0.00317828	0.000638319	0.00106016	0.00334463	0.00213459	0.00387298	0.00225331	0.000330281	0.0005729	0.000422593	0.0019424	0.00295272	0.00139079	0.00272342	0
PWY-7187	0	0	0	0.000169926	0.000430977	0.000659926	0.000440715	0.000434242	0.000182889	0.000147939	4.78787e-05	6.99651e-05	0.000932478	0.000355583	0.00107227	0.000323266	0.000161168	0.000706571	0.000211182	0.000143817	0.00026164	9.79816e-05	0	0.00167461	0.000244911	0	0.000383151	0.000225033	0.000827396	0.000184955	0	1.42062e-05	0.000577665	0.000978324	0.00138475	9.71721e-05	0.000405515	0.000940788	0.00178595	0.00183519	0.00179767	6.88596e-05	4.99728e-05	9.4386e-05	0.000416728	0.000931831	0.000220083	0.00156266	0
PWY-7196	0	0	0	8.53595e-06	0	0	0	0.000200997	4.27841e-05	0	0.000228166	0.000179303	0	0.00013696	0	0.000125439	0.000188258	0	7.68863e-05	0.000230599	0	0	0	0	0.000190879	0	3.31798e-05	0	0.000344713	0	0	0	0	0	0.000178826	0	0	0	0.000139114	0	0.000245093	5.7617e-05	0	2.07985e-05	0	0	0.000124377	2.55688e-05	0
PWY-7197	0.00233436	0.00208644	0.00182997	0.00268408	0.00275547	0.00289992	0.00223446	0.00226278	0.00189206	0.00284043	0.00167168	0.00256967	0.00227494	0.00373651	0.00258706	0.00274627	0.00183494	0.00208292	0.00345992	0.00356083	0.00342413	0.00226511	0.00275769	0.0019709	0.00250215	0.00427152	0.00250581	0.00373914	0.00244109	0.0071833	0.00182414	0.00310759	0.00234372	0.00242261	0.00372362	0.00247389	0.00915695	0.00265191	0.00158155	0.00369636	0.00221659	0.00246549	0.00229109	0.00269281	0.00229168	0.00235229	0.00321103	0.00193009	0.00816413
PWY-7198	0.000140492	0.000500466	0.000497076	0.00293458	0.000896633	0.0021803	0.00154206	0.00049464	0.000666419	0.00183464	0.00143401	0.000236768	0.000632643	0.0009117	0.00130158	0.000848621	0.0014048	0.000401559	0.00155848	0.00238365	0.00158386	0.00157606	0.00261081	0.000236832	0.00115254	0.00200677	0.00180031	0.000571321	0.00143121	0.00281117	0.000604632	0.000105549	0.000660344	0.000210615	0.00309909	0.00212763	0.00140297	0.00236474	0.00205616	0.00355853	0.00152874	0.00105073	0.000534613	0.000657383	0.00174782	0.00124365	0.00294337	0.00102548	0.00730825
PWY-7199	0.00856591	0.010025	0.00937765	0.00625827	0.00585622	0.0059849	0.00578838	0.00625953	0.00863294	0.00840952	0.00803577	0.00719453	0.0038669	0.00700518	0.00518907	0.00893418	0.00989691	0.00806026	0.00506101	0.00796927	0.00588493	0.00825626	0.00914409	0.00378955	0.00641801	0.00781553	0.00548074	0.00791824	0.00468076	0.00674828	0.00409284	0.00905236	0.00451676	0.00360837	0.00348692	0.00860121	0.00873047	0.00340229	0.00289362	0.00384029	0.00394844	0.00890001	0.0074561	0.0076507	0.00512865	0.00339419	0.00583226	0.00288187	0.0129323
PWY-7200	0	0	0	0	0	4.00017e-05	0	5.45012e-05	0	1.90928e-05	0	0	2.06501e-05	0	0.000535314	0	0.000302328	0	9.55277e-05	0	0	0.000124182	2.5729e-05	0	0	0.000812873	8.29703e-05	0	1.26289e-05	4.57164e-05	0	0	0	0	0	3.16815e-05	0.00010398	1.17014e-05	3.11087e-05	0	0	0.000152912	0	3.89641e-05	0	1.41813e-05	0.000108872	0	0
PWY-7204	0	0.000129031	0	0.000245509	0.00141134	0.000734198	0.00124247	0.000393339	0.000177409	0.000323924	0.000302685	0	0.00214848	7.28761e-05	0.00109659	5.99472e-05	0.000140485	1.82524e-05	0.000737847	0.000223167	0.00109495	0.000511326	2.72637e-05	0.00133633	0.000569322	4.80914e-05	0.000990155	0.000199089	0.00094275	0.000120983	0	1.31515e-05	0.0015333	0.00203426	0.00134603	0.000440565	0.000698328	0.00218798	0.00149567	0.000808144	0.000886869	0.000124378	8.80966e-06	0.000150951	0.000854409	0.00207547	0.00115341	0.00240215	0
PWY-7208	0.00615672	0.00343307	0.00384826	0.00354036	0.00541685	0.00395772	0.00396189	0.00542961	0.00316287	0.00403614	0.00489397	0.00421008	0.00425492	0.00581924	0.00425475	0.00418558	0.00270707	0.00366524	0.00616975	0.0052978	0.00462399	0.00325709	0.00424946	0.00286466	0.00376495	0.00591225	0.00359839	0.00604327	0.00313747	0.00949534	0.00284603	0.00489737	0.00366054	0.0034264	0.00446922	0.0034974	0.0104814	0.00344719	0.0021702	0.00468884	0.00272887	0.00345737	0.0045717	0.00363132	0.003175	0.00300849	0.00468533	0.00253944	0.00987675
PWY-7209	0	0	0	0	9.03642e-05	0.000135023	0.000231113	0.000209597	4.1312e-05	0.00015463	5.87706e-05	9.19629e-05	0.00010804	6.02399e-05	0.000142791	4.35064e-05	9.48484e-05	0	0.00014858	2.72527e-05	0.000223386	9.49295e-05	0	0.000163226	0.000157674	0	0.000669689	3.75248e-05	0.000349381	1.70677e-05	4.07966e-05	0	0.00017247	0.000624019	0.000818672	7.32656e-05	8.48988e-05	0.000666047	0.000487434	1.22965e-05	0.000311559	3.95371e-05	0	2.30605e-05	0.000217004	0.000814679	0.000164902	0.000196507	0
PWY-7210	0.000179702	0.000228386	1.79136e-05	0.000700383	0.00115964	0.00245269	0.00180989	0.000554011	0.00083183	0.000125101	0.000654035	0.000175098	0.000825431	0.000612519	0.000987356	0.000850142	0.000137048	0.000530886	0.000410777	0.000432041	0.000757254	0.000119938	0.000434269	0.00032453	0.000362149	0.000712538	0.00197093	0.000252834	0.000614544	0.000655745	0.000760535	4.45958e-05	0.000854452	0.000292192	0.00137142	0.000298527	0.00085117	0.00254894	0.0010072	0.00380208	0.000610938	0.000184819	0.000608058	0.000457484	0.000711712	0.00151961	0.000177527	0.00121538	0
PWY-7211	5.529e-05	0.000295304	3.06228e-05	0.000951564	0.00169321	0.00226573	0.00222835	0.00152887	0.00111484	0.000812097	0.000855042	0.000278292	0.00131293	0.000893813	0.00147404	0.00114337	0.000593878	0.000660665	0.00066968	0.000581566	0.00116838	0.000193023	0.0006683	0.000550062	0.000575496	0.000156358	0.00220235	0.000389951	0.000964853	0.000763716	0	7.81007e-05	0.00131288	0.000500068	0.00191816	0.00089125	0.00108016	0.00309779	0.0015249	0.00120559	0.000961991	0.000602623	0.000920635	0.000521288	0.00196434	0.00210659	0.0004184	0.00177641	0
PWY-7218	0	0	0	5.10156e-06	0	0	0	0	0	0	0	0	0	0	0	0	7.29363e-06	0.00013428	0	0	0	0	1.64818e-06	0	0	0	0	0	0	0	0	0	0	0	0	0	0	0	0	0	0	0	0	0	0	0	0	0	0
PWY-7219	0.0156716	0.0119585	0.0195522	0.0120853	0.00871027	0.0104417	0.00790693	0.0129216	0.0152546	0.0138828	0.0104132	0.0149497	0.00600232	0.0115449	0.00811337	0.0140359	0.0172015	0.0144819	0.00772525	0.0124333	0.0102792	0.0127163	0.0137344	0.00630947	0.0115174	0.0121297	0.0110204	0.0117137	0.00796689	0.0242633	0.0211364	0.0168149	0.00703289	0.00617092	0.00740209	0.0131863	0.0128195	0.00528946	0.00592768	0.00723146	0.010628	0.0172876	0.0126903	0.0131883	0.00988003	0.00584852	0.0128818	0.00437406	0.0157795
PWY-7220	0.00567336	0.0102209	0.00260598	0.00304644	0.00707757	0.00487307	0.00603892	0.00468406	0.00245513	0.00330714	0.00647016	0.00333745	0.00480178	0.00731525	0.00433229	0.0033898	0.0020735	0.00277741	0.00713726	0.00492061	0.00425377	0.002739	0.00369922	0.00342585	0.00328239	0.00658845	0.00314756	0.00644269	0.0030501	0.00691719	0.0023226	0.00377002	0.0038037	0.00453203	0.00466301	0.00323464	0.0111396	0.00388057	0.00194125	0.00472499	0.00262168	0.00266596	0.0040197	0.00349234	0.00277009	0.00413656	0.00417669	0.00268563	0.0102866
PWY-7221	0.0129964	0.0109914	0.0168461	0.00842246	0.0070947	0.00832248	0.00729319	0.0107032	0.0129627	0.0113692	0.00975451	0.0107898	0.00611664	0.0101513	0.00690341	0.0124804	0.0108174	0.0116891	0.00699255	0.0104215	0.00839247	0.0115953	0.012078	0.00581483	0.00954495	0.0109434	0.006862	0.0095588	0.00666476	0.0132457	0.0180732	0.0138163	0.00690452	0.00579403	0.00588313	0.0106807	0.0113215	0.00527933	0.00588666	0.00622644	0.00757882	0.0125346	0.0114517	0.0106673	0.00911586	0.00507899	0.0102449	0.00452595	0.0120018
PWY-7222	0.00567336	0.0102209	0.00260598	0.00304644	0.00707757	0.00487307	0.00603892	0.00468406	0.00245513	0.00330714	0.00647016	0.00333745	0.00480178	0.00731525	0.00433229	0.0033898	0.0020735	0.00277741	0.00713726	0.00492061	0.00425377	0.002739	0.00369922	0.00342585	0.00328239	0.00658845	0.00314756	0.00644269	0.0030501	0.00691719	0.0023226	0.00377002	0.0038037	0.00453203	0.00466301	0.00323464	0.0111396	0.00388057	0.00194125	0.00472499	0.00262168	0.00266596	0.0040197	0.00349234	0.00277009	0.00413656	0.00417669	0.00268563	0.0102866
PWY-7224	0	0	0	0	0	0	0	0	0	0	0	0	0	0	0	0	0	0	0	0	0	0	0	0	0	0	0	0	0	0	0	0	0	0	0	0	0	0	0	0	0	0	0	0	0	0	0	0	0
PWY-7228	0.00794331	0.0107361	0.0045271	0.00449407	0.00722199	0.0062013	0.00683471	0.00653156	0.00413326	0.00515046	0.00790591	0.00513073	0.00545274	0.00870842	0.00538401	0.00536401	0.00353629	0.00449991	0.00719993	0.00680319	0.00573237	0.00445869	0.00574078	0.0043771	0.00491308	0.00830298	0.00441034	0.0078931	0.00421921	0.00962252	0.00413929	0.00595412	0.00496796	0.00514269	0.00527792	0.0050302	0.0114142	0.00458461	0.00293925	0.00550579	0.00392228	0.00442063	0.00600044	0.00529688	0.00428016	0.00469057	0.00600292	0.00341095	0.0113506
PWY-7229	0.0106899	0.0116847	0.00655096	0.00700148	0.0081785	0.00815895	0.00737189	0.00876184	0.00640089	0.00758711	0.00918522	0.00736657	0.00579721	0.0101785	0.00675394	0.00759899	0.00587866	0.00658484	0.00783646	0.00917411	0.00750998	0.00671585	0.00824485	0.005353	0.0069563	0.0100131	0.00675253	0.00987077	0.00568459	0.0129508	0.0068334	0.00849652	0.00600044	0.00578956	0.00647894	0.00739798	0.0125709	0.0050953	0.00406998	0.00657955	0.00595299	0.00688832	0.00791393	0.00768247	0.00609611	0.00533195	0.00810644	0.00392625	0.0133726
PWY-7234	0.000628549	0.000988089	1.57078e-05	0.00699089	0.00206242	0.00270352	0.00258508	0.00261142	0.00346734	0.00325932	0.0014723	0.000401913	0.00332247	0.00497276	0.00240047	0.00232899	0.00140012	0.00210725	0.00209311	0.00368035	0.00239568	0.00580246	0.00221745	0.00271051	0.00347289	0.00632629	0.00427439	0.00191381	0.00293709	0.00732755	0.000631106	0.000787492	0.00313918	0.00306017	0.00443202	0.00227956	0.00866914	0.00328597	0.00330703	0.00391019	0.00287615	0.00138104	0.000845014	0.00344057	0.00339563	0.00304143	0.00255882	0.00296688	0.00734965
PWY-7235	0	0	0	0	4.42948e-05	0	0	0	0	0	0	0	0	0	1.37373e-05	0	0	0	3.19127e-05	0	0	0	0	0	0	0	0	1.77567e-05	0	0.000238772	0	0	0	0	7.26532e-05	0	6.62292e-05	0	0	0	0.000214584	0	0	0	0	0	0	0	0
PWY-7237	0.00851247	0.00619966	0.00990638	0.00650293	0.0072776	0.00522391	0.00585959	0.00473737	0.00853706	0.00503643	0.0169219	0.00872808	0.00356201	0.00239094	0.0030219	0.00597037	0.00575601	0.00946499	0.00345431	0.00250702	0.00314782	0.00366753	0.00247112	0.00540132	0.00388553	0.00566048	0.00164641	0.00828013	0.00396557	0.000244091	0	0.00860031	0.00271622	0.00170976	0.00215233	0.00492232	0.00101479	0.00142543	0.00345053	0.00317495	0.00955357	0.00442748	0.00718752	0.00805873	0.00189701	0.00188738	0.00457807	0.00285819	0
PWY-7242	0.00261689	0.00186222	0.000558362	0.00432927	0.00201615	0.00282424	0.00195623	0.00260115	0.00166329	0.00143774	0.000795864	0.00113551	0.00297997	0.000526519	0.00293163	0.00251009	0.00102929	0.0012195	0.00175594	0.00059001	0.00206649	0.00199825	0.00213327	0.00221362	0.00158964	0.00139801	0.0014652	0.000821758	0.00259703	0.00014058	0.00105493	0.00104916	0.00211618	0.00220963	0.00173773	0.00149514	0.000579532	0.00248641	0.00139798	0.00242496	0.00547154	0.00189836	0.00122695	0.00375115	0.00192828	0.00229804	0.00276703	0.00238008	0
PWY-7245	0	0	0	0	1.1369e-05	0	6.29945e-05	0	3.31376e-06	0	0	0	9.26927e-06	0	0.000229926	0.000245508	0	2.17467e-05	0	0	0	0	0	0	1.72227e-05	0	0	3.20254e-05	0.000104116	0	0	0	0.000308877	3.54698e-06	0.000422726	0	1.32492e-05	1.57651e-05	7.82578e-06	8.55746e-05	0.000487327	0	0	0	0	0	0	0.00010864	0
PWY-724	0.00689667	0.00619679	0.00692921	0.00623147	0.00566185	0.00650273	0.00561253	0.00589809	0.007214	0.00750257	0.00727999	0.00823786	0.00508495	0.00690776	0.00566357	0.00677127	0.00877935	0.00733473	0.00571338	0.00751433	0.0060086	0.00818164	0.00823839	0.00472863	0.00701826	0.00753749	0.00646094	0.00669074	0.00548364	0.00577226	0.00672924	0.0073234	0.0052879	0.00439295	0.00511656	0.00931229	0.00268099	0.00433747	0.00532461	0.00464797	0.00555104	0.00876639	0.00810749	0.00756473	0.00662539	0.00434815	0.00681389	0.00414764	0.00356743
PWY-7254	4.12315e-05	0.000128403	0	0.00134155	0.00135085	0.00107678	0.00190275	0.00100239	0.000331693	0.000677267	0.00052839	5.70324e-05	0.00176453	0.00100751	0.00189995	0.000581859	0.000498689	0.000303749	0.00114239	0.000680742	0.00143792	0.00063043	1.06983e-05	0.00287451	0.000953935	0.00030733	0.00109218	0.000530214	0.00230999	0.000463244	0	4.17273e-05	0.00184441	0.00228205	0.00226456	0.000594228	0.000553434	0.00262323	0.00369295	0.00125664	0.000164727	0.000571169	4.16071e-05	0.000404518	0.00123934	0.00230462	0.000711661	0.00359413	0
PWY-7255	0	0	0	0	0	0	0	0	0	0	0	0	0	0	0	0	0	0	0	0	0	0	0	0	0	0	0	0	0	0	0	0	0	0	0	0	0	0	0	0	0	0	0	0	0	0	0	0	0
PWY-7268	0	0	0	0	8.58824e-06	0	5.02496e-05	0	2.54177e-06	0	0	0	6.97774e-06	0	0.000216791	0.000497056	0	1.8221e-05	0	0	0	0	0	0	1.33608e-05	0	0	2.55661e-05	8.597e-05	0	0	7.55976e-06	0.000277099	2.66441e-06	0.000404894	0	1.21891e-05	1.18828e-05	5.93416e-06	6.63539e-05	0.00154692	0	0	0	0	0	0	8.52462e-05	0
PWY-7269	0	4.68417e-05	0	0.000170797	0.000747918	0.000373732	0.000507059	0.00055641	7.43901e-05	0.000166152	0.000432075	0	0.00112338	0.000433153	0.000537003	0.000337391	4.25724e-05	0.00010321	0.000229008	0.000184486	0.000476163	0.000114403	0	3.07761e-05	0.000255443	0	0.000475463	0.000260911	0.000543416	0.00010314	0	5.04109e-06	0.000871807	0.00102092	0.000895198	0.000149494	3.57801e-05	0.00136915	0.000345524	0.00117545	0.00128762	4.91693e-05	0	7.77418e-05	0.00037119	0.0014357	0.000272427	0.00106458	0
PWY-7270	0	0	0	0	0	0	0	0	0	0	0	0	0	0	0	0	0	0	0	0	0	0	0	0	0	0	0	0	0	0	0	0	0	0	0	0	0	0	0	0	0	0	0	0	0	0	0	0	0
PWY-7279	0	3.85724e-06	0	6.62828e-05	0	0	0	1.06296e-05	0	0	0	0	0	0	0	0	0	9.17876e-06	0.00012319	4.65283e-05	0	0	0	0	0	0	0	0	0	6.50153e-05	0	0	0	0	1.25414e-05	0	0	0	0	0	0	0	0	0	0	0	0	0	0
PWY-7282	0.00128021	0.0057517	0.000407191	0.00163259	0.00443735	0.00415734	0.00431656	0.0021239	0.00240104	0.00382659	0.00476946	0.00518152	0.00329115	0.00265085	0.00381906	0.00386683	0.00271378	0.00426486	0.00214202	0.00243529	0.00306176	0.0030456	0.00374647	0.00415691	0.00441738	0.00421361	0.00341212	0.00411948	0.0037532	0.00043703	0.00109994	0.0023598	0.00374766	0.00384989	0.00318215	0.00408537	0.00151614	0.00368098	0.00353381	0.00348181	0.00293811	0.00452566	0.00437855	0.00566308	0.00434672	0.00407362	0.00337911	0.00426056	0
PWY-7283	0	0	0	0	0	0	0	0	0	0	0	0	0	0	0	0	0	0	0	0	0	0	0	0	0	0	0	0	0	0.000227135	0	0	0	0	0	0	0	0	0	0	0	0	0	0	0	0	0	0	0
PWY-7286	0	0	0	0	0	0	0	0	0	5.02365e-05	0	0	4.07906e-05	0.000142654	2.32793e-05	8.4696e-05	0	0	0	0.000703026	0.000368973	2.29666e-05	0	0	0	0	0	0	1.61507e-05	0.00125707	0.00016389	0	0	3.13224e-06	0.000441117	1.29633e-05	0	0.000299801	0	0	0	0.000153573	0	0	0	0	0.000821228	0	0.00140624
PWY-7288	0	0	0	0	0	0	0	0	0	0	0	0	0	0	0	0	0	0	1.96431e-05	0	0	0	0	0	0	0	0	0	0	8.45228e-05	0	0	0	0	5.63839e-05	0	0	0	0	0	0	0	0	0	0	0	0	0	0
PWY-7290	0	0	0	0	0	0	0	0	0	0	0	0	0.000123593	0	0	0	0	0	0	0	0	0	0	0	0	0	8.61166e-06	0	0	0	0	0	0	0	0	0	0	0	0	0	0	0	0	0	0	0	0	0	0
PWY-7294	0	3.36204e-05	0	0.000163285	1.96495e-05	4.13194e-05	3.74831e-05	2.90695e-05	0	0	0	0	0	0	8.49947e-05	1.45463e-05	0	1.26217e-05	1.70211e-05	1.09764e-05	0.000124681	0	0	0	2.61407e-05	0	8.21829e-05	6.98195e-05	5.28737e-05	0	0	0	1.52701e-05	0.00119049	0.000427834	8.02067e-06	5.77697e-05	0.000340883	0	0	0	4.91005e-05	0	0	6.79027e-05	0	8.2494e-05	2.42449e-06	0
PWY-7295	0	0	0	0	0	0	0	0	0	0	0	0	0	0	0	0	0	0	0	0	0	0	0	0	0	0	0	0	0	0	0	0	0	0	0	0	0	0	0	0	0	0	0	0	0	0	0	0	0
PWY-7312	0	0.00155857	0	0	0	0.000827264	0	8.04763e-06	0.000206156	6.97397e-05	3.32415e-05	0.00117222	6.72671e-05	0.000103533	0	0.000337213	0.000500138	8.27926e-05	0	5.1747e-05	0	0.000369978	0.00117848	0.00058423	0	0.00101225	0	0.000180594	1.18538e-05	0	0	0.00016625	0.000921716	0.000156148	0	0.00578652	0	1.34475e-05	0	1.10299e-05	8.17344e-05	2.36189e-05	0	5.93362e-05	0	0.000392203	0	0	0
PWY-7315	0	8.7767e-05	1.33079e-05	0.000539903	0.00212494	0.00035332	0.000617746	0.000791202	0.000173982	0.000237779	0.000150717	6.02809e-06	0.00453093	0.000461189	0.000690038	0.000423009	0.000240239	0.000166261	0.00524227	0.000158344	0.00358323	0.00105581	0.000411939	0.000443649	0.00106543	0.000567655	0.000668735	0.000633062	0.000814442	9.97108e-05	0.000214927	0.00012831	0.00127608	0.00146043	0.00116285	0.000274032	0.000171262	0.00169368	0.00102521	0.00272273	0.00211619	0.00026472	8.81212e-05	0.000118031	0.00104652	0.00140522	0.00131865	0.000998516	0
PWY-7316	0	0.000568611	0	0	0.00128964	3.95429e-05	0	2.22317e-05	4.48797e-05	0.00119717	6.63476e-05	0	0.00383178	0	0.0036537	2.21324e-05	3.13923e-05	2.87021e-06	0.00340053	0.000144224	0.00220773	0.000384934	3.96818e-05	8.79099e-05	0.000101325	8.48535e-05	4.62508e-05	0	0.000119796	0	0	9.13038e-06	0.000522554	0	0.000110832	0.00025724	0	3.18944e-05	3.46468e-06	0	5.33107e-05	0	0.000762785	3.22491e-06	0.000746412	0.000146382	1.12378e-05	0	0
PWY-7317	0	3.70787e-05	0	0	0	0	0	0	0	9.70094e-06	0	0	8.1327e-05	5.96283e-05	0	9.88171e-06	0	8.74181e-06	0	0	0	0.00010497	0	0	0	1.97455e-05	0	0	0	0	0	0	0	0	0	0	0	0	0	0	0	0	0	0	0	1.2822e-05	0	0	0
PWY-7323	0.000717308	0.000970655	0.000350748	0.000732606	0.00228214	0.00386989	0.00281091	0.00142886	0.00189638	0.0025808	0.00154863	0.00270863	0.0020961	0.00236502	0.00227113	0.00275869	0.00206775	0.00191944	0.00140289	0.00233393	0.00138375	0.00227453	0.0026161	0.00363335	0.00269891	0.0036927	0.00278393	0.0015976	0.00256417	0.000321651	0.0010936	0.00119325	0.0026165	0.00147759	0.00202357	0.00136001	0.00125111	0.00232771	0.00211938	0.0025042	0.00101378	0.00204563	0.00326576	0.00418919	0.00238646	0.00202626	0.00189606	0.00237838	0.000414389
PWY-7328	1.30632e-05	9.08575e-05	0	0.000300896	0.00120327	0.000855724	0.00142181	0.00075486	0.000353129	0.000541145	0.000251463	0.000106909	0.00158567	0.000685686	0.00170404	0.000461286	0.000427407	0.000987502	0.00221461	0.000982999	0.00248394	0.000245825	0	0.0026598	0.000718144	0.000397008	0.00193697	0.000258417	0.00177269	0.000539921	5.11512e-05	5.55507e-05	0.00181598	0.00209513	0.00299539	0.000263714	0.00160565	0.00123716	0.00259053	0.00208427	0.00213707	0.000310487	8.00902e-05	0.000229486	0.00100241	0.00218632	0.000712972	0.00105539	0
PWY-7332	0.000340285	0.00186822	0	0	0.00249599	0.00121535	0.000642654	0.000131505	0.000446289	0.00340325	0.000304791	0.000641054	0.00040439	0.00112577	0.00300622	0.000686302	0.00125428	6.08397e-05	0	0	0.00335432	0.00103982	0.00156777	0.00099338	0.00106199	0.00127434	0.000192972	0.000189757	0.00055882	0	3.76118e-05	0.000407052	0.0021476	0.000152606	0.000399053	0.00302093	0.000248365	0.000237246	1.65239e-05	1.23859e-05	2.93774e-05	0.000163163	0.00178493	0.00185681	0.00132907	0.000970954	1.73097e-05	0	0
PWY-7337	0	0	0	0	0	0	0	0	0	0	0	0	0	0	0	0	0	0	2.07661e-05	0	0	0	0	0	0	0	0	0	0	8.09708e-05	0	0	0	0	6.33794e-05	0	0	0	0	0	0	0	0	0	0	0	0	0	0
PWY-7338	0	0	0	0	0	0	0	0	0	0	0	0	0	0	0	0	0	0	2.07661e-05	0	0	0	0	0	0	0	0	0	0	8.09708e-05	0	0	0	0	6.33794e-05	0	0	0	0	0	0	0	0	0	0	0	0	0	0
PWY-7357	0.0092863	0.00535696	0.00823958	0.00645338	0.00386643	0.00495216	0.00337993	0.00530736	0.00669397	0.00508473	0.00405751	0.00925358	0.00309067	0.00261618	0.00389987	0.00799162	0.00842652	0.00682717	0.00398307	0.00382098	0.00438264	0.00375565	0.0045376	0.00319359	0.00476434	0.00378608	0.00450464	0.00479512	0.0046982	0.00117973	0.00422618	0.00882865	0.00338209	0.00307948	0.0033629	0.00384177	0.00165694	0.00270729	0.00359116	0.00410073	0.0071893	0.0064488	0.00674557	0.00594541	0.00485543	0.00312161	0.00408813	0.0029585	0.00407843
PWY-7371	0	0	0	0	0.000706387	0.000162912	0	3.69432e-06	0.00016834	0.000202719	0	8.35728e-06	2.73043e-05	2.18392e-05	6.13415e-05	0.000111809	4.67363e-05	5.66741e-05	0	0.000346098	7.82531e-05	0.00173815	0	8.09568e-06	0.000144397	0.000354757	0	0.000352106	3.58398e-06	1.25523e-05	0	0.00104532	4.57477e-06	1.50451e-05	6.67204e-05	0.0010339	1.04818e-05	4.32887e-05	2.06048e-06	0	0	0.000109061	0.000178176	3.8441e-05	0.000351326	4.73727e-05	6.63307e-05	0	0
PWY-7373	0	0	0	0	0.000124268	0	0	0	0	0	0	0	0	0	0	0	0	8.06192e-06	0	0	0	0	0	0	0	0	0	0	0	0	0	0	0	0	0	0	0	0	0	0	0	0	0	0	0	0	0	0	0
PWY-7374	0	0	0	0	0	0	0	0	0	0	0	0	0	0	0	0	0	0	0	0	4.25023e-05	7.86635e-05	0	0	0	1.94179e-05	0	0	3.20337e-06	0	0	0	0	0	6.22265e-05	0	0	0	0	0	0	0	0	0	0	0	0	0	0
PWY-7383	6.98055e-05	0.000138225	0.000801376	0.0018903	0.000285606	0.000455259	0.000922638	0.00052558	0.000922751	0.00302488	0.000716818	0.000449839	0.00107767	0.000548359	0.000896521	0.00162061	0.00252861	0.00139701	0	0.00314695	0.00375692	0.00337791	0.00354371	0.000326872	0.000832858	0.00108515	0.00172663	0.000655429	0.00101791	0.00220059	0.00127865	8.10867e-05	0.0011257	4.84271e-05	0.000978523	0.00110819	0.00300239	0.0011947	0.00172577	0.000494331	0.000323175	0.00406747	0.00091502	0.000404757	0.00317065	0.000404452	0.00270402	0.00116588	0
PWY-7384	0	5.85621e-05	0	3.80252e-05	8.58181e-05	0.000515816	0.000745012	0.000357972	0.00048745	0.000163358	0.000194117	6.42958e-05	0.000169871	0.000256494	0.000492388	0.000471015	0.000174662	0.000421595	0.000774878	0.000976115	0.00023241	0.000470873	3.5024e-05	0.000174478	0.000392164	3.07606e-05	0.000735587	0.000316279	0.000240138	0	0	5.89622e-05	0.000260078	0.000350466	0.000111083	0.00036172	0.000233441	0.000433436	6.9764e-05	0.000144557	0.000280739	0.000103738	0.00011504	8.93538e-05	7.93748e-05	0.00026298	0.000186991	0.000398606	0
PWY-7385	0	0.000203732	0	0.000103504	0.000751294	0.000441739	0.000683468	0.00120709	0.000268027	0.000469855	0.000475122	8.47631e-06	0.000355968	0	0.000974384	7.76758e-05	0.000163476	5.06975e-05	0.00014674	0.000393549	0.000418713	0.000215724	3.73151e-06	0.000647611	0.00054174	1.07714e-05	0.000943736	0.000390097	0.000848005	0.00041413	0	4.87082e-05	0.00135345	0.000506003	0.00129605	0.0003122	0.000320364	0.000823787	0.00172343	0.00023734	0.000180445	0.000202835	4.1485e-05	0.000224679	0.0011861	0.000145345	0.000301913	0.000667474	0
PWY-7388	0.00323319	0.00453029	0.000267246	0.0054507	0.00483626	0.00441903	0.00523949	0.00327629	0.00187455	0.00308344	0.00258572	0.000249895	0.00469277	0.00530985	0.00564677	0.00244764	0.00201827	0.00305797	0.00421645	0.00274535	0.00409243	0.00463601	0.000479333	0.00624629	0.00363671	0.00500767	0.0045261	0.00365683	0.00542862	0.00128565	0.000778682	0.000929522	0.00516967	0.00597783	0.00578378	0.002747	0.0020753	0.00512139	0.00431494	0.00668614	0.003446	0.00157861	0.00191365	0.0010652	0.00508909	0.00618371	0.00318624	0.00554776	0
PWY-7389	0	6.82978e-05	0	6.41922e-05	0.000117406	0.000440006	0.000809986	0.000412826	0.000581914	0.000255288	0.000230723	0.000100011	0.000252677	0.000329587	0.000606258	0.000608154	0.000241319	0.000594569	0	0.000982529	0.000363884	0.000507794	5.87412e-05	0.000216543	0.000503079	2.29583e-05	0.000948412	0.000369167	0.000352299	0	0	5.09147e-05	0.000382694	5.88286e-05	0.000168664	0.000362021	0.00037913	0.000590096	0.000116239	0.000204993	0.000261904	0.00016804	0.000138389	0.000132314	0.00013054	0.000307847	0.000273194	0.000542733	0
PWY-7391	0	0	0	0.000278883	0	0	1.11452e-05	0	0	7.3595e-05	0	0	6.51153e-05	8.55342e-05	7.42692e-05	0	0	0	6.82439e-05	0.000255504	0.000110917	0.000105765	0.000326116	5.29111e-06	9.78237e-06	0.000339134	1.21152e-05	0.000155468	0.00018298	0.000336865	0	0	0	1.56365e-05	0.000370604	3.98061e-05	9.95188e-05	6.367e-06	0	0.000122105	3.83497e-05	1.23378e-05	0	0	0	0	0.000218699	2.31024e-05	0
PWY-7392	0.00355727	0.00634924	0.000726578	0.00355202	0.000129585	0.00321115	1.7281e-05	0.00131712	0.0024014	0.000599205	0.00398043	0.00484197	8.97406e-05	0.00178634	0.00173151	0.00276166	0.00130955	0.00281413	0.00370937	0.00330913	0	0.00134114	0.00255472	0.00247469	0.00258721	0.0038658	0.00261987	0.00375397	0.00294366	0.00103708	0.000191166	0.0018422	0.00226311	0.00222732	0.000948732	0.00158364	0.000741838	0.000360497	0.000355615	0.000618596	0.00157421	0.000923971	0.00239232	0.00032403	0.000204208	0.00184567	0.00171579	0.000351957	0
PWY-7399	0	0	0	0	1.95694e-05	2.45864e-05	3.4464e-05	0	0	0	3.26951e-05	2.80738e-06	9.37079e-06	0	0	7.29952e-06	1.07083e-05	0	0	0	0	6.21977e-05	0	7.12041e-06	0	0	6.87242e-05	3.2823e-05	5.64833e-05	0	0	0	1.58788e-05	0	4.89501e-05	0	9.42773e-05	4.01765e-06	0	0	9.86395e-06	0	0	1.06167e-05	3.7481e-05	5.07001e-06	8.97479e-05	0	0
PWY-7400	0.00751861	0.00212391	0.00828076	0.00663494	0.00485432	0.00595093	0.00413584	0.00669267	0.00666097	0.00841168	0.00392017	0.00894271	0.00485321	0.0044247	0.0058437	0.00681169	0.0102937	0.00768278	0.00424178	0.00570024	0.00650234	0.00789367	0.00922303	0.00518288	0.00761981	0.00548757	0.00669374	0.0043725	0.0063627	0.0155301	0.0084399	0.00754451	0.00472847	0.00516374	0.0053222	0.00605524	0.00263044	0.00478908	0.00582621	0.00548268	0.00903839	0.0101443	0.00909854	0.00729149	0.00782134	0.00493125	0.00783918	0.00487234	0.00461442
PWY-7409	0	0	0	4.1063e-06	0.000380812	0.000277602	0.000295555	0	5.3426e-05	3.66504e-05	3.56528e-05	0	0.00052316	0	0.000273798	1.18526e-05	9.69721e-06	4.65523e-06	9.14031e-05	5.19284e-06	0.000298099	4.82725e-05	0	0	0.000142352	0	0.000270773	0.000141018	0.000153458	3.37716e-05	0	0	0.000466629	0.00079101	0.000390928	6.68238e-05	9.42342e-05	0.000912581	0.000472642	5.32917e-05	0.00013226	1.41092e-05	0	2.60909e-05	0.000208832	0	0.000116319	0.000326208	0
PWY-7411	0	0	0	9.56575e-06	0	0	0	0	0	0	0	0	0	0	0	0	0	0	7.66286e-06	0	0	0	0	0	0	0	0	4.44117e-05	0	0	0	0	0	0	0	0	0.000110681	0	0	0	6.54308e-05	0	0	0	0	0	0	0	0
PWY-7413	0	0	0	0	0	0	0	0	0	0	0	0	0	0	0	0	1.69276e-05	0	0	0	0	0	0	0	0	0	0	0	0	0	0	0	4.37945e-05	0	0	0	0	0	0	0	0	0	0	0	0	0	0	0	0
PWY-7420	0	0	0	2.44654e-06	0	0	0	0	0	0	0	0	0	0	0	0	0	0	0	0	0	0	0	0	0	0	0	0	0	0	0	0	0	0	0	0	0	0	0	0	0	0	0	0	0	0	0	0	0
PWY-7431	0	0	0	4.03919e-06	0	0	0	0	0	0	0	0	0	0	0	0	0	0	0	0	0	0	0	0	0	0	0	0	0	0	0	0	0	4.58832e-07	0	0	0	0	0	0	2.31834e-05	0	0	0	0	0	1.52806e-06	0	0
[truncated: 85 more rows]
[truncated: 161 more columns]

## Sheet: pathid
# Pathway		# Pathway
1CMET2-PWY	folate transformations III (E. coli)	1CMET2-PWY: folate transformations III (E. coli)
3-HYDROXYPHENYLACETATE-DEGRADATION-PWY	4-hydroxyphenylacetate degradation	3-HYDROXYPHENYLACETATE-DEGRADATION-PWY: 4-hydroxyphenylacetate degradation
7ALPHADEHYDROX-PWY		7ALPHADEHYDROX-PWY
[truncated: 537 more rows]
