# Supplementary material for: Comparative metagenome-associated analysis of gut microbiota and antibiotic resistance genes in acute gastrointestinal injury patients with the risk of in-hospital mortality
Source: mSystems. 2025 Feb 27;10(3):e01444-24. doi: 10.1128/msystems.01444-24 (PMC11915821; doi:10.1128/msystems.01444-24)
Supplement: Table S2 — Variations of fecal bacterial functional pathways by LEfSe analysis and Welch's t-test. [file msystems.01444-24-s0003.xlsx]

## Sheet: LEfSe
Pathway	Pathway ID	Logarithm value	group	LDA-values	p-values	Pathway ID
PWY-5838	PWY-5838: superpathway of menaquinol-8 biosynthesis I	3.33664	Death	2.50061	2.48196e-05
PWY-6107	PWY-6107: chlorosalicylate degradation	0	Death	2.5018	0.0319475
HEMESYN2-PWY	HEMESYN2-PWY: heme b biosynthesis II (oxygen-independent)	3.19805	Death	2.50318	5.87478e-06
PWY-2723	PWY-2723: trehalose degradation V	3.17504	Death	2.50384	2.87798e-06
PWY-6519	PWY-6519: 8-amino-7-oxononanoate biosynthesis I	3.52478	Death	2.50803	0.0047296
PWY-5897	PWY-5897: superpathway of menaquinol-11 biosynthesis	3.33069	Death	2.51185	1.54916e-05
PWY-5898	PWY-5898: superpathway of menaquinol-12 biosynthesis	3.33069	Death	2.51185	1.54916e-05
PWY-5899	PWY-5899: superpathway of menaquinol-13 biosynthesis	3.33069	Death	2.51185	1.54916e-05
PWY-5850	PWY-5850: superpathway of menaquinol-6 biosynthesis	3.21292	Death	2.51257	2.73362e-06
PWY-5896	PWY-5896: superpathway of menaquinol-10 biosynthesis	3.21292	Death	2.51257	2.73362e-06
AST-PWY	AST-PWY: L-arginine degradation II (AST pathway)	3.02961	Death	2.51516	1.12634e-07
PWY-4041	PWY-4041: &gamma;-glutamyl cycle	3.45652	Death	2.52313	0.000115187
PWY-6285	PWY-6285: superpathway of fatty acids biosynthesis (E. coli)	3.35251	Death	2.52667	0.000568422
DENOVOPURINE2-PWY	DENOVOPURINE2-PWY: superpathway of purine nucleotides de novo biosynthesis II	3.11587	Death	2.53171	1.55998e-05
GLUCARDEG-PWY	GLUCARDEG-PWY: D-glucarate degradation I	3.19475	Death	2.53239	4.12891e-06
P441-PWY	P441-PWY: superpathway of N-acetylneuraminate degradation	3.4953	Death	2.53852	7.6739e-05
PWY-5690	PWY-5690: TCA cycle II (plants and fungi)	3.30103	Death	2.54042	5.11643e-05
PWY-5189	PWY-5189: tetrapyrrole biosynthesis II (from glycine)	3.15018	Death	2.54076	9.01601e-07
PWY-5918	PWY-5918: superpathway of heme b biosynthesis from glutamate	3.1926	Death	2.54462	3.30823e-07
PWY4LZ-257	PWY4LZ-257: superpathway of fermentation (Chlamydomonas reinhardtii)	3.31743	Death	2.54741	5.65254e-06
HOMOSER-METSYN-PWY	HOMOSER-METSYN-PWY: L-methionine biosynthesis I	3.41741	Death	2.54852	0.000139311
PWY0-1261	PWY0-1261: anhydromuropeptides recycling I	3.61761	Death	2.54931	0.000102127
PWY0-1298	PWY0-1298: superpathway of pyrimidine deoxyribonucleosides degradation	3.40101	Death	2.55257	2.50958e-06
PWY0-166	PWY0-166: superpathway of pyrimidine deoxyribonucleotides de novo biosynthesis (E. coli)	3.25369	Death	2.55268	5.87326e-07
GLUCOSE1PMETAB-PWY	GLUCOSE1PMETAB-PWY: glucose and glucose-1-phosphate degradation	3.28284	Death	2.56326	1.14312e-05
PWY-5971	PWY-5971: palmitate biosynthesis (type II fatty acid synthase)	3.56677	Death	2.56534	0.00128145
SALVADEHYPOX-PWY	SALVADEHYPOX-PWY: adenosine nucleotides degradation II	3.52465	Death	2.56592	0.046586
PWY-6531	PWY-6531: mannitol cycle	3.26668	Death	2.57209	2.32904e-06
MET-SAM-PWY	MET-SAM-PWY: superpathway of S-adenosyl-L-methionine biosynthesis	3.56904	Death	2.57674	0.000212095
PWY-5347	PWY-5347: superpathway of L-methionine biosynthesis (transsulfuration)	3.56944	Death	2.58409	0.000316661
PWY-6969	PWY-6969: TCA cycle V (2-oxoglutarate synthase)	3.33833	Death	2.58542	1.79608e-05
PWY-6608	PWY-6608: guanosine nucleotides degradation III	3.62302	Death	2.58563	0.00227542
METSYN-PWY	METSYN-PWY: superpathway of L-homoserine and L-methionine biosynthesis	3.5606	Death	2.58855	0.000269106
PWY-6803	PWY-6803: phosphatidylcholine acyl editing	3.17886	Death	2.59135	5.58833e-07
PWY-7254	PWY-7254: TCA cycle VII (acetate-producers)	3.25128	Death	2.59988	6.10579e-06
ORNDEG-PWY	ORNDEG-PWY: superpathway of ornithine degradation	3.26015	Death	2.60607	4.58867e-06
HEME-BIOSYNTHESIS-II	HEME-BIOSYNTHESIS-II: heme b biosynthesis I (aerobic)	3.20766	Death	2.60692	8.22463e-08
PWY0-1479	PWY0-1479: tRNA processing	3.37896	Death	2.61798	1.25877e-05
P105-PWY	P105-PWY: TCA cycle IV (2-oxoglutarate decarboxylase)	3.29645	Death	2.62235	3.36829e-06
PWY66-389	PWY66-389: phytol degradation	3.15824	Death	2.63215	4.93284e-07
GALACTARDEG-PWY	GALACTARDEG-PWY: D-galactarate degradation I	3.34179	Death	2.64071	1.00391e-05
GLUCARGALACTSUPER-PWY	GLUCARGALACTSUPER-PWY: superpathway of D-glucarate and D-galactarate degradation	3.34179	Death	2.64071	1.00391e-05
PWY0-1297	PWY0-1297: superpathway of purine deoxyribonucleosides degradation	3.551	Death	2.64167	6.42984e-05
PWY0-862	PWY0-862: (5Z)-dodecenoate biosynthesis I	3.6033	Death	2.64246	0.000497704
SO4ASSIM-PWY	SO4ASSIM-PWY: assimilatory sulfate reduction I	3.38613	Death	2.64786	2.53522e-05
PWY0-781	PWY0-781: aspartate superpathway	3.41027	Death	2.65074	2.67205e-06
HEXITOLDEGSUPER-PWY	HEXITOLDEGSUPER-PWY: superpathway of hexitol degradation (bacteria)	3.59004	Death	2.65403	1.68658e-05
P4-PWY	P4-PWY: superpathway of L-lysine, L-threonine and L-methionine biosynthesis I	3.41313	Death	2.66079	5.49672e-06
SULFATE-CYS-PWY	SULFATE-CYS-PWY: superpathway of sulfate assimilation and cysteine biosynthesis	3.47587	Death	2.66189	2.43195e-05
PWY-7013	PWY-7013: (S)-propane-1,2-diol degradation	3.24752	Death	2.66874	0.00428205
GLYOXYLATE-BYPASS	GLYOXYLATE-BYPASS: glyoxylate cycle	3.2794	Death	2.67192	1.58024e-07
FERMENTATION-PWY	FERMENTATION-PWY: mixed acid fermentation	3.45305	Death	2.67529	1.53332e-05
PWY-7388	PWY-7388: octanoyl-[acyl-carrier protein] biosynthesis (mitochondria, yeast)	3.63509	Death	2.67664	0.000166585
DAPLYSINESYN-PWY	DAPLYSINESYN-PWY: L-lysine biosynthesis I	3.46038	Death	2.685	2.02787e-06
PWY-7664	PWY-7664: oleate biosynthesis IV (anaerobic)	3.61541	Death	2.68899	0.00033723
P161-PWY	P161-PWY: acetylene degradation (anaerobic)	3.38738	Death	2.69017	1.69411e-06
PWY-7117	PWY-7117: C4 photosynthetic carbon assimilation cycle, PEPCK type	3.45565	Death	2.69631	1.55793e-05
FASYN-ELONG-PWY	FASYN-ELONG-PWY: fatty acid elongation -- saturated	3.63567	Death	2.70108	0.000313852
TCA-GLYOX-BYPASS	TCA-GLYOX-BYPASS: superpathway of glyoxylate bypass and TCA	3.3467	Death	2.70181	8.53665e-07
PWY-5989	PWY-5989: stearate biosynthesis II (bacteria and plants)	3.60082	Death	2.70432	4.22771e-05
PWY-6282	PWY-6282: palmitoleate biosynthesis I (from (5Z)-dodec-5-enoate)	3.59993	Death	2.70939	0.000169732
FAO-PWY	FAO-PWY: fatty acid &beta;-oxidation I (generic)	3.27531	Death	2.7107	5.3029e-07
GLYCOCAT-PWY	GLYCOCAT-PWY: glycogen degradation I	3.38806	Death	2.71194	1.65484e-06
NONOXIPENT-PWY	NONOXIPENT-PWY: pentose phosphate pathway (non-oxidative branch) I	3.87833	Death	2.71653	1.83492e-05
TCA	TCA: TCA cycle I (prokaryotic)	3.49871	Death	2.71864	1.08409e-06
PWY-5173	PWY-5173	3.29201	Death	2.72512	1.50276e-07
PWY-5384	PWY-5384: sucrose degradation IV (sucrose phosphorylase)	3.43174	Death	2.72817	3.7369e-06
GLYCOLYSIS-TCA-GLYOX-BYPASS	GLYCOLYSIS-TCA-GLYOX-BYPASS: superpathway of glycolysis, pyruvate dehydrogenase, TCA, and glyoxylate bypass	3.44567	Death	2.73336	8.53665e-07
PWY-5913	PWY-5913: partial TCA cycle (obligate autotrophs)	3.45773	Death	2.74813	6.56231e-06
PWY-5723	PWY-5723: Rubisco shunt	3.42363	Death	2.75512	6.48142e-07
P461-PWY	P461-PWY: hexitol fermentation to lactate, formate, ethanol and acetate	3.56262	Death	2.78095	3.57184e-06
THRESYN-PWY	THRESYN-PWY: superpathway of L-threonine biosynthesis	3.79223	Survival	2.50138	0.00232917
PWY-5973	PWY-5973: cis-vaccenate biosynthesis	3.83198	Survival	2.50746	0.00811725
PWY-7392	PWY-7392: taxadiene biosynthesis (engineered)	3.31536	Survival	2.51456	0.00284574
PWY-3001	PWY-3001: superpathway of L-isoleucine biosynthesis I	3.83077	Survival	2.52405	7.59924e-05
PWY-841	PWY-841: superpathway of purine nucleotides de novo biosynthesis I	3.8283	Survival	2.52592	0.0009287
ASPASN-PWY	ASPASN-PWY: superpathway of L-aspartate and L-asparagine biosynthesis	3.73839	Survival	2.54272	0.0100338
PWY66-422	PWY66-422	3.64	Survival	2.54985	0.0151123
PWY-7229	PWY-7229: superpathway of adenosine nucleotides de novo biosynthesis I	3.91482	Survival	2.55075	0.00297932
CITRULBIO-PWY	CITRULBIO-PWY: L-citrulline biosynthesis	3.39756	Survival	2.55096	0.00191446
PWY-6270	PWY-6270: isoprene biosynthesis I	3.73379	Survival	2.55929	0.000372043
PWY-5030	PWY-5030: L-histidine degradation III	3.41937	Survival	2.56557	0.00277827
PWY-5121	PWY-5121: superpathway of geranylgeranyl diphosphate biosynthesis II (via MEP)	3.45584	Survival	2.57555	0.00121026
HSERMETANA-PWY	HSERMETANA-PWY: L-methionine biosynthesis III	3.65789	Survival	2.59059	0.0017971
ARGSYN-PWY	ARGSYN-PWY: L-arginine biosynthesis I (via L-ornithine)	3.79882	Survival	2.61913	0.0164276
PWY-7400	PWY-7400: L-arginine biosynthesis IV (archaebacteria)	3.79931	Survival	2.62844	0.0140728
PWY-5103	PWY-5103: L-isoleucine biosynthesis III	3.90695	Survival	2.63742	0.0011521
TRPSYN-PWY	TRPSYN-PWY: L-tryptophan biosynthesis	3.62814	Survival	2.64556	1.27943e-05
BRANCHED-CHAIN-AA-SYN-PWY	BRANCHED-CHAIN-AA-SYN-PWY: superpathway of branched chain amino acid biosynthesis	3.92974	Survival	2.65232	0.000276552
ARGININE-SYN4-PWY	ARGININE-SYN4-PWY: L-ornithine biosynthesis II	3.52965	Survival	2.67586	0.00263497
PWY-7539	PWY-7539: 6-hydroxymethyl-dihydropterin diphosphate biosynthesis III (Chlamydia)	3.61852	Survival	2.67666	0.00100938
PWY-7111	PWY-7111: pyruvate fermentation to isobutanol (engineered)	4.02625	Survival	2.68471	0.00108751
PWY-6147	PWY-6147: 6-hydroxymethyl-dihydropterin diphosphate biosynthesis I	3.63331	Survival	2.68482	0.00224019
PWY-7237	PWY-7237: myo-, chiro- and scyllo-inositol degradation	3.71524	Survival	2.69512	0.00181874
PWY-6897	PWY-6897: thiamine diphosphate salvage II	3.66543	Survival	2.69731	6.17602e-06
PWY-724	PWY-724: superpathway of L-lysine, L-threonine and L-methionine biosynthesis II	3.81561	Survival	2.69799	5.00202e-06
COMPLETE-ARO-PWY	COMPLETE-ARO-PWY: superpathway of aromatic amino acid biosynthesis	3.89308	Survival	2.70117	3.89912e-05
PWY-6703	PWY-6703: preQ0 biosynthesis	3.69629	Survival	2.71924	5.01521e-05
PWY-6168	PWY-6168: flavin biosynthesis III (fungi)	3.71652	Survival	2.72516	2.56213e-05
PWY0-1296	PWY0-1296: purine ribonucleosides degradation	3.84517	Survival	2.7252	0.0384945
ARO-PWY	ARO-PWY: chorismate biosynthesis I	3.90896	Survival	2.72578	0.000144683
THISYNARA-PWY	THISYNARA-PWY: superpathway of thiamine diphosphate biosynthesis III (eukaryotes)	3.50019	Survival	2.73575	5.78673e-08
PWY-7357	PWY-7357: thiamine phosphate formation from pyrithiamine and oxythiamine (yeast)	3.66984	Survival	2.74535	4.47324e-06
PYRIDNUCSYN-PWY	PYRIDNUCSYN-PWY: NAD de novo biosynthesis I (from aspartate)	3.73956	Survival	2.75895	5.11472e-06
ILEUSYN-PWY	ILEUSYN-PWY: L-isoleucine biosynthesis I (from threonine)	4.01919	Survival	2.76733	7.67394e-05
VALSYN-PWY	VALSYN-PWY: L-valine biosynthesis	4.01919	Survival	2.76733	7.67394e-05
PANTO-PWY	PANTO-PWY: phosphopantothenate biosynthesis I	3.81916	Survival	2.78518	4.96531e-05
f-1CMET2-PWY	f-1CMET2-PWY	3.90352	Survival	2.79038	4.47324e-06
PWY-6121	PWY-6121: 5-aminoimidazole ribonucleotide biosynthesis I	3.95204	Survival	2.80105	7.86502e-06
PWY-6124	PWY-6124: inosine-5'-phosphate biosynthesis II	3.85194	Survival	2.80349	0.000250203
PWY-6123	PWY-6123: inosine-5'-phosphate biosynthesis I	3.86699	Survival	2.81369	0.000138006
PWY-5667	PWY-5667: CDP-diacylglycerol biosynthesis I	3.88865	Survival	2.82246	1.6745e-06
PWY0-1319	PWY0-1319: CDP-diacylglycerol biosynthesis II	3.88947	Survival	2.82632	1.20585e-06
FASYN-INITIAL-PWY	FASYN-INITIAL-PWY: superpathway of fatty acid biosynthesis initiation (E. coli)	3.91953	Survival	2.83133	6.05943e-05
PWY-2942	PWY-2942: L-lysine biosynthesis III	3.92354	Survival	2.84238	2.43278e-05
PWY-7199	PWY-7199: pyrimidine deoxyribonucleosides salvage	3.85117	Survival	2.86331	6.05943e-05
PWY-6163	PWY-6163: chorismate biosynthesis from 3-dehydroquinate	3.93753	Survival	2.8681	1.97484e-05
PANTOSYN-PWY	PANTOSYN-PWY: superpathway of coenzyme A biosynthesis I (bacteria)	3.82018	Survival	2.87445	3.65345e-06
PWY-5097	PWY-5097: L-lysine biosynthesis VI	3.93166	Survival	2.88317	1.03197e-05
PWY-6122	PWY-6122: 5-aminoimidazole ribonucleotide biosynthesis II	3.98003	Survival	2.90755	2.2892e-06
PWY-6277	PWY-6277: superpathway of 5-aminoimidazole ribonucleotide biosynthesis	3.98003	Survival	2.90755	2.2892e-06
PWY-1042	PWY-1042: glycolysis IV	4.01841	Survival	2.91356	5.94051e-05
PWY-5695	PWY-5695: inosine 5'-phosphate degradation	3.96734	Survival	2.91438	8.58232e-06
TRNA-CHARGING-PWY	TRNA-CHARGING-PWY: tRNA charging	3.97727	Survival	2.92045	1.85431e-05
PWY-6385	PWY-6385: peptidoglycan biosynthesis III (mycobacteria)	3.97277	Survival	2.93073	9.07068e-07
COA-PWY	COA-PWY: coenzyme A biosynthesis I (prokaryotic)	3.89202	Survival	2.93852	1.75432e-06
PWY-3841	PWY-3841: folate transformations II (plants)	3.95471	Survival	2.94616	1.89369e-05
PWY-6737	PWY-6737: starch degradation V	3.94629	Survival	2.95435	7.82544e-05
PWY-4242	PWY-4242	3.87509	Survival	2.95756	3.22897e-07
HISTSYN-PWY	HISTSYN-PWY: L-histidine biosynthesis	3.87329	Survival	2.95856	1.26408e-06
PWY-7221	PWY-7221: guanosine ribonucleotides de novo biosynthesis	3.99786	Survival	2.96991	2.21543e-05
PWY-6151	PWY-6151: S-adenosyl-L-methionine salvage I	3.86768	Survival	2.97492	2.0635e-06
PWY-6386	PWY-6386: UDP-N-acetylmuramoyl-pentapeptide biosynthesis II (lysine-containing)	3.98088	Survival	2.99207	8.545e-07
PWY-6387	PWY-6387: UDP-N-acetylmuramoyl-pentapeptide biosynthesis I (meso-diaminopimelate containing)	3.98436	Survival	2.99456	4.13147e-07
PEPTIDOGLYCANSYN-PWY	PEPTIDOGLYCANSYN-PWY: peptidoglycan biosynthesis I (meso-diaminopimelate containing)	3.98104	Survival	2.99457	7.76442e-07
COA-PWY-1	COA-PWY-1: superpathway of coenzyme A biosynthesis III (mammals)	3.95317	Survival	3.00748	1.12332e-06
PWY-5686	PWY-5686: UMP biosynthesis I	4.00551	Survival	3.01174	4.47324e-06
RIBOSYN2-PWY	RIBOSYN2-PWY: flavin biosynthesis I (bacteria and plants)	3.83697	Survival	3.01487	1.17945e-07
NONMEVIPP-PWY	NONMEVIPP-PWY: methylerythritol phosphate pathway I	3.92498	Survival	3.02236	6.02838e-07
PWY-6700	PWY-6700: queuosine biosynthesis I (de novo)	3.94309	Survival	3.07252	2.5499e-07
PWY-7219	PWY-7219: adenosine ribonucleotides de novo biosynthesis	4.08415	Survival	3.07441	2.23863e-05
PWY-6609	PWY-6609: adenine and adenosine salvage III	4.02241	Survival	3.09617	9.5671e-06
DTDPRHAMSYN-PWY	DTDPRHAMSYN-PWY: dTDP-&beta;-L-rhamnose biosynthesis	4.07141	Survival	3.18054	1.97019e-06

## Sheet: stamp
Pathway	Death: mean rel. freq. (%)	Death: std. dev. (%)	Survival: mean rel. freq. (%)	Survival: std. dev. (%)	p-values	p-values (corrected)	Difference between means	95.0% lower CI	95.0% upper CI	path
RIBOSYN2-PWY	0.47486	0.227727	0.687022	0.294968	2.40435e-08	1.29835e-05	-0.212162	-0.284106	-0.140218	RIBOSYN2-PWY: flavin biosynthesis I (bacteria and plants)
THISYNARA-PWY	0.207571	0.125002	0.31637	0.148794	5.5413e-08	2.9923e-05	-0.108799	-0.146713	-0.0708848	THISYNARA-PWY: superpathway of thiamine diphosphate biosynthesis III (eukaryotes)
PWY-6700	0.654115	0.232075	0.877188	0.348112	9.13417e-08	4.93245e-05	-0.223073	-0.302453	-0.143693	PWY-6700: queuosine biosynthesis I (de novo)
PWY-6387	0.774408	0.228983	0.964629	0.265137	1.432e-07	7.73279e-05	-0.190221	-0.258808	-0.121634	PWY-6387: UDP-N-acetylmuramoyl-pentapeptide biosynthesis I (meso-diaminopimelate containing)
PEPTIDOGLYCANSYN-PWY	0.767805	0.231553	0.957273	0.269368	2.24285e-07	0.000121114	-0.189468	-0.258971	-0.119966	PEPTIDOGLYCANSYN-PWY: peptidoglycan biosynthesis I (meso-diaminopimelate containing)
PWY0-166	0.179347	0.092626	0.109219	0.0906081	3.00748e-07	0.000162404	0.0701273	0.0442133	0.0960412	PWY0-166: superpathway of pyrimidine deoxyribonucleotides de novo biosynthesis (E. coli)
PWY-6386	0.766909	0.237753	0.956933	0.271261	3.31002e-07	0.000178741	-0.190024	-0.260774	-0.119273	PWY-6386: UDP-N-acetylmuramoyl-pentapeptide biosynthesis II (lysine-containing)
PWY-4242	0.571237	0.247179	0.750041	0.219198	4.35214e-07	0.000235015	-0.178805	-0.245684	-0.111926	PWY-4242
NONMEVIPP-PWY	0.632596	0.260814	0.841365	0.306488	4.36746e-07	0.000235843	-0.208768	-0.287411	-0.130126	NONMEVIPP-PWY: methylerythritol phosphate pathway I
COA-PWY-1	0.703081	0.255121	0.897772	0.26672	4.42912e-07	0.000239172	-0.194691	-0.267891	-0.121492	COA-PWY-1: superpathway of coenzyme A biosynthesis III (mammals)
PWY-6385	0.772247	0.205966	0.939229	0.252661	5.12498e-07	0.000276749	-0.166982	-0.23034	-0.103623	PWY-6385: peptidoglycan biosynthesis III (mycobacteria)
PWY-5791	0.0839257	0.0559909	0.0452915	0.0454667	7.61608e-07	0.000411268	0.0386342	0.0238792	0.0533891	PWY-5791
GLYCOLYSIS-TCA-GLYOX-BYPASS	0.279041	0.145367	0.17468	0.141535	1.04093e-06	0.000562103	0.10436	0.0637601	0.144961	GLYCOLYSIS-TCA-GLYOX-BYPASS: superpathway of glycolysis, pyruvate dehydrogenase, TCA, and glyoxylate bypass
COA-PWY	0.612208	0.234807	0.779864	0.226356	1.0928e-06	0.000590109	-0.167656	-0.233003	-0.10231	COA-PWY: coenzyme A biosynthesis I (prokaryotic)
PWY-5860	0.130422	0.0773223	0.0768549	0.0680909	1.14874e-06	0.00062032	0.0535666	0.0326921	0.0744411	PWY-5860: superpathway of demethylmenaquinol-6 biosynthesis I
HISTSYN-PWY	0.563699	0.235829	0.746954	0.284259	1.16185e-06	0.000627397	-0.183255	-0.255201	-0.111308	HISTSYN-PWY: L-histidine biosynthesis
PWY-6803	0.150961	0.110282	0.0782942	0.0834889	1.48636e-06	0.000802633	0.0726668	0.0441434	0.10119	PWY-6803: phosphatidylcholine acyl editing
PWY-5850	0.163277	0.0890056	0.101326	0.083376	1.57635e-06	0.000851227	0.0619508	0.0374281	0.0864735	PWY-5850: superpathway of menaquinol-6 biosynthesis
PWY-5896	0.163277	0.0890056	0.101326	0.083376	1.57635e-06	0.000851227	0.0619508	0.0374281	0.0864735	PWY-5896: superpathway of menaquinol-10 biosynthesis
DAPLYSINESYN-PWY	0.288653	0.136114	0.19401	0.129139	1.76633e-06	0.000953819	0.0946433	0.0569754	0.132311	DAPLYSINESYN-PWY: L-lysine biosynthesis I
PWY-6151	0.558901	0.224532	0.737356	0.296782	1.89396e-06	0.00102274	-0.178455	-0.250125	-0.106784	PWY-6151: S-adenosyl-L-methionine salvage I
PWY0-781	0.257202	0.125972	0.170643	0.119017	2.2241e-06	0.00120101	0.0865584	0.0517482	0.121369	PWY0-781: aspartate superpathway
P161-PWY	0.243994	0.141822	0.149165	0.122709	2.25539e-06	0.00121791	0.0948297	0.056752	0.132907	P161-PWY: acetylene degradation (anaerobic)
TCA	0.315287	0.143818	0.218031	0.13061	2.40148e-06	0.0012968	0.0972563	0.0580427	0.13647	TCA: TCA cycle I (prokaryotic)
TCA-GLYOX-BYPASS	0.222176	0.14524	0.126389	0.121513	2.48641e-06	0.00134266	0.0957875	0.0571842	0.134391	TCA-GLYOX-BYPASS: superpathway of glyoxylate bypass and TCA
PWY-5918	0.155813	0.101254	0.0897989	0.0813064	2.53501e-06	0.0013689	0.0660141	0.0394144	0.0926139	PWY-5918: superpathway of heme b biosynthesis from glutamate
PWY-5695	0.772285	0.209097	0.92756	0.247458	2.66908e-06	0.0014413	-0.155275	-0.218527	-0.0920221	PWY-5695: inosine 5'-phosphate degradation
PANTOSYN-PWY	0.513236	0.208902	0.660961	0.222302	2.96889e-06	0.0016032	-0.147725	-0.208089	-0.08736	PANTOSYN-PWY: superpathway of coenzyme A biosynthesis I (bacteria)
PWY-5723	0.265234	0.164536	0.154556	0.153713	3.24645e-06	0.00175308	0.110678	0.0653873	0.155969	PWY-5723: Rubisco shunt
PWY0-1338	0.0773057	0.0597191	0.0397718	0.0451214	4.02841e-06	0.00217534	0.0375339	0.0220958	0.0529721	PWY0-1338: polymyxin resistance
P4-PWY	0.258901	0.132923	0.170639	0.123153	4.02948e-06	0.00217592	0.0882615	0.0517759	0.124747	P4-PWY: superpathway of L-lysine, L-threonine and L-methionine biosynthesis I
GLYCOCAT-PWY	0.244377	0.149005	0.145972	0.135945	4.08204e-06	0.0022043	0.098405	0.0577152	0.139095	GLYCOCAT-PWY: glycogen degradation I
PWY-7187	0.0782799	0.0626329	0.0396212	0.0445166	4.45673e-06	0.00240663	0.0386587	0.0227038	0.0546136	PWY-7187: pyrimidine deoxyribonucleotides de novo biosynthesis II
PWY-5837	0.12823	0.0770104	0.0786327	0.0656949	4.56615e-06	0.00246572	0.0495973	0.0290098	0.0701847	PWY-5837: 2-carboxy-1,4-naphthoquinol biosynthesis
PWY-7357	0.354584	0.141492	0.467567	0.204781	4.82134e-06	0.00260352	-0.112983	-0.160404	-0.0655622	PWY-7357: thiamine phosphate formation from pyrithiamine and oxythiamine (yeast)
PWY-7328	0.145277	0.0936383	0.0863624	0.0747445	5.14242e-06	0.00277691	0.0589146	0.0343558	0.0834733	PWY-7328: superpathway of UDP-glucose-derived O-antigen building blocks biosynthesis
PWY0-1415	0.124868	0.0854517	0.0703854	0.0745581	6.36252e-06	0.00343576	0.0544826	0.0314801	0.0774851	PWY0-1415: superpathway of heme b biosynthesis from uroporphyrinogen-III
PWY-5840	0.178227	0.0812584	0.125129	0.0781094	7.10802e-06	0.00383833	0.0530986	0.0305075	0.0756897	PWY-5840: superpathway of menaquinol-7 biosynthesis
PWY-5083	0.105578	0.0824672	0.0559753	0.0599799	8.17109e-06	0.00441239	0.0496028	0.028482	0.0707236	PWY-5083: NAD(P)/NADPH interconversion
PWY-724	0.554323	0.159089	0.654052	0.138125	8.63145e-06	0.00466098	-0.0997286	-0.142488	-0.0569694	PWY-724: superpathway of L-lysine, L-threonine and L-methionine biosynthesis II
PWY0-1479	0.23931	0.127279	0.159995	0.109477	9.19403e-06	0.00496478	0.0793156	0.0452044	0.113427	PWY0-1479: tRNA processing
P105-PWY	0.197903	0.128903	0.118809	0.105253	9.43296e-06	0.0050938	0.0790942	0.0450725	0.113116	P105-PWY: TCA cycle IV (2-oxoglutarate decarboxylase)
PWY-2723	0.149637	0.0948156	0.0888113	0.0901058	9.46646e-06	0.00511189	0.0608256	0.0345715	0.0870798	PWY-2723: trehalose degradation V
AST-PWY	0.107056	0.106551	0.046109	0.0609028	9.55513e-06	0.00515977	0.060947	0.0349241	0.0869699	AST-PWY: L-arginine degradation II (AST pathway)
PWY-5097	0.70749	0.218274	0.854401	0.239645	1.04112e-05	0.00562204	-0.146911	-0.210801	-0.0830214	PWY-5097: L-lysine biosynthesis VI
FAO-PWY	0.188501	0.15854	0.0940918	0.118395	1.10456e-05	0.00596463	0.0944095	0.0535443	0.135275	FAO-PWY: fatty acid &beta;-oxidation I (generic)
PWY-6897	0.361257	0.135397	0.46284	0.188991	1.12954e-05	0.00609949	-0.101583	-0.146064	-0.0571016	PWY-6897: thiamine diphosphate salvage II
PYRIDNUCSYN-PWY	0.43343	0.171141	0.548979	0.192302	1.17682e-05	0.0063548	-0.115549	-0.16614	-0.0649588	PYRIDNUCSYN-PWY: NAD de novo biosynthesis I (from aspartate)
UBISYN-PWY	0.0461512	0.0414246	0.0224781	0.0257861	1.23594e-05	0.0066741	0.0236732	0.013406	0.0339403	UBISYN-PWY: superpathway of ubiquinol-8 biosynthesis (early decarboxylation)
PWY-5913	0.286898	0.179165	0.178762	0.14595	1.27427e-05	0.00688108	0.108136	0.0608796	0.155392	PWY-5913: partial TCA cycle (obligate autotrophs)
GLUCOSE1PMETAB-PWY	0.191795	0.11363	0.120508	0.108	1.44651e-05	0.00781117	0.0712869	0.0398216	0.102752	GLUCOSE1PMETAB-PWY: glucose and glucose-1-phosphate degradation
PWY-5861	0.180519	0.0903558	0.124231	0.0852025	1.57053e-05	0.00848088	0.0562877	0.0313362	0.0812393	PWY-5861: superpathway of demethylmenaquinol-8 biosynthesis I
PWY-6708	0.0419121	0.0390881	0.0200558	0.0232475	1.61359e-05	0.00871337	0.0218562	0.0122466	0.0314658	PWY-6708: ubiquinol-8 biosynthesis (early decarboxylation)
HEMESYN2-PWY	0.157781	0.100594	0.097577	0.0842161	1.70336e-05	0.00919813	0.0602036	0.0334614	0.0869457	HEMESYN2-PWY: heme b biosynthesis II (oxygen-independent)
1CMET2-PWY	0.679289	0.187457	0.800787	0.199965	1.70845e-05	0.00922563	-0.121498	-0.175719	-0.0672774	1CMET2-PWY: folate transformations III (E. coli)
PWY0-1319	0.640506	0.209703	0.775293	0.219679	1.75178e-05	0.00945962	-0.134788	-0.195004	-0.0745713	PWY0-1319: CDP-diacylglycerol biosynthesis II
PWY-7254	0.178351	0.128333	0.103133	0.101879	1.93244e-05	0.0104352	0.0752177	0.0416096	0.108826	PWY-7254: TCA cycle VII (acetate-producers)
PWY-3841	0.739241	0.239557	0.900977	0.287304	1.99824e-05	0.0107905	-0.161736	-0.234649	-0.0888228	PWY-3841: folate transformations II (plants)
PWY-5855	0.0415267	0.0391496	0.0199345	0.0231047	2.01806e-05	0.0108975	0.0215922	0.0119802	0.0312042	PWY-5855: ubiquinol-7 biosynthesis (early decarboxylation)
PWY-5856	0.0415267	0.0391496	0.0199345	0.0231047	2.01806e-05	0.0108975	0.0215922	0.0119802	0.0312042	PWY-5856: ubiquinol-9 biosynthesis (early decarboxylation)
PWY-5857	0.0415267	0.0391496	0.0199345	0.0231047	2.01806e-05	0.0108975	0.0215922	0.0119802	0.0312042	PWY-5857: ubiquinol-10 biosynthesis (early decarboxylation)
PWY-6168	0.409179	0.165886	0.520622	0.197859	2.09018e-05	0.011287	-0.111443	-0.161804	-0.0610814	PWY-6168: flavin biosynthesis III (fungi)
PWY-5667	0.640328	0.209739	0.773838	0.22013	2.1172e-05	0.0114329	-0.13351	-0.193781	-0.0732382	PWY-5667: CDP-diacylglycerol biosynthesis I
PWY-7117	0.285528	0.161776	0.189311	0.138557	2.13738e-05	0.0115418	0.0962168	0.0529164	0.139517	PWY-7117: C4 photosynthetic carbon assimilation cycle, PEPCK type
DTDPRHAMSYN-PWY	0.870795	0.497282	1.17872	0.488328	2.24785e-05	0.0121384	-0.307922	-0.447242	-0.168602	DTDPRHAMSYN-PWY: dTDP-&beta;-L-rhamnose biosynthesis
SULFATE-CYS-PWY	0.299134	0.13762	0.212751	0.140885	2.3018e-05	0.0124297	0.0863828	0.0472197	0.125546	SULFATE-CYS-PWY: superpathway of sulfate assimilation and cysteine biosynthesis
PWY-5686	0.814429	0.312342	1.01277	0.330122	2.32114e-05	0.0125342	-0.198339	-0.288346	-0.108331	PWY-5686: UMP biosynthesis I
PWY-5897	0.214134	0.0989885	0.153029	0.0970533	2.35275e-05	0.0127049	0.0611048	0.0333878	0.0888218	PWY-5897: superpathway of menaquinol-11 biosynthesis
PWY-5898	0.214134	0.0989885	0.153029	0.0970533	2.35275e-05	0.0127049	0.0611048	0.0333878	0.0888218	PWY-5898: superpathway of menaquinol-12 biosynthesis
PWY-5899	0.214134	0.0989885	0.153029	0.0970533	2.35275e-05	0.0127049	0.0611048	0.0333878	0.0888218	PWY-5899: superpathway of menaquinol-13 biosynthesis
PWY-7221	0.822289	0.27456	0.995075	0.286091	2.47307e-05	0.0133546	-0.172786	-0.25146	-0.0941124	PWY-7221: guanosine ribonucleotides de novo biosynthesis
PRPP-PWY	0.124855	0.098658	0.0691623	0.071302	2.55189e-05	0.0137802	0.0556929	0.0304633	0.0809225	PRPP-PWY: superpathway of histidine, purine, and pyrimidine biosynthesis
PWY-5862	0.141809	0.0733884	0.0964458	0.0731823	2.5535e-05	0.0137889	0.0453629	0.0246853	0.0660405	PWY-5862: superpathway of demethylmenaquinol-9 biosynthesis
PWY-2942	0.702644	0.213165	0.838576	0.231211	2.58101e-05	0.0139375	-0.135932	-0.198011	-0.0738526	PWY-2942: L-lysine biosynthesis III
PWY4LZ-257	0.207699	0.112547	0.139279	0.108267	2.74672e-05	0.0148323	0.0684198	0.0371217	0.0997179	PWY4LZ-257: superpathway of fermentation (Chlamydomonas reinhardtii)
PWY-7115	0.15858	0.0873145	0.106883	0.0773925	2.76145e-05	0.0149118	0.0516969	0.0280761	0.0753177	PWY-7115: C4 photosynthetic carbon assimilation cycle, NAD-ME type
PWY-6609	0.819321	0.35271	1.05295	0.422127	2.7651e-05	0.0149315	-0.233634	-0.340882	-0.126385	PWY-6609: adenine and adenosine salvage III
DENOVOPURINE2-PWY	0.130577	0.107156	0.0703658	0.0779018	2.82649e-05	0.0152631	0.0602111	0.0327701	0.0876521	DENOVOPURINE2-PWY: superpathway of purine nucleotides de novo biosynthesis II
FERMENTATION-PWY	0.283825	0.153118	0.19178	0.144327	2.96748e-05	0.0160244	0.092045	0.0497677	0.134322	FERMENTATION-PWY: mixed acid fermentation
REDCITCYC	0.0609106	0.0539077	0.0319216	0.0324752	3.29482e-05	0.017792	0.0289891	0.0157067	0.0422715	REDCITCYC: TCA cycle VI (Helicobacter)
GLUCARDEG-PWY	0.156586	0.113752	0.0908193	0.0968399	3.40016e-05	0.0183608	0.0657669	0.0353759	0.0961579	GLUCARDEG-PWY: D-glucarate degradation I
SO4ASSIM-PWY	0.243294	0.136779	0.160953	0.132999	3.46825e-05	0.0187286	0.0823409	0.0441574	0.120524	SO4ASSIM-PWY: assimilatory sulfate reduction I
PWY-6969	0.217936	0.125501	0.146351	0.103993	3.76819e-05	0.0203482	0.071585	0.0383213	0.104849	PWY-6969: TCA cycle V (2-oxoglutarate synthase)
TRPSYN-PWY	0.334738	0.133021	0.42476	0.173622	3.90508e-05	0.0210874	-0.090022	-0.13221	-0.0478345	TRPSYN-PWY: L-tryptophan biosynthesis
PWY-5838	0.217091	0.098943	0.157807	0.0979378	4.17534e-05	0.0225469	0.0592839	0.0314825	0.0870852	PWY-5838: superpathway of menaquinol-8 biosynthesis I
ECASYN-PWY	0.0592884	0.0540697	0.0300973	0.0369745	4.47578e-05	0.0241692	0.0291911	0.0155354	0.0428469	ECASYN-PWY: enterobacterial common antigen biosynthesis
PWY-5845	0.177227	0.0850353	0.125969	0.0881321	5.00005e-05	0.0270002	0.0512576	0.0269425	0.0755726	PWY-5845: superpathway of menaquinol-9 biosynthesis
P221-PWY	0.0538157	0.0654705	0.0210268	0.0266778	5.15378e-05	0.0278304	0.0327889	0.0174406	0.0481371	P221-PWY: octane oxidation
PANTO-PWY	0.537145	0.195921	0.659411	0.223317	5.30282e-05	0.0286352	-0.122266	-0.180544	-0.0639892	PANTO-PWY: phosphopantothenate biosynthesis I
ORNDEG-PWY	0.182033	0.137742	0.103821	0.120992	5.34732e-05	0.0288755	0.0782119	0.0410555	0.115368	ORNDEG-PWY: superpathway of ornithine degradation
PWY-5173	0.195888	0.211903	0.0897762	0.0905942	5.4875e-05	0.0296325	0.106111	0.0562152	0.156008	PWY-5173
FASYN-INITIAL-PWY	0.692146	0.236483	0.830859	0.234227	5.95455e-05	0.0321546	-0.138713	-0.205176	-0.0722495	FASYN-INITIAL-PWY: superpathway of fatty acid biosynthesis initiation (E. coli)
PWY-7094	0.0506795	0.0547059	0.0223991	0.0334679	6.51985e-05	0.0352072	0.0282804	0.0147644	0.0417964	PWY-7094: fatty acid salvage
PWY-6123	0.604751	0.215902	0.736194	0.241337	6.93381e-05	0.0374426	-0.131443	-0.195123	-0.0677642	PWY-6123: inosine-5'-phosphate biosynthesis I
GLYOXYLATE-BYPASS	0.190284	0.190574	0.095182	0.0967498	7.55128e-05	0.0407769	0.0951023	0.0493525	0.140852	GLYOXYLATE-BYPASS: glyoxylate cycle
ARGDEG-PWY	0.118255	0.0963132	0.0669089	0.074053	8.24522e-05	0.0445242	0.0513466	0.0263371	0.0763562	ARGDEG-PWY: superpathway of L-arginine, putrescine, and 4-aminobutanoate degradation
ORNARGDEG-PWY	0.118255	0.0963132	0.0669089	0.074053	8.24522e-05	0.0445242	0.0513466	0.0263371	0.0763562	ORNARGDEG-PWY: superpathway of L-arginine and L-ornithine degradation
PWY-6163	0.730551	0.238901	0.866031	0.228727	8.44637e-05	0.0456104	-0.13548	-0.201804	-0.0691562	PWY-6163: chorismate biosynthesis from 3-dehydroquinate
PWY-6531	0.184789	0.144385	0.108297	0.109332	8.58936e-05	0.0463826	0.0764918	0.0391457	0.113838	PWY-6531: mannitol cycle
