# Supplementary material for: Comparative metagenome-associated analysis of gut microbiota and antibiotic resistance genes in acute gastrointestinal injury patients with the risk of in-hospital mortality
Source: mSystems. 2025 Feb 27;10(3):e01444-24. doi: 10.1128/msystems.01444-24 (PMC11915821; doi:10.1128/msystems.01444-24)
Supplement: Table S3-death group — Relative abundance of 9,891 antibiotic resistance genes in 210 samples. [file msystems.01444-24-s0004.xlsx]

## Sheet: ARGs
Seq.ID.	D211300638G22	D211300638G23	D211300639G22	D211300641G23	D211300641G26	D211300669G21	D211300672G23	D211300714G21	D211300732G22	D211300732G23	D211300743G21	D211300750G21	D211300760G23	D211300760G24	D211300760G26	D211300776G23	D211300779G22	D211300789G22	D212100625G21	D212100625G22	D212100639G21	D221300003G21	D221300003G23	D221300010G22	D221300014G21	D221300023G22	D221300023G24	D221300024G21	D221300024G22	D211000607G22	D211300009G22	D221300025G23	D221300025G26	D211300381G23	D211300412G21	D211300413G21	D211300418G21	D211300421G22	D211300449G21	D211300452G21	D211300485G22	D211300489G21	D211300495G21	D211300495G22	D211300495G23	D211300495G24	D211300495G26	D211300499G22	D211300523G23
1703286A	8.81466	0	0	0	0	39.0907	0	1.58786	0	2.28462	11.9768	0	0	0	11.4697	0	0	0	0	62.3808	0	17.5136	14.7757	0	0	13.7429	0	0	15.8035	2.4067	18.1044	0	0	0	0	0	0	107.691	0	8.3764	0	0	16.6181	0	0	1.31413	25.099	0	0
1XAT	0	0	0	0	0	0	0	0	0	0	0	0	0	0	0	0	0	0	0	0	0	0	0	0	0	0	0	0	0	0	0	0	0	10.3993	0	0	0	0	0	0	0	0	23.9343	0	0	0	4.17102	10.9755	0
A0KQI1	0	192.844	224.696	85.2276	5.01141	0	4.01232	29.5189	0	73.3608	30.362	47.2587	0	52.6294	43.6144	7.91144	0	322.708	0	0	17.6685	44.398	0	0	68.6053	0	189.967	0	26.7085	69.1459	14.1217	0	34.293	154.569	0	0	222.155	122.501	130.474	28.3129	609.313	22.7167	430.641	170.421	17.3103	86.6164	107.677	85.86	88.3686
A1ABK4	4.41697	28.589	0	107.818	13.3729	29.3822	0	41.3747	66.3881	0	0	62.5158	0	7.80227	34.4843	9.38293	32.7622	0	10.5338	0	20.9548	0	0	5.79976	93.8833	41.3188	0	10.8711	23.7571	9.64785	29.3096	0	35.5875	0	25.8609	0	8.06557	6.22651	0	3.35789	0	5.18113	5.5515	21.1519	359.273	9.21906	11.6095	0	61.1361
A1ADA7	0	0	0	23.33	3.08657	0	1.64748	11.0188	27.1634	0	0	2.98534	0	0	0	9.74546	22.6853	0	2.43128	0	3.6274	0	0	4.01589	4.33381	0	0	0	5.48333	1.6701	4.83206	0	0	0	0.983887	0	1.8616	0	0	0	0	0.717508	0	4.88203	5.33077	0.911929	0	0	3.02372
A1AFX9	7.39398	95.7157	10.1386	146.646	0	45.0868	0	53.2776	141.442	30.6625	0	0	0	0	28.8632	47.1209	54.8437	28.2656	27.4298	0	8.76954	0	0	0	36.6707	161.391	0	0	0	4.03761	35.0457	0	0	8.07562	47.5726	0	0	0	4.62565	2.81054	0	1.73464	0	0	81.6214	28.6606	6.47806	0	73.101
A1AHP3	0	66.8296	0	118.142	24.3136	54.3746	5.56183	128.336	239.837	5.35221	0	108.343	0	9.11928	36.9464	21.9335	153.17	6.57844	25.9917	0	61.2298	0	0	40.6725	21.9461	80.4889	32.9163	1.41179	41.6509	14.0955	78.3016	0	41.5945	0	51.8164	0	3.14234	2.42584	3.22968	3.9247	0	1.21114	32.4429	2.74692	146.971	33.865	13.5691	0	91.8717
A7FE74	0	0	10.1759	0	0	0	0	0	0	150.029	10.0834	0	0	0	53.1105	0	0	0	62.9272	0	0	0	0	0	0	0	0	0	0	0	25.7947	0	136.668	0	0	0	0	0	0	0	0	1.74101	0	23.6922	0	0	0	0	0
A7ZMC9	0	0	6.05656	26.9546	2.97175	7.34555	2.37929	17.5047	24.1411	0	12.0031	15.09	0	0	5.74738	0	32.7622	0	1.17042	0	10.4774	0	0	5.79976	6.25889	13.7729	0	0	3.95952	2.41196	2.79139	0	0	0	6.53628	0	2.68852	0	2.76325	1.67895	0	1.03623	0	2.35021	0	1.31701	1.93491	0	8.73373
A7ZTR5	5.16255	0	0	0	0	0	0	0	7.05403	0	0	2.5196	0	0	57.099	10.9668	0	0	1.36798	0	6.12298	0	0	0	3.65769	0	10.9721	0.705894	0	0	14.6816	0	5.94208	0	0.996469	0	0	0	0	0	0	0	0	0	2.99941	1.53932	0	0	15.3119
A7ZZ23	0	0	0	0	3.37834	0	0	0	0	0	0	963.107	0	0	0	0	0	0	0	0	0	0	0	0	0	0	149.406	0	319.588	0	1.58665	0	0	0	0	0	0	0	3.1413	0	0	0	0	0	0	1.4972	0	0	0
A8A0L0	13.2509	57.1781	12.1131	141.511	14.8588	51.4189	4.75859	125.715	114.67	6.86887	0	170.302	0	0	54.6001	32.8403	294.86	0	25.7492	8.33564	78.5804	0	0	52.1978	50.0711	110.183	56.325	1.2079	19.7976	21.7077	94.9072	0	76.2588	0	41.7754	0	8.06557	2.0755	13.8162	3.35789	0	7.25358	16.6545	7.05063	107.782	43.4613	9.67457	0	122.272
A8A4L2	22.1819	335.005	30.4159	580.942	106.956	127.063	7.96584	434.213	474.842	7.66562	10.0465	458.299	0	26.1219	139.506	31.4139	164.531	18.8437	66.6153	6.9769	210.469	0	16.5256	131.068	68.1027	276.67	78.573	7.07704	132.564	84.7898	261.675	0	110.636	0	127.494	0	18.0023	20.8463	23.1283	8.43163	0	13.8771	65.0522	35.4081	373.74	114.642	42.1074	0	233.923
A8YZV4	0	0	0	0	0	0	0	0	0	0	0	0	0	0	0	0	0	0	0	0	0	0	0	0	0	0	0	0	0	0	0	0	0	0	0	0	0	0	0	0	0	0	0	0	0	0	0	0	0
A9HXK3	0	0	0	0	0	0	0	0	0	0	0	0	0	0	0	0	0	0	0	0	8.34176	0	0	0	0	21.9311	0	0	0	0	0	0	0	0	0	0	0	0	0	0	0	0	8.83985	0	0	0	0	0	0
AAA16158	0	0	0	0	0	0	0	0	0	0	0	0	0	0	0	0	0	0	0	0	0	0	0	0	0	0	0	0	0	0	0	0	0	0	0	0	0	0	0	0	0	0	0	0	0	0	0	0	0
AAA19915	7.05789	0	0	0	648.18	160.412	7.60376	533.987	0	384.152	67.129	20.6677	0	31.1682	537.25	7.49651	575.859	8.9936	989.344	0	0	28.0463	47.3234	1756.18	0	1342.48	0	74.309	0	755.4	236.399	0	1129.18	185.005	6724.34	0	373.752	129.342	26.4924	10.7312	0	96.0357	88.7076	506.98	537.178	462.979	723.482	8.13568	0
AAA21532	141.299	6140.64	64.5831	533.79	61.1141	7.45982	14.4978	14.5448	9.19375	0	9.14233	344.807	0	5.94273	761.701	7.14667	0	540.156	240.697	0	622.462	614.962	90.23	119.272	123.947	0	114.402	0	844.433	3321.5	1114.08	1801.97	3082.31	1491.81	0	0	131.057	458.444	172.583	347.833	428.099	115.232	7983.21	719.611	39.0923	365.136	1538.6	100.828	1882.57
AAA27431	17180.5	1326.17	46231.4	11432.6	5700.41	286.053	4382.05	3586.99	248.853	4862.02	4578.04	37236.2	0	790.875	9928.57	2522.83	18912.4	28854.7	4472.09	293.581	6696.23	7312.6	26424.5	12415.4	35345.3	0	21482.7	2.07522	13251.5	8378.89	2745.56	2032.3	10297.9	42775.1	0.976489	1371.26	19806.3	37063	6693.81	86667.8	21611.9	14431	26762.9	226.115	10704.8	950.326	39728.3	13366	16663
AAA50325	0	0	0	0	0	0	0	0	0	0	0	0	0	0	0	0	0	0	0	0	0	0	0	0	0	0	0	0	0	0	0	0	0	0	0	0	0	0	0	0	0	0	0	0	0	0	0	0	0
AAA62061	20.6502	334.148	28.3156	657.655	116.358	51.5128	11.1237	230.633	641.917	0	168.35	299.832	0	36.4771	97.4042	65.8005	459.509	6.57844	13.6798	4.87134	30.6149	0	0	230.477	212.146	160.978	65.8325	7.76484	175.859	174.784	247.955	0	65.3628	5.63848	210.587	0	15.7117	12.1292	25.8374	17.6611	0	4.84456	58.3973	90.6484	68.9865	136.999	52.015	0	61.2478
AAA88337	7.44855	0	0	5.68184	0	0	8.02463	281.772	0	0	0	0	0	0	14.5381	0	0	0	217.111	7.02839	8.83426	0	0	469.459	0	46.4519	0	0	0	0	91.7913	0	0	65.0818	18.6902	0	58.9392	17.5001	0	0	0	110.089	0	0	21.6378	122.151	3.26294	0	0
AAA92254	111.699	0	0	0	0	2618.31	0	0	0	0	0	0	0	0	0	0	0	0	0	0	0	0	0	0	0	0	0	0	0	4.35679	0	0	0	0	0	0	0	0	0	0	0	0	0	0	0	0	0	0	0
AAB03644	52.7727	0	0	0	1471.27	3232.59	117.262	142.596	4.50674	10.2584	71.7045	0	0	87.3931	424.884	21.0196	0	193.333	2931.36	6.22449	0	39.3198	58.9739	3295.79	0	8083.77	0	137.1	0	4556.76	193.851	0	0	0	17533.7	198.668	594.252	464.954	12.3804	140.417	69.9508	1581.61	174.11	0	689.865	1380.77	1667.37	7.60394	0
AAB05246	116.88	0	129.946	2.40967	27.6294	33.2715	3.40325	39.8331	6.47447	81.8746	60.0904	3.08345	0	86.4905	125.368	3.35524	23.4309	32.2024	11.7188	23.8459	14.9864	0	17.6506	0	33.5717	88.6512	80.565	0	8.4953	32.7748	210.614	0	279.966	0	0	0	92.2934	308.747	33.5957	10.8067	0	2.96435	146.902	78.9987	1.83532	62.1653	53.9686	32.7719	31.2309
AAB20442	0	0	0	0	7.12285	3.91249	0	406.847	0	230.491	0	3.44462	0	0	431.637	0	0	0	29.9234	0	0	0	0	23.1686	0	1034.37	0	0.965051	0	19.2704	8.92073	0	16.2472	15.4171	136.685	0	0	0	4.4154	0	0	89.4126	0	3.75541	16.4024	10.5223	15.459	0	0
AAB34257	0	48.5695	0	34.3445	0	0	125.307	675.873	0	443.438	10.1959	0	0	26.5103	58.5849	7.97026	0	0	831.154	0	774.295	0	0	901.56	0	350.979	0	0	0	86.0506	182.576	0	43.185	81.957	1040.92	0	150.727	45.8385	0	14.2617	0	276.387	0	0	39.2377	225.982	6.57439	8.64983	0
AAB51122	8387.56	10159.7	19341.9	6143.03	2207.4	136.949	1165.24	2727.69	255.229	3031.31	1735.68	6974.07	213.358	1830.72	5309.95	1904	6659.33	17494.6	1238.21	119.399	6253.2	6662.42	15322.3	6153.49	5351.35	46.9719	16910.6	0	12361.3	10851.6	1985.85	0	8287.78	30039.1	0.19384	725.881	7922.08	21117.7	6638.2	6498.96	16996.2	7165.53	20633.3	2843.82	3269.75	1084.27	15218.4	5469.73	6752.47
AAC27754	1.93534	150.319	3.53831	4.92099	4.12332	0	13.9001	3.71871	3.96662	7.02253	0.876541	0.944547	0	0.569773	10.0731	4.11122	0	6.57634	1.53849	0	0.765128	1.28176	0	58.448	5.94184	4.02316	1.37107	0.264626	5.783	0.352275	0.815381	0	0.742522	23.2513	0.0830125	0	13.3507	2.42507	3.22864	1.47129	26.3861	2.87554	63.2435	0.343255	3.37326	5.77059	6.2172	13.3853	3.18897
AAC32186	0	0	0	0	0	0	0	0	0	0	0	0	0	0	0	0	0	0	3.40689	0	0	0	0	0	0	0	0	0	0	0	0	0	0	0	0	0	0	0	0	0	0	0	0	0	0	0	0	0	0
AAC37034	339.184	642.551	158.811	6335.81	656.782	22.9298	53.4756	771.947	84.7784	278.743	112.406	375.492	0	2666.92	0	246.033	61.362	0	260.864	0	19.6236	3418.89	0	798.405	1166.4	0	0	0	259.559	45.1749	23.5266	0	1875.82	63.248	0	0	55.3902	69.9717	25.8771	389.928	3045.32	196.021	41.5908	79.2329	0	0	39.864	2021.65	269.904
AAC43174	6.89398	356.973	24.5779	205.093	179.966	116.177	9.65532	492.277	257.161	8.5767	13.114	1395.65	48.8218	7.30664	162.366	115.694	490.896	0	33.2474	7.80612	688.463	0	0	554.901	43.9597	180.572	304.76	3.3935	409.115	281.59	467.918	0	464.988	0	71.3237	0	13.4279	12.9577	12.9386	19.9157	4.17739	52.4016	138.636	16.14	139.387	147.59	67.648	0	149.947
AAC44147	14.734	63.5776	47.1409	363.403	51.2175	125.238	21.1647	290.188	429.489	5.09176	13.3465	198.95	0	0	127.813	41.7324	36.429	6.25832	22.1241	0	186.401	9.75821	0	99.9576	93.9519	122.515	41.7527	8.73008	88.0535	48.2745	153.638	0	90.4468	0	89.11	0	5.97886	6.9234	0	11.2011	0	10.3698	43.2099	49.6518	151.233	71.7561	27.9692	0	155.38
AAC45552	8.27277	0	0	0	0	0	0	0	0	0	0	0	0	0	0	0	0	0	0	0	0	0	0	0	0	128.98	0	0	0	0	0	0	9.52194	0	0	0	0	0	0	0	0	0	0	2051.25	0	0	3.624	0	0
AAC60780	1.79268	11.6032	2.45812	34.1869	6.0306	28.819	1.93133	32.293	74.7094	130.098	4.87158	35.8718	0	4.74996	72.3119	43.794	13.2969	61.6773	38.9523	0	27.6404	0	0	12.9464	3.81036	39.1293	0	45.5923	11.2491	4.89462	49.8483	0	57.7743	9.78972	15.5709	53.9898	8.72935	11.7931	1.1215	1.36284	5.43135	7.99072	2.25314	4.7693	39.5784	11.7595	9.42368	2.06643	38.9915
AAC60781	61.5414	446.129	70.8839	1194.27	123.388	597.695	31.8245	717.484	1051.11	417.267	645.537	949.12	174.329	45.6576	850.427	682.42	620.804	893.986	437.037	18.5824	563.486	0	2.75092	339.392	258.126	821.321	245.895	526.765	317.766	151.898	745.175	0	476.004	322.631	377.424	1334.47	229.249	183.917	30.8001	70.1779	126.789	177.295	163.979	116.573	889.589	261.301	147.735	104.99	854.239
AAC64521	0	0	0	0	0	0	0	0	0	0	0	0	0	0	0	9.02357	0	0	1.80095	0	0	0	0	1.11553	0	0	0	0	0	0	0	0	0	24.1249	0	0	0	0	0	0	0	0	0	0	0	0	1.48865	0	10.0791
AAC73966	0	0	0	0	0.698606	0	0	1.87047	0.709394	0	0	0	0	0	0	0	0	0	0	0	0	0	0	0	0	0	0	0	2.79244	1.13402	2.95293	0	1.19514	0	0	0	0	0	0	0	0	0	0	0	0	0.309605	0	0	0
AAC76696	20.493	33.1604	7.02499	164.139	41.3632	59.6407	8.27922	166.121	217.01	18.5901	0	152.525	0	9.04985	76.6634	32.6498	76.0016	6.52835	28.5089	0	85.069	0	0	84.0891	50.8177	191.702	43.5542	4.20312	59.7043	39.1669	114.939	0	70.762	0	66.9143	0	0	2.40737	6.41017	11.6844	7.76104	4.80767	25.7567	29.9861	244.079	45.8279	20.1987	0	177.279
AAD21213	13.1932	0	63.3168	5.03196	0	3.65677	0	7.1298	0	0	0	0	0	29.131	0	0	0	0	5.24394	6.22449	0	13.1066	0	0	4.67371	0	0	0	0	7.20436	0	0	0	0	0	0	0	6.19938	0	5.01489	0	0	24.8729	0	0	0	0	15.2079	0
AAD41881	0	0	0	4.76712	6.30692	0	0	0	0	0	365.127	3.05004	0	55.1957	0	0	0	23.8901	0	0	0	12.4168	0	0	0	0	0	0	0	27.3007	313.979	0	7.19304	0	0	0	15.2156	11.7462	0	19.0038	9.46703	5.86446	0	0	0	0	0	14.4075	0
AAD42183	0	40.5751	0	0	4.21767	0	0	0	0	0	51.1062	3.05951	0	22.1468	0	0	0	0	0	0	0	0	0	0	4.44148	0	0	0	0	10.2696	29.7127	0	0	0	0	0	7.6314	0	0	7.14856	0	0	0	0	0	0	0	0	0
AAD42184	0	0	0	0	0	0	0	0	0	0	71.9658	5.74439	0	0	0	0	0	7.49904	0	0	0	0	0	0	0	0	0	0	0	3.21361	7.43828	0	0	0	0	0	0	2.76532	0	2.23696	0	2.76126	0	0	0	0	0	0	0
AAD42185	0	0	13.7022	0	0	5.53947	0	0	0	0	515.953	14.6311	0	61.7809	0	10.6139	0	12.7335	18.5355	0	0	0	0	6.56062	0	0	0	0	0	27.2838	170.51	0	0	0	0	0	24.3298	14.0867	6.2515	11.3952	15.1379	18.7547	0	0	0	0	0	0	0
AAD51059	0	0	25.7076	0	0	0	0	0	0	0	169.826	9.15012	0	27.5978	0	0	0	31.8535	0	0	0	0	0	0	0	0	0	0	0	13.6504	94.7862	0	0	0	0	0	7.60778	2.93655	0	7.12642	18.9341	16.1273	0	0	0	0	0	0	0
AAD51060	0	0	16.139	0	0	0	0	0	0	0	415.803	0	0	10.3954	0	0	0	7.49904	1.55942	0	0	0	0	0	0	0	0	0	0	3.21361	1.85957	0	0	0	0	0	3.58209	0	0	4.47393	0	6.90314	0	0	0	0	0	6.78369	0
AAD51061	0	0	27.4044	0	0	0	0	0	0	0	190.088	0	0	26.4775	0	0	0	0	0	0	0	0	0	0	0	0	0	0	0	5.45677	47.3638	0	0	0	0	0	12.1649	0	0	7.59681	0	16.4103	0	0	0	0	0	0	0
AAF24171	1499.77	0	77.6032	43.1714	6.34622	5.22884	0	3.39831	6.44422	9.77904	0	4.60356	0	49.9856	0	30.0561	0	48.0779	17.4961	551.827	0	0	63.2454	1733.96	20.0489	0	400.943	0	25.3668	10.3016	0	0	21.7136	391.479	109.239	0	40.1897	8.86454	47.2076	86.0499	0	26.5545	59.2766	0	0	0	0	32.6188	9.3255
AAF71279	7.261	516.968	179.213	38.7714	26.8687	0	0	20.9278	14.882	0	0	0	0	198.804	0	107.971	0	0	21.1644	0	43.0591	230.827	0	52.4377	10.2889	0	46.2959	0	6.50899	3.96499	41.2985	0	16.7148	0	0	0	35.357	0	18.1698	118.68	175.991	1.70344	36.5041	0	0	0	0	100.438	35.8931
AAF71281	121.46	711.286	594.809	8.82395	245.157	89.7743	6.23116	379.248	252.894	68.9576	39.2937	11.2913	0	388.236	0	989.066	557.708	14.7402	139.468	10.9151	13.7197	413.703	0	793.628	352.417	0	749.843	0	197.023	587.455	21.9312	0	246.315	0	0	0	517.514	86.969	267.758	444.098	1033.89	65.1308	87.2334	21.5425	10.0811	0	22.8032	526.698	177.265
AAF72362	0	0	0	4.76712	0	0	0	0	0	0	0	0	0	0	0	0	0	143.341	0	0	7.41202	0	0	0	0	0	0	0	0	3.41259	0	0	467.548	0	0	0	0	35.2386	0	0	9.46703	0	0	6.65044	0	0	375.056	0	0
AAF72363	0	0	0	0	0	0	0	0	0	0	0	0	0	0	0	12.538	0	0	0	0	0	0	0	0	0	0	0	0	0	0	0	0	0	0	0	0	0	0	0	0	8.94108	0	0	0	0	0	36.1976	0	0
AAG07763	8.59242	0	1.8126	0	0.889385	0.366396	0	0.238127	0	0.342619	1.79613	0.645162	0	0	2.58011	3.51015	4.90253	1.68446	5.25424	1.24734	0	3.93971	0	19.9611	0	0	5.61898	0	0	1.80463	0.835406	0	1.52151	14.4378	0	0	6.03466	0	0	0.753711	1.00126	5.42713	0	1.05506	0	0	18.241	7.61888	5.22765
AAG14406	93.8864	0	0	0	1637.83	4055.81	111.985	260.936	0	3.47627	82.0076	0	0	41.4609	493.024	64.1063	0	487.089	2701.06	6.32788	7.95377	93.2703	59.9535	3394.56	9.5027	9012.67	0	146.713	0	4291.88	205.547	0	0	0	19918.5	201.969	534.731	466.375	20.9768	127.455	40.6359	1752.63	362.434	0	596.126	1499.68	1686.25	38.6512	0
AAG21695	103.758	0	12.9339	0	0	0	0	6.79663	0	0	0	0	0	8.33093	0	0	0	0	0	178.009	11.1873	0	10.5409	43.3491	20.0489	0	80.1886	0	8.4556	0	0	0	0	30.9062	0	0	0	4.43227	0	10.7562	0	0	0	0	0	0	0	0	0
AAG34685	53.1199	267.416	0	0	99.2756	3.27185	0	97.8158	185.488	0	32.0783	0	0	88.6197	0	589.287	394.009	0	6.25592	0	7.00025	11.727	0	19.3749	183.997	0	338.691	0	10.5819	3.223	0	0	0	0	0	0	3.59256	0	258.469	83.0096	447.054	0	0	0	0	0	15.5133	510.264	0
AAK08976	0	0	0	0	2.33349	0	0	29.9893	0	0	0	0	0	0	27.0779	0	0	0	38.5997	0	8.22709	0	0	31.8787	0	0	0	0	149.237	15.1514	6.57559	0	31.9361	0	21.8687	0	4.22218	3.25947	0	0	0	8.13669	0	0	4.03014	0	0	0	0
AAK17952	12.6357	20.4463	8.66306	0	6.37601	3.50226	3.40325	1.13809	0	67.1372	21.4609	0	0	25.1101	12.3312	3.35524	0	0	22.6006	2.98074	14.9864	12.5528	3.53013	0	6.71435	0	46.9963	0	8.4953	37.9497	13.9744	0	87.2621	0	0	0	15.3822	142.498	3.95244	2.4015	9.57074	2.22326	19.8516	184.891	0	0.941898	26.2924	3.64132	15.6155
AAK28907	42.6456	0	9.74594	0	100.422	161.542	103.374	0	0	0	19.3148	0	251.673	12.5551	23.1211	7.5493	0	0	114.887	0	75.8689	70.6096	7.94279	0	5.03576	0	0	0	0	0	96.5732	0	8.18082	7.76283	0	214.058	242.27	3.33981	4.44649	0	10.7671	0	0	0	0	0	3.11358	73.7368	84.3235
AAK32688	0	0	0	0	0	0	0	0	0	0	0	0	0	0	0	0	0	0	0	0	0	0	0	0	0	0	0	0	0	0	13.3928	0	48.7843	0	2.04525	0	0	0	0	0	0	0	0	0	0	0	0	0	0
AAK38457	0	0	0	0	0	2.17699	0	0	0	0	0	0	139.057	0	0	0	0	0	0	0	0	0	0	0	0	171.438	0	0	0	0	0	0	0	0	0	0	0	0	0	0	0	0	0	0	2.28165	0	0	0	0
AAK51920	0	0	0	0	0	0	0	0	0	0	0	0	0	0	0	0	0	0	0	0	0	0	0	0	0	0	0	0	0	0	0	0	0	0	2.58454	0	0	0	0	0	0	612.559	0	0	0	0	0	0	0
AAK62562	726.375	148.468	398.402	87.4874	27028.1	254.312	61.7805	790.597	679.084	903.672	72.723	0	0	2957.86	293.498	592.849	226.853	48.7153	1154.86	1471.81	244.85	4192.92	581.027	2128.42	14014.4	166.893	487.51	0	1980.85	1102.27	1005.07	4095.39	17.6012	0	0.491943	690.824	372.32	82.6349	21816.8	4958.25	741.297	355.167	1403.06	638.732	373.154	139.069	505.767	1207.47	536.711
AAK63223	0	0	0	0	0	0	0	0	0	0	0	0	0	0	4.45179	0	0	0	1.81316	0	0	0	0	0	0	0	0	0	18.4017	0	4.32429	0	0	0	0	0	8.32987	0	0	0	0	1.60527	0	0	0	0	0	0	0
AAK91782	471.625	61.0523	245.743	7.19523	0	5.22884	0	13.5933	32.2211	4.88952	89.7144	0	1001.99	83.3093	24.5472	10.0187	0	36.0585	2.49945	89.0044	11.1873	37.4825	31.6227	80.5055	13.3659	0	40.0943	0	16.9112	25.7539	0	0	21.7136	51.5104	57.6539	0	34.4483	39.8904	23.6038	32.2687	271.491	11.0644	11.8553	0	0	0	0	163.094	46.6275
AAL05554	1436.43	685.066	0	253.746	20.3459	5833.75	28.507	201.557	0	760.275	462.252	0	0	0	713.203	0	1794.44	867.024	26.0429	107.005	8.96661	0	33.794	9.92692	819.528	47.1478	0	0	1233.44	41.2834	0	4049.38	43.5085	0	0	0	13.8051	3.55245	1239.16	43.1055	0	7.09446	0	0	399.708	18.0336	59.6127	0	104.641
AAL05857	0	0	0	0	1.78227	0	0	0	0	0	0	0	0	0	0	0	0	0	0	0	0	0	0	0	0	0	0	0	0	0	0	0	0	0	0	0	0	0	0	0	0	0	0	0	0	0	0	0	0
AAL09826	243.238	3721.23	909.621	322.896	579.155	749.484	144.638	991.276	733.773	250.536	4129.07	58.5856	111.855	5557.71	135.644	4254.45	492.048	60.3796	861.335	5302.74	202.317	1104.65	45.8916	8810.08	709.483	0	839.219	10.7983	702.278	324.298	191.649	0	141.801	51.7522	0	0	915.243	253.825	618.556	1502.14	2751.59	200.094	1850.17	18.4891	14.6826	208.159	347.337	2647.24	1093.08
AAL30847	192.695	920.084	550.104	190.364	411.253	178.615	27.226	341.427	746.722	252.174	1472.21	84.7949	223.709	1738.18	121.257	1553.48	210.878	36.2277	100.447	456.053	172.344	872.42	42.3615	823.352	250.669	0	604.238	6.04705	252.027	82.7994	121.777	0	54.5388	24.151	0.203244	0	424.934	111.327	235.17	553.545	1368.62	127.467	452.617	11.7658	14.6826	32.9664	114.856	1598.54	159.278
AAL40899	0	0	0	0	0	0	0	0	9.64379	0	0	0	0	0	22.9594	14.993	0	17.9872	9.35107	0	0	0	0	0	0	0	0	133.177	0	0	0	0	0	0	0	0	21.48	0	0	5.36558	0	19.8695	0	0	0	23.149	0	8.13568	0
AAL51021	0	0	0	0	0	0	0	0	0	0	0	0	0	0	0	0	0	0	1.15525	0	0	0	0	0	0	0	0	0	0	0	0	0	0	0	0	0	0	0	0	0	0	11.2508	0	6.95926	0	0	0	0	0
AAL75564	0	0	14.05	0	3.44693	5.68006	0	1.84579	0	504.589	0	0	0	0	0	76.1828	0	0	39.3694	4.83425	0	0	0	0	0	0	0	0	0	0	144.079	0	82.5557	0	0	0	0	0	16.0254	0	0	10.8173	0	0	0	142.066	0	5.9056	0
AAL91930	15637.6	6879.23	12573.9	565.633	7170.17	6394.13	16003.8	7880.9	1080.73	8234.19	4220.4	675.54	10794.2	6760.16	680.76	11087.5	4033.36	2036.74	2207.2	13612.7	781.742	4059.73	1242.96	1671.43	6695.47	0	9263.09	2.2531	3419.58	1124.76	281.167	0	2759.57	350.943	772.347	248.133	4904.59	2984.89	6468.65	7519.33	28144.7	1105.61	1822.52	74.5256	229.767	85.9818	2833.23	24398.2	2117.84
AAL92527	515.658	0	12.0867	3.36196	45.9616	1776.19	0	28.5815	0	141.647	574.889	0	468.177	70.0671	117.564	9.36245	0	11.2322	1.16786	1555.36	20.909	306.489	566.4	0	21.8583	467.257	18.734	0	197.544	67.3875	314.738	0	25.3641	0	0	0	16.0959	1592.58	2.75721	211.085	0	1.03396	526.241	93.8031	0	53.8795	507.771	15.2411	61.0026
AAM11664	0	0	0	0	0	120.414	0	0	0	21.9708	525.504	0	0	0	0	0	0	0	0	0	0	0	0	0	0	0	0	0	0	0	3.3482	0	79.2745	208.313	0	0	0	0	0	0	0	0	0	0	0	0	0	0	0
AAM11668	0	0	0	0	14.2582	32.3063	0	0	0	0	518.305	0	0	0	13.7877	0	0	0	0	0	0	0	0	0	0	0	0	0	0	0	6.6964	0	201.235	179.381	29.9969	0	0	0	0	0	0	0	0	0	0	4.73916	0	6.1071	0
AAM11670	0	0	0	0	5.34681	5.87387	0	0	0	0	57.5895	0	0	0	99.9607	0	0	0	0	0	0	0	0	0	0	0	0	0	0	0	35.1561	0	1250.1	5.78647	165.324	0	0	0	0	0	0	0	0	0	0	3.15944	0	6.1071	0
AAM48116	1767.02	162.806	2310.85	38.3745	317.311	76.6897	40.6481	131.402	4.29614	1329.95	17.0885	570.842	222.664	5.55395	388.665	641.196	4337.78	713.156	219.951	0	932.276	424.801	9177.6	247.709	0	0	1470.12	0	1865.87	14549.2	156.974	0	173.709	1085.15	0	757.539	16435.7	957.37	236.038	2478.72	5896.6	6274.24	23.7106	391.475	946.254	11021.2	28298.9	1507.71	24.868
AAM48117	7652.91	122.105	181.074	455.698	1768.48	24.4013	338.734	609.431	4.29614	176.023	213.606	3296.15	0	5.55395	1755.13	46.7539	1352.64	1859.01	1008.11	11.8672	4236.26	2161.49	41524.1	755.513	0	0	7029.86	0	10710.4	66925.8	331.832	0	1483.76	6929.86	1.21377	946.924	6173.9	4683.43	389.463	14401.4	590.613	21047.4	213.396	893.365	4691.08	55242.9	10881	391.425	31.085
AAM48121	1949.39	0	94.8483	52.765	560.583	10.4577	84.6836	242.413	0	35.8565	34.1769	847.056	0	11.1079	454.124	66.7913	513.07	424.689	308.265	5.93362	1006.86	549.743	10358.2	214.681	0	0	1550.31	0	2931.28	15109	127.169	0	325.704	1414.82	0	0	1672.66	1477.42	106.217	4240.35	171.468	5033.55	71.1319	250.945	1322.56	13906.8	2484.73	101.481	0
AAM48122	2785.73	0	60.358	14.3905	846.163	34.859	159.205	280.927	0	81.492	85.4423	1236.82	0	22.2158	634.137	33.3956	419.785	641.039	411.575	17.8009	1484.18	624.708	14483.2	268.352	0	39.2164	2499.21	0	3923.4	25654.3	129.156	0	499.412	2094.76	0	0	2510.9	1781.77	177.029	5547.83	314.358	6688.79	63.2283	254.291	1592.92	18524.9	3344.19	79.7347	6.217
AAM48124	3974.23	81.4031	3793.93	139.108	539.429	6.97179	64.3595	122.339	0	29.3371	17.0885	1252.17	0	11.1079	883.701	20.0374	279.857	312.507	383.248	11.8672	2401.54	824.614	8650.56	355.05	0	0	3501.57	0	4487.11	15624	29.8052	0	846.829	1236.25	0	1325.69	2235.31	2080.21	98.3492	3989.37	209.572	3782.54	86.939	46.8431	1012.02	26368	2013.68	137.724	24.868
AAM48125	10262.6	40.7015	293.168	148.701	2915.03	45.3166	528.426	1388.78	8.59229	254.255	290.504	4956.5	222.664	61.0935	3015.22	106.866	1772.42	2243.64	1518	11.8672	5824.86	2948.62	55199.1	1085.79	0	58.8246	9074.67	0	15851.4	78079	482.845	1684.09	1896.32	7664.75	0.404589	946.924	8765.18	7195.05	668.774	19191.5	990.706	27066.4	268.72	1033.89	5988.07	73087.2	12889.2	500.154	55.953
AAN28721	392.497	1693.64	666.333	883.947	100.599	10.3609	10.0679	148.141	102.153	1133.55	0	510.825	0	33.0152	778.238	59.5556	554.53	928.839	198.104	0	931.033	594.166	2172.2	490.831	556.172	58.2799	13188	0	804.222	694.02	956.748	0	1462.85	3531.51	2.40506	0	523.316	834.333	444.32	582.563	5521.12	105.235	2607.51	258.567	10.859	289.791	908.818	1314.21	1736.96
AAN34370	0	0	0	0	113.966	43.0374	0	1637.56	0	1134.16	19.1797	10.3339	0	0	1680.63	0	209.403	0	188.892	0	0	14.0232	7.88724	273.39	0	3939.4	0	13.5107	0	119.477	44.6036	0	162.472	15.4171	1210.63	0	42.96	13.2658	4.4154	0	0	355.994	17.7415	78.8635	90.2131	82.0736	98.9377	0	0
AAN41408	0	0	35.2592	0	0	0	0	0	0	0	0	0	0	0	0	0	0	0	0	0	0	0	0	0	0	0	0	1.75799	0	0	0	0	0	0	0	0	0	0	0	0	0	0	0	0	0	0	0	0	0
AAN41648	0	0	0	0	0	0	0	9.2642	0	0	0	0	0	0	0	0	0	0	1441.11	0	0	0	0	0	0	0	0	0	0	0	0	0	0	0	0	0	0	12.0829	0	195.485	0	105.57	0	0	0	0	0	29.6408	0
AAN80811	0	153.708	16.2815	1440.15	127.82	39.4932	25.5844	633.126	32.4485	6.15504	16.1335	133.287	0	31.4615	100.427	25.2235	528.435	0	3.14636	0	732.308	0	0	0	286.031	0	151.415	11.3649	266.103	0	296.404	0	273.336	0	0	0	14.4548	5.57944	0	4.5134	0	8.35686	29.8475	107.405	917.52	49.566	109.232	0	0
AAO24820	252.714	817.853	60.6414	0	36.1307	716.213	25.5244	68.2854	2.15816	145.737	1377.79	1.54173	782.982	669.604	349.385	808.614	23.4309	100.633	252.792	405.381	37.4661	200.845	310.651	14.5175	38.048	433.406	120.848	0.431932	141.588	62.0996	277.492	0	130.893	0	0	0	138.44	474.995	128.454	168.105	258.41	86.7073	210.427	3391.9	1.83532	59.3396	48.4334	167.501	349.787
AAO42740	1412.04	797.406	1940.52	720.491	295.422	309.95	39.1373	872.915	435.948	2007.57	939.986	132.588	223.709	6179.88	480.918	2637.22	726.357	579.644	560.83	855.473	1101.5	1274.11	28.241	987.193	624.434	0	1383.03	3.45546	518.213	353.623	32.9397	0	2312.44	17.2507	0	380.548	1163.28	1693.65	2185.7	521.125	2234.77	727.749	2012.95	102.53	29.3651	24.4894	159.138	1514.79	1102.45
AAP43530	4.92331	446.129	13.5017	0	18.2183	1132.62	13.2602	191.565	13.4543	0	13.379	182.616	0	26.09	89.6872	36.6049	182.589	50.1887	43.0514	0	186.855	0	0	67.8784	80.2283	2210.66	31.3909	18.8491	70.6146	24.1961	138.456	0	85.0007	5.37718	126.389	0	8.99016	0	6.16002	7.48564	0	8.08509	12.3758	2.61962	37.1854	229.005	32.3508	0	0
AAP83161	59.8091	0	61.5077	228.115	18.4432	27.629	2.68478	30.5261	23.8356	5.1672	94.8093	14.595	0	765.952	1037.65	5.29383	36.9687	514.434	5.28278	0	141.872	19.8055	11.1395	88.3496	10.5937	0	1122.84	0	49.1469	5.4433	741.775	1334.79	2661.82	0	0	0	42.4721	348.956	96.659	106.093	279.359	15.2005	87.7	90.1668	11.5829	0	122.267	241.298	14.7826
AAQ10697	0	0	0	0	0	0	2.11544	0	0	0	0	0	278.113	0	0	0	0	0	0	0	0	0	0	0	0	244.912	0	0	0	0	0	0	0	0	0	0	0	0	0	0	0	0	0	0	0	0	0	0	0
AAQ62546	0	0	0	0	3.35331	0	0	0	0	7.75079	0	2.4325	0	8.80405	3.24266	0	110.906	0	0	0	0	9.90277	0	3.27221	3.53125	0	10.5928	0	8.9358	0	3.14979	0	11.4733	0	0	0	0	0	31.1803	5.68354	7.55025	0	25.0572	5.30393	0	0	4.36669	11.4904	0
AAQ90024	0	0	0	0	0	0	0	0	0	0	0	0	0	0	0	0	0	0	0	0	0	0	0	0	0	0	0	0	0	0	0	0	0	0	0	0	0	0	0	0	0	0	0	0	0	0	0	0	0
AAQ92181	5.77831	12.4668	5.28215	60.7292	7.77533	50.8947	1.38338	30.9956	73.6904	53.2497	55.831	33.5281	0	5.10349	112.781	112.519	42.8597	139.08	39.1294	1.81746	18.2755	0	0	11.8024	10.0075	24.0238	12.2808	111.403	12.6619	14.7249	53.5584	0	45.0778	49.7868	18.0104	232.033	33.6083	38.9177	4.01655	9.51776	17.5068	22.1414	8.8764	12.2982	30.2145	12.4433	17.4376	18.5019	55.8581
AAR04097	0	0	0	0	0	0	0	0	0	0	0	0	0	0	0	94.7149	0	0	0	0	0	0	0	0	482.462	0	0	0	0	0	0	0	0	2735.88	0	0	0	0	0	0	0	53.2512	0	0	0	0	0	0	0
AAR04099	0	0	0	0	0	0	0	0	0	0	0	0	0	0	0	25.8313	0	0	0	0	0	0	0	0	2389.34	0	0	0	0	0	0	0	0	2629.64	0	0	0	0	0	0	0	22.8219	0	0	0	0	0	0	0
AAR05762	26.8247	0	0	0	807.635	1944.26	54.1863	91.811	0	0	91.1195	0	0	17.769	183.248	21.3688	0	290.544	1471.37	0	0	26.6487	0	1981.26	0	3994.01	0	74.2737	0	2589.05	129.262	0	7.71878	0	9862.15	201.969	322.471	230.036	4.19536	86.6693	10.159	888.9	227.575	0	338.974	771.837	901.882	38.6512	0
AAR29485	720.236	1185.89	1091.55	527.718	168.964	348.475	51.0487	482.55	237.397	1154.43	1506.55	74.0028	111.855	3322.91	386.379	1687.69	937.235	402.531	244.422	20.8652	651.91	1048.16	49.4218	105.771	434.195	19.7003	631.093	0	305.831	255.298	14.9726	845.997	1167.13	3.45015	0.406488	0	709.505	1292.88	1713.38	294.183	851.796	445.394	1445.2	87.4028	22.0239	12.2447	99.6344	750.112	696.45
AAR37059	6.2494	0	17.1384	0	0	0	0	0	4.26954	0	951.028	6.10008	0	27.5978	0	0	0	7.96337	4.96794	0	0	0	0	4.10292	4.42773	0	13.282	0	0	23.8881	882.696	0	7.19304	0	0	0	26.6272	2.93655	11.7288	19.0038	18.9341	11.7289	0	0	0	0	2.73763	7.20373	0
AAR37060	0	38.0909	225.947	26.9349	1.97972	3.26231	6.34016	2.12023	24.1235	3.0506	87.9582	22.9776	0	77.9659	7.65759	18.7522	0	0	148.145	0	0	0	0	30.9095	70.8824	0	0	0	5.27551	3.21361	855.402	0	0	0	0	0	53.7313	16.5919	283.487	22.3696	160.47	2.76126	0	0	0	0	69.6061	67.8369	0
AAR37061	0	0	0	0	0	0	0	0	0	0	0	0	0	0	0	0	0	0	0	0	0	0	0	0	0	0	0	0	0	5.45677	281.025	0	0	0	0	0	0	0	0	0	0	0	0	0	0	0	0	0	0
AAR96043	0	197.957	0	0	0	0	0	1.83646	24.3774	5.28463	13.852	0	0	139.564	242.094	0	0	0	1420.95	0	12.0913	0	0	0	0	0	0	0	86.8194	0	1.61069	0	0	5.56728	2.6237	0	3.10267	0	188.145	0	7.72185	0	0	181.72	11.8462	2592.92	1875.69	11.7515	0
AAS45561	22.1125	20.4463	30.3207	2.40967	36.1307	17.5113	1.70162	31.8665	0	50.7622	17.1687	3.08345	111.855	50.2203	78.0979	3.35524	93.7235	4.02531	21.7636	23.8459	18.7331	6.27641	7.06025	4.14787	6.71435	9.85013	40.2825	0	8.4953	32.7748	115.788	0	94.5339	0	0	0	24.9961	428.98	7.90487	16.8105	4.78537	4.44653	75.4362	89.0836	1.83532	103.609	59.5039	14.5653	6.24619
AAS50177	0	0	0	0	4.21767	6.95014	0	0	0	0	0	0	0	11.0734	0	0	0	0	0	0	0	0	0	0	0	0	0	0	0	0	0	0	0	0	0	0	0	0	0	4.7657	0	5.88268	0	0	0	0	0	14.4522	0
AAS61092	3.58536	23.2064	4.91625	192.814	20.504	102.357	1.93133	62.0026	266.994	53.8976	126.661	68.2439	0	9.49993	149.289	148.519	26.5938	143.914	70.3041	1.69156	40.3975	0	4.00666	47.078	40.6439	50.3091	7.62005	149.278	24.1052	14.6838	91.1998	0	82.5347	60.6963	31.3725	377.929	26.188	16.8473	3.36449	7.49561	8.14703	31.5423	13.5188	10.4925	62.4922	15.5012	5.49715	20.6643	79.7554
AAS87172	0	0	0	0	0	5.10946	0	0	0	0	0	0	0	16.2815	0	39.1598	0	0	0	0	54.6595	0	0	0	0	0	0	0	0	0	288.335	0	0	0	0	0	0	0	0	7.00711	55.8512	6.48706	0	0	519.446	414.99	0	0	0
AAS89471	0	0	0	0	0	0	0	13.8522	0	0	0	0	0	8.48962	0	0	0	61.2421	0	0	22.8008	0	0	6.31069	0	0	0	0	0	36.7422	0	0	0	0	0	0	5.85074	0	0	14.6148	0	0	0	5.11451	0	0	0	66.4801	0
AAS92348	0	0	10.4054	0	0	0	0	0	0	0	0	0	0	0	0	0	0	0	32.1733	0	54.0019	0	0	0	0	0	0	0	0	4.14386	14.3872	0	0	0	2.44122	0	0	0	0	0	0	0	0	0	0	2.26268	0	0	0
AAT02170	50.1505	40.5751	81.6601	11.9548	8.43535	72.9765	8.44206	7.90478	0	86.1133	157.577	0	0	74.7455	63.2168	9.98758	23.2489	3.99405	26.578	9387.42	18.5876	18.683	42.0326	2.05783	28.8696	39.0946	46.6314	0	11.2391	51.3479	102.014	839.429	223.677	27.3869	0	0	40.0649	223.871	15.687	26.2114	23.7411	5.14734	66.9715	38.3588	0	8.41127	30.2075	10.8392	34.0873
AAT34976	343.584	0	0	0	0	0	0	0	0	0	816.974	0	0	0	0	0	0	0	0	0	0	0	0	0	0	0	0	0	0	0	0	0	0	0	0	0	0	0	0	0	0	0	0	0	0	0	0	0	0
AAT35601	0	0	0	0	0	3.84527	0	4.99821	0	0	0	0	0	0	0	0	0	0	5.51424	0	8.22709	0	0	4.5541	0	0	0	0	18.6546	7.57572	0	0	0	0	3.57039	0	0	0	0	0	0	8.13669	0	0	0	0	0	0	0
AAT45231	0	79.183	0	0	0	0	19.7698	8.81502	0	0	0	304.505	0	0	0	0	272.224	0	22.6919	0	0	0	0	441.748	0	0	156.003	0	0	347.381	204.879	0	28.1618	200.422	1501.02	0	0	28.7426	0	9.30034	0	132.022	0	0	127.939	196.977	69.6686	0	0
AAT70791	0	130.002	0	0	0	0	0	0	0	0	0	0	0	0	196.012	0	0	0	215.549	0	0	0	0	0	0	0	0	0	0	0	25.3864	0	0	0	177.687	0	48.9017	9.43786	0	3.8173	0	8531.07	0	0	0	44.9159	4.39928	0	0
AAU89126	0	677.246	0	0	1.46662	7.25036	0	1.57071	0	0	0	0	0	7.70116	2.83645	0	0	0	1010.85	0	0	0	0	0	0	0	0	0	0	57.137	70.258	0	0	0	810.655	0	286.598	90.1387	0	0	0	4.09119	0	0	0	168.992	15.2787	5.0255	0
AAV37206	8105.67	122.105	517.355	172.685	1872.13	31.3731	355.671	695.522	0	299.891	119.619	3259.32	0	16.6619	1820.59	60.1122	1539.21	2203.57	1208.07	35.6017	4750.88	2036.55	43920.4	805.055	0	19.6082	7323.89	0.859828	11522.2	69631.7	411.312	1684.09	1404.14	6943.6	0.809178	757.539	7107.83	5419.19	558.623	14525.7	857.341	20517.8	229.203	823.101	5231.8	58764.2	9845.26	449.414	37.302
AAV74563	0	0	0	0	0	0	0	0	0	0	0	0	0	0	0	0	0	0	3.12796	0	0	0	0	0	4.18174	0	0	0	0	0	0	0	0	0	0	0	0	0	3.69241	0	0	1.38466	0	0	0	0	38.7831	0	0
AAV74569	0	0	0	0	0	3.27185	0	0	0	6.11905	0	0	0	0	0	0	0	0	0	0	0	0	0	0	0	0	0	0	0	0	0	0	0	0	0	0	0	0	0	0	0	0	0	0	0	0	18.0988	0	0
AAV80410	37.2084	200.694	0	0	2.08616	0	0	11.1711	44.4859	1.60731	0	12.1065	0	13.6929	0	260.178	0	0	3.28652	2.9258	7.3551	6.16071	0	138.428	0	0	19.77	0	5.55914	0	1.95955	0	3.5689	3.38655	0	0	3.77467	13.113	15.5183	3.53584	103.338	0	7.79428	0	0	2.77361	0	42.8904	6.13105
AAV80411	252.714	122.678	1225.82	159.038	87.1389	115.575	13.613	915.024	79.8518	818.746	283.283	66.2942	223.709	1397.8	308.281	476.445	210.878	265.67	162.39	5.96148	389.647	608.811	7.06025	47.7005	85.0484	0	631.093	0	291.672	77.6245	3.99269	2537.99	229.063	0	0	0	134.595	626.399	456.506	63.6397	550.317	162.298	821.857	31.9356	7.34129	22.6056	33.2115	247.61	737.05
AAW30456	0	26.2353	38.9055	0	0	33.704	15.2839	0	0	37.8201	0	0	0	0	5.27421	0	0	0	73.036	3.82469	0	8.05346	9.05924	0	2.8718	0	0	0	7.26706	0	1.28079	0	37.3229	0	0	0	0	1.90463	0	40.0587	0	0	0	1798.7	0	1.20858	0	9.3446	12.022
AAW34142	164.264	40.8926	216.576	204.822	21.2534	42.0271	17.0162	75.1139	36.6887	239.074	85.8434	16.959	0	1049.05	55.4906	184.538	93.7235	104.658	60.2683	5.96148	101.158	257.333	0	16.5915	80.5722	0	154.416	0	36.813	44.8497	1.99634	0	243.607	0	0	0	144.208	359.215	385.363	36.0225	148.346	677.355	230.279	40.3398	5.50596	0	16.6057	112.881	103.062
AAX18273	0	0	0	0	0	0	0	0	0	0	0	0	0	0	0	0	0	0	20.4413	0	0	0	0	0	0	0	0	5.27398	0	0	0	0	0	0	0	0	0	0	0	9.77425	0	0	0	0	0	0	0	0	0
AAX19284	0	0	0	0	0	0	0	0	4.02059	0	0	0	0	15.5932	0	0	0	0	1.55942	0	0	46.7711	0	0	0	0	0	0	0	0	0	0	0	0	0	0	0	2.76532	287.168	0	0	0	0	0	0	0	0	0	0
AAX19285	0	0	0	0	0	0	0	0	0	0	0	0	0	8.82584	0	0	0	0	0	0	0	0	0	0	0	0	0	0	0	0	0	0	0	0	0	0	6.08245	4.69557	0	0	0	0	0	0	0	0	0	0	0
AAX33294	0	0	0	0	0	0	0	0	0	0	0	0	0	0	41.3269	52.4755	0	0	0	0	0	0	0	0	0	0	0	156.338	0	0	0	0	0	7.70855	0	0	38.664	0	0	0	0	16.5579	0	0	0	29.4623	0	0	0
AAX35723	0	0	0	0	0	0	1.63509	0	0	0	0	0	0	0	0	0	0	0	0	0	0	0	0	0	0	0	0	0	0	0	0	0	0	0	0.781191	0	0	0	0	0	0	0	0	260.032	1.76356	0	0	0	0
AAX54909	931.642	50.2507	170.329	497.467	70.5163	9791.01	0	0	0	92.5624	0	11.3673	0	0	10.1021	0	691.03	0	6.17171	69938.9	9.20802	0	0	0	0	0	0	0	125.273	0	2.4532	0	0	0	0	0	4.7256	0	0	138.7	0	0	0	322.214	18.0426	1083.37	88.4256	62.6447	15.3512
AAX84025	24.8183	107.092	453.745	0	339.523	160.508	147.058	0	0	0	0	8.0751	0	153.439	161.469	0	0	31.625	10.9607	7158.21	117.742	82.1849	18.4898	92.3326	152.394	0	0	0	22.2479	90.3498	371.197	0	4027.78	0	0	0	15.1064	4711.43	144.912	6.28917	0	1.9408	0	0	9.61287	91.2676	28.992	0	65.4314
AAY21388	26.2833	102.072	115.327	0	7.07339	387.561	39.6425	1.89385	0	174.393	14.2849	0	0	0	112.86	0	0	0	743.82	19.8406	0	0	693.173	0	22.3462	0	0	0	4.71224	0	0	0	114.958	0	0	0	0	0	0	447.579	0	1.23322	13.2137	13017.2	0	0	9.211	145.425	62.3643
AAY43141	0	0	0	0	99.478	128.29	0	0	0	0	0	0	0	0	58.5538	13.6561	0	0	68.1378	0	0	0	14.3678	0	0	240.544	0	0	0	0	40.6262	0	0	0	0	0	0	0	0	0	0	18.0977	16.1595	13.6821	0	34.5023	50.6898	0	0
AAY43143	12.8571	0	0	0	0	0	0	4.6321	0	0	0	0	0	0	0	0	0	0	585.985	0	30.4979	0	0	0	0	0	0	0	0	0	0	0	0	0	0	0	0	6.04144	0	117.291	0	102.553	0	0	0	0	0	14.8204	0
AAY52005	23.54	38.0909	24.2086	0	3.95945	3.26231	0	0	8.04118	15.253	7.9962	0	0	20.7909	3.8288	0	0	0	4.67826	0	0	23.3856	0	7.72737	0	0	0	0	10.551	9.64082	0	0	60.9626	0	0	0	14.3283	35.9492	110.449	6.71089	0	1.38063	7.39661	0	0	0	7.73401	6.78369	0
AAY52007	151.048	88.8789	112.973	36.6614	2.30968	19.0301	3.69843	128.627	337.73	35.5904	195.907	0	0	42.4481	17.8677	488.599	356.484	8.74888	5.45797	6.47855	24.4294	491.097	0	333.565	14.5934	0	87.5528	0	55.3928	11.2476	0	0	86.9281	0	0	0	20.8955	41.9407	562.678	193.124	280.823	22.5503	138.07	3.65322	3.98902	2.04719	0	102.886	122.183
AAY54279	94.7679	61.3389	86.6306	132.532	17.0027	29.7692	1.70162	26.1761	8.63263	150.649	55.7982	13.8755	0	248.311	69.877	107.368	23.4309	60.3796	30.9712	2.98074	67.439	100.422	0	6.22181	55.9529	0	46.9963	0	28.3177	48.2997	0	0	159.98	0	0	0	140.363	385.933	375.481	25.2157	143.561	878.931	186.605	40.3398	0	0.941898	9.68668	36.4132	68.7081
AAY62597	439.091	1390.35	1806.25	575.911	1090.3	464.05	81.6779	952.581	1698.47	447.035	1330.57	171.132	111.855	5761.38	137.699	4888.59	773.219	132.835	382.537	4474.09	164.851	2811.83	116.494	1325.24	1051.91	9.85013	953.353	1.72773	727.764	298.423	537.017	845.997	130.893	93.154	0	0	1145.98	391.871	889.298	1968.03	2569.74	422.42	1361.82	42.0206	23.8592	9.41898	467.728	4107.41	574.649
AAY63943	31.5893	20.4463	25.9892	0	14.8774	19.2624	3.40325	4.55236	6.47447	32.7498	12.8765	0	0	50.2203	106.871	13.421	0	8.05061	10.0447	23.8459	29.9729	56.4877	10.5904	0	13.4287	9.85013	80.565	0	11.3271	20.6999	62.8849	0	276.33	0	0	0	34.61	143.983	13.8335	9.60599	0	7.41088	134.991	114.296	1.83532	26.3731	23.5248	32.7719	18.7386
AAY67968	41.195	0	0	0	7.9189	3.26231	0	0	0	0	95.9544	0	0	0	0	6.25073	0	0	0	0	0	0	0	0	0	0	0	0	0	0	18.5957	0	6.77362	0	0	0	0	0	0	17.8957	0	0	29.5864	0	0	0	0	0	0
AAY67970	83.8655	0	0	0	2.91853	0	0	0	0	1.49908	247.55	0	0	0	1.88149	15.3582	0	0	0.766306	0	0	0	0	0	0	0	0	0	0	0	63.0522	0	56.5859	0	0	0	5.28076	1.35889	0	25.2828	0	0.678446	43.6167	0	0	0	5.06737	0	0
AAY68306	39.8727	32.2597	88.8445	220.512	30.1798	2.7629	0	46.687	17.0255	38.754	27.0884	24.325	0	39.6182	19.456	0	73.9374	107.968	14.5276	0	23.6453	9.90277	11.1395	111.255	7.0625	0	127.114	0	8.9358	10.8866	12.5992	0	91.7868	0	0	0	84.9441	203.753	90.423	106.093	151.005	32.7396	31.3214	108.731	8.68719	0	120.084	178.101	14.7826
AAZ14842	0	0	0	0	0	0	0	0	0	0	0	0	0	0	213.488	0	0	0	198.934	0	0	0	0	0	0	0	0	0	0	0	0	0	0	0	0	0	0	0	0	0	0	0	0	0	0	0	15.2458	0	0
AAZ32816	0	0	0	0	0	0	6.68445	0	0	0	0	0	0	0	0	0	30.681	0	0	0	0	0	0	0	0	0	0	0	0	0	0	0	0	0	0	0	0	0	0	0	0	0	0	0	0	0	0	0	0
AAZ79478	10578.2	5428.92	9630.59	3391.26	1743.61	83.4546	541.186	2604.56	121.744	2634.21	1164.71	5678.56	326.37	835.781	2382.69	1357.54	5811.18	7187.98	668.398	43.4861	2958.9	3259.78	3728.68	2963.14	10768.6	9.58026	17402	0.420099	6901.99	4805.01	1140.72	822.819	1983.87	25385.3	0	925.305	5363.45	10001.9	3077.24	4262.66	7456.13	4638.97	8097.67	966.151	15167.5	224.443	5026.93	5864.82	3651.11
AAZ85968	10.7085	69.3114	14.6835	0	66.6437	71.2343	5.76837	262.346	7.31598	5.55097	0	389.361	0	0	125.406	22.748	158.858	0	38.3072	0	184.16	0	0	147.64	11.3806	33.3912	79.6568	0	134.393	70.1709	297.768	0	178.719	0	0.688982	0	3.25903	20.1274	6.69922	14.2465	0	11.305	26.9182	2.84893	87.1023	55.8768	32.8371	0	100.577
AAZ91706	0	0	0	0	0	0	0	0	0	0	0	0	0	0	333.171	0	0	0	270.076	0	0	0	0	0	0	0	0	0	0	0	0	0	0	0	0	0	0	0	0	0	0	0	0	0	0	0	6.53391	0	0
AAZ98839	164.78	38.0909	282.433	8.9783	37.6148	3.26231	19.0205	23.3225	225.153	3.0506	47.9772	2.87219	0	135.141	0	37.5044	0	0	37.4261	0	0	11.6928	0	0	12.5087	0	0	0	26.3775	9.64082	1.85957	0	47.4154	0	0	0	229.254	24.8879	33.1348	46.9762	44.5751	0	22.1898	6.26266	0	0	20.624	81.4043	17.4547
AAZ98840	0	128.721	54.5389	0	10.0352	0	0	0	27.1736	0	0	0	0	96.606	0	10.5616	0	0	118.57	0	0	0	0	0	7.0451	0	0	0	8.91379	5.42989	0	0	11.4451	0	0	0	6.05249	28.0346	758.926	22.6782	0	0	0	0	0	0	0	0	0
AB008454.1.gene1.p01	0	0	0	0	0	0	0	0	0	0	0	0	0	0	0	0	0	0	0	0	0	0	0	0	0	0	0	0	0	0	0	0	0	0	0	0	0	0	0	0	0	0	0	0	0	0	0	0	0
AB049569.1.gene1.p01	14.1158	0	19.3556	0	9.49714	35.2124	0	30.5135	0	32.9273	0	65.4479	0	0	87.2457	7.49651	157.052	8.9936	267.441	0	142.306	14.0232	0	352.163	420.046	704.25	30.0006	546.219	721.269	231.245	243.09	0	105.607	77.0855	549.463	0	193.32	59.6961	0	18.7795	10.6918	856.043	8.87076	30.0432	332.148	1780.37	49.4688	0	418.669
AB080798.1.gene5.p01	9.34517	0	0	0	0	0	0	10.1005	0	0	0	0	0	0	0	0	0	0	0	8.81802	0	0	365.515	0	0	0	0	0	0	0	268.716	0	10.7563	0	0	281.447	11.3764	0	0	0	0	355.167	11.7455	0	0	0	0	0	0
AB082569.2.gene1.p01	0	306.695	0	0	0	0	0	0	0	545.285	0	0	0	0	0	0	0	0	150.671	0	0	0	0	0	0	0	0	2066.8	0	0	185.66	0	403.587	0	1390.8	285.411	0	13.3592	0	3.60225	0	4.44653	166.754	0	0	0	0	32.7719	0
AB084246.gene.p01	0	32.5815	0	0	1.69338	2.79046	8.1347	7.25426	0	0	0	0	0	0	0	0	0	0	14.6726	0	0	0	0	0	0	94.178	32.0954	0	0	0	6.36242	0	40.5573	0	0	0	0	2.36535	0	5.74024	0	0	0	0	81.8892	57.0353	22.0513	0	457.856
AB104852.1.gene4.p01	0	0	0	0	0	0	0	27.6517	0	0	0	22.4752	0	0	0	0	0	0	20.3377	0	91.0298	0	0	0	0	0	0	0	0	12.5734	21.827	0	17.6681	0	0.987628	0	0	0	4.80153	0	0	262.886	0	0	0	25.1734	26.8975	8.84717	0
AB107899.1.gene2.p01	0	0	0	0	5.34681	146.847	0	0	0	10.9854	1087	0	0	0	17.2346	5.6273	0	0	0	0	0	0	0	0	0	0	0	0	0	0	46.8748	0	390.274	329.829	47.0406	0	0	0	0	0	0	0	0	0	0	0	0	0	0
AB114632.1.gene2.p01	0	0	0	0	0	4.22254	0	0	0	0	0	0	0	0	0	0	0	0	4.03684	0	0	0	0	0	0	0	0	0	0	0	24.0691	0	26.3021	0	3.43061	0	0	0	0	0	0	3.574	0	0	0	2.27122	0	0	0
AB119105.1.gene1.p01	1331.69	1088.77	2114.33	10.6929	75.4495	46.6239	7.55096	348.469	220.267	36.3319	1104.7	88.9383	4467.19	953.313	9.11998	74.4445	415.898	375.108	289.727	0	16.6256	306.367	15.6649	478.561	327.744	0	59.5846	0	351.847	451.623	287.91	0	161.344	0	0	0	409.552	204.192	245.545	325.028	339.761	32.8858	422.839	22.376	16.2885	0	208.783	452.434	498.914
AB176534.1.gene1.p01	0	0	0	0	0	0	0	2.4991	0	0	0	0	0	0	0	0	0	0	7.35232	0	8.22709	0	0	0	0	0	0	0	6.21821	0	0	0	31.9361	0	1.3389	0	4.22218	0	0	0	0	1.62734	0	0	0	0	0	0	0
AB261016.1.gene1.p01	589.898	0	0	0	1203.06	0	0	19.9244	3910.49	0	0	0	0	3752.88	0	0	136.734	0	48.8476	0	0	148595	72.1016	798.777	111.017	0	0	0	0	2672.62	177.661	0	0	0	0	0	61.7133	0	0	1790.32	69.8139	0	0	0	0	0	0	286.866	1494.46
AB280919.1.gene1.p01	0	0	0	0	1.78227	5.87387	0	0	0	0	0	0	0	0	24.1285	0	0	0	0	0	0	0	0	0	0	0	0	0	0	0	6.6964	0	18.2941	11.5729	204.525	0	0	0	0	0	0	0	0	0	0	0	0	6.1071	0
AB284167.2.gene1.p01	0	44.8976	47.5575	0	11.6674	0	37.3656	0	0	0	9.42508	0	0	0	22.5649	0	0	0	75.3613	0	8.22709	0	0	0	0	0	0	440.09	0	7.57572	2.19186	0	0	106.065	124.964	0	151.999	3.25947	8.67906	0	0	13.0187	0	0	358.682	35.161	60.7736	0	0
AB300358.1.gene1.p01	0	0	0	0	7.12909	17.6216	0	0	0	0	179.967	0	0	0	13.7877	0	0	0	0	0	0	0	0	0	0	0	0	0	0	0	6.6964	0	54.8823	81.0106	172.482	0	0	0	0	0	0	0	0	0	0	0	0	0	0
AB372224.1.gene1.p01	0	0	0	0	0	5.87387	0	0	0	0	122.378	0	0	0	0	0	0	0	0	0	0	0	0	0	0	0	0	0	0	0	0	0	18.2941	11.5729	0.681748	0	0	0	0	0	0	0	0	0	0	0	0	0	0
AB429270.1.gene1.p01	0	0	0	0	0	2.93694	0	0	0	0	79.1855	0	0	0	0	5.6273	0	0	0	0	0	0	0	0	0	0	0	0	0	0	15.0669	0	67.0784	11.5729	16.0211	0	0	0	0	0	0	0	0	0	0	0	0	0	0
AB551737.1.gene1.p01	0	0	0	0	0	0	0	0	0	0	0	0	0	0	0	0	0	0	0	0	0	0	0	0	0	0	0	0	0	0	0	0	0	0	0	0	0	0	0	0	0	0	0	0	0	0	0	0	0
AB587082.1.gene1.p01	0	0	0	0	0	0	0	0	0	0	0	0	0	0	9.97426	0	0	0	0	0	0	0	0	0	0	0	0	0	0	2.79055	3.22953	0	58.819	0	127.572	0	0	0	0	0	0	0	0	0	0	0	0	0	0
AB699171.1.gene1.p01	0	0	0	0	0	0	0	0	0	0	0	0	0	0	0	0	0	0	0	0	0	0	0	0	0	0	0	0	0	0	0	0	0	0	0.681748	0	0	0	0	0	0	0	0	0	0	0	0	0	0
AB703103.1.gene1.p01	0	0	9.5115	0	0	0	0	0	0	0	0	0	0	0	0	0	0	0	0	0	0	0	0	0	0	0	0	8.53623	0	0	0	0	0	0	1.3389	0	0	0	0	0	0	0	0	0	8.06028	0	6.07736	0	0
AB715422.1.gene3.p01	0	379.802	0	0	0	0	0	0	0	0	31.8918	0	0	10.3652	801.71	0	0	0	1163.06	0	0	0	0	0	0	0	0	0	0	0	63.0415	0	0	0	746.015	0	335.737	115.806	0	0	0	8512.98	0	62.4445	0	206.456	15.4231	0	0
AB733453.1.gene1.p01	0	0	0	0	0	7.93598	0	0	4.89029	0	0	0	0	0	4.65701	7.60284	0	36.4847	18.9674	0	0	0	0	0	0	0	0	19.5748	0	0	6.78545	0	0	7.81789	0.460543	0	17.4277	0	0	2.72084	0	10.0756	0	0	0	12.8058	0	0	0
AB744718.1.gene1.p01	0	0	0	0	0	0	0	0	0	0	0	0	0	0	0	0	0	0	1.98104	0	141.872	0	0	0	0	0	0	0	0	106.144	0	0	0	0	0	0	4.55058	0	0	2.84177	0	0	0	0	0	0	0	0	0
AB900900.1.gene1.p01	0	44.8976	28.5345	0	7.00047	0	18.6828	0	0	0	0	0	0	6.12653	18.0519	0	0	0	53.3043	0	0	0	0	0	0	0	0	284.541	0	0	0	0	0	30.3044	56.2337	0	118.221	0	4.33953	0	0	8.13669	0	0	257.929	28.9561	42.5415	0	0
ABA02367	0	0	0	0	0	0	2.22815	0	0	0	0	0	0	0	0	0	0	0	0	0	0	0	0	0	0	0	0	0	0	0	0	0	0	0	0	0	0	0	0	0	0	0	0	0	0	0	0	0	0
ABA71359	0	0	0	0	0	0	0	0	0	0	0	0	0	0	0	0	0	0	5.3222	0	0	0	0	0	0	0	0	0	0	0	0	0	0	0	0	0	0	0	0	0	0	0	0	0	2.91734	2.99439	0	0	14.893
ABB18304	688.647	224.909	181.924	21.687	41.4441	1164.5	17.0162	80.8044	4.31631	635.347	270.407	6.1669	894.837	460.352	485.029	20.1315	164.016	60.3796	301.342	807.781	108.652	219.674	578.941	6.22181	102.953	807.711	389.398	1.72773	169.906	225.973	656.797	0	879.892	0	0	0	117.29	1799.04	83.0012	266.566	43.0683	38.5366	337.478	3879.34	3.67064	183.67	345.953	94.6744	462.218
ABB43029	31.2955	0	0	0	0	0	0	5.63751	0	0	0	0	0	0	61.0827	0	0	0	366.954	0	714.513	0	0	0	0	0	16.6282	0	0	34.1788	39.5555	0	0	196.538	24.6658	0	19.0489	0	0	0	0	299.184	0	0	0	268.277	0	54.1117	0
ABB70047	31.5893	0	17.3261	2.40967	0	38.5249	0	17.0713	17.2653	68.7747	47.2139	0	0	69.7504	43.1593	6.71049	0	4.02531	12.5559	89.4222	14.9864	12.5528	52.9519	0	15.6668	39.4005	53.71	0.431932	11.3271	37.9497	66.8775	0	83.6261	0	0	0	15.3822	222.654	13.8335	19.212	0	3.70544	19.8516	48.7439	3.67064	27.315	49.8172	10.924	12.4924
ABB70049	50.5429	0	4.33153	0	2.12534	168.109	5.10487	3.41427	0	37.6623	17.1687	1.54173	0	80.9104	113.036	0	0	8.05061	29.2971	199.71	0	12.5528	116.494	0	6.71435	88.6512	0	0	25.4859	8.62494	71.8684	0	36.3592	0	0	0	0	151.405	0	39.6247	0	2.96435	0	300.867	0	4.70949	6.91906	3.64132	28.1078
ABB70053	63.1786	20.4463	51.9783	0	8.50135	189.122	1.70162	33.0046	10.7908	140.824	77.2591	1.54173	223.709	206.461	127.423	10.0657	46.8617	52.329	26.7859	119.23	44.9593	43.9348	74.1327	4.14787	31.3336	118.202	134.275	0	22.6541	70.7245	204.625	0	232.699	0	0	0	34.61	457.183	17.786	45.6284	4.78537	14.8218	71.4658	105.892	3.67064	97.9574	48.4334	14.5653	18.7386
ABB70054	3.15893	0	4.33153	0	14.8774	31.5204	0	1.13809	0	4.91248	4.29217	0	0	13.9501	53.4354	0	0	4.02531	11.7188	2.98074	0	0	3.53013	2.07394	0	0	13.4275	0	0	3.44998	17.9671	0	36.3592	0	0	0	1.92278	1.48436	0	2.4015	0	1.48218	23.8219	105.892	0	5.65139	4.15143	0	18.7386
ABB70056	246.397	429.373	99.6252	4.81934	69.0735	1008.65	27.226	58.0426	0	437.21	347.666	4.62518	559.273	451.982	633.004	104.013	46.8617	48.3037	430.249	622.975	67.439	200.845	229.458	14.5175	100.715	403.855	255.123	0.431932	127.43	158.699	345.368	0	530.844	0	0	95.137	86.5251	1168.19	94.8585	140.488	47.8537	57.8049	258.071	6072.81	7.34129	138.459	222.794	156.577	515.31
ABB71176	13.28	0	0	0	0	0	0	4.78447	0	0	0	0	0	0	0	28.2105	0	0	3.51896	0	31.5011	0	0	26.1561	0	0	0	52.6588	47.6184	0	16.7851	0	0	14.5042	0	0	0	0	0	0	0	3.1155	0	0	0	0	0	0	0
ABB77558	0	0	52.8888	0	0	85.5266	6.92572	889.363	0	6.6647	17.4694	0	0	0	284.404	81.9363	95.3651	0	61.324	0	198.236	0	0	329.201	36.4371	0	0	1084.68	242.035	0	166.568	0	0	140.423	4.9633	0	195.646	0	0	4.88712	0	30.1628	0	20.5232	7.46988	3.83359	0	14.8204	0
ABB80128	13.1932	85.3934	81.4073	5.03196	15.5337	21.9406	3.55339	28.5192	13.5202	27.3557	53.7784	3.21949	0	34.9572	4.29176	28.0262	0	8.40578	38.4555	0	54.7666	39.3198	0	17.3235	14.0211	0	28.0398	0	29.567	25.2153	2.08442	0	60.7412	0	0	0	148.563	0	37.1413	15.0447	19.986	0	24.8729	0	0	0	0	30.4158	6.52175
ABB82608	0	0	0	0	0	3.98211	0	0	0	0	0	0	0	0	0	0	0	0	0	0	0	0	0	0	0	67.1982	0	0	0	0	0	0	0	0	0	0	0	0	0	0	0	0	0	301.956	0	0	3.14682	0	0
ABB89122	0	0	88.148	0	0	14.2544	0	13.8963	0	0	0	0	0	0	8.36482	0	0	0	0	0	15.2489	0	0	0	0	0	0	10.548	0	0	0	0	0	0	0.827217	0	7.82583	6.04144	0	0	0	0	0	0	0	0	0	0	0
ABC17628	0	0	0	0	0	604.047	0	0	0	0	0	0	0	0	5.81096	0	0	0	0	0	0	0	0	0	0	0	0	0	0	0	5.64453	0	20.5606	48.7753	2.8733	0	0	0	0	3.39504	0	0	0	0	0	0	0	0	0
ABC17629	0	0	0	0	0	0	0	0	0	0	0	0	0	0	284.737	0	0	0	0	0	0	0	0	0	0	0	0	0	0	0	0	0	41.1213	0	0	0	0	0	0	0	0	0	0	0	0	0	0	0	0
ABC18245	230.602	756.514	745.023	281.931	643.977	187.371	34.0325	368.741	1182.67	438.848	2892.92	100.212	0	2558.44	108.926	1734.66	562.341	64.4049	143.974	1305.56	329.702	1412.19	38.8314	736.247	380.48	0	819.078	8.63865	450.251	119.024	149.726	845.997	47.2669	27.6012	0	0	517.228	120.233	351.767	746.866	2086.42	175.638	535.994	18.4891	16.5179	32.9664	174.36	2261.26	187.386
ABC18328	6.93662	0	0	0	0	0	0	0	0	0	0	0	0	0	0	0	0	0	20.2189	0	0	0	0	4.5541	0	0	0	0	12.4364	0	4.38373	0	0	0	3.57039	0	12.6666	0	0	0	0	0	0	0	0	0	0	0	0
ABC54722	0	0	0	0	0	0	0	0	0	0	0	0	0	0	19.6992	0	0	0	48.1393	0	0	0	0	0	0	0	0	0	0	0	0	0	0	0	25.3252	0	0	0	0	0	0	1808.98	0	5.37023	0	21.0656	0	0	0
ABC60093	0	0	0	129.265	1.67666	0	0	0	0	18.0852	6.77209	4.865	0	0	0	0	0	0	0	0	0	9.90277	0	0	7.0625	0	10.5928	0	13.4037	0	0	0	34.42	0	0	0	3.03372	0	3.11803	7.57806	7.55025	0	18.7929	2.65197	0	0	17.4668	22.9808	0
ABC60094	0	0	0	79.8404	8.38328	5.52579	0	1.79565	17.0255	23.2524	0	9.73	0	39.6182	16.2133	0	0	12.7021	0	0	5.91132	0	0	0	0	0	0	0	13.4037	2.72165	14.174	0	120.47	0	0	0	15.1686	4.68398	43.6525	9.47257	0	0	150.343	21.2157	0	0	30.5669	11.4904	0
ABC69169	0	0	0	0	0	0	0	3.46304	0	0	0	0	0	0	412.744	0	0	0	71.3175	0	0	19.0982	0	0	0	0	0	0	0	5.24889	36.4475	0	0	0	0	0	0	0	0	3.65371	0	139.812	36.2434	0	0	2.86606	0	33.2401	0
ABD04054	0	0	0	0	0	0	0	0	0	0	0	0	0	0	0	0	0	12.2484	0	0	0	0	0	6.31069	0	0	0	0	0	0	0	0	0	0	0	0	0	0	0	10.9611	0	0	0	5.11451	0	0	0	11.08	0
ABD46539	717.077	184.017	376.843	21.687	149.836	898.33	17.0162	93.3234	4.31631	1090.57	356.25	3.08345	559.273	669.604	885.794	23.4867	304.601	112.709	159.041	1308.55	206.064	194.569	515.399	12.4436	156.668	453.106	738.513	2.15966	212.383	446.772	704.71	0	2050.66	3.45015	0	95.137	276.88	2711.92	162.05	195.722	66.9952	49.6529	714.658	991.686	18.3532	220.404	417.911	145.653	206.124
ABD46710	100.928	81.6575	190.289	0	0	1167.93	6.79586	9413.2	8.61914	248.51	222.844	0	0	33.4279	2954.87	817.4	748.616	0	915.985	47.6173	2648.46	0	0	3478.77	402.231	39.3389	0	12723.8	3449.36	96.4484	1833.77	0	130.689	1350.34	45.4556	0	2971.81	59.2816	7.89252	38.3639	0	162.785	0	154.394	95.2876	33.8554	0	58.1701	37.4186
ABE02098	0	32.0225	54.2715	467.972	8.32164	0	0	0	6.76011	10.2584	0	16.9023	0	8.73931	3.21882	0	0	0	1.31098	0	5.86785	39.3198	0	3.24815	0	0	21.0298	0	13.3051	0	3.12663	0	68.3339	0	0	0	9.03423	6.9743	40.2364	31.9699	0	1.16068	55.9641	23.6922	0	0	21.6729	28.5148	0
ABE98197	18.5189	0	0	0	0	0	0	13.3438	0	0	25.1624	0	0	0	12.0484	0	0	0	6097.16	17.4742	10.982	0	0	0	0	0	0	20.2572	190.91	0	2405.04	0	0	0	0	0	0	0	0	7.03925	0	0	0	0	0	0	4.05622	0	0
ABF20240	0	0	0	0	0	0	0	0	0	0	0	0	0	16.9792	181.357	0	0	12.2484	20.3764	0	0	0	0	0	0	0	0	0	0	26.2445	12.1492	0	0	0	0	0	0	0	0	0	0	164.617	0	0	0	0	0	22.16	0
ABF67771	6.02554	0	0	0	0	0	0	17.3669	0	0	0	2.94078	0	0	0	0	0	0	6.38664	0	21.4396	0	0	0	0	0	0	4.94337	0	0	3.80795	0	0	0	0.387681	0	0	0	0	2.29038	0	24.0312	0	0	0	8.98318	2.63957	6.94569	0
ABF69686	2103.85	7565.14	5041.9	1397.61	3083.87	1572.52	205.896	2822.46	4346.53	3394.52	12078.2	729.236	3803.06	20604.3	1136.53	11290.4	8810.01	575.619	1889.24	6915.32	1775.89	7274.35	250.639	7403.95	2372.4	9.85013	5042.03	44.921	2843.09	1009.12	889.372	845.997	2476.06	241.51	0	570.822	3860.94	2682.24	3737.03	4553.24	11963.4	1207.97	4474.56	149.593	73.4129	214.753	864.882	12657.2	2186.17
ABG21123	15.7947	0	0	0	2.12534	8.75565	0	3.41427	0	31.1123	4.29217	0	111.855	2.79001	4.11041	0	0	0	6.69648	20.8652	0	6.27641	10.5904	0	4.47623	9.85013	0	0.431932	2.83177	10.3499	12.9762	0	58.1747	0	0	0	5.76834	57.89	1.97622	2.4015	0	1.48218	23.8219	82.3603	1.83532	1.8838	9.68668	0	3.12309
ABG26481	21.3228	0	19.4919	5.42176	35.8651	31.5204	57.4298	0	0	0	9.65739	0	0	6.27753	4.62422	0	0	0	47.0846	0	16.8597	70.6096	7.94279	0	5.03576	0	0	0	0	7.76245	49.4095	0	16.3616	0	0	0	8.65251	6.67961	4.44649	2.70168	0	0	0	0	0	0	0	8.19298	154.593
ABG36698	0	0	0	0	0	0	0	0	0	0	0	0	0	238.466	0	0	0	0	296.399	0	0	0	0	0	0	0	0	0	0	0	0	0	0	0	0	0	0	0	0	63.5326	0	33.179	0	0	0	0	0	0	0
ABG36700	0	525.844	17.1384	0	12.6138	114.322	3.36637	540.364	200.669	395.219	0	79.301	0	38.637	341.533	19.9133	417.185	0	642.52	0	607.786	0	0	430.807	48.705	194.868	119.538	35.8892	364.141	409.511	543.046	0	35.9652	143.336	404.094	0	148.352	46.9848	0	16.6283	0	112.891	7.8546	23.2765	628.14	281.371	21.9011	36.0187	0
ABG56269	0	0	0	0	0	9.90241	0	0	0	0	0	0	0	0	0	0	0	0	0	0	0	0	0	0	0	0	0	0	0	0	0	0	0	0	0	0	0	0	0	0	0	0	0	0	0	0	0	0	0
ABG69871	0	1108.56	16.7748	4218.06	259.272	183.105	224.057	2234.61	936.091	31.7078	49.8672	465.713	0	129.66	525.311	194.909	1905.57	0	58.3507	23.0872	3757.99	24.3068	27.3424	8.03178	1490.83	228.881	598.012	61.892	965.066	0	1484.41	0	1323.61	0	0	0	74.464	103.473	122.454	23.2509	0	129.151	276.768	540.278	3539.63	291.817	455.526	14.1018	0
ABG71110	0	8.8338	0	5.20547	0	2.26972	0	0	13.9864	0	0	0	0	1.20542	0	0	0	0	0	0	0	0	0	0	0.966975	12.7672	0	0	0	0	0	0	0	0	0	0	0	0	0	0.518782	0	0	0	0	2.37884	0	0	0	0
ABG71850	35.6816	164.965	34.9476	1112.06	60.0166	169.541	19.2206	473.807	1065.64	13.2116	0	512.484	0	13.5062	258.676	102.869	378.089	12.9908	126.967	0	308.329	0	5.69634	200.795	198.633	413.258	65.0013	17.4245	187.347	100.206	346.298	0	140.809	0	196.121	0	9.308	11.9761	9.56669	17.4381	0	8.37093	102.507	73.2304	467.924	135.269	87.0858	5.87577	559.389
ABG77519	0	0	0	0	0	0	0	0	0	0	0	0	0	0	6.2537	0	0	0	5.09411	0	0	0	0	0	0	0	0	0	0	0	0	0	0	0	1.85533	0	0	0	0	0	0	18.0402	0	0	0	0	0	0	0
ABG77965	0	0	0	0	0	240.518	0	0	1.1579	1024.39	4.60571	0	0	0	93.7267	264.625	0	881.146	56.1379	22.3893	6.03044	0	0	0	0	0	0	166.159	0	1.85099	23.5639	0	21.4583	20.362	151.573	153.13	39.2014	8.76033	0	0	2.56746	34.9898	59.6449	0.901802	0	7.58026	0	21.4902	0
ABG81258	1064.56	981.423	1806.25	489.163	597.22	474.556	76.5731	1024.28	813.625	1892.94	2184.72	259.01	3467.49	9067.55	371.992	2429.2	5014.21	479.011	869.706	697.493	932.906	2064.94	38.8314	1101.26	1004.91	0	1832.85	9.50251	931.651	351.898	185.66	0	2210.64	110.405	0	285.411	1332.49	1812.4	1778.6	1048.25	3100.92	577.308	1965.31	94.1261	29.3651	62.1653	285.065	3371.86	990.021
ABI18324	0	0	0	41.8212	0	0	0	0	0	0	0	0	0	8.80405	29.1839	0	0	25.4041	0	0	11.8226	0	5.56976	0	0	0	31.7784	0	0	0	28.3481	0	137.68	0	0	0	3.03372	11.7099	3.11803	0	7.55025	0	0	0	0	0	0	11.4904	0
ABI20753	0	0	0	0	0	0	0	0	0	0	0	0	0	0	0	0	0	0	1.83808	0	0	0	0	4.5541	0	0	0	5.69082	0	0	0	0	0	15.1522	0	0	0	0	0	0	0	0	0	0	8.06028	2.06829	0	0	0
ABI81214	60.0197	102.232	60.6414	0	108.392	70.0452	5.10487	84.2186	6.47447	70.4121	60.0904	4.62518	0	86.4905	526.133	0	46.8617	40.2531	7.53354	8.94222	7.49322	25.1056	24.7109	10.3697	38.048	59.1008	140.989	0	8.4953	15.5249	376.311	0	381.771	6.9003	0	0	44.2239	129.139	33.5957	36.0225	0	17.7861	595.549	57.148	11.0119	222.288	89.9477	43.6959	59.3388
ABJ15828	0	0	0	0	8.23085	0	26.3597	4.40751	0	0	0	441.831	0	0	0	0	181.483	0	12.9668	0	14.5096	0	0	714.829	0	0	130.003	0	0	681.402	316.983	0	14.0809	146.976	2588.02	0	0	45.9881	0	51.1519	0	266.913	0	0	199.016	237.101	69.6686	0	0
ABK51578	55.4295	0	177.345	7.04704	4.66164	5.12116	2.48819	4.99249	0	7.18323	6.2762	809.321	0	122.39	0	78.4989	650.971	0	682.984	8.71713	2848.8	0	10.3238	30.326	0	14.4033	382.868	0	0	80.7152	1029	0	90.3821	0	19.9119	0	126.521	32.5574	2.88971	98.324	0	365.19	0	130.262	0	326.416	117.361	26.6225	0
ABL62887	0	0	0	0	0	0	0	4.6321	0	0	0	0	0	22.7111	0	0	0	0	173.751	0	0	0	0	0	0	0	0	0	0	0	0	0	0	0	0	0	0	12.0829	0	24.4356	0	12.0651	0	0	0	0	0	0	0
ABM94007	0	45.8428	0	0	14.2957	3.92622	15.2609	0	19.3553	36.7143	19.247	0	0	0	18.432	0	0	9.02516	11.2607	0	0	0	0	23.2499	30.1086	0	15.0529	0	6.34912	3.8676	6.71402	0	0	0	0.455695	0	43.1107	3.32809	8.86178	8.07661	32.1879	0	89.0188	7.53717	0	0	0	65.3138	0
ABN11268	12.6357	0	12.9946	0	5.31334	15.7602	1.70162	0	0	36.0248	4.29217	0	0	25.1101	14.3864	13.421	0	0	9.20766	11.923	0	18.8292	0	4.14787	11.1906	0	80.565	0	8.4953	13.7999	26.9507	0	61.8106	0	0	0	11.5367	89.0615	1.97622	7.20449	9.57074	0	15.8813	90.7645	0	2.82569	15.2219	0	9.36928
ABN79417	777.097	1635.71	1594	493.982	1015.91	381.747	78.2747	1016.31	1730.84	736.871	832.681	163.423	111.855	4475.18	205.521	4506.09	1312.13	261.645	483.821	3722.94	389.647	1908.03	112.964	1316.95	1051.91	0	1087.63	6.47898	526.709	329.473	479.123	845.997	741.727	100.054	0	190.274	1290.18	813.429	1446.59	1708.67	2660.67	534.325	2112.21	62.1905	18.3532	15.0704	434.517	4081.92	755.789
ABN80187	1621.15	5246.49	5116.19	1554.21	3883.29	1384.73	219.166	3208.94	6231.64	2055.11	10143.7	517.21	111.68	17803.1	714.094	13091.8	2690.34	417.978	1593.78	11702	1185.82	8585.24	408.855	8475.35	2916.18	19.6695	3552.73	33.6381	2799.07	826.701	1399.24	0	439.259	220.464	0.202927	189.977	3507.43	1034.46	2760.41	5658.68	10927	1216.45	4538.92	100.692	106.282	169.277	1413.43	13593.6	1980.07
ABO42050	66.0837	583.268	16.4753	50.4094	0	3.33028	3.23612	1023.76	0	0	0	26.3883	0	0	0	0	445.605	0	493.492	0	114.004	0	0	63.1069	0	0	12.7681	504.366	0	1010.41	235.39	0	27.659	104.983	7404.31	0	138.955	14.1147	7.51669	11.4178	0	66.2414	0	6.39313	6.98078	28.6606	55.266	48.4751	0
ABO43851	164.264	531.604	593.419	115.664	630.163	129.584	39.1373	282.246	604.284	198.137	1369.2	63.2107	0	1821.88	86.3187	1442.75	328.032	36.2277	111.329	801.819	228.543	1029.33	24.7109	690.62	284.241	0	389.398	6.04705	271.85	101.774	136.75	0	50.9029	55.2024	0	0	394.17	102.421	229.241	683.226	1181.99	136.36	401.003	10.0849	11.0119	23.5475	131.462	1463.81	153.032
ABO93588	0	0	0	0	0	0	0	0	0	0	0	0	0	0	73.6417	0	0	0	2659.41	0	0	0	0	0	0	0	0	0	8.4556	0	26.8247	0	43.4271	0	1772.1	0	0	172.858	0	0	0	0	0	0	0	101.25	4.13204	0	0
ABP04245	0	0	0	0	0	0	0	17.4937	0	0	0	0	0	0	4.51298	0	0	0	16.5427	0	8.22709	0	0	9.10821	0	0	0	0.94847	80.8367	15.1514	2.19186	0	7.98403	0	8.92598	0	0	0	0	0	0	4.88201	0	0	0	0	0	0	0
ABP35557	0	0	0	0	0	0	0	0	0	0	0	0	0	0	500.296	10.2095	0	12.2484	56.0352	0	0	0	0	12.6214	0	0	0	0	0	15.7467	12.1492	0	0	0	0	0	0	0	0	14.6148	0	351.784	0	0	0	14.3303	0	11.08	0
ABP68837	0	0	0	0	0	0	0	0	0	0	0	0	0	0	17.4329	0	0	0	0	0	0	0	0	0	0	0	0	0	0	0	0	0	0	0	0	0	0	0	0	0	0	0	0	0	0	0	0	0	0
ABP89888	1197.34	1623.01	1491.37	607.304	962.684	1565.52	79.3554	779.185	1055.71	1434.68	2683.07	203.457	1775.78	5509.02	840.171	4128.2	953.207	311.536	699.333	3918.82	628.261	2279.33	605.97	1397.27	897.179	654.835	1565.48	8.143	736.163	537.441	1001.32	839.429	2442.41	116.394	0.201666	188.797	1127.54	3281.47	1551.05	1440.43	2526.05	505.175	1363.07	3922.6	25.495	243.927	587.673	3103.61	1261.23
ABQ96616	13.28	0	18.2095	0	0	51.5316	0	574.136	0	6.88393	18.0441	0	0	0	129.6	14.1053	197.004	0	66.8602	0	47.2517	0	0	148.218	18.8178	0	0	488.456	130.951	7.25176	25.1776	0	0	72.5212	0.854428	0	161.665	6.24017	0	15.1437	0	3.1155	0	7.06609	0	0	0	0	0
ABQ96629	21.7049	374.629	39.6824	55.1892	226.348	673.79	42.8699	36.4923	0	3.75038	49.1523	0	0	6.39003	18.8283	15.3692	0	0	1970.82	6.82686	0	14.375	24.2554	14.2499	0	2052.96	0	116.733	12.9713	513.601	41.1505	0	33.3097	221.255	3827.3	0	110.095	91.7908	58.8403	132.005	21.9201	342.861	90.9332	223.278	67.2557	1244.73	621.197	83.398	0
ABR13270	20.3381	43.8797	6.97191	156.434	37.6297	196.36	6.39073	109.91	253.581	207.339	338.519	126.557	0	20.9567	425.63	480.645	125.712	421.136	127.545	12.7939	104.528	0	0	42.2832	32.4217	89.8421	28.8167	231.047	24.309	33.3179	185.298	0	126.799	159.193	91.5981	765.649	89.7507	90.7889	5.30144	23.1923	74.4565	54.8704	34.0828	18.036	92.5612	41.4388	27.4706	72.2853	137.4
ABS19068	5.05904	0	0	3.85909	1.70187	0	0	14.5812	3.4563	7.86735	6.87393	0	0	0	13.1657	5.37344	0	0	12.065	0	24.0008	0	0	19.9285	0	0	21.5042	30.4366	9.07017	5.52515	19.1829	0	0	33.1526	7.48642	0	6.15868	2.37721	0	11.538	0	4.74742	0	5.38369	11.7571	7.54227	0	0	0
ABS58643	0	34.6557	0	0	9.00591	5.93619	0	28.9353	0	0	7.27506	2.61316	0	0	0	5.687	238.286	0	0	0	0	0	0	31.6371	0	0	56.8977	0	0	5.84757	16.9186	0	24.651	0	0.344491	0	6.51807	2.51593	0	0	0	7.53669	0	0	27.9972	1.59648	0	0	5.29352
ABS72058	0	0	0	0	0	0	0	0	0	3.0506	735.651	8.61658	0	10.3954	0	0	0	14.9981	6.23768	0	0	0	0	0	0	0	0	0	0	25.7089	245.463	0	0	0	0	0	0	0	110.449	8.94785	0	27.6126	0	0	0	0	0	0	0
ABS72059	0	0	0	0	0	0	0	0	0	0	162.933	4.87704	0	26.4775	0	0	0	0	0	0	0	0	0	0	0	0	0	0	0	5.45677	104.2	0	0	0	0	0	0	4.69557	0	3.79841	0	9.37734	0	0	0	0	0	0	0
ABU86807	0	0	0	0	0	2014.15	0	0	0	0	0	0	0	0	0	0	0	0	0	0	0	0	20.9837	0	0	0	0	0	0	0	17.8	0	129.675	225.592	21.1421	0	0	4.41165	0	7.13747	14.2226	22.0258	0	0	0	2.79941	0	0	0
ABV82118	3623.29	8648.79	4691.05	2048.22	1577	2262.46	267.155	1941.58	1396.33	2901.64	5558.36	1816.15	31766.7	16148.6	626.838	7059.43	5670.27	2326.63	3011.74	617.013	805.521	3885.1	137.675	1343.91	5080.52	0	6411.63	6.04705	2622.22	1528.34	1625.02	845.997	14260.1	1176.5	0	761.096	3509.07	10672.5	10742.7	2837.37	13580.9	216.398	4867.62	282.378	111.955	547.243	1244.05	14299.5	4219.3
ABV82120	953.997	5827.2	2287.05	1257.85	837.383	1010.4	100.396	399.47	429.473	877.696	3382.23	636.733	2796.36	4383.11	283.619	3996.1	1452.71	1569.87	1085.67	83.4607	251.023	1688.35	74.1327	605.589	2831.22	9.85013	3900.69	1.72773	1019.44	1047.07	266.512	0	10758.7	838.386	0	190.274	2065.06	5842.44	6600.57	1666.64	8939.07	73.3677	2413.96	55.4672	29.3651	443.634	949.295	7144.27	2701.48
ABW03156	0	0	0	0	0	0	0	0	0	0	0	0	0	0	0	0	0	0	7.49834	0	0	0	0	0	0	0	0	0	0	0	0	0	0	0	4.85507	0	0	0	0	0	0	0	0	0	0	0	0	0	0
ABW03157	0	0	0	0	0	0	0	0	0	0	0	0	0	0	6.13681	0	0	0	0	0	0	0	0	0	0	0	0	0	0	0	0	0	10.8568	10.3021	0	0	0	0	0	0	0	0	0	0	0	2.81249	0	0	0
ABW06431	0	0	0	0	0	0	0	0	0	0	0	0	0	0	0	0	0	0	0	0	0	0	0	0	0	0	0	0	0	0	0	0	0	0	0	0	0	0	0	0	0	0	0	0	0	0	0	0	0
ABW24731	445.409	265.802	4.33153	9.63868	26.5667	1644.31	32.3309	58.0426	0	280.011	90.1356	4.62518	1342.26	323.642	647.39	77.1706	117.154	56.3543	708.99	1687.1	44.9593	294.991	529.519	4.14787	55.9529	748.61	120.848	0.863865	274.681	68.9995	323.408	0	269.058	0	0	0	28.8417	1663.97	35.5719	206.529	28.7122	33.349	321.596	10397.6	0	120.563	91.3316	101.957	1102.45
ABW39616	0	97.7446	0	0	0	0	2.71157	1.81356	0	0	0	0	0	0	0	0	0	0	16.0064	0	0	0	0	0	0	47.089	21.3969	0	0	0	3.18121	0	17.3817	0	0	0	0	0	0	1.91341	0	0	0	0	38.02	54.0335	28.6666	0	273.719
ABW78937	24.9205	0	41.0051	505.656	26.8265	5.52579	0	7.18261	17.0255	38.754	40.6326	38.92	0	17.6081	38.9119	0	36.9687	38.1062	1.3207	0	17.734	49.5139	0	26.1777	21.1875	15.5413	31.7784	0	22.3395	2.72165	48.8217	0	189.31	0	0	0	42.4721	81.9696	87.3049	54.9409	52.8517	11.6927	119.021	103.427	0	0	87.3339	74.6876	4.92755
ABX72042	0	0	0	0	0	0	0	0	0	0	0	0	0	0	34.8658	0	0	0	4.73346	0	0	0	0	0	0	0	0	0	0	0	0	0	0	0	1.72398	0	0	0	0	0	0	0	0	0	0	0	0	0	0
ABY55282	0	0	0	0	0	0	0	0	0	0	0	0	0	0	42.8243	0	0	0	1.93798	0	0	0	0	0	0	0	0	0	0	0	4.62197	0	0	0	0	0	0	0	0	0	0	22.3051	0	0	0	0	0	0	0
ABY58049	0	0	0	0	0	0	0	0	0	0	0	0	0	0	0	0	0	0	0	0	0	0	0	0	0	0	0	0	0	0	0	0	0	0	35.11	0	0	0	0	0	0	0	0	0	0	0	0	0	0
ABY66120	0	0	0	0	0	0	0	0	0	0	0	0	0	0	0	0	0	0	0	0	0	0	0	0	0	0	0	2.84541	0	0	0	0	0	0	1.7852	0	0	0	0	0	0	0	0	0	20.1507	0	3.03868	0	0
ABY77969	0	65.1631	0	0	0	0	0	0	0	0	0	0	0	0	3.27501	0	0	0	49.3532	0	0	0	0	0	0	94.178	32.0954	0	0	2.7488	3.18121	0	17.3817	0	0	0	0	0	0	3.82682	0	0	0	0	58.4923	57.0353	30.8718	0	432.973
ACA23187	369.595	1063.21	1026.57	337.354	876.702	301.195	54.452	632.778	1581.93	404.46	2343.53	124.88	0	3481.94	137.699	3130.44	913.804	84.5314	230.192	2301.13	239.783	1613.04	70.6025	1623.89	729.626	0	778.795	6.47898	478.569	181.124	300.45	845.997	105.442	44.8519	0	0	911.397	255.31	590.889	1380.86	2263.48	268.274	936.996	26.8932	18.3532	41.4435	258.773	3164.31	409.125
ACA23192	126.357	327.141	511.12	127.712	567.465	141.842	22.1211	306.146	684.136	363.523	3043.15	74.0028	0	2402.2	145.92	949.534	913.804	44.2784	182.479	369.612	217.303	1205.07	24.7109	935.345	230.526	0	463.249	9.93444	396.447	86.2494	71.8684	0	43.631	34.5015	0	95.137	269.189	78.671	223.313	480.299	1598.31	105.976	317.626	6.72329	16.5179	29.1988	74.7258	1664.08	203.001
ACA23195	91.609	184.017	147.272	48.1934	132.834	52.5339	10.2097	99.0138	168.336	34.3873	150.226	15.4173	0	624.963	18.4969	563.681	93.7235	44.2784	37.6677	423.265	33.7195	458.178	21.1808	226.059	109.668	0	120.848	0.431932	107.607	41.3997	47.9123	0	10.9078	6.9003	0	0	124.981	35.6246	94.8585	236.547	258.41	47.4297	162.783	3.36165	0	1.8838	35.9791	458.807	59.3388
ACA35067	44.6913	48.2111	10.2135	153.41	2.5057	8.2581	441.355	509.873	0	783.803	10.1207	3.63529	0	52.6294	43.6144	31.6458	0	0	1091.47	0	1669.67	14.7993	0	630.836	0	905.812	0	1.01847	0	122.022	176.522	0	111.452	89.4874	2466.63	0	181.351	45.5003	0	56.6257	11.2836	248.136	0	0	60.5859	188.779	13.0517	25.758	0
ACA42497	9.3741	60.6743	47.1305	0	9.46039	19.0537	6.73274	5.62879	4.26954	1.61975	275.968	0	0	33.1174	4.06587	92.9288	23.177	0	15.7318	11457.6	29.6481	0	0	4.10292	0	0	6.641	0	5.60216	22.1819	79.9759	1673.66	10.7896	23.8893	0	0	41.8428	61.6675	19.548	10.6896	28.4011	0	27.4911	0	0	1.86338	6.84408	25.2131	21.6248
ACA48663	0	0	0	0	0	0	0	3.38251	0	0	0	0	0	0	0	0	0	0	29.8539	0	0	0	0	12.3279	0	0	0	16.6887	8.41628	5.12682	2.96666	0	0	0	19.934	0	5.71468	0	0	10.7062	0	2.20258	0	0	0	86.7817	0	0	0
ACA48664	0	0	0	0	0	0	0	3.46304	0	0	0	0	0	0	706.668	0	0	0	73.8646	0	0	38.1964	0	0	0	0	0	0	8.61666	20.9956	39.4848	0	0	0	0	0	5.85074	0	0	3.65371	0	358.549	12.0811	0	0	0	0	11.08	0
ACB16010	7.47614	290.338	61.5077	1186.2	115.689	302.537	28.1902	544.083	1082.82	77.5079	0	295.549	0	6.60304	248.063	95.2889	499.077	85.739	118.863	14.1088	124.138	0	8.35463	88.3496	211.875	582.799	31.7784	5.1112	87.124	65.3195	285.843	0	86.0501	24.4961	291.493	0	9.10115	10.5389	18.7082	31.2595	11.3254	15.7852	93.9643	67.6251	781.847	149.354	124.451	0	709.567
ACB17069	0	12.7528	4.05248	1.50296	1.32561	10.9221	0	26.6193	4.03825	1.02133	0	21.1553	0	0	9.61403	3.13909	14.6143	0	5.48195	1.85914	7.01049	0	0	8.40809	0	21.503	10.4687	0	4.41557	2.68977	18.3661	0	12.4729	0	36.3822	0	0	2.31456	4.31412	0.74893	0	0.693346	0	1.04836	19.4603	9.98715	39.2715	0	39.9326
ACB17398	1.96167	12.697	0	0	0	0	0	1.41349	0	0	0	0	0	0	0	0	0	0	0	0	0	0	2.19218	0	0	0	0	0	0	0	0	0	0	0	32.5629	0	0	0.921774	2.45443	0	0	0	0	0	0	5.84911	6.87468	0	0
ACB17400	0	0	20.2525	334.245	54.6549	122.814	2.65204	200.434	322.902	15.3125	13.379	269.118	0	4.34834	115.312	20.9171	219.107	6.27359	39.1377	4.64559	105.106	0	0	64.6461	59.2992	291.684	73.2454	3.36591	48.5475	37.6384	163.347	0	90.6674	0	94.3955	148.274	11.9869	6.94028	3.08001	14.9713	7.45817	6.93008	30.9395	18.3374	194.508	77.8031	148.814	0	228.77
ACB17731	21.3865	319.442	22.5578	776.791	61.4295	253.524	17.7235	372.214	649.632	68.2222	11.1764	476.122	0	18.8889	151.985	75.1361	195.238	23.0594	92.8523	3.10463	216.58	6.53728	1.83843	168.491	165.511	389.863	76.9209	13.0467	112.08	79.9526	246.92	0	142.014	8.98388	222.065	0	15.0202	17.7796	24.7003	20.0105	4.98427	19.6832	68.2333	88.4097	501.797	106.934	85.0384	0	541.609
ACB17801	9.84662	95.599	0	0	0	21.8336	0	5.32126	0	0	0	4.80567	0	0	6.40623	5.22927	0	6.27359	1.30459	0	17.5177	0	11.0037	9.69691	17.4409	30.7036	10.4636	0.673182	0	2.68846	21.7796	0	0	0	1049.12	0	0	2.31343	0	1.87141	0	0	0	0	2.86042	2.93597	340.762	0	0
ACB17952	0	0	0	21.3303	0.587918	4.84404	0	17.63	31.0438	0	0	9.3825	0	1.54357	3.41111	0	0	0	1.3893	0	4.1456	0	0	9.17918	2.47646	0	0	0.47793	7.83333	1.90869	14.3581	0	2.01156	0	7.42132	0	0	0	0	0	0	1.23001	2.19657	2.78973	18.2769	3.64771	3.06236	0	13.8227
ACB18310	4.54192	62.9952	6.22788	188.575	14.8425	60.7864	2.79611	104.96	102.399	7.73585	0.881613	115.901	0	4.01149	44.3247	10.3375	62.5652	0.826798	19.4284	1.83673	49.2515	0	0.725089	37.9128	30.8005	145.672	20.6851	3.81492	30.8272	19.8415	67.6582	0	26.8855	0	37.8222	0	5.52915	4.57331	1.21775	4.19278	2.94875	4.10993	21.2031	18.9883	123.271	29.4068	40.6456	1.49586	103.92
ACB18769	0	0	0	15.6323	0	5.68006	0	5.53736	3.50016	0	0	5.00083	0	0	0	0	76.0016	0	1.35757	0	42.5345	0	0	3.36356	0	31.9504	0	0	0	0	12.9509	0	11.7937	5.59554	1.64814	0	0	0	3.20509	0	0	0	0	0	5.95315	1.5276	0	0	10.1302
ACB19549	1.03835	20.1623	0	27.7224	3.84234	6.90724	1.11866	17.5824	19.1536	0	1.41085	23.8182	0	0	8.7822	4.41152	15.4036	0	4.67746	0	11.0837	0	0	6.13539	8.82812	19.4266	4.41367	0.425933	9.30812	5.10309	14.7646	0	2.39028	0	6.41348	0	0	0.487914	0.64959	1.57876	0	0.730795	3.91518	3.86745	20.5114	4.33448	29.1113	0	23.6112
ACC64523	74.7614	0	0	0	0	0	0	20.2011	0	19.377	0	0	0	0	0	0	0	0	0	17.636	0	0	1232.31	0	0	0	0	0	8.37731	0	939.031	0	21.5125	0	0	281.447	17.0647	0	0	0	0	0	0	0	0	0	0	10.7722	0
ACC93634	0	0	0	0	0	0	0	0	0	0	0	0	0	8.82584	0	0	0	0	7.94378	0	0	0	0	0	0	0	0	0	0	0	0	0	0	0	0	0	0	0	0	0	0	0	0	0	0	0	0	0	0
ACC95408	0	0	0	0	1.62063	0	0	1.73565	0	0	0	42.322	0	4.25494	0	10.2339	0	0	37.0204	0	165.7	0	0	0	0	0	40.9555	0	0	2.63071	50.235	0	5.54499	0	0	0	17.5941	0	0	7.32485	0	29.3853	0	2.56336	0	28.729	6.33119	0	0
ACC96132	834.678	0	0	0	0	30056.5	0	0	0	0	0	0	0	0	0	0	0	0	0	0	0	0	0	0	0	0	0	0	0	27.9055	0	0	0	0	0	0	5.1842	0	0	0	0	0	10.7048	0	0	0	63.4276	0	0
ACD01409	0	0	0	0	0	135.95	0	0	0	0	0	0	0	0	12.2736	0	0	0	27.4939	0	0	0	0	0	0	0	0	0	126.834	0	0	0	43.4271	20.6042	10.317	0	0	0	0	0	0	2.21288	0	0	0	2.81249	0	0	0
ACD03314	0	0	0	0	0	0	0	0	0	0	0	0	0	0	93.8055	0	0	0	7.64116	0	0	0	0	0	0	0	0	0	0	0	3.0373	0	0	0	0	0	0	0	0	0	0	58.6307	0	0	0	0	0	0	0
ACD76089	29.7942	192.844	0	96.5913	0	8.2581	188.579	547.442	0	1131.3	0	3.63529	0	52.6294	62.9985	0	0	0	1269.11	7.02839	1925.87	0	0	801.993	5.27733	394.841	0	0	0	97.6178	209.473	0	17.1465	122.028	2836.6	0	258.426	66.5004	0	53.7944	11.2836	244.641	0	0	21.6378	199.884	13.0517	42.93	0
ACD88490	4.98409	32.2597	47.8393	182.492	13.4132	2.7629	0	0	20.4306	20.6688	6.77209	26.7575	0	61.6283	194.56	0	184.843	44.4573	0	0	11.8226	39.6111	0	3.27221	10.5937	0	84.7425	0	13.4037	0	77.1698	1334.79	292.57	0	0	0	15.1686	25.7619	34.2984	28.4177	45.3015	4.67709	75.1715	34.4756	0	0	28.3835	34.4712	4.92755
ACF08831	25.2714	0	12.9946	0	5.31334	14.009	0	7.96663	2.15816	78.5996	25.753	0	0	66.9604	10.276	0	23.4309	4.02531	9.20766	50.6726	7.49322	18.8292	31.7711	4.14787	22.3812	19.7003	46.9963	0.431932	8.4953	24.1498	30.9433	0	109.078	0	0	0	5.76834	167.733	0	20.4127	9.57074	7.41088	27.7923	90.7645	1.83532	9.41898	41.5143	40.0545	3.12309
ACG58975	14.9523	96.7792	47.8393	288.946	11.7366	0	0	5.38696	0	12.918	13.5442	4.865	0	8.80405	12.9706	0	0	44.4573	5.28278	0	17.734	0	0	26.1777	3.53125	0	84.7425	0	22.3395	2.72165	25.1983	0	229.467	0	0	0	27.3035	65.5757	34.2984	32.2067	15.1005	3.50782	25.0572	34.4756	0	0	50.217	34.4712	4.92755
ACH85847	0	0	0	0	0	0	0	7.29062	0	2.62245	0	0	0	0	3.29142	0	0	0	8.04333	0	6.00021	0	0	9.96424	0	31.55	0	16.6018	0	8.28772	11.19	0	0	5.52543	2.27847	0	0	0	0	1.923	0	1.18686	0	2.69184	5.87855	3.01691	2.21618	0	0
ACH85850	7.261	0	0	0	0	0	0	5.23194	0	7.52775	0	0	0	0	0	7.71223	0	0	5.7721	0	0	0	0	4.76707	0	22.6411	0	0.992823	13.018	7.92998	2.29436	0	0	7.93038	7.00754	0	0	0	0	0	10.9995	5.11031	0	0	21.093	6.49503	3.18078	0	0
ACH85966	6.31786	20.4463	0	2.40967	7.43868	28.0181	1.70162	0	2.15816	24.5624	12.8765	0	0	36.2702	20.5521	0	0	8.05061	20.9265	29.8074	3.74661	12.5528	0	0	13.4287	0	13.4275	0	0	24.1498	11.9781	0	65.4465	0	0	0	3.84556	59.3744	3.95244	2.4015	4.78537	1.48218	39.7032	220.188	0	0.941898	13.8381	10.924	46.8464
ACI02010	7283.71	3507.65	7437.74	6379.08	7191.86	826.827	235.679	6824.59	4072.65	5600.33	27136.5	929.353	19365.2	10108.5	1530	9262.51	3171.48	532.173	750.942	117.284	2057.97	10303.2	61.1164	24379.9	4357.4	15.503	6741.57	18.355	3195.59	1476.93	6678.38	0	8726.88	10.8603	0	1497.35	4106.62	7359.09	13436.7	4199.24	11704.2	985.602	9292.05	126.981	60.6605	4.44734	1611.7	7983.35	7412.44
ACI02041	290.622	1390.35	1165.18	306.028	875.639	292.439	54.452	556.526	1249.57	543.647	3893	166.506	223.709	3794.42	176.748	2368.8	749.788	64.4049	222.658	1773.54	457.086	1531.44	56.482	1070.15	454.338	0	839.219	14.2538	506.886	193.199	216.603	0	72.7184	72.4531	0	95.137	730.656	170.701	507.888	1029.04	2698.95	243.077	794.065	25.2123	29.3651	61.2234	196.501	3073.28	306.063
ACI02892	4.99643	0	0	0	0	5.53947	0	10.8006	3.41352	2.58999	0	0	0	0	16.2534	0	0	0	23.8314	0	0	0	0	9.84092	3.53999	0	0	0	8.95792	13.6419	11.0515	0	0	5.45704	10.6084	0	3.04123	0	0	0	0	2.34433	0	0	17.4174	5.95914	2.18875	0	0
ACI02941	0	0	0	0	0	0	0	0	0	0	0	0	0	0	0	0	0	0	0	0	0	0	0	0	0	0	0	0	0	0	0	0	0	0	0	0	0	0	0	0	0	0	0	0	0	0	16.0357	0	0
ACI02996	14.1158	0	0	0	170.949	50.8624	7.60376	1571.45	0	921.965	47.9493	6.88925	0	0	1473.99	7.49651	209.403	17.9872	267.441	0	0	0	0	430.936	0	4511.6	0	17.3709	0	223.537	49.064	0	227.461	53.9598	1798.7	0	77.328	23.2152	4.4154	0	0	365.929	0	123.928	184.527	113.64	216.426	8.13568	0
ACI32877	0	0	51.8971	0	0	111.897	0	913.594	0	26.1589	17.1419	0	0	0	344.735	80.4	93.577	0	90.2613	0	209.482	0	0	231.918	44.6924	0	0	1312.75	271.425	13.7783	151.485	0	29.0419	137.79	4.05853	0	176.619	0	0	0	0	23.6778	0	33.5639	0	11.2851	0	0	0
ACI75321	61.9506	969.03	162.815	1307.43	277.87	623.877	41.7137	1595.83	1904.59	74.931	63.1311	1678.05	182.801	68.3946	759.081	213.852	1531.7	65.7844	347.468	24.3567	851.094	0	23.0767	603.308	402.346	1690.27	263.33	90.3545	564.601	312.92	1270.77	0	499.134	33.8309	780.899	0	97.4126	72.7753	48.4451	86.3433	15.6412	66.6127	194.658	118.118	1691.67	483.346	246.506	11.9018	1709.83
ACI76101	1.74767	0	16.7748	1.33314	0	0.968807	0	0	0	0	0	0	0	0	0	0	25.9261	0	0	0	0	0	0	123.919	0	0	3.71436	0	0	0	4.97012	0	0	0	0.112444	0	0	0	0	0	0	0	0	0	1.01539	0.521102	0	0	3.45568
ACJ24509	9.25944	239.728	0	7.06321	0	118.057	19.9511	1037.48	6.32597	9.59961	12.5812	275.665	0	49.0684	355.428	78.6789	206.041	0	775.333	0	527.138	0	0	0	72.1638	230.981	157.434	1663.62	282.215	20.2251	403.765	0	42.6303	242.713	1.78724	0	495.971	30.4566	0	70.3925	0	49.9623	0	14.7805	10.7594	2.76088	16.2249	0	0
ACJ64205	24.9821	355.736	82.2133	0	5.04242	193.881	26.9143	1175.46	215.052	450.659	6.78886	80.4712	0	70.6067	412.837	42.4555	481.783	0	472.655	0	817.781	0	0	610.137	46.0199	171.378	148.666	0	398.627	463.825	674.144	0	103.516	201.911	411.8	0	118.608	86.8681	0	17.0928	0	343.445	43.9586	39.8779	1021.82	461.833	571.264	69.113	0
ACL81266	0	0	0	0	0	0	0	11.922	0	0	0	0	0	0	0	0	0	0	0	0	0	0	0	0	0	0	0	0	0	54.2099	0	0	0	0	0	0	0	0	0	0	0	0	0	334.539	0	0	0	0	0
ACM47285	5.56076	35.9923	144.874	8.48363	5.61195	9.24771	0	6.01024	15.1963	14.4126	1027.57	5.42789	0	609.007	0	35.438	0	14.1717	131.142	0	0	44.1942	0	14.6032	43.3381	0	0	0	29.9091	39.4751	383.051	0	25.6017	0	0	0	91.3876	7.83889	59.1396	35.9331	33.6953	30.0049	0	0	0	0	7.3079	38.4596	5.49768
ACM47287	0	0	16.139	4.48915	0	0	12.6803	0	0	3.0506	463.78	5.74439	0	83.1636	11.4864	18.7522	0	22.4971	6.23768	0	0	23.3856	0	0	8.3391	0	0	0	26.3775	25.7089	3.71914	0	6.77362	0	0	0	53.7313	0	139.902	35.7914	0	16.5675	7.39661	0	0	0	0	13.5674	5.81824
ACM47288	0	64.6792	41.1066	7.62267	0	0	0	0	6.82704	0	773.93	0	0	317.73	0	31.8416	0	0	37.071	0	0	39.7091	0	13.1212	0	0	0	0	44.7896	0	34.7334	0	0	0	0	0	121.649	0	25.006	3.79841	0	2.34433	12.5596	0	0	0	17.51	23.0377	0
ACN65732	0	0	0	0	0	272.643	2.75974	3.69157	301.014	100.918	1343.5	0	0	36.1994	913.294	816.244	0	1122.88	414.058	19.337	133.68	0	0	0	0	0	0	1106.82	0	2.79763	267.112	0	29.4842	649.083	25.3813	3857.39	318.078	204.627	0	40.8955	7.76104	264.422	12.8784	0	0	39.7175	0	64.9616	0
ACO24447	0	0	0	0	103.803	634.322	13.8514	9.2642	0	0	17.4694	0	0	56.7777	301.134	0	0	0	214.634	12.1318	0	0	0	0	0	481.088	0	15.8219	0	0	199.069	0	0	0	0	0	0	0	0	9.77425	0	60.3255	16.1595	68.4106	0	69.0045	180.23	14.8204	0
ACP19238	115.931	88.2783	196.368	0	2.29407	0	0	17.1982	51.2489	0	27.7976	3.32825	0	36.1382	0	130.378	0	0	10.8422	0	0	40.6482	0	8.95435	9.66322	0	43.4806	0	0	7.44775	4.30968	0	0	0	0	0	53.9612	12.8176	29.8636	33.698	10.3306	11.1989	42.8554	10.8856	0	0	20.9114	165.077	40.4525
ACP19239	0	0	0	0	0	0	0	0	0	0	0	0	0	0	0	0	0	0	0	0	0	0	0	0	0	0	0	0	0	0	0	0	0	0	0	0	0	0	7.8435	0	0	0	0	0	0	0	0	0	0
ACQ53948	0	0	9.74594	0	16.737	0	15.3146	0	233.081	7.36871	0	0	0	31.3877	0	15.0986	0	0	5.65016	0	0	127.097	0	9.33271	40.2861	0	0	0	0	0	6.73766	0	0	0	0	0	4.32625	0	4.44649	8.10505	32.3012	0	0	0	8.25895	0	0	49.1579	0
ACR56331	0	0	0	0	0	0	0	2.4991	0	0	0	0	0	0	4.51298	0	0	0	5.51424	0	16.4542	0	0	9.10821	0	0	0	0	43.5275	3.78786	0	0	15.9681	0	8.03339	0	8.44437	0	0	0	0	9.76403	0	0	0	0	0	0	0
AE016830.1.gene1786.p01	146.335	1170.02	1121.3	6.56622	21.7179	1965.96	261.981	0	0	1278.39	23.3919	0	0	0	574.034	0	0	0	4463.81	32.4894	0	0	3448.56	5.65136	94.5306	0	0	0	54.0149	0	0	2305.3	426.03	0	0	0	5.23947	0	0	2434.35	0	3.02914	91.9608	80171	0	0	92.3849	565.577	578.698
AE016830.1.gene424.p01	2650.11	1422.94	2581.5	0	1121.43	8515.27	24709.5	44.6424	8.19245	2208.75	2650.37	1.95082	29014.6	0	1263.87	67.9287	0	0	6069.05	11790.2	5560.91	3677.07	5489.74	13.1212	178.416	2766.97	832.532	1.09309	1845.33	796.688	1638.15	6422.87	10434.4	183.357	0	120.381	306.556	7708.25	5.0012	3468.71	508.633	12.1905	748.552	92593.4	466.786	381.385	259.148	1119.63	972.142
AF001493.1.orf0.gene.p01	14.1158	0	0	0	0	0	0	0	0	0	0	0	0	0	0	0	0	0	168.319	0	0	140.232	0	101.942	20.0022	0	0	0	0	7.70816	102.588	0	0	0	0	0	0	0	0	53.6558	0	0	0	0	0	0	0	0	0
AF002716.gene.p01	830.682	215.065	432.832	0	16.7666	6980.92	0	0	5.67515	430.6	22.5736	48.65	0	931.762	583.679	0	184.843	243.456	167.288	78.3824	49.261	610.671	1587.38	59.9905	0	0	0	0	930.812	36.2886	34.1227	0	363.323	0	0	500.35	1825.29	23.4199	119.525	3.15752	0	0	1148.45	0	0	0	72.7782	0	0
AF015628.1.gene2.p01	447.51	0	509.179	0	0	10.5563	0	37.7341	104.08	118.456	12.9373	32.529	0	84.0953	24.7788	30.3396	70.6242	24.2658	10.0921	0	90.3428	18.918	0	0	128.174	0	0	0	0	10.3987	3.00864	0	21.9184	20.7985	0	0	81.1376	35.7927	65.5228	18.0962	72.1191	13.4025	430.818	15.1988	0	11.3561	41.7102	120.73	75.3078
AF024602.1.gene6.p01	0	0	0	0	0	0	7.82257	7.84791	9.92131	33.8749	0	3.54375	0	0	23.6201	15.4245	0	0	11.5442	0	60.2827	0	16.2284	14.3012	0	0	0	1.98565	26.036	27.7549	34.4154	0	0	7.93038	52.323	0	4.41963	6.82378	0	2.75999	10.9995	13.6275	0	0	21.093	10.8251	0	0	0
AF024666.2.gene33.p01	41.3004	0	0	0	0	0	308.682	0	0	0	0	0	0	72.9543	0	0	0	0	46.5114	0	0	0	0	0	0	0	0	1.41179	0	19.7337	0	0	0	0	0	0	0	0	0	76.5316	0	0	0	0	0	0	0	11.9018	0
AF024666.2.gene42.p01	37.2427	48.2111	0	232.955	0	4.12905	513.576	893.619	0	231.666	0	3.63529	0	78.944	82.3827	7.91144	0	0	1089.5	28.1136	291.531	0	0	1325.24	0	1277.43	0	0	0	44.7415	244.777	0	42.8663	301.003	356.073	0	199.487	52.5003	0	16.9877	0	401.911	0	0	82.2238	346.466	16.3147	42.93	7.36405
AF024666.2.gene6.p01	3.93481	0	0	0	0	0	199.239	0	0	0	0	0	0	0	0	4.17934	0	0	21.8957	0	0	0	0	0	0	12.2695	0	0	0	6.44601	0	0	0	4.29755	0	0	0	0	0	1.49567	0	0	0	0	0	0	0	0	0
AF036933.1.gene1.p01	0	0	0	0	0	0	0	0	0	0	0	0	0	0	0	0	0	0	0	0	0	0	0	0	0	0	0	0	0	0	0	0	0	0	0	0	0	0	0	0	0	0	0	0	0	0	0	0	0
AF038993.gene.p01	0	0	0	0	0	0	0	0	0	0	0	0	0	0	79.1926	0	0	0	59.1326	0	0	0	0	0	0	0	0	0	0	0	0	0	0	155.101	0	0	0	0	0	1.92783	0	0	0	0	0	0	0	0	0
AF043381.1.gene2.p01	0	0	0	0	0	0	0	0	0	0	0	0	0	0	0	0	0	0	0	0	0	0	0	0	0	0	0	0	0	0	0	0	0	0	1.91931	0	0	0	0	0	0	1108.07	0	5.29087	0	0	0	0	0
AF047171.1.gene1.p01	7.05789	91.365	0	0	23.7428	3.91249	0	33.0563	0	36.5859	0	24.1124	0	6.23363	45.9188	0	52.3508	0	198.243	0	100.451	0	0	189.983	420.046	660.234	30.0006	366.72	550.442	154.163	147.192	0	73.1125	69.3769	365.098	0	163.248	33.1645	0	29.5107	0	622.576	8.87076	52.5757	328.048	1104.84	21.6426	8.13568	230.268
AF047479.2.gene10.p01	30.7005	0	0	240.042	46.4746	8.5093	124.031	35.9472	0	0	41.714	2210.06	0	149.133	189.751	16.3042	2106.37	0	254.221	0	1847.91	30.499	0	3612.93	0	0	913.479	3509.35	0	2078.8	1712.2	0	203.183	1584.33	16814.4	0	780.173	183.931	4.80153	195.466	11.6268	1786.19	0	187.856	494.972	1478.36	326.132	8.84717	0
AF047479.2.gene11.p01	134.57	0	0	0	0	0	0	0	0	0	0	0	0	0	6.2537	0	0	0	0	0	0	0	0	0	0	0	0	0	8.61666	5.24889	0	0	0	94.4848	0	0	0	126.467	0	0	0	2.25503	0	5.11451	0	0	0	0	38.0125
AF078527.gene.p01	96.7801	0	492.904	42.1857	32.557	30.6568	14.895	49.8109	0	7.16683	18.7856	3427.83	0	439.599	0	367.123	3076.5	0	1795.15	0	8871.23	0	0	90.7702	0	43.1112	1851.2	0	12.3938	249.143	3599.82	0	366.008	0	75.611	0	580.666	149.422	0	394.15	0	1586.09	0	389.893	0	1438.72	605.654	159.37	0
AF110130.1.orf0.gene.p01	1421.31	880.8	0	230.678	25.4324	4408.84	4.07243	155.253	10.3301	572.165	390.346	0	0	0	521.376	0	1177.6	732.153	12.0198	92.7379	0	0	8.44851	0	680.262	0	0	0	1003.02	12.385	0	4049.38	8.70169	0	0	0	4.60171	0	964.839	48.8529	0	1.77362	0	0	232.797	13.5252	29.8064	0	82.2181
AF118110.1.gene1.p01	584.816	0	17.2452	0	124.809	0	16.9367	54.373	0	13.0387	0	270.076	0	0	155.466	0	186.571	112.182	76.6497	0	305.786	124.942	3077.94	86.6982	0	0	547.955	0	913.205	4690.65	39.7403	0	115.806	508.236	0	0	424.862	390.04	27.5378	946.549	28.578	1662.61	7.90354	56.8809	369.003	4511.23	768.559	7.24861	6.217
AF121000.gene.p01	0	0	0	0	0	0	28.3161	0	0	0	0	0	0	0	0	0	0	0	0	0	0	0	0	0	0	0	0	0	0	0	0	0	0	0	0	0	0	0	0	0	0	0	0	0	0	0	0	0	0
AF133139.gene.p01	15.4876	0	0	0	0	0	0	0	0	0	0	0	0	0	0	0	0	0	0	0	189.812	0	0	0	0	0	0	0	0	0	0	0	0	0	0	0	0	0	0	0	0	0	0	0	0	0	0	0	0
AF133140.gene.p01	30.9753	0	0	0	0	5.72365	0	0	24.6891	0	0	0	0	0	0	0	0	0	0	0	42.8608	0	0	0	0	0	0	0	4.62788	0	0	0	0	0	0	0	0	0	0	3.9247	0	0	0	0	0	0	0	0	0
AF139725.gene.p01	650.843	0	0	0	0	0	0	0	25.7769	0	0	0	0	24.9928	0	10.0187	0	0	0	53.4026	0	56.2237	0	24.7709	0	0	160.377	0	0	0	0	0	10.8568	92.7187	0	0	11.4828	0	0	25.0979	0	2.21288	0	0	0	0	0	10.8729	0
AF143804.1.gene1.p1	0	0	0	0	0	0	0	0	0	0	0	0	0	0	0	0	0	0	1.87021	0	0	0	0	0	5.00055	0	0	0	0	0	0	0	0	0	1.3623	0	0	0	0	0	0	0	0	0	4.1006	4.2089	0	0	0
AF155139.2.gene4.p01	62.0035	133.773	94.4658	5.25522	6.95268	3.81902	3.71105	22.3384	305.935	28.5695	102.968	10.087	0	18.2541	26.893	241.474	408.801	0	9.12767	0	8.17094	698.095	0	104.029	73.2162	0	73.2097	0	61.7577	7.52401	32.6535	0	87.2248	7.52438	0	0	50.3204	55.0327	370.652	133.554	146.109	54.9518	0	3.66569	0	0	9.05381	23.8239	6.81112
AF155139.2.gene5.p01	0	0	0	0	0	0	0	0	0	10.1588	0	0	0	0	0	0	0	0	0	0	0	19.469	0	19.2997	0	0	124.954	0	0	0	6.19254	0	33.8352	0	0	0	0	0	0	0	29.6879	0	0	0	0	0	4.2925	0	9.68766
AF155139.2.gene6.p01	0	0	0	0	0	0	0	0	4.2828	0	0	0	0	0	0	0	0	0	0	0	0	0	0	0	0	0	0	0	0	0	0	0	0	0	0	0	0	0	0	0	0	0	0	0	0	0	0	0	0
AF155139.2.gene7.p01	0	0	0	17.9566	0	0	0	0	0	24.4048	0	0	0	15.5932	0	18.7522	0	0	65.4957	0	0	116.928	0	0	12.5087	0	0	0	36.9286	19.2816	0	0	0	0	0	0	0	0	1255.44	17.8957	17.83	0	0	0	0	0	0	6.78369	0
AF155139.2.gene8.p01	0	0	0	20.7145	0	0	0	0	0	0	0	0	0	0	0	0	0	0	0	0	0	0	0	0	0	0	0	0	0	4.9429	0	0	0	0	0	0	0	0	492.663	0	0	0	0	0	0	0	0	0	0
AF156486.gene.p01	4.81756	0	0	0	0	0	0	0	0	0	0	7.05367	0	8.50988	0	0	0	0	7.6594	0	62.8518	0	0	6.32575	0	0	30.7166	0	0	0	25.8786	0	0	0	0.30996	0	0	0	0	0	0	13.5624	0	2.56336	0	4.30935	2.1104	0	0
AF162694.1.gene4.p01	34.703	0	0	0	1.94569	0	0	0	0	0	90.3754	0	0	0	0	0	0	0	0	0	0	0	0	0	0	0	0	0	0	0	17.3622	0	26.6287	0	0	0	1.76025	0	0	15.3895	0	0	18.1736	0	0	0	2.53368	0	0
AF170880.4.gene1.p01	0	0	0	0	2.20828	0	0	0	2.24238	1.70139	0	0	0	0	0	0	0	0	0	0	0	0	0	2.15487	0	0	0	0	0	0	0	0	0	0	0	0	0	0	0	1.24761	0	1.54002	0	0	0	0	0	0	68.1444
AF174129.3.gene9.p01	0	0	0	0	0	0	3.73656	0	0	0	0	0	0	0	0	0	0	0	7.35232	0	0	0	0	0	0	0	0	21.8148	0	0	0	0	0	45.4566	6.69449	0	16.8887	3.25947	4.33953	0	0	0	0	0	28.211	4.13658	6.07736	0	0
AF189721.1.gene1.p01	0	0	0	0	0	15.3811	0	0	0	0	0	0	0	0	4.51298	0	0	0	1.83808	6.54534	0	0	0	0	0	0	0	4.74235	0	3.78786	4.38373	0	0	0	0.892598	0	0	0	0	0	0	0	0	0	0	0	9.11604	0	0
AF190692.1.gene1.p01	0	0	0	0	0	0	0	0	0	0	0	0	0	0	4.59188	0	0	0	3.74043	0	0	0	0	4.63372	5.00055	0	15.0003	0.965051	0	0	0	0	0	0	2.72461	0	0	0	0	0	0	13.2463	0	0	0	4.2089	3.0918	0	0
AF190694.1.gene1.p01	0	0	0	0	0	0	0	0	0	0	0	0	0	0	0	0	0	0	0	0	0	0	0	0	0	0	0	0	0	0	0	0	0	0	1.3623	0	0	0	0	0	0	8.27894	0	0	0	0	0	0	0
AF191564.1.gene5.p01	0	453.653	28.8317	21.3858	186.266	477.895	37.7548	25.2514	4.78841	0	9.52326	0	0	6.19035	22.8	0	0	26.7934	1636.22	0	8.31279	0	23.4974	4.60154	0	1398.72	0	363.215	18.8489	447.796	26.5763	0	0	145.445	2735.9	0	132.251	105.389	13.1542	87.9173	21.2351	320.636	79.2824	175.278	89.5866	773.24	460.55	64.6335	0
AF203816.1.gene1.p01	0	45.6825	0	0	2.37428	3.91249	0	5.08559	0	14.6344	0	17.2231	0	0	27.5513	7.49651	52.3508	0	63.5873	0	16.7418	0	0	69.5058	145.016	154.055	30.0006	101.33	75.923	38.5408	42.3735	0	16.2472	7.70855	91.2744	0	64.44	9.94936	0	0	0	137.43	8.87076	0	102.515	317.772	3.0918	0	62.8004
AF205943.1.gene12.p01	215.313	1132.32	498.212	0	0	14.9196	0	0	0	13.9514	0	0	0	47.5419	315.187	543.147	0	0	4728.35	25.3959	4756.25	0	0	106.02	0	0	0	0	0	308.635	922.73	0	15.489	0	2184.46	0	925.587	290.875	8.41869	127.88	0	0	0	0	0	549.711	17.6851	0	0
AF205943.1.gene13.p01	24.0878	0	79.2701	0	3.24127	0	0	5.20696	0	7.49182	0	345.63	0	34.0395	0	56.2864	250.134	0	279.568	0	1182.76	0	0	18.9772	0	0	163.822	0	0	39.4606	368.39	0	49.9049	0	8.67887	0	49.85	6.79121	0	36.6243	0	123.192	0	87.1541	0	135.026	67.5326	5.55323	0
AF205943.1.gene15.p01	0	0	10.5241	5.85467	0	0	0	63.5989	0	3.97854	0	14.9835	0	6.77878	0	32.6084	56.929	0	130.161	0	291.295	0	0	0	0	0	16.3121	0	0	20.9557	50.9296	0	0	0	33.5793	0	14.0151	3.60648	4.80153	5.83482	0	325.907	0	0	0	34.3274	16.8109	17.6943	0
AF205943.1.gene7.p01	0	0	46.9127	0	0	0	0	0	0	0	0	0	0	0	0	12.113	0	14.532	0	0	0	0	0	89.8471	0	0	0	0	0	0	0	0	0	0	0	0	0	0	0	52.0189	0	0	0	66.7486	0	302.637	0	92.0205	0
AF207840.gene.p01	60.7592	0	0	0	0	0	0	4.86448	78.4082	0	0	3.29486	0	387.569	0	57.3646	150.224	0	0	6.37021	0	13.4135	0	163.993	43.0482	0	28.6962	0	0	0	0	0	0	0	0	0	12.3276	3.17226	139.373	38.4922	0	0	84.8507	0	0	169.088	0	381.316	0
AF226276.1.gene3.p01	136.521	189.351	213.94	89.2625	314.92	351.368	0	119.45	1172.54	217.359	92.7482	166.573	0	714.85	475.825	538.59	144.66	111.833	56.8473	1564.24	173.484	1782.5	305.126	4782.4	607.989	0	849.728	1.33336	638.133	346.123	21.5692	0	44.8957	0	0	1174.74	2077.44	22.9108	347.729	259.466	694.295	59.4804	159.331	31.1318	0	165.733	243.491	674.436	192.817
AF227521.gene.p01	0	0	0	0	0	0	0	0	6.81019	0	0	4.865	0	0	0	0	0	0	0	0	0	0	0	0	0	0	0	0	0	0	1.57489	0	0	0	0	0	0	2.34199	6.23607	1.89451	0	0	0	7.9559	0	0	0	0	0
AF231133.1.gene2.p01	0	0	0	0	0	0	0	0	0	0	0	0	0	0	0	0	0	0	0	0	0	0	0	0	0	0	0	0	0	0	0	0	0	0	2.1175	0	0	0	0	0	0	841.59	0	0	0	3.27105	0	0	0
AF231133.1.gene3.p01	0	0	10.4054	0	0	0	0	0	0	0	0	0	0	0	0	0	0	0	2.01083	0	0	0	0	0	0	0	0	0	0	0	2.39787	0	0	0	0	0	0	0	0	0	0	0	0	0	0	0	0	0	0
AF231986.2.gene2.p01	0	0	0	0	0	22.1579	8.07429	91.805	37.5487	25.8999	0	7.31556	0	8.82584	32.5069	0	0	0	29.1272	0	23.7038	0	0	39.3637	10.62	0	0	0	40.3106	0	71.0457	0	11.5017	10.9141	22.1813	0	3.04123	4.69557	0	3.79841	0	4.68867	0	0	40.6406	22.3468	13.1325	0	0
AF242872.1.gene2.p01	56755.6	13697.4	17879.4	1595.66	14377.7	9105.19	13508.4	10550.8	1757.19	19889.2	12585.4	1068.58	9510.8	13105.2	1292.1	13927.4	8029.51	6191.88	4654.33	13325.2	2181.71	13956.3	2728.73	2383.3	21775.3	25.38	24079.8	15.5809	7595.52	1582.29	2083.24	4359.61	9536.99	4222.61	1955.95	980.525	19138.3	4945.23	29905	11571.1	29012.6	1815.93	12971.6	766.557	855.933	189.299	3340.92	44866.1	4184.44
AF250872.1.gene1.p1	28.2316	182.73	9.67779	5.38384	33.24	82.1623	0	61.0271	0	98.782	0	58.5586	0	0	133.164	29.986	209.403	17.9872	424.539	0	50.2255	14.0232	0	384.599	905.099	1694.6	60.0012	995.933	942.711	312.181	504.021	0	235.585	208.131	1026.72	0	421.008	59.6961	0	18.7795	10.6918	1776.66	97.5783	97.6406	766.811	3710.15	126.764	16.2714	704.76
AF252623.2.gene1.p01	0	89.7952	0	0	0	0	7.47311	0	0	0	0	0	0	0	0	0	0	0	11.0285	0	0	0	0	0	0	0	0	40.7842	0	0	0	0	0	0	14.7279	0	12.6666	0	0	0	0	1.62734	0	0	145.085	8.27317	9.11604	0	0
AF252855.1.gene1.p01	0	0	0	0	0	19.3881	0	88.2048	44.3758	25.8999	0	12.1926	0	8.82584	42.2589	10.6139	111.181	0	39.7189	0	106.667	0	0	42.644	0	0	0	0	49.2685	32.7406	102.622	0	0	5.45704	41.4694	0	12.1649	4.69557	0	3.79841	0	17.5825	0	0	60.9608	37.2446	32.8313	0	0
AF255298.1.gene1.p1	0	0	0	0	0	0	0	2.4991	0	0	0	0	0	0	4.51298	0	0	0	0	0	0	0	0	0	0	0	0	0	6.21821	3.78786	0	0	0	0	1.7852	0	0	0	0	0	0	3.25468	0	0	0	0	0	0	0
AF259520.1.gene4.p01	0	0	0	0	0	118.097	0	0	0	499.712	0	0	0	0	0	0	0	0	70.5648	0	0	0	0	0	0	0	0	0	0	0	8.41467	0	98.0835	5.817	1.02802	0	0	0	0	0	0	6.24743	0	0	0	0	0	0	0
AF261825.2.gene36.p01	4.99643	161.698	20.5533	0	1.68081	80.3223	2.69143	180.01	54.6163	119.14	0	31.7008	0	8.82584	126.777	5.30693	185.301	0	173.439	0	219.26	0	0	164.015	10.62	31.1596	53.0951	0	120.932	133.691	225.767	0	17.2526	38.1993	116.05	0	33.4535	7.04336	0	9.49602	0	42.198	0	2.65853	290.29	102.795	67.8513	5.75942	0
AF277571.gene.p01	0	0	693.979	44.8915	0	9.78693	0	2.12023	28.1441	0	15.9924	28.7219	0	296.27	0	6.25073	0	22.4971	310.325	0	0	0	0	30.9095	137.595	0	0	0	21.102	3.21361	79.9615	0	6.77362	0	0	0	103.881	22.1226	250.352	17.8957	0	0	0	0	0	0	139.212	27.1348	0
AF305837.gene.p01	6.93662	0	0	0	0	0	0	0	0	3.59573	0	0	0	0	0	0	0	0	1.83808	0	0	0	0	0	0	0	0	0	0	0	0	0	7.98403	0	0.892598	0	0	0	0	0	0	1.62734	0	0	0	0	0	0	0
AF313472.2.gene15.p01	151.203	3865.73	196.963	74.9705	862.159	79.6273	1360.19	866.15	3966.74	17580.4	20.5446	1527.56	2944.67	574.241	5941.72	2232.33	5159	780.321	7175.83	14.2674	17126.2	150.211	29443	7172.2	5.35639	7119.32	3422.43	635.741	6485.73	5746.65	7995.6	0	748.346	3624.87	13598.7	2049.19	2839.25	383.665	66.2144	1574.79	3206.73	5382.92	589.125	406.287	14218.2	7378.02	2940.89	461.875	0
AF313472.2.gene8.p01	0	0	13.2117	7.34978	0	0	0	3.47131	0	0	6.54582	199.854	0	29.7846	0	10.2339	107.2	0	53.6158	0	342.828	0	10.7673	0	0	0	61.4332	0	0	13.1535	143.094	0	16.635	0	2.78964	0	14.6618	0	0	42.1179	0	82.5049	0	30.7603	0	179.556	37.9871	22.2129	0
AF318077.1.gene1.p01	0	0	0	0	0	0	0	0	0	0	0	0	0	0	0	0	0	0	0	0	0	0	0	0	0	0	0	0	0	0	0	0	0	0	2.1175	0	0	0	0	0	0	818.427	0	0	0	0	0	0	0
AF319779.2.orf0.gene.p01	129.006	0	197.703	11.5773	232.305	25.24	0	90.2214	10.3689	98.3419	41.2436	196.292	0	20.107	34.5599	32.2406	281.435	145.047	26.1408	7.1605	261.009	180.93	695.382	358.713	123.66	0	258.05	0	210.881	53.8702	7.1936	0	43.672	1127.19	0	0	1053.13	2200.1	33.2317	248.067	862.176	183.369	314.745	4.03777	13.2267	58.8297	1067.09	122.463	7.50247
AF325134.1.gene1.p1	0	134.693	57.069	0	23.3349	0	59.7849	0	0	0	0	0	0	0	9.02596	0	0	0	110.285	0	0	13.7822	0	0	0	0	0	385.079	0	0	8.76745	0	0	90.9132	113.806	0	147.776	6.51894	8.67906	7.91009	0	8.13669	0	0	564.219	82.7317	91.1604	7.99589	0
AF326777.3.gene18.p01	0	0	0	0	0	0	0	0	0	0	0	0	0	16.2815	0	29.3699	0	0	0	0	10.9319	0	0	0	0	0	0	0	0	0	66.9869	0	0	0	0	0	0	0	0	3.50355	41.8884	0	0	0	155.298	156.652	0	0	0
AF326777.3.gene20.p01	0	97.7446	0	0	0	0	2.71157	1.81356	0	0	0	0	0	0	0	0	0	0	5.33548	0	5.97028	0	0	0	0	47.089	42.7939	0	0	0	0	0	11.5878	0	0	0	0	0	0	1.91341	0	0	0	0	52.6431	55.5344	4.41025	5.80251	278.695
AF332513.1.gene1.p01	0	0	0	0	0	0	0	2.5428	0	0	0	0	0	0	4.59188	0	0	0	0	0	0	0	0	4.63372	5.00055	132.047	0	2.89515	6.32692	3.85408	13.3811	0	8.12361	0	1.3623	0	0	0	0	0	0	18.2137	8.87076	0	4.1006	641.857	0	0	6.97782
AF332662.1.gene1.p01	4.99643	161.698	34.2555	0	6.72322	119.099	18.84	502.227	160.435	323.749	0	87.7868	0	52.955	308.815	37.1485	370.602	0	394.541	0	521.484	0	0	446.122	42.4799	31.1596	63.7142	0	273.216	275.567	472.059	0	57.5087	114.598	255.889	0	109.484	28.1734	0	26.5889	0	110.184	18.8394	2.65853	574.774	251.774	111.626	17.2783	0
AF337947.1.gene1.p01	33.7551	43.6963	0	0	9.08422	0	0	4.86448	152.204	0	0	0	0	399.495	0	64.5351	100.149	0	0	19.1106	0	26.8269	22.633	146.264	66.9638	0	28.6962	0	0	7.37303	0	0	7.77041	0	0	0	24.6553	3.17226	139.373	48.7568	20.4539	0	101.821	0	0	150.971	2.95738	303.496	0
AF337947.1.gene2.p01	102.062	0	0	0	26.704	0	0	4.08561	209.184	0	92.4505	0	0	1231.95	0	228.854	420.571	0	0	21.401	0	0	0	305.253	96.415	0	120.508	0	0	24.7701	3.58333	0	52.2102	0	0	0	27.6102	0	354.72	258.633	17.1789	0	641.386	12.0679	0	557.916	0	1267.98	0
AF351241.1.gene1.p01	0	0	0	0	0	0	0	0	0	0	0	0	0	0	0	0	0	0	0	0	0	0	0	4.63372	5.00055	22.0078	0	5.79031	25.3077	0	0	0	0	0	8.62793	0	8.592	0	0	0	0	28.1484	0	0	4.1006	21.0445	0	0	13.9556
AF353562.gene.p01	355.572	283.256	502.563	171.087	301.798	212.271	32.4139	197.084	568.069	1156.95	981.128	34.7076	3486.59	758.544	174.392	883.166	811.508	871.331	175.395	2962.86	460.65	923.856	250.639	987.648	1360.39	0	2150.86	29.9192	402.111	98.5768	124.455	0	365.188	268.859	0.35196	0	556.058	616.914	1197.78	386.758	1806.54	107.801	3045.82	128.071	298.755	252.819	393.002	1292.67	578.686
AF355189.1.gene2.p01	0	39.1174	0	0	0	0	0	0	0	0	0	0	0	0	35.3877	0	0	0	40.036	0	0	0	0	0	0	0	0	0	0	0	5.72903	0	0	0	47.8275	0	11.0358	5.67967	0	0	0	428.185	0	9.64712	0	9.01007	2.64747	0	0
AF368302.1.gene3.p01	0	320.225	0	22.6438	19.9719	0	0	7.1298	13.5202	97.4548	13.4446	9.65846	0	104.872	0	0	0	0	2.62197	84.0306	0	98.2996	0	6.4963	294.444	0	63.0895	0	8.87009	0	0	0	22.778	0	0	0	36.1369	13.9486	0	48.8952	179.874	0	2375.36	0	0	0	0	581.701	0
AF418284.1.gene3.p01	0	186.646	13.1802	14.6646	6.4671	0	0	3.46304	0	0	13.0605	9.3825	340.358	8.48962	0	0	0	48.9937	7.64116	0	102.604	19.0982	0	6.31069	6.81027	0	20.429	0	25.85	83.9823	3.0373	0	22.1272	0	0	0	35.1045	22.5835	0	0	43.6836	0	12.0811	20.458	0	0	0	432.121	0
AF427129.1.gene1.p01	0	0	0	0	2.37428	0	0	15.2568	0	14.6344	0	6.88925	0	0	9.18376	7.49651	0	0	35.5341	0	8.37092	0	0	41.7035	80.0087	110.039	0	68.5187	75.923	73.2276	26.7622	0	8.12361	0	91.2744	0	42.96	0	0	0	0	107.626	0	3.75541	73.8107	244.116	9.27541	0	97.6895
AF445082.1.gene5.p01	0	0	0	0	0	0	0	0	0	9.96531	0	0	0	0	406.491	10.2095	0	0	33.1117	0	0	57.2946	0	0	20.4308	0	0	0	0	0	24.2984	0	0	0	0	0	0	0	0	14.6148	0	311.194	24.1623	0	0	11.4642	0	44.3201	0
AF458080.1.gene3.p01	9.63512	0	6.60584	0	0	0	0	1.73565	0	0	0	101.103	0	25.5296	0	10.2339	142.934	0	42.1267	0	262.835	0	0	0	0	0	61.4332	0	0	2.63071	79.1582	0	16.635	0	2.16972	0	2.93235	0	0	3.66243	0	27.1249	0	7.69007	0	24.4197	29.5455	5.55323	0
AF472622.2.gene1.p01	5741.25	40.7015	1802.12	67.1555	1106.36	20.9154	176.142	448.578	0	123.868	85.4423	2077.74	0	5.55395	1526.02	20.0374	1026.14	1121.82	688.181	5.93362	3445.69	1374.36	27532.8	437.62	0	0	5252.35	0.859828	7564.95	40368.4	188.767	0	1078.44	3852.98	0	0	4302.21	3664.01	255.708	9078.26	219.098	12249	134.36	401.513	2747.42	36706.7	5236.67	202.961	6.217
AF479774.1.gene5.p01	0	0	0	0	0	0	0	0	0	0	0	0	0	0	0	0	0	0	0	0	0	0	0	0	0	0	0	0	0	0	0	0	0	0	0.646135	0	0	0	0	0	0	3437.4	0	0	0	0	0	0	0
AF488377.1.gene1.p1	27.7465	0	0	0	0	3.84527	0	189.932	0	3.59573	9.42508	0	0	0	198.571	0	0	0	192.998	0	172.769	0	0	154.84	0	21.6297	0	0	559.639	87.1208	24.1105	0	151.697	0	169.594	0	88.6659	26.0757	0	2.6367	0	40.6835	8.71834	0	68.5124	2.06829	3.03868	0	0
AF495873.1.gene1.p1	0	0	0	0	0	0	0	0	0	0	0	0	0	0	0	0	0	0	3.74043	0	0	0	0	9.26744	5.00055	0	0	1.9301	0	0	0	0	0	0	2.27051	0	0	0	0	0	0	1.65579	0	0	8.20119	2.10445	0	0	0
AF506748.1.gene1.p1	0	0	0	0	0	0	0	0	0	0	0	0	0	0	0	0	0	0	5.61064	0	0	0	0	4.63372	15.0016	22.0078	0	19.301	25.3077	7.70816	17.8415	0	8.12361	0	10.4443	0	0	0	0	0	0	24.8368	0	3.75541	8.20119	88.3869	0	0	0
AF534183.gene.p01	0	0	0	0	0	0	0	5.14556	13.01	2.46782	0	0	0	0	0	0	0	0	6.30756	0	11.2928	0	0	9.37673	3.37301	29.6898	0	10.4153	4.26769	5.19937	4.51296	0	0	5.19963	3.06304	0	5.79555	0	0	1.80962	0	0	0	2.53313	8.2979	1.41951	0	0	0
AF547625.1.gene1.p1	0	0	0	0	0	3.91249	0	0	0	0	0	0	0	6.23363	13.7756	14.993	0	458.674	0	0	0	0	0	0	0	0	0	4.82526	0	0	0	0	0	0	0	0	30.072	0	0	0	0	0	0	0	0	2.10445	0	0	0
AGC41079.1	0	0	0	0	0	0	0	0	0	0	0	0	0	0	0	0	0	0	0	0	0	0	0	0	0	0	0	0	0	0	0	0	0	0	0	0	0	0	0	0	0	0	0	0	0	0	0	0	0
AGT37351.1	7.47614	0	0	0	0	0	0	0	0	0	0	0	0	0	4.86399	0	0	0	43.5829	0	1427.58	0	0	0	0	0	0	0	0	1857.52	0	0	0	0	0	0	259.383	0	0	96.6202	0	0	0	0	0	0	0	0	0
AJ005044.1.gene1.p01	0	0	0	0	0	0	0	0	0	0	0	0	0	0	0	0	0	0	0	0	0	0	0	0	0	0	0	0	0	0	0	0	0	0	0.446299	0	0	0	0	0	0	0	0	0	0	0	0	0	0
AJ009818.1.gene3.p01	0	0	0	0	0	0	0	3.46304	0	0	13.0605	0	0	0	1876.11	0	0	48.9937	196.123	0	0	0	0	0	0	0	40.858	0	0	15.7467	94.1562	0	0	0	0	0	0	0	0	3.65371	0	1136.53	0	0	0	14.3303	8.42148	0	0
AJ011428.2.gene1.p01	0	0	0	0	0	0	0	0	0	0	0	0	0	0	0	0	0	0	0	0	0	0	0	0	0	0	0	18.336	0	0	0	0	0	0	0	0	0	0	0	0	0	1.65579	0	0	0	4.2089	0	0	0
AJ222769.gene.p01	123.198	306.695	363.848	67.4707	264.605	54.2851	11.9114	144.537	328.04	86.7871	175.979	37.0014	0	906.755	8.22083	808.614	46.8617	16.1012	66.9648	658.744	26.2263	407.966	35.3013	219.837	149.954	0	147.703	0.431932	118.934	44.8497	63.883	0	18.1796	6.9003	0	0	198.046	63.8274	148.216	343.414	459.395	71.8856	190.576	5.04247	1.83532	3.76759	70.5744	735.547	99.939
AJ223604.1.gene5.p01	0	0	0	0	0	0	0	10.3891	0	0	0	0	0	0	0	0	0	36.7453	0	0	0	0	0	0	0	0	0	0	0	47.24	6.07459	0	0	0	0	0	0	0	0	21.9222	29.1224	0	0	0	0	0	0	0	0
AJ249217.gene.p01	618.87	0	650.325	4.41197	3138.4	9.61868	0	116.692	3.95147	47.9705	15.7175	0	0	214.551	15.0519	36.8596	0	0	70.5001	0	6.85984	310.277	25.8539	34.1754	860.552	0	12.2925	0	108.881	56.8505	93.2076	0	0	0	0	0	66.8896	5.43556	2532.84	848.623	157.711	73.2722	36.3472	3.0775	13.4415	0	68.4095	73.3377	34.3093
AJ251806.1.gene1.p01	9.99286	64.6792	34.2555	0	5.04242	91.4012	0	262.814	170.676	173.53	0	63.4016	0	26.4775	204.793	10.6139	185.301	0	285.976	4.71459	391.113	0	0	311.629	35.3999	46.7393	74.3332	0	228.427	182.802	371.016	1338.1	40.2561	49.1134	187.094	0	33.4535	25.8256	0	15.1936	0	76.1908	18.8394	13.2926	452.852	132.591	80.9838	23.0377	0
AJ295238.gene.p01	3329.51	2678.47	5522.7	1778.34	708.8	1402.66	212.703	2155.54	999.227	5105.7	2382.16	575.064	3020.07	14904.3	1405.76	6562.86	5693.7	2028.75	2656.83	1299.6	2656.35	3640.32	112.964	723.803	2200.07	9.85013	4370.65	0.863865	1778.35	1047.07	183.664	2537.99	8893.46	196.658	0.406488	1046.51	4164.74	6378.29	7138.1	1451.7	6637.31	1992.79	6078.57	337.845	88.0954	162.948	599.19	6146.55	3760.21
AJ308558.1.gene1.p01	7.05789	0	0	0	0	0	0	0	0	0	0	3.44462	0	0	0	0	0	0	3.74043	0	0	0	0	13.9012	25.0027	0	0	11.5806	0	11.5622	4.46036	0	0	0	17.71	0	8.592	0	0	0	0	29.8042	0	0	4.1006	46.2979	0	0	6.97782
AJ310778.1.gene12.p01	54.1894	2016.78	148.609	0	1709.01	5129.25	299.2	185.47	18.5109	21.0676	165.666	0	0	35.8957	193.907	0	0	51.7887	11121.2	0	64.2707	0	60.5571	26.6828	0	8744.34	0	4573.53	145.731	2463.46	265.407	3628.13	93.5578	1568.4	21273	0	1550.25	693.873	237.305	602.494	82.0899	2494.91	459.732	1304.71	511.611	6972.03	3596.37	296.707	0
AJ312056.2.gene1.p01	18.6903	0	0	0	0	0	0	0	0	0	0	0	0	0	0	0	0	0	0	0	0	0	146.206	0	0	0	0	0	0	0	177.176	0	0	0	0	0	0	0	0	0	0	10.9619	0	0	0	0	0	0	0
AJ313523.1.orf0.gene.p01	0	0	0	0	0	4.60483	0	0	0	0	0	0	0	0	0	0	0	0	0	3448.83	0	0	0	0	0	51.8044	0	0	0	0	0	0	28.6834	0	0	0	0	3.90331	0	0	0	0	0	1361.34	0	76.7821	0	0	0
AJ318094.1.gene1.p01	7.05789	0	0	0	0	0	0	2.5428	0	0	0	6.88925	0	0	9.18376	0	0	0	13.0915	0	0	0	0	9.26744	145.016	1408.5	0	49.2176	56.9423	15.4163	162.803	0	8.12361	7.70855	26.3379	0	8.592	0	0	0	0	120.873	88.7076	15.0216	28.7042	5783.03	0	0	55.8226
AJ420072.gene.p01	39.6768	0	6.80061	0	0	0	2.67159	0	0	0	0	0	0	0	0	0	0	0	0	0	0	0	0	0	0	0	0	0	4.44594	0	0	0	45.6679	5.41682	0	0	0	0	0	0	0	0	0	0	0	0	0	0	0
AJ459418.gene.p01	145.827	347.743	0	29.2734	36.1469	123.385	0	4280.48	0	0	31.2855	3933.16	0	420.284	0	32.6084	2391.02	0	0	14.4844	5980.66	60.9981	8.577	0	0	0	2120.58	0	0	0	3014.54	0	424.034	913.712	7594.36	462.301	261.615	21.6389	0	142.953	0	2740.5	0	0	4.4592	141.886	10.0866	274.262	0
AJ487033.2.gene3.p01	15.5274	0	56.7763	7.8963	3.48228	2.86916	2.78805	3.72943	0	0	7.03256	308.179	0	31.9993	0	27.4872	307.125	0	187.894	0	828.721	0	5.78398	3.39806	0	0	121.002	0	0	16.958	289.478	0	11.9146	0	5.32813	0	50.4064	4.86413	0	33.4455	0	128.71	0	33.0476	0	111.115	38.5445	11.9323	0
AJ489618.1.orf2.gene.p01	834.678	1267.93	910.937	175.418	309.438	457.976	9.17584	764.062	331.673	335.541	960.523	91.4497	1206.33	2550.11	581.832	796.085	947.615	293.032	464.918	3126.27	30.3049	6041.32	666.256	2130.46	549.132	0	289.626	0	290.131	725.543	1784.32	0	176.457	0	0	0	684.315	280.149	266.414	1159.01	980.577	147.861	321.144	45.3184	9.8968	2.53955	537.269	1207.58	522.071
AJ514254.gene.p01	37.8479	0	103.794	4.81181	0	10.4904	0	2.27262	0	0	0	64.6513	0	0	0	0	0	12.057	0	0	250.631	6.2666	0	6.21208	0	0	73.7359	0	19.7914	13.7783	0	0	0	0	0	0	13.4384	35.5689	53.2745	53.9493	14.3337	3.69965	3.96412	1.6782	0	0	0	14.5425	9.35464
AJ518835.1.gene6.p01	0	0	0	0	0	0	0	0	0	0	0	0	0	0	0	0	0	0	0	0	5.92595	0	0	3.28031	0	0	0	0	4.47896	0	1.57879	0	0	0	0.642936	0	0	0	0	0	0	1.17217	0	0	0	1.48978	0	0	0
AJ549214.1.gene2.p01	12.7488	0	0	0	0	0	0	0	0	0	0	0	0	0	0	0	0	0	0	0	0	0	0	0	0	0	0	0	0	0	0	0	0	0	0	0	0	0	0	0	0	0	5.34113	0	0	0	0	0	0
AJ555823.2.gene1.p01	0	0	0	0	0	0	0	0	0	0	0	0	0	0	0	0	0	0	0	0	0	0	0	0	0	0	0	0	0	0	0	0	6.09804	0	9.2036	0	0	0	0	0	0	0	0	0	0	0	0	0	0
AJ557142.gene.p01	0	0	0	0	14.0009	15.3811	0	139.95	0	0	0	0	0	0	0	0	0	0	0	0	189.223	0	0	141.177	0	43.2593	0	0	553.421	49.2422	4.38373	0	151.697	0	90.1524	0	0	6.51894	0	5.27339	0	0	0	0	72.5425	2.06829	0	0	0
AJ567827.1.gene1.p01	38.3756	49.6775	31.5724	5.85467	0	4.25465	0	497.73	5.24358	0	10.4285	142.343	0	13.5576	0	16.3042	113.858	0	203.377	0	282.192	0	0	20.1558	0	0	65.2485	13.6428	6.88022	222.13	252.223	0	35.3362	8.38268	510.11	0	32.7019	0	0	11.6696	0	1251.41	0	16.3353	0	178.502	121.039	26.5415	0
AJ579365.gene.p01	102.569	0	241.905	25.0371	12.4216	6.823	0	33.997	44.8476	65.929	55.7459	68.0803	0	329.749	53.3853	87.1545	60.8631	5.22799	20.656	0	19.4641	146.73	4.58486	188.551	46.5091	0	87.1969	0	18.3892	51.5288	1.29641	0	18.889	0	0	0	69.9235	19.2786	233.567	70.1779	136.733	8.6626	87.6618	0	2.38368	8.56323	8.98634	193.9	68.9556
AJ584652.2.gene5.p01	0	0	0	0	0	0	0	0	0	0	0	0	0	0	0	0	0	0	4.89221	0	0	0	0	0	0	0	0	0	0	0	0	0	0	0	0.395954	0	0	0	0	0	0	73.6321	0	0	0	0	0	0	0
AJ584700.2.gene1.p01	0	0	0	0	0	270.521	0	0	0	0	904.186	0	0	0	86.5897	70.6813	0	0	2.93891	0	0	0	285.067	0	0	0	0	0	99.423	0	7.00914	0	0	0	0	0	6.75086	0	0	0	0	0	0	0	0	0	0	0	0
AJ584701.2.gene1.p01	0	0	45.3745	0	0	67.2607	0	0	15.0717	40.0246	0	0	0	68.1953	57.411	0	0	14.0556	0	0	0	0	0	7.24177	7.81506	0	0	0	9.88797	0	10.4563	0	215.831	0	0	0	6.71397	57.014	6.90057	4.19278	0	5.17547	0	0	0	0	14.496	12.7148	10.9052
AJ635404.2.gene1.p01	0	0	0	0	0	7.82498	0	0	0	0	0	0	0	0	0	14.993	0	0	0	0	0	0	0	0	0	0	0	0	0	0	0	0	0	0	0.908203	0	0	9.94936	0	0	0	0	0	0	0	0	0	0	0
AJ704396.1.gene1.p01	0	0	0	0	0	3.84527	0	14.9946	0	0	0	0	0	0	13.5389	0	0	0	5.51424	0	0	0	0	40.9869	0	0	0	0	87.0549	15.1514	0	0	0	0	6.24819	0	0	3.25947	0	5.27339	0	8.13669	0	0	0	0	0	0	0
AJ809407.1.gene1.p01	288.365	1160.23	459.527	29.7255	26.218	8.64072	4.19821	5256.34	15.9737	40.3999	31.7687	2000.75	0	247.805	0	231.784	1560.82	0	2949.08	0	4871.36	0	0	107.452	0	0	844.766	7.45959	55.8919	2191.77	2144.99	0	233.232	0	4329.94	0	412.714	65.9193	175.525	177.748	177.096	18035.3	0	182.463	0	2774.66	1928.97	556.996	0
AJ866285.2.gene1.p01	0	0	0	0	0	0	0	0	0	0	0	0	0	0	0	0	0	0	1.87021	0	0	0	0	0	0	0	0	4.82526	0	0	0	0	0	15.4171	0	0	4.296	0	0	0	0	0	0	0	0	4.2089	0	0	0
AJ920369.1.gene1.p01	0	0	0	0	0	0	0	0	4.94288	0	0	0	0	0	9.41417	7.68459	0	0	0	0	0	0	0	0	0	0	0	213.681	0	0	2.28614	0	0	31.6078	0.465495	217.894	35.2303	0	0	5.5002	0	25.46	0	0	0	51.774	0	0	0
AJE61443.1	0	0	0	0	0	0	0	0	0	0	0	0	0	0	0	0	0	0	0	0	17.734	0	0	0	0	0	0	0	0	24.4948	0	0	0	0	0	0	0	0	0	0	0	0	0	0	0	0	0	0	0
AJP18054.1	7.47614	0	0	0	0	0	0	0	0	0	0	0	0	0	0	0	0	0	1.98104	0	168.473	0	0	0	0	0	0	0	0	220.453	0	0	0	0	0	0	31.854	0	0	8.52531	0	0	0	0	0	0	0	0	0
AKF43458.1	0	0	0	0	0	0	0	0	0	0	0	0	0	0	0	0	0	0	0	0	239.408	0	0	0	0	0	0	0	0	281.691	0	0	0	0	0	0	13.6517	0	0	11.3671	0	0	0	0	0	0	0	0	0
AM051152.1.gene1.p01	0	0	0	0	0	11.7375	0	0	0	0	0	0	0	0	0	0	0	0	0	0	0	0	0	0	0	0	0	0	0	0	0	0	0	0	0.454102	0	0	0	0	0	0	0	0	0	0	0	0	0	0
AM051153.1.gene1.p01	0	0	0	0	0	3.91249	0	0	0	0	0	0	0	0	0	0	0	0	0	0	0	0	0	0	0	0	0	0	0	0	0	0	0	0	0	0	0	3.31645	0	0	0	0	0	0	0	0	0	0	0
AM051159.1.gene1.p01	0	0	0	0	0	11.7375	0	0	0	0	0	0	0	0	0	14.993	0	0	0	0	0	0	0	0	0	0	0	0	0	0	0	0	0	0	1.3623	0	0	0	0	0	0	0	0	0	0	0	0	0	0
AM051160.1.gene1.p01	0	0	0	0	0	3.91249	0	2.5428	0	0	0	0	0	0	18.3675	29.986	52.3508	0	0	0	0	0	0	0	0	0	0	0	0	0	4.46036	0	0	0	4.08691	0	0	19.8987	0	0	0	0	8.87076	0	0	0	0	16.2714	0
AM087405.1.gene3.p01	0	613.168	0	0	0	0	0	0	0	0	0	0	0	0	0	0	0	0	529.089	0	0	0	0	0	0	0	0	0	0	35.8137	41.4476	0	0	0	475.42	0	159.681	82.181	0	0	0	3.41917	0	0	0	104.296	9.57677	0	0
AM087453.1.gene1.p01	0	0	0	0	0	4.03961	0	0	14.9357	0	0	0	0	0	9.48215	30.9603	0	102.144	9.6549	0	8.6429	0	0	0	0	0	0	0.996407	0	0	6.90793	0	0	0	0	219.468	0	0	0	0	0	5.12876	0	0	0	0	0	0	0
AM087454.1.gene1.p01	0	0	0	0	0	0	0	0	0	0	0	0	0	0	0	0	0	0	0	0	0	0	0	0	5.00055	0	0	0.965051	0	0	2.23018	0	0	0	4.08691	0	0	0	0	0	0	6.62315	0	0	0	4.2089	0	0	0
AM176546.2.gene1.p01	0	0	0	0	0	0	0	0	0	0	0	0	0	0	0	0	0	0	1.87021	0	0	0	0	0	0	0	0	5.79031	0	0	0	0	0	0	0	0	0	0	0	0	0	0	0	0	0	0	0	0	0
AM176557.2.gene1.p01	0	0	0	0	0	0	0	0	0	0	0	0	0	0	0	0	0	0	0	0	0	0	0	0	0	0	0	0.965051	0	0	0	0	0	0	0	0	0	0	0	0	0	0	0	0	0	2.10445	0	0	0
AM180355.1.gene2260.p01	82435.3	13908.1	10535.7	3377.58	28388.5	16531.9	17046.6	5301.81	1334.58	40672.9	19021.9	1430.07	13833.9	19553.5	3134.92	10927.5	14006.4	8629.22	7626.37	983.067	3089.14	20570.6	3783.84	299.249	32801.3	0	63521	26.7101	9047.5	1386.72	2119.25	17438.5	16338.4	6116.11	4985.45	1961.05	29091.4	7404.46	27496.5	10543.9	6214.34	931.835	13503.6	900.813	1361.93	407.72	541.963	26795.8	4120.07
AM180355.1.gene636.p01	401.184	122.678	51.9783	7.22901	29.7547	933.353	18.7179	63.733	6.47447	224.336	180.271	9.25035	559.273	1118.8	524.078	70.4601	23.4309	100.633	143.974	542.495	26.2263	251.056	437.736	16.5915	17.9049	531.907	114.134	0.431932	116.102	62.0996	358.344	0	283.602	3.45015	0	0	42.3011	713.977	13.8335	235.347	9.57074	110.422	234.249	2270.79	3.67064	103.609	70.5744	94.6744	343.54
AM183304.1.gene1.p01	0	0	0	0	0	3.91249	0	2.5428	0	7.31718	0	6.88925	0	0	22.9594	0	0	0	28.0532	0	0	0	0	46.3372	245.027	264.094	30.0006	147.653	56.9423	50.1031	69.1356	0	48.7417	15.4171	51.3135	0	30.072	0	0	0	0	299.698	17.7415	18.777	123.018	492.441	12.3672	0	111.645
AM261837.1.gene1.p01	176.528	745.163	231.531	23.4187	18.0735	21.2732	0	3055.51	15.7308	3.97854	20.857	1033.86	0	149.133	0	65.2167	569.29	0	1643.29	0	2439.6	0	8.577	40.3116	0	0	554.612	3.14834	13.7604	1504.62	1011.32	2055.48	79.5063	8.38268	2853.75	0	182.196	21.6389	129.641	96.2745	0	8255.71	0	130.682	0	1286.13	1005.29	256.568	0
AM286274.1.gene1.p01	0	0	0	0	0	0	0	2.5428	0	0	0	0	0	0	0	0	0	0	0	0	0	0	0	0	0	0	0	0	0	0	0	0	0	0	0.454102	0	0	0	0	0	0	0	0	0	0	0	0	0	0
AM296480.1.gene1.p01	9.99286	32.3396	13.7022	0	0	63.7039	5.38286	207.011	102.406	80.2898	0	39.0163	0	13.2388	165.785	21.2277	74.1204	0	165.496	0	219.26	0	0	170.576	24.7799	0	31.8571	0	111.974	109.135	157.879	0	5.75087	38.1993	98.0477	0	45.6184	14.0867	0	3.79841	0	43.3702	6.27979	2.65853	298.998	80.4484	54.7188	0	0
AM410044.gene9.p01	1117.42	1516.5	24.7129	1086.09	460.781	729.33	126.209	142.851	2511.86	364.357	636.698	8.79609	638.17	2626.48	2790.71	1416.57	1203.13	22.9658	5754.75	34216.5	3698	36417.9	3766.3	6543.39	561.847	1236.37	497.957	0	5234.62	2076.59	10228.1	0	145.21	78.7373	0	0	976.343	8.4688	22.5501	2233.33	1747.34	1264.22	838.128	5974.38	2848.16	1348.84	118.427	3843.38	2405.48
AM411407.1.gene1.p01	0	0	0	0	2.33349	0	0	7.49731	0	0	0	0	0	0	0	0	0	0	0	0	8.22709	0	0	18.2164	0	0	0	0	43.5275	0	0	0	0	0	13.8353	0	0	0	0	0	0	0	0	0	0	0	0	0	0
AM850916.2.gene1.p01	0	0	0	0	0	7.82498	0	0	0	0	0	0	0	0	0	44.979	0	0	0	0	0	0	0	0	0	0	0	0.965051	0	0	11.1509	0	0	0	5.90332	0	0	79.5949	0	0	0	1.65579	0	0	0	2.10445	0	0	0
AM850917.2.gene1.p01	0	0	0	0	0	3.91249	0	0	0	0	0	0	0	0	18.3675	74.9651	0	0	0	0	8.37092	0	0	0	0	0	0	0.965051	0	0	4.46036	0	0	0	8.62793	0	0	99.4936	0	0	0	0	0	0	0	0	0	8.13568	0
AM850918.2.gene1.p01	0	0	0	0	0	3.91249	0	0	0	0	0	0	0	0	4.59188	0	0	0	0	0	0	0	0	0	0	0	0	0	0	0	0	0	0	0	0	0	0	0	0	0	0	0	0	0	0	0	0	0	0
AM850920.1.gene1.p01	0	0	9.67779	0	0	0	0	0	0	0	0	0	0	0	9.18376	0	0	0	0	0	0	0	0	0	0	0	0	0	0	0	4.46036	0	0	0	2.27051	0	0	19.8987	0	0	0	0	0	0	0	0	0	0	0
AM931008.1.gene1.p01	0	0	0	0	0	0	0	0	0	0	0	0	0	0	0	0	0	0	0	0	0	0	0	0	0	0	0	0	0	0	1.6741	0	6.09804	0	67.4931	0	0	0	0	0	0	0	0	0	0	0	0	0	0
AM982522.2.gene1.p01	0	0	0	0	0	3.84527	0	0	0	0	0	0	0	0	0	0	0	0	0	0	0	0	0	0	0	0	0	0	0	0	6.57559	0	0	0	0	0	0	0	0	0	0	0	0	0	0	0	0	0	0
AOT73359.1	0	0	0	0	0	0	0	0	0	0	0	0	0	0	0	0	0	0	0	0	70.9358	0	0	0	0	0	0	0	0	73.4845	0	0	0	0	0	0	0	0	0	8.52531	0	0	0	0	0	0	0	0	0
APZ75411.1	0	0	0	0	0	0	0	0	0	0	0	0	0	0	0	0	0	0	1.94502	0	0	0	0	0	0	0	0	0	0	4.00824	0	0	0	0	0	0	0	0	0	5.58021	0	0	0	0	0	0	0	0	0
AQY45923.1	0	0	0	0	0	0	0	0	0	0	0	0	0	0	0	0	0	0	1.98104	0	532.019	0	0	0	0	0	0	0	0	734.845	0	0	0	0	0	0	113.764	0	0	25.5759	0	0	0	0	0	0	0	0	0
ARX60875.1	0	0	0	0	0	0	0	0	0	0	0	0	0	0	0	0	0	0	0	0	0	0	0	0	0	0	0	0	0	0	0	0	0	0	0	0	0	0	0	0	0	0	0	0	2.1718	1.11458	0	0	0
ARX76269.1	13.044	0	0	0	0	41.5773	0	0	0	0	438.654	0	0	0	10.6081	0	0	0	0	0	0	0	0	0	0	0	0	0	11.693	0	0	0	105.095	0	0	0	0	0	0	3.71863	0	0	0	0	0	0	0	0	0
ARX76270.1	4.41697	0	0	0	0	0	0	0	0	0	408.104	0	0	0	8.62108	0	0	0	0	0	0	0	0	0	0	0	0	0	7.91903	0	0	0	15.2518	0	0	0	0	0	0	0	0	0	0	0	0	0	0	0	0
ASC49561.1	7.47614	0	0	0	0	0	0	0	0	0	0	0	0	0	0	0	0	0	1.98104	0	239.408	0	0	0	0	0	0	0	0	408.247	0	0	0	0	0	0	72.8092	0	0	19.8924	0	0	0	0	0	0	0	0	0
ASK38392.2	0	0	0	0	0	0	0	0	0	0	0	0	0	0	0	0	0	0	0	0	0	0	0	0	0	0	0	0	0	0	0	0	0	0	0	0	0	0	0	0	0	0	0	0	2.16778	1.11252	0	0	0
ASK40562.1	14.7609	0	0	8.44486	0	0	0	0	2.52114	0	0	0	0	0	0	0	0	0	0	0	0	0	4.12386	0	2.61455	0	0	1.00916	0	0	0	0	0	0	0	0	22.4617	0	0	0	128.575	0.865732	32.4667	1.96352	0	5.50158	12.9324	8.50751	0
ASR73329.1	0	0	0	0	0	0	0	0	0	0	5.06968	0	0	0	0	0	0	0	0	0	0	7.41335	4.1696	2.44962	2.64354	0	0	0	0	0	0	0	0	0	0	0	0	0	0	0	5.65222	0	37.5163	0	8.67113	2.22504	1.63448	0	0
ASU04896.1	3.73116	0	0	0	0	0	0	0	0	0	0	0	0	0	0	0	0	0	0	0	13.2759	0	4.1696	0	13.2177	0	0	0.510175	0	2.03746	0	0	0	0	0	0	6.81325	1.75324	0	2.83652	67.8266	0.875334	14.0686	7.94119	4.33557	5.5626	1.63448	0	0
AUI09862.1	0	0	9.64407	0	0	0	0	2.53394	0	10.9375	0	6.86524	0	0	4.57588	29.8815	0	8.96227	0	0	33.367	0	0	9.23515	0	0	0	0	6.30488	3.84065	4.44482	0	0	0	0	0	4.28103	29.7441	8.80002	0	31.9636	0	141.438	0	0	0	0	0	20.8605
AWM64865.1	0	0	0	0	0	0	0	0	0	0	0	0	0	0	0	0	0	0	3.96209	0	301.477	0	0	0	0	0	0	0	0	326.598	0	0	0	0	0	0	36.4046	0	0	17.0506	0	0	0	0	0	0	0	0	0
AXF35727.1	12.1844	0	33.4146	0	4.09887	49.532	61.2585	0	0	0	27.5925	0	0	0	0	0	0	0	1.07622	61.3181	443.17	24.209	0	0	0	25.3289	0	0	0	4.43568	16.6837	0	102.845	0	0	0	9.88858	19.0846	0	0	0	0	15.3141	0	0	0	0	9.3634	0
AXY65402.1	22.6169	0	31.0123	4.31311	58.9647	0	0	61.1126	0	5.86195	76.8263	0	0	4.99389	0	0	0	0	10.4879	21.3411	234.714	0	0	0	20.0302	0	0	0	5.06863	71.0144	0	0	6.50799	0	0	0	0	2.65688	155.64	4.29848	0	2.65297	0	0	3.28507	0	188.245	52.1413	0
AY004350.gene.p01	738.496	0	90.0113	0	0	127.363	12029.2	0	0	0	490.564	0	16561.3	0	144.14	0	0	0	138.069	5942.49	0	660.286	563.938	0	0	1317.69	0	0	926.817	318.134	565.233	0	18.889	0	0	123.562	64.929	3969.46	0	17.1546	12.4303	1.92502	0	0	216.915	152.915	30.5535	0	0
AY005110.1.gene1.p1	42.948	0	0	0	14.4478	19.8399	0	183.099	0	7.42097	29.1776	0	0	0	288.735	0	0	0	231.403	0	135.835	0	0	173.88	0	0	0	0	686.583	66.4487	27.1418	0	164.777	0	116.057	0	113.28	13.454	0	2.72084	0	107.474	0	0	41.5876	0	0	0	0
AY027590.1.gene1.p1	0	0	0	0	2.37428	0	0	2.5428	0	3.65859	0	13.7785	0	0	18.3675	7.49651	0	0	29.9234	0	8.37092	0	0	55.6047	90.0098	154.055	0	82.9944	50.6154	38.5408	22.3018	0	8.12361	23.1256	86.2793	0	8.592	0	0	0	0	149.021	8.87076	3.75541	65.6095	256.743	9.27541	0	62.8004
AY029068.1.gene1.p1	0	44.8976	9.5115	0	14.0009	0	18.6828	0	0	0	0	0	0	0	0	0	0	0	44.1139	0	0	0	0	0	0	0	0	105.28	0	0	10.9593	0	0	22.7283	92.8302	208.909	50.6662	0	4.33953	2.6367	10.5081	1.62734	0	0	338.532	24.8195	21.2708	0	0
AY033516.1.gene2.p01	0	0	0	0	0	0	0	0	0	0	0	0	0	0	0	0	0	0	0	0	0	0	0	0	0	0	0	0	0	0	0	0	0	0	1.3389	0	0	0	0	0	0	0	0	0	8.06028	0	0	0	0
AY034138.1.gene10.p01	4.99643	161.698	6.85111	0	1.68081	49.8552	5.38286	228.612	136.541	134.68	0	34.1393	0	30.8904	143.03	15.9208	222.361	0	177.411	0	254.816	0	0	173.856	17.7	0	53.0951	0	138.848	109.135	227.346	0	34.5052	60.0275	120.55	0	48.6596	7.04336	0	3.79841	0	58.6083	0	5.31706	249.649	129.611	74.4175	5.75942	0
AY036620.1.gene1.p01	0	0	0	0	0	0	0	0	0	0	0	0	0	0	9.18376	0	0	8.9936	1.87021	0	0	0	0	0	0	0	0	24.1263	0	0	0	0	0	0	0	0	8.592	0	0	0	0	0	0	0	0	2.10445	0	0	0
AY039040.1.gene1.p01	0	0	0	0	0	0	0	0	0	0	0	0	0	0	0	0	0	0	0	0	0	0	0	0	25.7222	22.6411	0	16.878	26.036	11.895	2.29436	0	0	7.93038	14.0151	0	8.83925	3.41189	0	8.27998	0	18.7378	0	0	4.2186	36.8052	0	0	7.17862
AY040093.1.gene1.p01	28.2316	45.6825	19.3556	0	23.7428	31.2999	0	78.8266	0	95.1234	0	58.5586	0	0	87.2457	22.4895	52.3508	0	321.677	0	16.7418	0	15.7745	389.233	855.093	1166.41	45.0009	717.033	892.096	339.159	307.765	0	138.101	123.337	898.667	0	231.984	53.0632	0	32.1935	0	1341.19	53.2246	63.8419	787.314	2822.07	95.8459	16.2714	607.07
AY070258.1.gene1.p1	0	0	0	0	0	0	0	0	0	0	0	0	0	0	9.18376	22.4895	0	0	0	0	0	0	0	0	0	0	0	128.352	0	0	2.23018	0	0	15.4171	0	0	30.072	0	0	0	0	13.2463	0	0	0	29.4623	0	8.13568	0
AY082011.1.gene5.p01	0	0	361.023	0	0	16.217	0	0	0	0	238.495	0	0	310.056	0	0	0	18.6389	399.223	0	0	0	0	57.6193	113.998	0	0	0	13.1123	15.9749	374.38	0	0	0	0	440.526	115.743	13.7465	192.166	16.68	0	10.2947	0	0	0	0	0	0	0
AY082011.1.gene6.p01	6.2494	0	359.906	14.3014	2.10231	10.3929	0	0	0	0	0	12.2002	0	507.8	0	0	92.7079	0	389.155	0	0	0	0	77.9556	97.41	19.4868	0	0	16.8065	6.82518	0	0	0	0	0	0	83.6855	26.4289	187.661	21.3793	0	0	0	0	0	0	27.3763	21.6112	0
AY082011.1.gene8.p01	0	0	191.831	0	0	0	0	0	6.82704	0	40.7331	19.5082	0	361.859	0	0	0	0	352.174	0	0	0	0	52.4849	63.7198	0	0	0	8.95792	0	0	0	0	0	0	0	158.144	23.4779	225.054	7.59681	0	0	0	0	0	0	0	23.0377	0
AY092401.1.gene1.p1	0	0	0	0	2.37428	0	0	0	0	0	0	0	0	0	4.59188	0	52.3508	0	14.9617	0	8.37092	0	0	27.8023	55.006	88.0312	0	46.3225	88.5769	15.4163	20.0716	0	24.3708	15.4171	54.4922	0	17.184	3.31645	0	0	0	104.315	8.87076	15.0216	28.7042	115.745	3.0918	0	62.8004
AY101764.1.gene1.p01	0	0	0	0	0	0	0	0	0	0	0	3.44462	0	0	0	0	0	0	7.48086	0	0	0	0	23.1686	35.0038	66.0234	0	27.0214	88.5769	11.5622	11.1509	0	8.12361	0	24.5215	0	4.296	0	0	0	0	39.7389	0	7.51081	20.503	63.1335	6.18361	0	27.9113
AY115475.1.gene4.p01	0	0	19.8175	0	0	0	0	0	0	2.49727	0	28.2147	0	4.25494	0	10.2339	35.7335	0	72.7643	0	194.269	0	0	3.16287	0	0	20.4777	0	0	2.63071	35.0123	0	0	0	1.5498	0	14.6618	4.52747	0	3.66243	0	14.6927	0	12.8168	0	14.3645	4.22079	0	0
AY130282.1.gene1.p1	206.624	823.004	76.2792	0	144.364	330.405	17.1234	569.766	0	935.13	64.7881	562.396	0	21.0569	1220.21	194.142	2298.9	0	3472.52	7.49879	650.361	63.1594	0	4899.23	9053.9	10754.7	709.385	8018.26	9816.89	3289.44	3485.48	0	1875.15	1050.24	9247.58	478.681	2781.41	384.63	29.83	87.6026	96.3103	12374	319.627	685.022	6764.21	18617.8	696.264	82.4458	5743.41
AY130284.1.gene1.p1	0	100.116	10.6048	0	13.0085	30.0108	0	44.5817	0	80.1806	21.0168	33.9711	0	0	135.856	16.4291	573.652	0	319.699	0	110.073	15.3664	0	416.36	865.765	1663.99	98.6227	793.117	963.68	282.958	344.576	0	213.642	101.363	846.912	0	221.252	54.5118	0	8.81929	0	1204.75	77.7636	53.4965	633.566	2723.42	57.5952	17.8299	558.172
AY130285.1.gene1.p1	23.2018	100.116	10.6048	0	20.8137	47.1598	0	78.018	5.28376	64.1445	0	86.8151	0	6.83073	166.047	49.2874	114.73	9.85506	409.871	7.29767	155.937	0	0	538.222	1101.38	1688.11	147.934	983.465	1171.67	426.548	454.547	2071.23	213.642	185.832	1107.65	0	386.014	69.0483	0	8.81929	0	1551.3	77.7636	94.6477	772.86	3214.6	71.147	8.91496	642.28
AY136758.1.gene3.p01	0	69.128	0	0	0	0	0	0	0	0	0	0	0	0	145.92	0	0	0	217.915	0	12.6671	0	0	0	0	0	0	0	0	0	23.6234	0	12.2929	0	179.349	0	65.0082	30.1113	0	0	0	6158.73	0	0	0	28.6606	0	0	0
AY138986.1.gene1.p01	0	0	0	0	759.391	17.0836	62.2522	27.7572	0	3.99373	41.8732	0	0	47.6326	0	49.0993	0	19.6349	671.664	0	0	0	0	0	0	2906.88	0	40.0312	0	0	408.992	0	26.6033	0	0	0	4.68953	0	0	32.214	35.0136	218.703	135.567	278.76	0	243.506	502.878	0	7.61701
AY139603.1.gene1.p01	69.0761	149.033	0	111.239	12.9096	12.7639	37.2093	265.456	0	0	0	887.77	0	74.5666	39.9476	8.15209	797.006	0	183.039	7.24218	673.621	0	0	1431.06	0	0	309.93	1546.89	0	1110.65	616.005	0	61.8383	678.997	6912.41	0	420.453	72.1297	0	90.4396	23.2536	767.052	0	122.515	227.419	578.988	124.401	0	0
AY150585.1.gene1.p1	0	137.528	29.1352	0	0	553.597	11.4457	0	1625.84	99.1286	57.741	0	0	225.198	5612.53	5867.79	0	8258.02	2398.52	40.0988	1008.04	0	0	0	0	0	0	29239.1	0	34.8084	1396.52	0	0	3597.05	106.633	9598.82	6518.34	419.339	0	428.061	32.1879	3713.67	53.4113	0	0	6373.52	18.6159	783.766	0
AY157676.1.gene1.p01	0	0	0	0	0	0	0	0	0	0	0	0	0	0	0	0	0	0	0	0	0	0	0	0	0	0	0	0	0	0	0	0	0	0	0	0	0	0	0	0	0	0	0	0	0	0	0	0	0
AY162283.2.gene7.p01	55.1518	1427.89	181.498	8.41409	1580.73	3821.63	243.611	206.647	30.1434	17.1534	119.899	0	0	87.6796	157.88	23.4317	0	42.1667	10799.9	10.4082	26.1649	65.7479	36.9795	50.6924	0	7498.05	0	4173.25	138.432	2445.47	268.377	0	50.7837	1120.39	17633.6	0	1309.22	621.971	179.415	482.169	33.4191	1956.33	429.771	1185.56	525.504	6304.87	3053.82	330.584	0
AY171244.1.gene1.p01	69.0761	149.033	73.6689	5.85467	7.74577	8.5093	0	1036.94	0	0	0	464.487	0	88.1242	0	40.7605	455.432	9.78011	703.684	0	1201.59	0	0	10.0779	0	0	163.121	0	20.6407	398.157	402.586	0	26.5021	8.38268	836.027	0	88.7622	10.8195	72.023	32.0915	58.134	4380.84	0	53.0897	0	578.988	342.943	97.3188	0
AY171578.gene.p01	42.948	347.479	0	8.19031	0	0	23.1348	0	58.6835	22.2629	43.7665	0	0	303.459	300.377	22.8085	159.28	0	1829.41	0	12.7345	0	23.9974	35.2459	0	0	0	7.34055	96.25	11.7262	13.5709	0	49.433	0	8.98058	0	13.0708	0	261.965	0	16.2652	0	0	234.233	31.1907	3396.74	2723.32	24.7532	0
AY216678.1.gene1.p01	129.764	0	19.7703	0	0	0	0	0	0	7.47398	0	0	0	0	525.311	0	0	0	3129.06	0	6036.51	28.6473	0	0	0	0	0	0	0	133.847	246.021	0	0	1889.7	258.818	0	315.94	0	0	0	0	2604.55	0	0	16.7539	1917.4	0	83.1002	0
AY223863.1.gene1.p01	0	0	0	0	0	0	0	0	0	0	0	0	0	0	0	7.49651	0	0	0	0	0	0	0	0	0	0	0	22.1962	0	0	0	0	0	0	0	0	0	0	0	0	0	0	0	0	0	2.10445	0	0	0
AY227054.1.gene1.p01	0	0	0	0	0	0	0	5.72629	0	523.179	10.798	0	0	0	0	0	0	5053.2	0	14.9976	574.957	0	8.88091	5.2175	0	0	641.824	0	0	0	0	0	0	0	0	0	4.83723	0	0	0	0	0	0	0	0	0	0	0	0
AY227752.1.gene1.p01	0	0	0	0	0	35.2432	0	0	0	252.664	79.1855	0	0	0	27.5754	33.7638	0	60.7599	0	4.99919	0	0	0	0	0	0	0	0	0	0	0	1418.88	0	46.2918	2.72699	0	0	0	0	0	0	0	6.65889	0	0	0	0	0	0
AY232670.1.gene3.p01	201.856	62.2152	210.884	241.965	48.5032	5.32844	5.1778	96.9653	6.56696	9.96531	0	117.281	0	33.9585	137.581	51.0476	213.89	281.714	76.4116	0	342.012	305.571	75.1917	113.592	61.2924	0	20.429	0	94.7833	52.4889	30.373	0	165.954	766.376	0.618443	0	146.269	438.119	228.507	127.88	189.296	42.8455	700.705	5.11451	5.58462	2.86606	105.269	254.841	247.081
AY238472.1.gene1.p01	0	0	0	0	0	0	0	2.4991	0	0	0	0	0	0	0	0	0	0	0	0	0	0	0	0	0	0	0	0	0	3.78786	0	0	7.98403	0	0	0	0	3.25947	0	0	0	0	0	0	4.03014	0	0	0	0
AY259086.1.gene4.p01	0	0	0	0	0	0	0	0	0	0	0	0	0	0	37.5222	0	0	0	2.54705	0	0	0	0	0	0	0	0	0	0	0	3.0373	0	0	0	0	0	0	0	0	0	0	6.76508	0	0	0	0	0	0	0
AY259086.1.gene5.p01	67.2852	1480.72	36.9046	0	0	0	0	0	0	0	18.2847	0	0	23.7709	227.635	14.2933	0	0	2481.85	0	526.698	0	0	8.83496	0	0	0	0	0	117.575	255.133	7207.89	15.489	0	2000.05	0	556.991	303.522	0	40.9215	0	0	0	0	0	429.336	5.89504	15.512	0
AY264780.2.gene3.p01	0	0	0	0	0	0	0	0	0	0	0	0	0	0	0	0	0	0	0	0	0	0	0	0	0	0	0	0	0	0	0	0	11.8237	0	0	0	0	0	0	0	0	0	0	0	0	0	0	0	0
AY271267.1.gene1.p01	0	0	0	0	0	3.91249	0	10.1712	0	18.293	0	20.6677	0	0	32.1431	7.49651	0	0	69.198	0	33.4837	0	0	69.5058	190.021	264.094	0	143.793	221.442	73.2276	98.128	0	40.618	23.1256	214.79	0	64.44	16.5823	0	2.68279	0	344.404	26.6123	18.777	180.426	679.738	9.27541	0	76.756
AY289548.1.gene1.p01	0	0	0	0	0	0	0	0	0	0	0	0	0	0	4.59188	0	0	0	5.61064	0	0	0	0	0	0	0	0	19.301	0	0	2.23018	0	0	0	0	0	0	0	0	0	0	0	0	0	0	6.31335	0	0	0
AY327539.1.gene1.p01	0	0	0	0	0	0	0	0	0	0	0	0	0	0	0	0	0	0	1.87678	0	0	0	0	9.29996	10.0362	0	0	9.68438	12.6982	0	2.23801	0	16.3042	0	7.29112	0	4.31107	3.32809	0	0	0	13.2928	0	0	0	52.7959	0	0	7.00231
AY327540.1.gene1.p01	0	0	0	0	0	0	0	0	0	0	0	0	0	0	0	0	0	0	1.87678	0	0	0	0	9.29996	40.1447	287.105	0	7.7475	0	3.8676	31.3321	0	0	0	3.64556	0	0	0	0	0	0	13.2928	53.4113	0	4.11498	1013.68	0	0	0
AY339625.2.gene8.p01	0	0	0	0	0	0	0	0	0	0	0	0	0	0	3.44692	0	0	0	0	0	0	0	0	0	0	0	0	0	0	5.78618	0	0	0	0	144.872	0	0	0	0	0	0	0	0	0	0	0	0	0	0
AY339985.2.gene4.p01	187.482	2224.72	248.506	0	48.3531	1319.9	114.457	4687.65	2390.94	3025.69	16.9826	820.461	0	336.693	2894.9	285.424	5469.77	0	5125.26	5.89688	5299.6	0	0	3840.34	460.484	1461.51	903.176	11.9631	3607.79	2822.21	4670.19	0	877.551	1044.31	2767.14	0	912.933	552.071	0	166.283	0	936.848	0	76.4801	6019.98	2390.72	24.6387	259.334	0
AY355285.1.gene3.p01	0	0	0	0	3.15835	0	0	0	0	0	0	0	0	0	0	0	0	0	0	0	0	0	10.4919	0	0	0	0	0	0	0	0	0	0	0	0	0	0	0	0	0	0	0	0	0	0	0	4.11282	0	0
AY368237.1.gene1.p1	0	0	0	0	0	0	0	0	0	0	0	0	0	0	0	0	0	0	3.74043	0	0	0	0	9.26744	30.0033	22.0078	15.0003	34.7419	50.6154	15.4163	20.0716	0	0	0	13.623	0	0	0	0	2.68279	0	51.3294	8.87076	7.51081	36.9054	94.7003	0	0	20.9335
AY463797.7.gene28.p01	0	0	0	0	0	0	0	0	0	0	0	0	0	0	0	0	0	0	0	0	0	0	0	0	0	0	0	0	0	0	3.19715	0	0	0	0	0	0	0	0	0	0	0	0	0	0	0	0	0	0
AY485126.gene.p01	1427.84	4273.28	2962.77	787.962	2357	1015.66	129.323	2080.43	4078.92	1252.68	7657.23	386.973	111.855	11224.2	528.188	7680.15	2249.36	289.822	782.651	7618.77	651.91	5586	240.049	8604.76	1602.49	19.7003	2826.49	34.9865	1792.51	602.021	812.512	845.997	283.602	120.755	0.203244	190.274	2316.95	645.696	2383.32	3426.94	7058.42	764.803	3136.56	89.0836	42.2124	157.297	666.997	9037.76	1461.61
AY494945.1.gene2.p01	0	0	0	0	0	26.5719	0	0	0	8.28251	0	0	0	0	0	0	0	0	19.7582	0	0	0	0	0	0	0	0	0	0	0	0	0	6.13022	5.817	0	0	0	0	0	0	0	0	0	0	3.09438	0	0	0	0
AY515297.1.gene1.p1	6.93662	0	0	0	0	0	0	0	0	0	0	0	0	0	0	0	0	0	3.67616	0	0	0	0	9.10821	0	21.6297	0	0	18.6546	0	0	0	0	0	1.7852	0	0	0	0	0	0	0	0	0	0	0	0	0	0
AY574271.1.gene1.p01	0	0	0	0	7.12285	3.91249	0	15.2568	0	18.293	0	27.557	0	0	36.735	7.49651	157.052	0	127.175	0	16.7418	0	0	120.477	270.029	308.109	30.0006	257.669	259.404	92.498	86.9771	0	73.1125	53.9598	266.558	0	77.328	6.6329	0	2.68279	0	380.831	8.87076	22.5324	155.823	759.707	21.6426	24.407	104.667
AY589493.1.gene1.p01	0	0	0	0	0	0	0	2.5428	0	0	0	0	0	0	0	0	0	0	1.87021	0	0	0	0	9.26744	30.0033	0	0	9.65051	6.32692	3.85408	0	0	0	0	4.08691	0	0	0	0	0	0	11.5905	0	0	4.1006	37.8801	0	0	13.9556
AY590467.1.gene1.p1	0	0	22.8748	0	5.61195	536.367	17.9725	9.01536	1458.84	168.628	0	0	0	176.809	4634.46	4491.77	0	5208.11	2143.95	149.542	603.467	16.5728	0	0	0	0	0	27936.9	7.47727	22.7741	1230.86	0	0	3434.51	73.5232	7536.27	5945.27	246.925	0	256.816	138.993	2649.56	41.9345	0	0	6466.4	21.9237	538.434	0
AY628175.1.gene1.p01	0	0	0	0	0	0	0	0	0	0	0	0	0	0	0	0	0	0	1.87021	0	0	0	0	13.9012	20.0022	0	0	18.336	18.9808	7.70816	4.46036	0	8.12361	0	8.62793	0	0	0	0	0	0	34.7716	0	3.75541	16.4024	17048.2	3.0918	0	13.9556
AY628176.1.gene1.p01	0	0	0	0	0	0	0	2.5428	0	0	0	0	0	0	4.59188	0	0	0	1.87021	0	0	0	0	9.26744	10.0011	22.0078	0	3.86021	6.32692	3.85408	17.8415	0	8.12361	0	1.3623	0	0	0	0	0	0	21.5252	0	0	4.1006	46.2979	0	0	0
AY649755.1.gene1.p01	0	0	0	0	0	0	0	0	0	0	0	0	0	0	4.51298	0	0	0	0	0	0	0	0	0	0	0	0	0	6.21821	0	2.19186	0	7.98403	0	0.892598	0	0	0	0	0	0	3.25468	0	0	0	0	0	0	0
AY712687.1.gene1.p01	636.284	426.039	180.512	256.63	164.841	867.609	3.93963	218.699	974.338	246.425	526.677	39.2637	517.935	1899.09	661.397	489.391	596.723	55.9167	1143.41	8688.44	902.119	6945.93	1185.09	1435.68	217.632	615.74	279.788	0	1547.25	571.102	2022.11	0	109.433	0	0	220.263	222.583	202.76	54.9045	553.219	620.433	310.556	229.804	1054.59	637.375	226.793	176.21	986.363	592.913
AY743435.1.gene1.p01	0	0	0	0	0	2.93694	0	0	0	2.74634	0	0	0	0	0	5.6273	0	6.7511	0	0	0	0	0	0	0	0	0	0	0	0	0	0	0	0	0	0	0	0	0	0	8.02585	0	0	0	0	0	0	0	0
AY750914.gene.p01	0	0	0	0	0	0	0	0	0	0	0	0	0	0	0	0	0	0	1.84442	0	0	0	0	0	0	0	0	2.85522	0	0	0	0	0	0	0.447838	0	0	0	0	0	0	1.63295	0	0	0	0	0	0	0
AY758206.1.gene5.p01	0	46.4954	0	0	0	0	0	0	0	0	0	0	0	0	0	0	0	0	91.3677	0	0	0	0	0	0	0	0	0	0	0	4.53973	0	0	0	75.7978	0	30.6071	10.1264	0	0	0	0	0	0	0	6.42569	0	0	0
AY769933.1.gene1.p01	1333.13	0	34.4903	23.9841	638.853	6.97179	121.944	253.741	4.29614	81.492	25.6327	629.154	0	0	372.3	26.7165	326.499	793.286	159.965	0	798.028	387.319	20140.1	144.497	0	0	1202.83	0	1640.39	29229	51.6624	0	217.136	3365.35	0	189.385	1286.07	836.221	70.8114	5528.71	180.994	13601.8	31.6142	140.529	2301.7	8276.22	1589.46	65.2375	18.651
AY790341.1.gene1.p01	0	0	0	0	0	3.91249	0	0	9.64379	0	0	0	0	0	9.18376	7.49651	0	62.9552	20.5724	0	0	0	0	0	0	0	0	11.5806	0	0	4.46036	0	0	0	0	212.561	0	0	0	0	0	9.93473	0	0	0	4.2089	0	0	0
AY822595.1.gene1.p01	0	0	0	0	0	0	0	0	0	0	0	0	0	0	0	0	0	0	0	0	0	0	0	0	0	0	0	6.63929	0	0	0	0	0	0	1.7852	0	0	0	0	0	0	0	0	0	12.0904	2.06829	3.03868	0	0
AY825330.1.gene1.p01	0	0	0	0	0	19.5625	0	0	0	0	0	0	0	0	45.9188	22.4895	0	8.9936	0	0	0	0	0	0	0	0	0	0	0	0	0	0	0	0	3.17871	0	0	23.2152	0	0	0	0	0	0	0	0	0	0	0
AY826417.1.gene1.p01	0	0	0	0	0	0	0	0	0	0	0	0	0	0	0	0	0	0	1.87021	0	0	0	0	4.63372	0	0	0	5.79031	12.6538	7.70816	2.23018	0	8.12361	0	3.63281	0	0	0	0	0	0	26.4926	0	0	4.1006	21.0445	0	0	13.9556
AY847143.1.gene1.p01	0	0	0	0	0	0	0	0	0	0	0	0	0	0	0	0	0	0	0	0	0	0	0	0	0	0	0	9.4847	0	0	0	0	0	0	1.3389	0	0	0	0	0	0	0	0	0	8.06028	0	3.03868	0	0
AY847144.1.gene1.p01	0	0	0	0	2.33349	0	3.73656	0	0	0	0	0	0	0	0	0	0	0	1.83808	0	0	0	0	0	0	0	0	23.7117	0	0	0	0	0	0	2.2315	0	4.22218	0	0	0	0	0	0	0	16.1206	4.13658	0	0	0
AY847145.1.gene1.p01	0	0	0	0	0	0	3.73656	0	0	0	0	0	0	0	0	0	0	0	11.0285	0	0	0	0	0	0	0	0	28.4541	0	0	0	0	0	7.5761	11.6038	0	12.6666	0	0	0	0	1.62734	0	0	24.1808	2.06829	6.07736	0	0
AY847146.1.gene1.p01	0	0	0	0	0	0	3.73656	0	0	0	0	0	0	0	0	0	0	0	7.35232	0	0	0	0	0	0	0	0	9.4847	0	0	0	0	0	15.1522	1.3389	0	0	0	0	0	0	0	0	0	4.03014	0	6.07736	0	0
AY847147.1.gene1.p01	0	0	0	0	0	0	0	0	0	0	0	0	0	0	0	0	0	0	3.67616	0	0	0	0	0	0	0	0	4.74235	0	0	0	0	0	0	0.446299	0	0	0	0	0	0	0	0	0	8.06028	0	0	0	0
AY853593.1.gene1.p1	7.05789	0	0	0	2.37428	0	0	0	0	10.9758	0	13.7785	0	0	36.735	0	0	8.9936	76.6788	0	16.7418	28.0463	0	101.942	210.023	220.078	30.0006	163.094	170.827	80.9357	55.7546	0	16.2472	23.1256	163.931	0	51.552	6.6329	4.4154	0	0	291.419	8.87076	7.51081	168.124	587.142	9.27541	0	160.49
B1LEM1	0	0	0	0	0	4.89704	0	1.59133	6.03528	0	0	6.46715	0	0	0	0	0	0	1.17042	0	0	0	0	0	0	0	9.3875	0	0	0	1.39569	0	0	0	1.9893	0	0	0	0	0	0	0	0	0	5.13247	0	0	0	4.36686
B1LL36	10.3251	33.4148	28.3156	55.1327	3.47338	22.8946	8.34274	5.57984	507.89	5.35221	0	12.598	0	0	0	0	38.2924	0	2.73597	0	0	0	5.76918	3.38937	0	32.1956	0	0.705894	0	0	29.3631	0	5.94208	0	151.131	0	0	4.85169	6.45935	0	0	1.21114	12.9772	2.74692	32.9935	26.1684	18.0922	0	30.6239
B1LLK9	12.2337	197.957	25.1622	328.953	34.9811	196.668	11.5324	130.022	117.011	36.464	8.3112	150.76	0	8.10373	77.6027	16.2424	90.7414	42.8695	32.4171	8.6577	79.8028	6.0767	10.2534	36.143	117.013	343.322	19.5004	9.61835	101.442	35.0721	133.365	0	98.5665	0	665.108	184.22	3.7232	7.18565	44.0068	6.97526	13.8993	15.0677	26.908	81.3671	179.469	144.997	180.87	0	160.257
B1YIX1	0	0	19.9126	22.1551	0	0	0	2.61597	0	0	0	3.54375	0	0	0	0	0	18.5048	0	0	0	0	0	0	15.4333	0	0	0	0	3.96499	0	0	8.35738	7.93038	0	0	0	13.6476	4.54246	0	10.9995	0	18.2521	0	0	6.49503	15.9039	0	0
B2VGJ3	0	0	0	5.64022	0	0	3.98292	5.32776	5.05151	310.458	0	0	0	0	24.0527	7.85348	0	0	60.7375	0	0	0	0	0	5.23867	0	94.2876	0	0	4.03761	42.0549	0	127.657	0	0.475726	0	0	0	0	0	0	1.73464	0	0	4.29586	0	0	0	7.3101
B6IBA3	0	0	0	74.125	8.91526	9.79407	0	28.644	51.2999	0	0	36.6472	0	0	11.4948	9.38293	0	0	9.36335	0	15.7161	0	0	5.79976	18.7767	27.5459	0	0.603949	15.8381	12.0598	33.4967	0	10.1678	0	13.3567	0	2.68852	0	2.76325	6.71578	0	0	0	4.70042	51.3247	19.7551	9.67457	0	52.4024
B7LM76	33.6426	178.162	41.9371	865.542	136.838	286.525	14.8273	536.615	729.232	125.246	78.9564	620.951	0	18.9087	386.024	188.412	226.853	140.3	145.877	5.7718	275.682	0	0	170.675	201.522	600.813	143.003	112.493	205.625	100.206	528.628	0	221.775	73.4882	257.385	368.44	24.2008	38.8025	17.22	25.5759	23.1655	58.1182	103.788	94.3859	641.47	352.916	93.7847	59.9329	692.432
B7LQA4	0	0	0	13.4773	1.48588	36.7278	0	0	0	98.4537	6.00153	0	0	0	11.4948	42.2232	0	253.277	3.51126	4.16782	0	0	0	5.79976	0	0	0	3.62369	0	0	101.886	0	10.1678	0	36.3758	0	0	2.0755	0	0	6.69114	5.18113	0	4.70042	12.8312	160.675	0	5.09148	8.73373
B7LQD5	7.39398	526.436	20.2773	744.508	87.0571	237.73	3.98292	399.582	282.885	72.8234	210.977	223.737	0	26.1219	202.043	149.216	109.687	197.859	139.108	0	140.313	0	8.26282	82.5244	172.876	368.893	62.8584	44.4843	72.9102	56.5265	301.393	0	187.23	40.3781	211.222	0	27.0034	17.3719	13.877	19.6738	0	24.2849	65.0522	51.1451	524.095	180.782	55.0635	17.0462	460.536
B7N5M0	3.05842	39.5915	12.5811	30.329	6.17314	18.6495	1.64748	46.2789	25.0739	1.58539	4.1556	61.1995	0	2.70124	17.9083	9.74546	0	0	12.9668	0	21.7644	0	0	28.1112	19.5021	19.0734	19.5004	1.25457	10.9667	8.35051	27.0595	0	7.04046	0	6.29688	0	3.7232	0	0	1.16254	0	0	7.68799	1.62734	30.2077	11.8551	4.01934	3.52546	24.1898
B7NF27	25.8127	133.659	28.3156	429.248	52.1007	1104.66	13.9046	223.194	546.687	42.8177	7.01457	284.715	0	9.11928	120.916	16.4501	153.17	6.57844	117.647	0	159.197	10.2573	17.3076	115.239	73.1538	2350.28	21.9442	7.76484	97.1854	59.2011	159.866	0	89.1312	0	109.944	0	12.5694	12.1292	9.68903	9.81174	0	8.47797	25.9543	57.6853	251.951	53.8761	131.168	0	2904.17
B7NJS0	0	47.8579	0	67.6826	9.94938	192.644	0	26.6388	25.2576	3.83281	0	46.9125	0	0	9.62108	0	54.8437	0	101.882	0	26.3086	0	0	24.2719	5.23867	23.0558	0	0	33.141	28.2633	53.7368	0	110.636	0	17.6018	0	0	0	0	5.62109	0	1.73464	0	19.6712	42.9586	6.61399	3.23903	0	14.6202
B7NNT4	33.6426	39.5915	12.5811	81.6549	13.3751	328.91	0	27.5469	206.859	15.8539	0	32.8388	0	2.70124	17.9083	6.49697	0	0	22.6919	0	18.137	0	0	4.01589	19.5021	772.474	13.0003	1.25457	13.7083	8.35051	31.8916	0	10.5607	0	23.4165	0	0	25.8683	5.74002	0	9.26621	2.15252	3.844	37.4289	810.278	35.5652	72.3482	0	1106.68
B7NR12	5.16255	167.074	7.07889	173.274	19.1036	45.7892	0	169.255	387.972	24.085	0	115.901	0	9.11928	94.0454	27.4169	76.5848	26.3138	23.2557	0	55.1068	0	0	71.1768	47.5499	112.684	0	26.824	74.046	22.5528	115.821	0	59.4208	5.63848	85.3641	0	18.8541	12.1292	0	3.9247	0	13.3225	84.3516	19.2284	59.9883	50.7975	11.3076	5.95091	107.184
B7VAE6	0	0	0	0	0	0	0	0	9.95713	0	0	0	0	0	0	15.4801	54.0517	0	5.79294	6.87615	0	0	0	0	0	0	0	0	6.53249	0	0	0	8.38755	7.95901	0	0	0	0	0	0	0	0	0	0	0	0	0	0	0
BAA02119	35.2586	0	0	0	1.48263	100.17	0	3.17572	0	15.9924	53.8958	0	0	7.78524	20.0719	0	0	0	0	145.555	0	8.75682	34.4765	0	0	54.9715	0	0	7.90174	4.81339	18.1044	0	10.1456	0	0	0	5.36531	258.872	0	20.1034	0	0	66.4726	11.7254	0	0	48.2672	0	0
BAA02494	0	0	0	0	0	0	0	0	0	0	0	0	0	0	0	0	0	0	0	0	0	0	0	0	0	0	0	0	0	0	0	0	0	0	0	0	0	0	0	0	0	0	0	0	0	0	0	0	0
BAA06245	79.7849	0	0	0	0	2118.53	0	0	0	0	0	0	0	0	0	0	0	0	0	0	0	0	0	0	0	0	0	0	0	8.71358	0	0	0	0	0	0	0	0	0	0	0	0	0	0	0	0	0	0	0
BAA08271	0	48.2111	0	0	0	0	12.0369	241.519	0	15.4444	0	0	0	0	24.2302	7.91144	0	0	213.163	7.02839	88.3426	0	0	254.29	0	0	0	0	0	4.06741	56.487	0	0	40.6761	93.9303	0	49.8716	21.0001	0	0	0	96.109	0	0	4.32757	82.1745	9.78881	0	0
BAA12916	0	0	0	0	0	2.93694	0	0	0	0	0	0	0	0	13.7877	0	0	0	0	0	0	0	0	0	0	0	0	0	0	0	1.6741	0	30.4902	0	62.38	0	0	0	0	0	0	0	0	0	0	0	0	0	0
BAA32077	0	0	0	0	0	2.93694	0	0	0	0	35.9934	0	0	0	0	0	0	47.2577	0	0	0	0	0	0	0	0	0	0	0	0	0	0	0	28.9323	9.54448	0	0	0	0	0	0	0	0	0	0	0	0	0	0
BAA78801	0	0	0	0	0	0	0	10.822	0	0	0	0	0	0	0	0	0	0	3.18382	0	21.3758	0	0	0	0	0	12.7681	0	0	9.84167	5.69493	0	0	0	11.9823	0	0	0	0	0	0	39.463	0	0	0	7.16515	2.63171	0	0
BAB37346	1.3593	8.79811	1.86387	22.8115	2.74362	1.50703	2.19664	7.83558	14.8586	0	0	13.9316	0	1.20055	9.72798	1.44377	20.1647	0	3.24171	1.28262	8.06089	0	0	3.56968	6.74148	4.23854	2.88895	0.185862	4.87407	3.71134	11.1674	0	9.38728	0	7.2589	0	0.827378	0	0	0.516686	0	0.318893	1.70844	2.16979	14.2154	5.67422	2.38183	0	13.4388
BAB59035	131.075	848.389	89.8652	2159.69	304.248	1431.41	42.3638	1888.93	2937.22	1454.03	2137.17	1784.81	0	138.921	2012.55	1921.25	1847.23	1887.37	1135.75	61.8407	1088.22	0	14.6477	662.622	603.637	1961.84	222.862	1614.81	434.75	379.352	1515.89	3510.34	1644.45	715.794	705.869	2763.3	446.784	351.07	41.0001	104.629	138.993	430.505	247.114	188.307	1538.31	496.35	223.935	226.637	1658.73
BAB71966	0	62.2152	0	0	50.12	157.189	0	12.1207	72.2366	0	280.8	0	0	1201.28	5337.53	122.514	178.242	214.348	10.1882	45.3498	11.4004	9.5491	0	3.15534	0	0	602.655	0	448.066	2.62445	150.346	0	254.462	1244.05	0	723.721	166.746	54.2003	117.26	0	0	0	0	15.3435	0	0	0	0	194.814
BAB71968	18.9536	0	4.33153	0	25.5041	33.2715	3.40325	5.69045	15.1071	11.4624	0	21.5842	0	47.4303	211.686	0	140.585	4.02531	33.4824	14.9037	0	100.422	14.1205	10.3697	4.47623	0	40.2825	0	19.8224	10.3499	34.936	0	47.2669	0	0	0	17.305	43.0464	31.6195	25.2157	0	6.66979	99.2581	482.396	7.34129	22.6056	4.15143	36.4132	74.9543
BAB82500	192.695	143.124	147.272	9.63868	40.3814	87.5565	0	21.6237	0	248.899	94.4278	0	111.855	159.031	129.478	10.0657	70.2926	16.1012	37.6677	301.055	48.7059	50.2112	148.265	4.14787	85.0484	305.354	154.416	0.863865	48.14	136.274	322.41	0	443.582	0	0	0	117.29	905.459	49.4055	63.6397	14.3561	17.045	111.169	210.103	1.83532	70.6424	89.9477	36.4132	21.8617
BAB93733	0	0	0	0	0	0	8.02463	2.68354	0	77.2219	0	0	0	6.57867	0	0	0	0	55.2645	0	61.8398	0	0	9.7804	0	69.6778	0	0	0	12.2022	18.829	0	8.57326	8.13522	203.675	0	9.06757	0	0	0	0	5.24231	0	0	4.32757	0	0	0	0
BAC00986	39.8924	0	0	0	0	2795.22	0	0	0	0	0	0	0	0	0	0	0	0	0	0	0	0	0	0	0	0	0	0	0	4.35679	0	0	0	0	0	0	4.85635	0	0	0	0	0	0	0	0	0	3.49508	0	0
BAC06841	0	0	0	0	0	0	0	0	0	0	0	0	0	0	0	0	0	0	0	0	0	0	0	0	321.642	0	0	0	0	0	0	0	0	0	0	0	0	0	0	0	0	0	0	0	0	0	0	0	0
BAC53608	0	0	0	0	0	0	0	4.99821	0	0	0	0	0	0	4.51298	0	0	0	18.3808	0	0	0	0	0	0	0	0	0	24.8728	11.3636	4.38373	0	7.98403	0	2.6778	0	0	0	0	0	0	8.13669	0	0	0	0	0	0	0
BAC53825	99.6818	0	0	0	0	1003.85	0	0	0	99.0379	0	0	0	0	118.898	0	0	0	0	4365.9	9.8522	16.5046	176.376	0	0	0	0	0	104.251	0	0	0	0	0	0	0	141.574	0	0	0	0	0	52.2024	0	0	61.9211	7.27782	0	0
BAC58936	0	0	0	0	0	0	0	33.0563	0	47.5617	71.2389	12.7943	0	0	0	27.8442	0	0	10.4198	0	0	0	0	8.60548	0	0	0	7.16895	0	0	8.28353	0	30.1734	14.3159	1.68666	0	0	0	0	34.8763	0	0	0	6.97433	0	15.6331	0	0	0
BAC67134	0	65.1631	0	0	0	0	8.1347	0	0	0	0	0	0	0	0	0	0	0	10.671	0	0	0	0	0	0	78.4817	0	0	0	0	4.77181	0	5.7939	0	0	0	0	0	0	0	0	0	0	0	26.3215	36.0223	17.641	5.80251	298.602
BAC67136	0	65.1631	0	0	0	0	0	0	0	0	0	0	0	0	0	0	0	12.8288	20.008	4.74986	0	0	0	0	0	94.178	21.3969	0	0	2.7488	9.54362	0	11.5878	0	0	0	0	0	0	5.74024	0	0	0	0	40.9446	51.0316	19.8461	0	388.183
BAC67138	5.03381	0	0	0	0	0	2.71157	0	0	0	0	0	0	0	3.27501	0	0	0	4.00161	0	0	0	0	0	0	15.6963	0	0	0	2.7488	6.36242	0	11.5878	0	0	0	0	0	0	0	0	0	0	0	23.3969	9.00558	0	0	104.511
BAC67142	0	228.071	0	0	0	2.79046	27.1157	9.06782	0	0	0	0	0	0	0	0	0	19.2432	121.382	0	5.97028	0	0	0	0	690.639	213.969	0	0	13.744	25.4497	0	98.4962	0	0	0	0	4.7307	0	15.3073	0	0	0	0	283.688	240.149	121.282	17.4075	1597.52
BAC67143	0	0	0	0	0	0	0	0	0	0	0	0	0	0	0	0	0	0	4.00161	0	5.97028	0	0	0	0	15.6963	10.6985	0	0	0	3.18121	0	0	0	0	0	0	0	0	0	0	0	0	0	14.6231	13.5084	8.8205	0	79.6272
BAC67144	0	98.9787	0	0	0	0	0	0	0	5.28463	6.926	0	0	67.531	19.8981	0	0	12.9908	201.256	0	0	0	0	0	0	0	0	0	0	0	0	0	0	0	0.655925	0	0	0	60.5891	0	0	0	0	32.5469	2.96154	396.689	241.161	5.87577	0
BAC67147	0	0	0	0	0	0	0	0	0	292.13	0	0	0	0	0	32.6498	0	0	13.5757	0	0	0	0	0	0	0	0	0	0	0	87.4186	0	100.246	0	0	0	0	0	6.41017	1.94741	0	6.00959	0	0	0	87.073	0	17.7168	0
BAC67151	15.4876	0	0	0	0	11.4473	0	0	14.1081	0	0	0	0	0	0	0	0	0	0	0	24.4919	0	0	0	0	0	0	0.705894	0	0	0	0	0	0	0	0	0	0	0	0	0	0	0	0	0	0	0	0	0
BAC77251	92.8293	944.771	141.333	2948.68	327.139	1676.15	87.594	2049.56	3657.82	2032.32	2528.71	2346.52	22.6689	169.065	2880.63	2303.12	1391.34	2788.35	1286.23	63.4294	1285.5	8.90402	12.8777	775.476	712.13	1840.56	359.208	2216.7	643.913	431.748	2093.94	342.906	1496.58	1250.91	993.387	5051.58	626.213	543.292	82.9053	182.755	122.198	548.351	403.93	307.6	2192.3	681.855	353.646	327.657	2195.03
BAC77725	0	0	7.32235	0	0	0	0	0	0	0	0	2.60625	0	0	0	0	0	0	0	5.03887	0	0	0	0	0	0	0	0	0	2.91605	3.37477	0	0	0	0	0	0	0	0	0	0	0	0	0	0	0	23.393	0	0
BAC79067	0	0	0	0	0	0	0	2.61597	0	3.76388	0	0	0	0	0	7.71223	0	0	1.92403	0	25.8354	0	0	0	0	0	0	0	6.50899	3.96499	2.29436	0	0	0	5.13886	0	0	3.41189	0	0	0	0	0	0	4.2186	2.16501	0	0	0
BAC98411	183.505	0	0	0	0	5258.73	0	0	0	0	0	0	0	7.04672	0	0	0	0	0	0	0	0	0	0	0	0	0	0	0	4.35679	0	0	0	0	0	0	9.71269	0	0	0	0	0	10.0278	0	0	0	10.4852	0	0
BAD46890	20108.8	31559.3	33357.4	12869	3878.93	417.273	2022.41	7098.61	363.132	6072.69	4070.21	4531.45	543.95	1256.39	10642.1	5345.32	23449.8	31500.3	1311.56	255.119	12575.3	12392	12428.9	12243.9	10061.2	67.0618	25649.1	0	19645.6	11561.2	2585.31	4114.09	5933.92	57481.8	0.395352	1202.9	19658.5	31396	7178.95	13362.6	36061.2	17104.9	18253.5	4235.7	2391.95	321.549	9559.92	14389.4	15120.8
BAD77819	12.2337	0	0	9.33199	41.1543	13.5633	59.3093	22.0376	0	0	0	1361.32	0	0	0	0	1542.6	0	87.5261	0	14.5096	24.3068	0	1959.76	0	0	520.011	0	0	1396.21	923.89	0	98.5665	387.483	7144.59	0	0	86.2278	0	69.7526	0	530.956	0	0	362.493	747.781	166.133	0	0
BAD77822	12.8571	0	0	0	320.06	456.142	13.8514	37.0568	0	0	34.9388	0	0	34.0666	242.58	0	0	0	269.144	0	0	0	0	0	0	962.176	0	8.78996	0	0	186.881	0	14.7984	0	0	0	0	0	8.04333	0	0	81.4395	0	47.8874	0	69.0045	174.598	0	0
BAD86537	0	0	0	0	0	2.29298	13.3689	0	0	0	0	0	0	0	0	0	30.681	0	0	0	0	0	0	0	0	0	0	0	0	0	0	0	4.76097	0	0	0	0	0	0	0	0	0	0	0	0	0	0	0	0
BAD86538	0	0	0	0	0	0	87.2779	0	0	0	0	0	0	0	0	0	0	0	0	0	0	0	0	0	0	315.764	0	0	0	0	0	0	0	0	0	0	0	0	0	0	0	0	0	0	0	0	8.87213	0	0
BAE66664	26.56	85.9552	109.257	0	0	117.787	0	1731.98	0	20.6518	18.0441	0	0	175.936	475.199	98.7369	197.004	0	749.538	0	409.514	0	0	523.123	84.6803	0	0	2117.25	428.566	29.007	331.505	0	15.2852	188.555	254.62	0	484.996	56.1615	0	50.4788	0	52.9634	0	21.1983	0	83.1535	0	45.9238	0
BAE96115	5.68608	0	530.179	4.33741	3.82561	31.5204	6.12585	8.19425	15.5387	5.89497	517.636	49.9519	0	843.701	0	0	42.1756	28.9822	646.378	0	0	22.5951	0	85.8609	141.001	17.7302	0	0	25.4859	46.5747	598.304	0	6.54465	0	0	0	134.979	53.4369	398.406	34.5816	0	37.3509	0	0	0	0	0	39.3263	0
BAE96117	0	0	306.642	13.4675	0	9.78693	0	2.12023	0	0	0	25.8497	0	374.236	0	0	0	7.49904	329.038	0	0	0	0	42.5006	87.5606	0	0	0	5.27551	3.21361	100.417	0	0	0	0	0	50.1492	35.9492	161.992	11.1848	0	0	0	0	0	0	85.0741	0	0
BAE98117	3295.45	1237.23	2096.85	478.265	137872	1224.94	214.173	4093.48	4126.74	5525.08	363.615	48.5118	0	14836.6	1805.76	3012.97	623.847	165.632	5910.04	1038.92	1822.77	22073.6	2700.07	10461.4	67742.8	1025.2	2323.8	1.04547	9952.25	5811.96	5182.39	8190.79	123.208	33.4037	0	921.099	2275.81	556.888	123994	26389.7	4250.88	2075.39	7207.49	3120.43	1896.87	656.589	2659.47	6407.53	3023.72
BAF36555	0	0	0	0	0	0	0	0	0	0	0	0	0	0	0	0	0	0	13.2303	0	0	0	0	0	0	22.2411	0	0	0	7.78988	0	0	0	7.79026	13.7675	0	0	0	0	0	0	3.34668	0	0	0	4.25352	6.24916	8.22193	0
BAG76424	9.84662	127.465	20.2525	405.6	69.5608	185.586	47.7368	342.335	487.717	20.4167	26.758	348.411	0	17.3934	112.109	41.8342	255.625	0	60.0111	0	210.212	0	0	126.06	97.6692	445.202	41.8545	5.38546	110.335	83.3422	224.019	0	141.668	5.37718	126.072	0	5.99344	11.5671	9.24003	7.48564	0	11.5501	37.1274	34.0551	251.717	309.744	51.7613	0	355.324
BAG80136	0	31.8663	0	0	0	19.1044	0	1.77375	0	0	0	0	0	0	0	0	0	6.27359	1.30459	0	0	0	0	0	41.8582	15.3518	0	0	0	0	1.55569	0	0	0	0.633527	0	0	0	0	0	0	0	0	0	0	5.87193	0	0	0
BAH18719	2084.33	5614.57	2508.54	1687.17	927.983	2866.94	25961	918.306	244.355	3989.37	955.196	343.101	10481.1	4175.65	411.904	4584.93	1524.68	937.716	2537.15	3561.12	2515.98	5758.63	45.942	890.694	1435.98	76.9153	2193.1	0	530.688	253.679	109.12	0	1301.27	4.49011	0	371.441	1063.5	247.268	1082.77	253.155	473.313	47.2591	444.369	238.434	57.3248	24.5162	100.852	848.265	686.896
BAH62779	0	28.589	0	0	0	785.974	7.13788	7.95667	1062.21	400.684	3162.8	0	0	113.133	3278.88	2950.93	65.5244	4480.19	1416.21	29.1747	413.857	0	0	2.89988	0	0	0	3823	3.95952	14.4718	992.338	2365.83	111.846	1572.68	100.886	9710.84	967.869	603.972	0	161.179	187.352	871.466	49.9635	0	5.13247	161.992	3.86983	437.867	0
BAH63712	0	28.589	0	107.818	13.3729	66.11	2.37929	57.288	178.041	18.317	6.00153	71.1387	0	0	241.39	267.414	32.7622	388.358	127.576	4.16782	57.6257	0	0	17.3993	15.6472	0	9.3875	304.39	7.91903	7.23589	110.26	0	25.4196	67.5383	29.2712	399.076	67.2131	26.9816	0	63.7999	20.0734	55.9562	0	4.70042	43.626	19.7551	19.3491	15.2744	43.6686
BAH65216	0	0	0	0	0	6.07724	0	0	28.0868	4.97251	11.1719	0	0	2.42066	32.0964	64.0435	0	50.6401	36.6755	0	8.12656	0	0	0	0	0	0	121.232	0	0.748315	16.0216	0	3.15459	14.967	1.76338	206.356	19.1847	4.50749	0	1.56268	2.07593	23.7903	0	0	0	3.26883	0	7.89818	0
BAH65231	29.5759	430.721	91.2477	1077.28	79.5951	2840.47	51.778	868.425	5086.87	1847.41	7796.09	952.685	0	417.95	10915.1	9188.57	877.499	14161.1	4990.27	202.33	1824.06	0	8.26282	383.496	340.513	876.12	110.002	12866.1	331.41	213.993	3971.85	0	1021.25	4901.9	568.968	29839.6	3199.91	2088.1	27.7539	458.119	425.635	2791.03	390.313	153.435	975.161	654.785	204.059	1176.19	614.048
BAH65866	0	0	0	0	0	576.527	0	14.7663	959.043	191.213	1886.47	2.50041	0	95.0234	2719.88	2628.31	38.0008	3381.69	1266.61	43.5082	334.2	0	0	0	0	0	0	3513.81	0	11.1905	908.182	0	76.6588	1169.47	63.618	10337.8	876.275	580.177	3.20509	124.634	124.177	753.602	38.6351	0	0	97.7662	6.73291	419.297	5.06512
BAO79439.1	7.47614	0	0	0	0	0	0	0	0	0	0	0	0	0	0	0	0	0	1.98104	0	461.083	0	0	0	0	0	0	0	0	526.639	0	0	0	0	0	0	63.7081	0	0	34.1013	0	0	0	0	0	0	0	0	0
BAQ02518.1	0	0	0	0	0	0	0	0	0	0	0	0	0	0	0	0	0	0	3.96209	0	195.074	0	0	0	0	0	0	0	0	249.031	0	0	0	0	0	0	45.5058	0	0	8.52531	0	0	0	0	0	0	0	0	0
BX664015.1.gene104.p01	0	0	0	0	0	0	0	0	0	0	0	0	0	40.7036	0	0	0	0	0	0	0	0	0	0	0	0	0	0	0	5.03318	90.2867	0	0	0	0	0	0	0	0	7.00711	279.256	2.16235	0	0	166.009	115.428	0	0	0
CAA06639	0	0	0	0	0	2.93694	0	0	0	0	14.3974	0	0	0	0	16.8819	0	0	0	0	0	0	0	0	0	0	0	0	0	0	0	0	0	0	0	0	0	0	0	0	0	0	0	0	0	0	0	0	0
CAA10366	0	0	0	0	0	0	0	0	0	0	0	0	0	0	0	0	0	0	27.2551	0	0	0	0	0	0	0	0	0	0	0	0	0	0	0	0	0	0	0	0	9.77425	0	0	0	0	0	0	0	0	0
CAA37477	0	0	4.17473	0	0	1.68774	3.28005	1.09689	0	0	4.1368	0	0	0	0	0	0	0	0	0	0	0	0	1.99886	0	37.9743	0	0	5.45852	0	0	27722.7	0	0	0	0	1.85318	0	0	8.10098	0	0	3.8266	0	0	0	0	3.50951	0
CAA43220	749.246	0	6.04333	3.36196	40.0311	1930.11	4.7482	69.8658	0	356.401	994.078	0	1092.41	210.201	220.791	23.4061	0	33.6966	3.50359	2981.8	20.909	490.382	1019.52	0	15.6131	907.029	46.835	0	375.333	122.742	644.795	0	40.5826	0	0	0	59.0184	3013.26	2.75721	469.078	0	1.03396	686.883	100.838	0	88.0469	957.622	0	165.579
CAA52618	0	0	0	0	0	0	0	0	0	0	0	0	0	4.67932	0	0	0	0	0	0	0	0	0	0	0	0	0	0	0	0	8.3705	0	18.2941	0	116.579	0	0	0	0	0	0	0	0	0	0	0	0	0	0
CAA54738	0	0	0	0	0	0	0	0	0	0	0	0	0	0	4.46693	0	0	0	0	0	0	0	0	0	0	0	0	0	0	0	0	0	7.90256	0	0	0	0	0	0	0	0	0	0	0	0	0	0	7.9143	0
CAA63057	0	0	0	3.8303	0	2.78351	0	0	3.4305	2.60288	0	9.80261	0	0	0	0	0	6.39843	1.33055	4.73804	0	0	0	0	0	0	0	0	0	0	7.93324	0	5.77948	0	0.969202	0	0	0	0	0	0	1.178	0	0	8.75202	1.4972	0	0	4.96432
CAA63519	293.478	0	0	0	0	0	0	0	0	0	1021.22	0	0	12.6441	0	0	0	0	0	0	0	0	0	0	0	0	0	0	0	0	0	0	0	0	0	0	0	0	0	0	0	0	0	0	0	0	0	0	0
CAA67773	963.402	445.404	576.635	151.645	39937.6	309.413	98.8489	1041.27	971.612	1724.11	114.279	7.46335	0	3984.33	462.632	901.455	283.567	19.4861	1742.42	1334.73	435.288	6502.07	845.907	3318.13	19680.9	405.31	731.265	1.04547	2570.31	1699.33	1391.63	0	52.8035	0	0	0	753.948	172.456	35243.7	7748.35	1088.78	591.944	2191.08	956.064	537.52	166.427	636.396	1912.56	937.354
CAA67774	0	0	0	0	0	0	0	0	0	0	0	0	0	40.7036	0	0	0	0	0	0	10.9319	0	0	0	0	0	0	0	0	0	75.7244	0	0	0	0	0	0	0	0	0	13.9628	0	0	0	166.009	120.924	0	0	0
CAA70208	0	0	0	0	0	0	0	0	0	0	0	0	0	0	0	0	0	0	0	0	0	0	0	0	0	25.796	0	0	0	49.6924	0	0	9.52194	0	0	0	0	0	0	0	0	0	0	488.603	0	0	7.248	0	0
CAA74376	0	0	0	0	0	0	0	0	0	0	0	0	0	0	0	0	0	0	0	0	0	0	0	0	0	0	0	0	0	0	0	0	0	0	0	0	0	0	0	0	0	0	0	67.5298	0	0	0	0	0
CAA90687	25.7141	0	158.666	0	4.32513	334.979	0	3886.33	0	79.9764	34.9388	0	0	0	1187.8	286.777	476.826	0	391.792	12.1318	1189.42	0	0	1451.86	100.202	0	0	5317.93	1336.95	56.1665	694.709	0	59.1937	519.566	14.8899	0	1025.18	18.1243	8.04333	29.3227	0	69.3744	0	68.4106	7.46988	34.5023	0	29.6408	0
CAA90688	38.5712	83.2178	193.926	0	0	791.121	6.92572	5864.24	0	99.9704	69.8776	0	0	0	1706.42	477.962	572.191	0	517.847	24.2636	1723.13	0	0	1941.44	191.295	0	0	7536.51	1924.75	63.1873	958.779	0	133.186	898.709	28.9526	0	1510.39	24.1657	0	39.097	0	66.3581	0	102.616	44.8193	38.3359	0	29.6408	12.7112
CAB61224	67.9649	43.9906	158.429	5.18444	16.0044	15.0703	3.66107	2.44862	69.6496	140.924	55.408	6.63409	0	48.0221	4.42181	57.7509	0	0	34.218	12.8262	40.3044	0	7.59512	35.6968	33.7074	0	28.8895	0	12.1852	18.5567	12.8855	0	226.859	0	0	0	119.97	325.749	76.5335	41.3349	30.8874	20.728	76.8799	0	3.94872	0	8.93187	0	6.71938
CAB61231	0	0	0	0	0	0	0	0	0	0	0	0	0	8.82584	0	10.6139	0	0	0	0	0	0	0	0	0	0	0	0	0	0	0	0	0	0	0	0	0	0	0	0	0	0	0	0	0	0	0	0	0
CAB96926	0	0	0	0	0	0	152.736	0	0	0	0	0	0	0	0	0	0	0	0	0	0	0	0	0	0	757.834	0	0	0	0	0	0	0	0	0	0	0	0	0	0	0	0	0	0	0	0	8.87213	0	0
CAC08444	0	0	0	0	1.81079	0	0	0	0	0	0	0	0	0	0	51.456	0	13.7182	0	0	0	0	0	0	0	0	0	0	0	0	0	0	0	0	0	0	0	0	0	0	0	0	0	0	0	0	0	0	0
CAC14594	0	0	0	0	0	0	0	0	0	0	0	0	0	0	0	0	0	0	0	0	0	0	0	0	0	0	3.62952	0	0	0	0	0	0	0	0	0	0	0	0	0	0	0	0	0	0	0	0	0	0
CAC14595	0.646973	0	1.77426	1.97408	0.435286	0.71729	0	1.39854	3.09405	9.39039	8.7907	0.315757	0	0	3.7883	3.4359	0	5.77089	1.37149	0	2.302	2.57091	5.78398	0.424758	7.79252	0	0	3.18467	0.579968	1.05987	2.04433	0	0.744664	0.706617	0.20813	0	2.7566	1.21603	0	0.491845	12.741	2.42849	37.405	0.344246	5.26243	4.43688	4.81806	4.47462	0.639634
CAC14596	0	0	0	0	0	0	0	0.5202	1.97291	0	0	0.704694	0	0	0	0	0	0	0	0	0	0	0	0	0	0	0	0	0	0.78846	0	0	0	0	0	0	0	0	0	0	0	0	0	0	0	0	0	0	0
CAC35724	0	10.9149	6.93696	117.059	6.80747	734.764	1.81677	48.6041	246.549	496.517	6944.96	88.8869	0	29.7881	593.553	514.059	50.0328	709.12	224.32	7.95611	110.004	3.35056	0	27.6785	17.9218	84.1334	7.16807	675.831	30.2339	18.4172	237.122	0	186.334	1806.81	55.4429	1422.05	170.39	68.939	2.10995	28.845	35.7643	140.049	19.0755	8.97282	87.1985	45.2536	8.86472	71.923	80.0263
CAC35726	0	0	0	0	0	15.3494	0	0	0	13.6357	925.519	0	0	0	12.6103	2.94102	0	12.3492	0	0	0	0	0	0	0	0	0	0	0	0	3.06229	0	1.59352	39.3146	0	0	2.5281	1.95166	0	0	2.09729	0.974394	0	0	0	0	0	1.59589	0
CAC41008	0	10.9424	0	0	0	20.6176	0	1.21816	28.8748	25.414	55.1296	0	0	0	130.888	71.8258	0	163.723	40.7657	1.59522	12.0306	0	0	0	0	0	0	141.701	0	0.923172	30.4493	0	0	51.7002	2.50174	356.405	40.132	13.5047	0	1.28522	0	24.59	0	0	0	3.02449	0	21.4362	0
CAC41338	5.07175	0	13.9088	7.73758	1.70614	0	0	51.1626	155.924	233.984	0	69.3079	0	0	217.78	10.7739	150.476	0	392.426	0	336.856	0	0	339.636	28.7469	47.444	53.8956	11.7891	13.6394	185.558	248.402	0	23.3503	99.7075	200.357	0	83.351	30.9813	0	5.7835	0	1.18984	0	2.69861	542.185	31.7571	0	0	0
CAC42503	0	0	0	0	3.40374	5.60889	0	76.5515	20.7378	15.7347	0	4.93816	0	0	26.3314	0	0	0	48.26	0	42.0015	0	0	19.9285	10.7531	63.1001	10.7521	43.5797	13.6053	8.28772	52.753	0	0	27.6271	18.2278	0	3.07934	11.886	0	5.76901	0	1.18686	0	2.69184	8.81782	10.5592	0	0	5.00165
CAC44638	0	97.7446	0	0	0	2.79046	10.8463	10.8814	0	0	0	0	0	0	0	0	0	25.6576	9.33708	4.74986	0	0	0	0	0	78.4817	10.6985	0	0	2.7488	12.7248	0	81.1145	0	0	0	0	0	0	3.82682	0	0	0	0	143.306	124.577	70.564	11.605	1079.94
CAC47932	0	0	0	0	0	0	0	0	0	8.09039	0	7.61724	0	0	0	0	0	0	0	0	0	0	0	0	0	0	0	0	4.66366	2.8409	0	0	0	0	0	0	0	0	0	1.97752	7.88106	0	0	0	0	0	29.6271	0	0
CAC47934	4575.9	392.938	12049.5	2315.46	919.009	92.5466	858.424	1495.49	93.32	1884.23	969.224	8370.18	0	120.642	2192.09	814.075	13508.9	7387.74	957.156	100.247	6246.22	2246.55	7674.64	6347.22	10995	0	6644.8	0	2959.14	2461.45	640.23	0	4166.31	13733.4	0	457.087	5616.71	29211.1	1514.41	20275.2	10622	3937.99	9137.15	72.6798	3183.23	343.927	10863.7	6595.53	4741.56
CAC81326	0	0	0	0	0	0	0	0	0	0	0	0	0	0	33.3078	0	0	0	1.93798	0	0	0	0	0	0	0	0	0	0	0	0	0	0	0	0	0	0	0	0	0	0	12.0105	0	0	0	0	0	0	0
CAC85157	0	0	0	0	0	8.81081	0	0	0	0	0	0	0	0	0	5.6273	0	20.2533	0	0	0	0	0	0	0	0	0	0	0	0	0	0	0	0	9.54448	0	0	0	0	0	0	0	0	0	0	0	0	0	0
CAC85357	0	0	0	0	0	2.93694	0	0	0	0	0	0	0	0	0	22.5092	0	13.5022	0	0	0	0	0	0	0	0	0	0	0	0	0	0	0	0	5.79486	0	0	0	0	0	0	0	0	0	0	0	0	0	0
CAC86407	14.522	845.948	29.8688	11.0775	63.5078	8.05016	74.3144	117.719	501.026	1885.7	9.86582	223.256	771.314	57.7172	779.463	285.353	592.43	101.777	761.918	0	1868.76	0	2150.27	939.112	0	679.234	138.888	57.5837	527.228	578.889	874.151	0	125.361	404.449	1818.69	437.356	278.436	47.7665	13.6274	165.6	395.981	568.948	73.0083	46.3617	1662.13	746.929	308.535	58.5886	0
CAD03195	0	0	0	0	0	0	0	0	0	37.1802	0	0	0	0	6.66638	0	0	26.1134	0	0	0	0	0	0	0	0	0	1.40104	0	0	0	0	5.89683	0	2.30739	0	0	0	0	0	0	0	0	0	0	1.5276	0	0	0
CAD11594	0	0	0	0	0	7.12721	0	4.6321	0	0	0	0	0	0	0	0	0	0	834.688	0	0	0	0	0	0	0	0	0	0	0	8.12525	0	0	0	0	0	0	6.04144	0	156.388	0	72.3906	0	0	0	0	0	59.2817	0
CAD13485	2097.53	6972.19	7276.97	3245.82	4901.03	1591.78	340.325	3961.69	7167.24	1948.62	4360.85	575.064	0	22328.5	610.396	21178.3	3467.77	704.428	1693.37	16930.6	708.109	11184.6	575.411	6078.7	4111.42	29.5504	3538.15	11.6622	3117.78	1190.24	2173.02	845.997	650.829	227.71	0	285.411	4981.92	1566	3701.46	8303.18	10647.4	1711.17	6046.8	126.062	106.449	70.6424	1916.58	17751.4	2389.17
CAD20591	13.8732	0	0	0	4.66698	11.5358	0	104.962	0	3.59573	28.2752	0	0	0	171.493	0	0	0	95.5802	0	41.1355	0	0	173.056	0	21.6297	0	0.94847	323.347	64.3936	6.57559	0	55.8882	0	74.9783	0	37.9997	3.25947	0	10.5468	0	53.7022	0	0	48.3617	0	0	0	0
CAD36021	4128.87	940.298	2023.46	554.087	164437	1195.27	317.14	4388.23	4617.77	6539.73	467.505	59.7068	0	18658.8	2134.08	3516.49	964.127	58.4584	7224.95	1818.12	1614.19	27983.2	3238.37	12976.4	80359.6	1001.36	2713.81	2.09094	11329.9	6601.08	5752.57	2047.7	211.214	16.7019	0.491943	230.275	2513.16	725.75	141123	30778.3	4181.38	2251.18	7553.45	3567.95	2070.12	729.543	3098.24	7315.33	3379.01
CAD57182	13.28	85.9552	54.6286	0	0	272.382	0	1990.34	0	34.4196	54.1322	0	0	23.4582	518.399	112.842	295.506	0	640.45	12.5309	362.263	0	0	514.404	28.2268	0	0	2197.14	666.658	21.7553	297.935	0	30.5704	333.598	113.639	0	444.579	43.6812	0	80.7661	0	65.4254	0	49.4626	7.7156	19.7985	5.81747	15.3079	0
CAD57199	0	0	38.9838	0	0	0	5.10487	0	0	442.123	0	0	0	0	12.3312	0	0	0	57.7572	0	0	0	0	0	0	0	0	67.3814	0	0	56.8958	0	54.5388	0	25.6088	0	0	0	0	0	0	0	11.911	0	0	0	0	21.8479	0
CAD60196	3893.83	7882.76	5177.43	2899.54	1333.99	5291.18	46367.3	1507.62	593.083	7669.65	1666.23	600.558	20890.4	8091.54	825.254	8777.42	2844.43	1449.87	4365.03	6374.16	4303.35	9042.74	89.4766	1513.38	2206.44	65.7018	3609.41	0	1035.08	425.719	217.049	0	2342.75	13.8078	0.542267	253.831	1928.91	493.064	2056.34	386.042	772.442	79.0907	630.287	399.124	110.177	54.0303	227.064	1505.87	1154.06
CAD89787	231.638	535.459	113.436	6007.66	361.787	45.8595	44.563	491.781	33.9114	150.092	89.9245	460.281	0	1475.94	10.7646	202.098	0	0	118.375	0	0	2218.99	9.24488	488.82	826.443	0	17.5823	0	185.4	54.2099	18.2985	0	1885.34	108.425	0	0	30.2128	23.3239	25.8771	380.495	1403.6	155.264	20.7954	48.4201	0	0	18.12	1420.88	179.936
CAE46076	571.767	204.463	203.582	57.8321	98.8282	583.127	18.7179	73.9758	12.9489	659.909	197.44	12.3338	223.709	719.824	513.802	157.696	93.7235	140.886	206.754	542.495	209.81	225.951	197.687	26.9612	217.097	216.703	483.39	1.2958	184.065	246.673	432.209	0	1374.38	10.3504	0	0	399.938	1338.89	249.004	133.283	124.42	74.8499	1226.83	1988.41	5.50596	43.3273	175.744	116.522	306.063
CAE46077	120.039	102.232	34.6522	0	42.5068	136.588	3.40325	35.2808	12.9489	114.624	42.9217	1.54173	0	181.351	246.625	20.1315	234.309	56.3543	35.1565	59.6148	37.4661	31.382	21.1808	2.07394	35.8099	49.2506	134.275	0	19.8224	58.6496	158.709	0	545.388	0	0	95.137	109.598	207.81	69.1676	10.8067	14.3561	20.0094	404.973	327.761	5.50596	39.5597	37.3629	47.3372	49.9695
CAE46078	78.9733	40.8926	69.3045	7.22901	20.1907	45.5294	0	4.55236	4.31631	189.949	51.5061	1.54173	0	92.0705	84.2635	3.35524	70.2926	24.1518	69.476	149.037	67.439	43.9348	24.7109	0	29.0955	78.801	181.271	0	19.8224	41.3997	88.8373	0	327.233	0	0	0	26.9189	546.244	17.786	14.409	0	13.3396	71.4658	583.246	0	17.8961	134.23	21.8479	37.4771
CAE53425	6.98463	45.2083	67.0413	0	0	147.131	22.5745	5.0328	4.77184	7.24123	0	0	0	0	59.0748	44.5121	51.8073	0	314.636	0	0	13.8776	7.80537	0	0	0	0	1533.78	0	217.402	167.734	0	32.1571	312.77	11.6841	0	331.61	0	0	15.9297	0	131.088	0	3.71642	8.11606	120.791	52.015	0	0
CAE55180	0	0	0	0	0	61.6757	0	0	0	8.23903	1022.21	0	0	0	0	0	0	0	0	0	18.8511	0	0	0	0	0	0	0	0	0	0	0	128.059	491.85	0.681748	0	0	0	0	0	0	0	0	0	0	0	0	0	0
CAF18336	0	0	0	0	26.7724	16.0426	0	0	0	0	0	0	0	0	0	7.68459	0	0	82.4369	0	0	0	0	0	0	90.2399	0	0.989264	0	11.8523	2.28614	0	0	7.90195	156.872	0	0	3.39966	4.52618	8.2503	0	22.0653	0	7.69925	8.40696	56.0885	31.6937	8.3398	0
CAF21854	0	0	0	0	0	0	8.42897	0	0	0	0	0	0	0	0	0	0	0	0	0	0	0	0	0	0	48.7925	0	0	0	0	0	0	0	0	0	0	0	0	0	0	0	1.22366	0	99.9113	0	0	0	0	0
CAG27784	0	0	0	0	0	0	0	1.82266	0	2.62245	0	0	0	0	0	0	0	0	2.68111	0	0	0	0	0	0	0	225.794	4.15045	571.421	0	1.59858	0	122.282	0	1.30199	0	107.777	2.37721	0	0	0	0	0	0	0	3.01691	2.21618	0	0
CAG27847	0	0	12.9946	0	0	47.2805	0	392.641	0	0	12.8765	0	0	66.9604	110.981	70.4601	140.585	0	841.246	0	101.158	0	0	68.4399	0	0	0	428.909	118.934	5.17496	56.8958	0	0	20.7009	0.609733	0	115.367	4.45308	0	158.499	0	77.8143	0	5.04247	0	2.82569	0	43.6959	0
CAG30567	1683.71	592.943	2828.49	865.071	286.921	362.484	56.1536	1116.47	379.836	2041.95	879.895	191.174	335.564	6626.29	698.77	3630.37	1054.39	704.428	416.856	26.8267	1633.52	1694.63	21.1808	201.172	548.338	0	1430.03	0	702.278	415.722	27.9488	0	2388.8	0	0	285.411	1394.01	2204.27	3134.28	416.66	2086.42	833.724	2842.75	119.338	12.8473	21.6637	164.674	1638.6	2079.98
CAG30572	0	64.5195	61.5077	467.637	23.4732	0	0	3.59131	88.5324	72.3408	0	48.65	0	114.453	149.162	5.29383	36.9687	44.4573	2.64139	4.70295	41.3792	39.6111	0	13.0888	10.5937	0	116.521	0	31.2753	2.72165	77.1698	0	556.457	0	0	0	27.3035	28.1039	146.548	34.1013	52.8517	0	269.364	137.902	0	0	109.167	57.452	4.92755
CAG34107	0	0	0	0	0	0	0	0	0	0	0	0	0	0	0	0	0	0	1.84442	0	0	0	0	0	0	0	0	0	6.23965	0	0	0	0	0	0	0	0	0	0	0	0	0	0	0	0	0	0	0	0
CAG34229	0	0	111.832	0	0	0	0	0	0	0	0	0	0	0	0	10.8283	0	12.9908	0	0	0	0	11.3927	73.6247	0	0	0	0	0	0	0	0	0	0	0	0	0	0	0	116.254	0	0	0	108.49	0	486.362	0	199.776	0
CAG34249	0	0	0	0	0	0	0	0	0	0	4.64077	0	0	0	6.66638	7.2555	0	4.35223	1.35757	0	0	0	0	0	1.20995	0	0	5.37065	0	0	1.61886	0	1.96561	0	0	0	2.07894	0	0	0	2.58701	0	0	0	0	0	0	1.96853	1.68837
CAG34250	0	8.37512	0.88713	5.92223	0.217643	3.58645	1.39402	0.23309	7.95613	12.7441	13.186	0.631515	0	0	11.3649	10.9949	0	9.06855	3.25729	1.83144	1.53467	1.28546	0.722997	0	5.5006	0	0	9.11169	0.579968	0.706582	3.0665	0	2.97866	6.35955	2.12293	38.9696	5.1194	2.73607	0	0.98369	4.9004	2.27671	29.2735	1.03274	6.01421	2.3149	1.41708	0.745771	4.47744
CAG34251	0	0	0	27.5354	0	1.60082	0.777781	7.2828	20.7155	0	0	2.81878	0	0	2.81819	4.60086	0	0	1.53042	1.36244	0	0	0	0.947957	7.16101	0	0	0	0	2.36538	2.28123	0	1.66191	0	1.67219	0	0	0	0	0	0	0	1.81476	1.53655	2.51667	3.44419	0	0	2.85502
CAG34257	0	0	0	1.48056	1.30586	5.37968	0	1.16545	4.42007	17.1039	8.7907	2.52606	0	0	7.15568	21.3026	0	16.4883	7.37176	0	2.302	1.28546	2.89199	0	7.79252	0	0	6.63473	1.15994	0.706582	5.31527	0	5.21265	3.53308	1.58179	38.9696	3.1504	1.82405	0.809489	1.72146	4.9004	3.9463	28.4604	2.06547	3.0071	3.66525	2.26732	8.20348	3.8378
CAG34266	0	0	0	0	0	0	0	0	0	0	0	0	0	0	0	0	0	0	0	0	0	0	0	0	0	0	0	0	0	0	0	0	0	0	0	0	0	0	0	0	0	0	0	0	0	0	0	0	0
CAI29522	0	0	39.7299	7.36736	1.62451	0	0	6.95923	0	0	0	278.108	0	29.8558	0	30.7751	71.6379	0	170.19	0	687.297	0	0	9.51132	0	0	143.687	0	0	15.822	314.338	0	27.7913	0	5.59262	0	85.2417	6.80745	0	25.6983	0	158.607	0	51.3898	0	79.1938	55.0015	11.133	0
CAI43343	9.63512	0	19.8175	3.67489	3.24127	0	0	0	0	0	0	54.0781	0	0	0	5.11695	0	0	33.1907	0	125.704	0	0	0	0	0	20.4777	0	0	10.5228	42.6236	0	5.54499	0	0.929879	0	11.7294	2.26374	0	5.49364	0	23.7343	0	0	0	11.4916	10.552	5.55323	0
CAI57695	12.8571	0	0	0	0	128.29	0	912.523	0	26.6588	17.4694	0	0	0	317.863	95.5924	286.095	0	85.1722	0	213.485	0	0	388.288	72.8742	0	0	1645.48	253.56	0	178.755	0	73.9921	210.635	5.79052	0	242.601	12.0829	0	0	0	30.1628	0	68.4106	0	0	0	14.8204	0
CAI84881	260.032	0	12.0867	0	7.41316	566.816	0	4.76358	0	118.8	215.583	0	624.237	27.2483	65.9506	4.68122	0	0	1.16786	815.109	5.22726	245.191	359.541	5.78709	12.4904	96.2001	0	0	90.87	31.2871	161.547	0	5.07282	0	0	0	10.7306	917.441	2.75721	115.594	6.67653	0	132.945	35.1762	0	35.4816	281.881	0	47.9306
CAI94891	34.8886	129.039	123.015	1775.5	77.1261	11.0516	0	21.5478	139.609	162.767	33.8605	109.463	0	105.649	100.522	31.763	184.843	63.5104	3.96209	0	17.734	79.2222	0	107.983	45.9062	0	105.928	0	67.0185	0	37.7975	0	671.191	0	0	0	45.5058	49.1818	261.915	134.511	60.402	12.862	344.536	230.721	5.79146	0	157.201	178.101	39.4204
CAJ00294	6.31786	0	17.3261	4.81934	1.06267	5.25339	1.70162	1.13809	0	40.9373	8.58434	1.54173	0	8.37004	8.22083	0	0	0	11.7188	26.8267	0	0	10.5904	0	8.95246	19.7003	53.71	0	5.66353	18.9749	6.98721	0	90.898	0	0	0	5.76834	97.9677	1.97622	3.60225	0	1.48218	11.911	73.9562	0	5.65139	17.9895	7.28264	0
CAJ00297	401.184	163.571	60.6414	7.22901	69.0735	1304.59	6.8065	36.4189	2.15816	309.486	154.518	1.54173	447.418	309.692	589.844	13.421	70.2926	16.1012	168.249	435.188	63.6924	194.569	434.206	6.22181	51.4767	531.907	154.416	0	135.925	124.199	397.273	0	330.869	0	0	0	34.61	561.088	19.7622	253.358	4.78537	20.0094	170.724	2232.13	3.67064	118.679	99.6344	76.4678	359.156
CAJ00299	25.2714	40.8926	12.9946	4.81934	29.7547	40.276	0	4.55236	0	207.961	38.6295	0	0	111.601	41.1041	3.35524	0	8.05061	40.1789	65.5763	44.9593	6.27641	3.53013	0	11.1906	9.85013	161.13	0	14.1588	13.7999	52.9031	0	261.786	0	0	0	3.84556	394.839	3.95244	13.2082	9.57074	11.8574	51.6142	364.739	3.67064	10.3609	83.0287	10.924	49.9695
CAJ00301	85.2911	0	51.9783	2.40967	6.37601	101.566	15.3146	10.2428	2.15816	142.462	21.4609	3.08345	111.855	100.441	108.926	3.35524	23.4309	4.02531	144.811	602.11	14.9864	56.4877	88.2532	2.07394	24.6193	118.202	134.275	0.431932	8.4953	50.0247	116.786	845.997	141.801	0	0	0	9.61389	829.757	11.8573	42.0262	0	8.89306	51.6142	2154.82	0	50.8625	58.1201	18.2066	215.493
CAJ21496	6.31786	0	0	0	0	5.25339	0	3.41427	2.15816	26.1999	12.8765	0	0	11.1601	8.22083	3.35524	0	0	6.69648	20.8652	3.74661	0	10.5904	2.07394	0	0	6.71375	0	0	1.72499	4.99086	0	14.5437	0	0	0	1.92278	35.6246	0	1.20075	0	0	7.94065	67.2329	0	1.8838	1.38381	0	3.12309
CAJ29561	0	0	0	0	0	0	0	0	0	0	0	0	0	0	4.75825	0	0	0	0	0	0	0	0	0	0	0	0	0	0	0	0	0	0	0	0	0	0	0	0	0	0	3.43156	0	0	0	0	0	0	0
CAJ31068	106.24	0	0	0	47.1758	358.071	0	0	2.90329	35.2457	0	0	0	0	0	9.02737	0	0	3.3782	4.00988	15.1205	16.8868	118.724	0	0	0	0	0	114.284	6.96169	0	0	0	0	0	0	7.75993	0	0	48.4597	0	0	400.585	2.26115	0	0	7.44636	0	0
CAJ43792	16.5455	0	0	0	0	0	0	0	0	0	0	0	0	0	0	0	0	0	0	0	0	0	0	0	0	257.96	0	0	0	18.07	0	0	57.1316	0	0	0	0	0	0	0	0	0	0	3952.84	0	0	3.624	0	0
CAJ45367	4.98409	0	20.5026	60.8308	0	0	0	0	6.81019	12.918	0	14.595	0	4.40202	0	0	0	6.35104	1.3207	0	23.6453	19.8055	0	13.0888	3.53125	0	0	0	8.9358	0	0	0	63.1034	0	0	0	0	0	28.0623	7.57806	7.55025	1.16927	18.7929	13.2598	0	0	17.4668	22.9808	0
CAJ75666	150.451	405.751	189.108	38.2554	531.427	13.9003	27.0146	4.51701	34.2624	246.966	272.566	91.7853	0	155.028	8.157	186.435	0	415.382	9.96674	35.4912	44.6103	49.8214	98.0761	8.23133	124.361	0	319.758	0	213.543	13.6928	11.8851	0	158.738	54.7738	0	0	1060.76	41.2394	368.645	38.1256	189.929	102.947	157.58	13.3422	43.7057	78.5052	32.9536	144.522	0
CAJ75672	0	0	0	0	712.787	0	20.2609	0	17.1312	0	0	12.238	0	0	0	26.6335	0	0	0	0	0	24.9107	0	0	0	0	0	0	0	0	0	0	14.4308	0	0	0	0	0	7.8435	14.2971	0	5.88268	0	0	0	0	0	0	0
CAJ77026	14.367	278.972	19.7	10.9593	31.4149	0	69.6515	23.2924	230.662	904.857	0	101.672	254.36	12.6891	345.845	61.0392	106.565	27.4609	298.848	13.5565	1141.66	0	40.1379	485.766	0	268.793	76.3361	35.36	373.491	317.735	383.607	0	99.2179	196.143	806.969	0	104.939	16.8773	0	27.3053	217.641	136.505	36.1144	30.5778	701.158	355.555	188.809	8.28044	0
CAJ77891	0	85.9552	91.0476	0	0	14.7233	0	177.025	0	6.88393	0	0	0	0	51.8399	28.2105	0	0	24.6327	0	110.254	0	0	95.9059	0	0	0	457.587	119.046	0	41.9626	0	0	58.017	2.56328	0	16.1665	6.24017	0	0	0	3.1155	0	7.06609	0	0	0	0	0
CAJ85716	0	0	0	0	0	0	0	0	0	0	0	0	0	0	0	0	0	0	0	7.41126	55.893	15.6055	1834.44	0	0	0	0	0	0	480.366	0	0	0	0	0	0	109.958	0	0	0	0	1409.61	0	0	0	0	0	0	0
CAL18627	0	0	0	0	1.37459	1.51008	0	0	3.72217	37.4203	0	0	0	0	5.31691	47.7409	0	36.4478	0	1.28522	0	0	0	0	0	0	0	1.30367	0	0.74377	2.58232	0	23.5157	0	8.14993	0	0	1.28003	0	0	0	0.639076	1.7119	0	0	0.406122	0	1.57004	0
CAL26907	56.4631	776.602	38.7111	16.1515	78.3514	164.325	3.80188	320.392	0	450.007	0	296.238	0	18.7009	780.619	194.909	889.963	17.9872	1849.64	0	979.398	0	7.88724	2673.66	4575.5	7152.54	405.008	4217.27	5997.92	1742.04	2192.27	0	1121.06	655.227	4987.4	0	1529.38	265.316	8.83079	32.1935	53.4589	6831.78	319.347	360.519	3624.93	15743.4	411.21	56.9498	2707.39
CAL37101	0	0	0	0	0	0	3.63658	0	0	0	0	0	0	0	0	0	0	0	0	0	0	0	0	0	0	0	0	0	0	0	0	0	0	0	0	0	0	0	0	0	0	0	0	0	0	0	0	0	0
CAL44990	50.1505	243.451	85.958	9.56384	662.175	13.9003	74.2901	0	51.3936	246.966	170.354	30.5951	0	99.6607	8.157	79.9006	0	31.9524	23.2557	70.9824	59.4803	74.7321	0	8.23133	106.595	0	506.284	0	22.4783	0	7.92338	0	43.2923	0	0	0	618.144	0	235.305	9.53141	265.9	11.7654	94.548	33.3555	7.28429	3.73834	38.4459	101.165	12.3954
CAL44999	0	0	0	0	25.306	0	6.75365	0	0	0	0	0	0	0	0	0	0	0	0	0	0	0	0	0	0	0	0	0	0	0	0	0	0	0	0	0	0	0	0	0	0	0	0	0	0	0	0	0	0
CAL64024	195.481	0	0	0	82.915	628.98	0	0	0	59.4772	0	2.07403	0	0	0	4.51369	0	0	3.3782	8.01976	45.3616	50.6605	270.69	0	0	0	0	0	121.903	4.64113	0	0	0	0	0	127.984	2.58664	0	0	71.0742	0	0	491.384	0	0	0	11.1695	0	0
CAL69903	56.8608	20.4463	43.3153	98.7964	23.3787	112.072	1.70162	9.10472	17.2653	63.8622	60.0904	6.1669	0	175.771	57.5458	10.0657	164.016	16.1012	45.2013	116.249	22.4797	43.9348	10.5904	6.22181	47.0004	29.5504	93.9925	0.431932	28.3177	407.097	99.8172	0	418.131	0	0	0	38.4556	394.839	37.5481	39.6247	33.4976	16.3039	115.139	559.714	1.83532	18.838	53.9686	18.2066	62.4619
CAM12479	4817.69	1319.39	3251.88	2654.79	3130.97	526.413	203.541	4042.81	2221.45	2886.5	11153.2	395.521	9858.63	3842.28	873.362	3981.72	1438.23	240.745	396.55	60.9877	1320.87	3971.11	55.5604	9322.41	2610.21	31.0061	4025.92	11.5568	1381.64	610.862	2557.61	0	5791.21	0	0	748.677	2187.98	4543.95	5527.1	1598.81	5513.17	487.552	4030.51	68.7813	37.5518	0	561.916	4430.1	3593.17
CAM88415	0	187.988	0	0	14.6557	0	23.4677	31.3916	158.741	553.29	0	56.7	257.105	6.41302	302.337	84.8346	161.572	37.0096	209.72	0	508.097	0	8.11421	314.626	0	226.411	92.5918	34.7488	260.36	218.074	277.618	0	91.9312	134.816	617.598	0	83.9729	17.0594	4.54246	22.08	76.9962	83.4684	18.2521	3.86348	556.855	298.771	98.604	16.7396	0
CAO72212	7.10759	0	9.74594	0	83.6852	492.506	34.4579	2.5607	0	0	569.786	0	0	0	4.62422	7.5493	0	0	203.406	0	25.2896	56.4877	0	4.66635	0	0	0	0	0	0	29.1965	0	32.7233	0	0	642.175	1077.24	3.33981	8.89298	2.70168	0	0	0	0	0	0	3.11358	360.491	758.912
CAO78565	300.098	1042.76	1022.24	284.341	798.064	294.19	40.839	595.221	1113.61	370.073	2081.7	131.047	0	3518.21	191.134	2576.83	585.772	64.4049	213.45	2238.54	314.715	2002.17	81.1929	1532.64	577.434	0	664.661	9.07058	563.522	193.199	230.578	0	69.0825	51.7522	0	95.137	684.509	181.092	401.172	1173.13	2373.54	201.576	674.955	28.574	9.17661	27.315	207.572	2654.52	337.294
CAO82104	0	0	0	0	0	442.385	0	0	0	0	0	0	0	0	12.2165	0	0	0	7.46346	0	0	0	10.4919	0	0	0	0	0	16.8326	0	5.93332	0	108.063	10.2542	6.64467	0	0	0	0	0	0	4.40517	0	0	0	0	0	0	0
CAO82964	94.7679	81.7853	69.3045	0	23.3787	112.072	1.70162	22.7618	2.15816	139.187	72.9669	1.54173	0	106.021	106.871	3.35524	117.154	28.1771	31.8083	146.056	29.9729	31.382	49.4218	2.07394	44.7623	49.2506	134.275	0.431932	16.9906	79.3494	122.775	0	338.14	0	0	0	69.22	436.401	35.5719	25.2157	0	11.8574	162.783	273.974	0	45.2111	74.7258	3.64132	46.8464
CAP45560	0	0	0	0	14.0009	0	11.2097	0	0	0	0	0	0	0	0	0	0	0	3.67616	0	0	0	0	0	0	0	0	8.53623	0	0	0	0	0	0	156.205	0	0	0	0	0	0	1.62734	0	0	80.6028	0	15.1934	0	0
CAP45902	0	0	0	0	0	0	0	0	0	0	0	0	0	0	162.707	0	0	0	0	0	0	0	0	0	0	0	0	0	0	0	0	0	0	0	0	0	0	0	0	0	0	0	0	0	0	2.66315	0	0	0
CAP58293	9530.97	2960.59	5706.13	5009.97	5403.93	1033.53	457.967	7421.07	4082.84	5669.92	19171.9	803.174	11795.1	8246.64	1348.86	8502.07	3724.64	373.788	698.244	145.432	2995.55	6737.06	44.4483	15834.4	5354.28	15.503	8316.01	21.0743	2504.77	993.67	3311.7	0	13425.1	5.43016	0.319884	1347.62	4666.47	10099.5	11194.2	3265.66	10288.2	851.467	7254.93	105.817	77.9921	10.3771	1119.48	8951.89	7736.86
CAP69686	0	0	0	0	1587.32	5331.16	117.737	143.595	0	19.9941	366.858	0	0	522.355	2969.51	68.2803	95.3651	81.9162	1999.84	0	0	25.5454	43.1035	0	0	6013.6	0	145.913	23.0509	0	1946	0	29.5968	0	0	0	70.4325	0	8.04333	14.6614	97.3838	784.232	145.435	950.907	0	701.546	1441.84	14.8204	0
CAP72501	0	0	0	0	4700.41	18303.2	529.548	472.233	0	47.5617	765.818	0	0	1053.48	8672.75	208.831	0	317.346	7842.61	98.9451	0	78.129	146.477	0	0	25912.6	0	503.619	35.25	7.15758	7633.28	3510.34	211.214	0	2.52999	0	55.848	147.819	8.20002	214.24	198.562	2257.08	1103.78	2824.6	0	2989.82	6746.75	15.1091	0
CAP74085	0	0	0	0	0	0	0	0	0	0	0	0	0	0	343.954	0	0	0	91.694	0	0	0	0	0	0	0	0	0	0	0	30.373	0	0	0	0	0	0	0	0	0	0	205.207	24.1623	0	0	17.1964	0	0	0
CAQ86961	14.367	278.972	9.84999	16.4389	70.0794	15.9284	34.8258	51.7608	176.677	953.265	0	115.695	0	25.3782	350.519	160.228	372.976	82.3827	411.154	0	1047.94	14.2727	1172.03	391.442	0	358.39	106.871	37.3245	334.854	415.802	385.877	0	49.6089	156.914	859.658	432.687	183.643	27.0037	0	109.221	184.995	257.843	18.0572	19.1111	888.968	323.426	116.432	24.8413	0
CAR51973	0	91.5979	0	0	0.649183	0	14.2068	1.39052	2.19736	0	0	0	0	0	3.34806	3.41619	0	0	1.02272	0	0	0	0	30.4071	0	0	0	0.527734	0	0	0.203261	0	0	9.83589	0.0413872	0	7.83082	0	0.402423	0.244512	11.6935	0.75455	38.8074	0	0	0	0.28179	3.70746	0.635965
CAR59960	0	0	0	0	0	0	0	0	0	33.1772	0	0	0	0	0	0	0	0	0	0	0	0	0	0	0	0	0	0	0	0	1.55569	0	0	0	0	0	0	0	0	0	0	0	0	0	0	0	0	0	0
CAR61679	0	0	0	4.04141	0	17.6216	0	1.90876	3.61959	1145.23	0	2.58573	0	0	13.7877	73.1549	0	47.2577	5.61555	0	0	0	0	0	0	16.5203	0	2.17327	0	0	26.7856	0	79.2745	0	12.2715	0	9.67445	0	0	2.01385	8.02585	1.24293	6.65889	0	3.07814	1.57972	0	0	0
CAR63499	0	0	0	0	0	14.7233	0	181.81	0	0	0	0	0	11.7291	17.28	0	0	0	130.201	12.5309	94.5033	0	0	43.5936	0	0	0	221.53	71.4276	7.25176	46.1589	0	0	14.5042	24.7784	0	24.2498	0	0	10.0958	0	9.34649	0	0	0	3.95969	0	0	0
CAR63502	0	0	0	0	0	0	0	0	0	0	0	0	0	0	0	0	0	0	119.241	0	0	0	0	0	0	0	0	8.78996	11.5255	0	0	0	0	0	0	0	0	0	0	39.097	0	6.03255	0	0	0	0	0	0	0
CAR69107	322.211	122.678	168.93	26.5064	59.5095	450.041	10.2097	87.6329	6.47447	466.685	158.81	10.7921	223.709	354.332	468.587	50.3287	117.154	72.4555	118.025	500.764	101.158	219.674	243.579	16.5915	116.382	118.202	416.253	0.431932	107.607	155.249	349.36	0	1159.86	0	0	0	148.054	1064.29	98.8109	82.8516	47.8537	62.2514	377.181	608.458	14.6826	99.8412	157.755	91.0331	206.124
CAS07946	20.3381	142.609	6.97191	337.433	32.4984	118.38	13.6944	174.635	302.213	14.9354	4.60571	257.251	0	11.9753	98.1374	34.2032	138.283	0	53.4432	1.59924	110.558	10.1023	3.78799	71.2138	82.8554	216.678	39.623	6.02529	62.2917	39.7964	136.564	0	103.39	0	107.737	51.0433	5.15808	10.3531	6.36173	3.86538	0	7.15701	27.6923	16.2324	254.051	57.1047	40.8346	0	284.854
CAS10898	0	0	30.4159	146.646	2.48735	32.7904	27.8805	63.9331	2631.84	15.3312	0	0	0	0	38.4843	31.4139	0	0	13.7149	0	8.76954	0	0	9.70875	15.716	69.1674	0	2.02201	0	0	42.0549	0	0	0	34.2522	0	0	10.4231	0	2.81054	0	0	18.5864	3.93423	55.8462	19.842	6.47806	0	58.4808
CAT00058	0	0	0	0	24.6926	13.5633	26.3597	0	0	0	0	1164.28	0	0	0	12.9939	1724.09	0	48.6256	0	0	97.2272	0	1309.18	0	0	442.009	0	0	1229.2	734.473	0	84.4855	400.844	5624.68	0	0	97.7248	0	55.8021	0	459.205	0	0	262.985	579.987	85.746	0	0
CAV31157	233.761	122.678	108.288	12.0483	45.6948	602.389	10.2097	60.3188	6.47447	496.16	154.518	3.08345	223.709	365.492	378.158	3.35524	164.016	32.2024	149.834	581.244	67.439	112.975	194.157	10.3697	91.7628	374.305	349.115	0.431932	110.439	150.074	435.203	845.997	694.461	0	0	0	88.4478	1123.66	79.0487	106.867	23.9268	24.4559	222.338	1593.42	7.34129	144.11	261.54	58.2612	227.986
CAW25151	0	12.4906	3.52817	21.5903	3.8951	10.341	1.03952	9.03835	21.5341	28.6765	36.7091	14.4415	0	1.13628	30.1326	27.3295	23.8565	28.689	17.2158	0.606977	11.444	0	0	10.9804	9.57083	8.02324	2.73428	29.0254	8.07297	5.26896	18.9032	0	18.5098	16.8615	6.66334	38.746	9.78853	11.486	2.41454	3.66768	3.89783	6.94186	8.89337	3.76498	17.5654	9.39827	7.04474	5.19045	40.7017
CAW29378	0	0	0	0	0	0	0	0	0	0	0	0	0	0	0	0	0	0	0	0	0	0	0	0	0	0	0	0	0	0	0	0	0	0	0	0	0	0	0	0	0	0	0	0	0	0	4.2925	0	9.68766
CAW29737	0	0	0	0	0	0	0	0	0	0	0	0	0	0	0	0	0	0	0	0	0	0	0	0	0	0	0	0	0	0	0	0	0	0	0	0	0	0	0	0	0	0	0	0	0	0	0	0	0
CAX16467	0	0	0	0	0	0	6.58992	4.40751	0	0	0	203.003	0	0	0	0	181.483	0	6.48341	0	0	0	0	144.572	0	0	78.0016	0	10.9667	173.691	96.6412	0	0	66.8074	813.084	0	0	17.2456	0	9.30034	0	57.4007	0	0	35.5385	83.8974	21.4365	0	0
CAX85496	451.727	3026.05	1316.78	272.293	1350.65	619.9	78.2747	825.115	1856.02	799.096	5888.86	296.011	111.855	3847.43	330.888	3838.4	702.926	96.6073	323.942	2608.15	576.978	1525.17	45.8916	2967.8	568.481	9.85013	1497.17	25.9159	515.382	262.198	255.532	0	105.442	93.154	0	95.137	1040.22	230.076	741.082	1404.88	5450.54	293.471	1135.51	26.8932	49.5537	131.866	231.097	5156.11	505.941
CAY49038	0	0	0	0	0	0	0	0	0	432.191	59.6239	0	0	0	0	7.76812	0	37.2778	0	0	17.3484	0	0	9.60322	0	22.8052	155.438	0	13.1123	3.99372	0	0	8.41794	103.842	0	0	44.5165	0	82.3568	5.55999	0	0	0	7.78294	50.99	0	0	84.3045	0
CAY49157	7.62439	0	47.0456	22.7792	5.12971	0.35221	0.342253	0.457815	0	0	4.31649	4.0312	0	1.12233	17.3615	0	4.71272	20.2406	0.673442	0	2.2607	1.26239	0	2.50282	10.8038	0	5.40143	0	14.8086	2.08171	0.602297	0	3.65652	4.16363	0	0	5.02755	23.5857	5.16728	0.24151	27.9124	3.27926	0	0	12.5509	8.71456	6.67993	9.52108	0.628158
CAY51926	0	0	0	0	0	0	0	0	0	0	0	0	0	0	1.73714	0.708995	0	0	0.884394	0	0	0	0	1.31473	0	0	0	0	1.19676	0	0.421847	0	1.53661	2.9162	0	0	0	0	0	0	1.01119	0	0	1.06552	0	0	0	1.53889	0
CAZ44321	0	0	0	37.328	57.616	20.345	138.388	52.8901	0	0	16.6224	3200.29	0	10.805	0	0	4174.1	0	152.36	0	14.5096	48.6136	0	4401.42	0	0	1508.03	0	0	3974.84	2064.26	0	366.104	1443.04	16715.1	368.44	0	218.444	7.65335	218.558	0	1366.14	0	0	803.17	1729.02	418.012	0	0
CP000034.1.gene2563.p01	10.4318	225.068	42.9124	559.678	49.1299	191.796	11.2386	304.426	429.992	16.2226	9.44943	442.941	0	26.105	139.133	35.087	167.649	13.2929	84.7702	6.56225	208.271	0	0	370.977	103.474	395.761	33.2565	5.23006	112.217	67.4083	252.166	0	112.065	0	157.28	104.724	10.5827	17.9734	18.4907	15.2002	0	9.38137	48.0748	46.2552	348.498	96.4241	54.0759	2.00414	378.161
CP000034.1.gene2880.p01	18.9779	212.17	21.2911	788.314	84.7356	218.056	24.1631	420.183	584.628	25.9354	2.34419	599.518	61.0898	15.2378	233.471	54.9744	447.89	0	136.235	1.62794	229.177	3.42788	3.85598	211.813	190.687	451.894	88.0018	13.6823	173.217	110.227	351.08	0	236.307	0	211.127	0	21.0027	16.2138	16.1898	25.5759	2.61355	18.6184	58.547	52.3253	547.293	149.182	80.8678	0	540.704
CP000034.1.gene3205.p01	0	0	3.72774	32.1435	2.28635	6.02814	2.19664	10.2842	13.0013	0	0	33.1705	0	0	9.72798	7.21886	40.3295	0	6.8436	2.56524	4.83653	0	0	7.13936	10.5937	12.7156	2.88895	0.743447	4.87407	2.2268	15.0331	0	4.69364	0	10.9321	0	0.827378	2.5549	0.850373	1.03337	0	0.318893	3.41688	3.61632	32.3795	8.91664	2.38183	0	32.253
CP000034.1.gene4157.p01	0	65.9858	0	46.66	6.85904	8.47707	5.4916	29.3834	59.2022	2.64232	0	27.3656	0	0	13.2654	0	113.427	0	16.2085	0	18.137	0	0	3.34658	7.22301	15.8945	21.6671	1.39396	4.56944	13.9175	103.084	0	0	0	14.1024	0	6.20533	0	0	11.6254	0	1.19585	12.8133	2.71224	50.3462	4.55964	8.93187	0	45.3558
CP000647.1.gene3014.p01	0	0	0	0	0	3.82555	0	0	23.5737	1.78864	9.37674	0	0	1.52378	50.5107	76.9641	0	72.5484	24.2297	0	4.09245	0	0	0	0	0	0	73.3654	0	0	11.9934	0	0	18.8431	1.44303	103.919	14.7019	1.62138	0	2.62317	0	12.9519	2.16841	0	0	3.60095	0	7.95489	0
CP000647.1.gene3449.p01	0	0	0	0	0	13.646	0.736679	0	41.1103	3.54457	1.8582	0	0	4.83149	185.959	42.1247	0	237.002	33.7019	0	8.11004	0	0	0	0	0	0	105.839	0	0	41.0529	0	0	19.4176	1.23186	164.749	37.459	3.21309	0	2.07934	8.28686	29.517	6.87544	0	0	4.07773	0	7.88213	0
CP000647.1.gene3710.p01	25.3294	323.687	32.9506	756.018	85.4269	881.713	33.5857	470.319	1395.92	1064.87	2352.65	548.052	0	100.958	2674.72	2180.56	303.493	3097.69	1053.07	66.1862	538.438	9.03294	10.161	199.128	175.779	411.11	86.9612	2804.01	155.449	109.588	1049.71	347.871	461.979	1238.52	300.655	6200.53	750.713	488.596	19.9091	141.705	154.467	624.551	200.808	78.0999	560.349	256.009	100.432	303.952	575.325
CP000647.1.gene4115.p01	0	136.451	14.4535	0	1.77296	847.264	5.678	9.49399	842.56	420.729	4110.47	0	0	125.682	2499.68	2351.12	0	3156.45	1305.78	44.7578	206.279	0	0	0	0	0	0	3572.21	0	11.5119	776.057	0	194.118	1842	54.5942	7142.73	850.114	497.78	0	154.257	103.791	599.672	46.3688	0	3.06206	127.289	13.8526	352.362	0
CP000647.1.gene444.p01	0	43.8797	0	0	0	130.594	1.82592	5.49551	284.844	161.654	82.9027	0.827173	0	23.9506	778.483	619.258	12.5712	954.575	318.863	9.59543	62.3145	0	0	0	0	0	0	877.607	0	0.925497	219.573	0	66.3258	207.322	13.4126	1837.56	250.683	86.0106	0	30.2788	33.377	192.444	10.6509	0	0.984694	27.2889	0.742448	93.7755	0
CP000675.2.gene2298.p01	22.3858	28.9786	34.2034	59.0346	15.7067	0	4.47889	7.37378	1.74786	5.96782	13.9047	21.2266	0	3.95429	26.6317	6.11407	0	136.107	5.93183	0	25.0332	20.3327	28.59	29.8138	4.07839	0	67.9672	0	98.0432	23.4005	13.3387	0	18.4042	129.233	0	0	36.5949	53.7967	19.6063	20.665	96.8901	32.2606	55.4675	8.84829	39.018	37.5694	55.4761	30.2278	17.7054
CP000675.2.gene2723.p01	51.9057	20.7384	34.2686	70.3899	12.9342	0.355229	1.72593	6.46435	8.31815	2.32524	11.3191	26.8965	0	0	18.7611	2.72254	9.50624	90.6384	9.84861	0	23.5608	50.9285	53.7084	15.1457	21.3388	0	40.858	0.175241	72.9544	21.3455	8.9094	0	42.7792	106.383	2.76238	0	34.7144	66.2448	30.0668	29.2296	59.2155	29.165	80.5409	9.54708	35.7416	33.8195	73.2669	42.1041	55.1181
CP001138.1.gene2905.p01	1.72526	44.6673	7.09704	92.1235	2.32152	28.6916	2.78805	50.3473	108.439	12.5205	0	69.8876	0	4.57133	34.7962	9.1624	0	2.19844	17.8294	0	47.0632	0	0	0	14.6683	59.1765	7.33348	0.943606	6.18632	1.88422	41.4318	0	37.7297	0	28.3057	0	3.1504	4.05344	2.15864	0.655793	0	1.61899	2.16841	6.42592	58.1373	11.8317	12.0924	0	61.4048
CP001138.1.gene2906.p01	0	0	0	1.00246	0	0.728498	0	0	1.79565	3.40611	0	0	0	0	0.854998	0	9.74761	0	1.74115	0	0	0	0	0.862789	1.86218	0	0	0.718762	0	1.43524	1.24577	0	3.0252	0	0.338211	0	0	0	0	0.99906	0	0.616609	0	0	2.29057	0.783689	0	0	0
CP001138.1.gene3995.p01	0	0	0	0	0	8.5201	0	1.84579	0	71.7047	0	0	0	0	0	21.7665	0	13.0567	0	0	6.07636	0	0	0	0	0	0	0	0	0	1.61886	0	5.89683	0	3.29627	0	0	2.40737	0	0	0	1.20192	0	0	2.97657	0	0	0	0
CP001138.1.gene4042.p01	0	0	7.00721	7.79635	5.15731	50.9912	0	12.8878	52.3695	90.0662	319.403	17.4586	0	13.5404	76.4693	108.557	37.9046	130.236	25.7285	0	18.1829	0	0	6.7101	14.4826	15.9348	0	78.2596	9.16202	2.79055	35.5248	0	17.6457	78.1393	24.6594	0	21.7736	2.40128	0	1.94248	7.74139	16.7842	6.42288	0	29.6904	4.57119	0	23.5626	10.1046
CP001138.1.gene894.p01	0	0	6.75085	22.5333	8.28104	21.8336	0	23.0588	36.9992	43.3855	20.0685	14.417	0	0	3.20312	26.1463	0	25.0943	7.82753	0	5.83923	0	0	12.9292	0	15.3518	0	9.42455	4.41341	5.37691	26.4467	0	5.66671	10.7544	7.28556	0	5.99344	0	0	1.87141	0	5.77507	6.1879	0	11.4417	5.87193	0	0	9.73491
CP001485.1.gene2821.p01	0	0	0	0	0	5.27817	0	3.43037	6.50501	4.93565	0	2.3235	0	0	6.1947	0	0	6.06644	6.30756	0	0	0	0	3.12558	3.37301	14.8449	0	9.76432	0	0	4.51296	0	0	5.19963	2.75674	0	8.69332	0	0	1.80962	0	3.35063	0	0	8.2979	0	2.08551	5.48775	0
CP001581.1.gene3143.p01	29.3395	0	32.1843	0	329.653	0	0	35.9392	0	3.04174	709.593	0	0	72.5566	0	12.4651	0	0	12.4391	0	0	23.3176	0	19.2623	141.353	0	0	0	5.26017	28.8384	29.6666	0	0	0	0	0	7.14335	0	455.197	160.593	8.8891	6.88307	7.37511	0	6.81843	0	23.1346	13.5279	5.80133
CP001581.1.gene725.p01	12.6953	27.3903	11.6052	0	0	35.1878	0	3.04922	11.5645	0	0	2.06533	0	48.5884	5.5064	4.49476	0	5.39239	1.12134	0	0	8.40802	0	0	2.99823	0	8.99389	0	0	0	0	0	0	55.4628	0	127.448	2.5758	13.9194	0	0	0	0	0	6.75501	0	0	0	4.878	0
CP001918.1.gene1258.p01	1.69484	10.9699	2.32397	90.4992	6.84177	134.352	3.65185	26.2563	84.5269	388.321	564.199	57.0749	0	4.49073	114.677	518.449	50.2849	211.648	51.1977	3.19848	34.1725	0	0	20.0289	15.6104	10.5697	7.20418	100.808	9.11586	5.55298	79.2604	0	212.633	148.087	48.4162	204.173	33.0117	12.7423	3.18087	5.79807	2.56746	29.0256	8.5207	9.01802	45.2959	15.6659	7.42448	15.6293	53.6197
CP001918.1.gene2596.p01	0	0	0	34.4727	5.0675	13.9176	2.70482	7.23621	6.86101	62.4691	0	29.4078	0	4.43487	3.26686	261.333	37.2446	19.1953	6.65275	4.73804	0	0	0	6.59326	14.2304	15.6573	0	1.37316	0	2.74196	9.51988	0	11.559	5.48419	26.1685	0	0	0	3.1413	0	0	1.178	0	2.67176	14.5867	2.99439	0	17.3642	0
CP001918.1.gene2898.p01	0	127.465	0	221.578	41.4052	466.693	15.9123	150.769	248.904	2205.01	287.649	124.947	0	39.1351	323.515	1584.47	0	1204.53	93.9304	18.5824	81.7492	9.78201	0	35.5553	59.2992	46.0554	31.3909	184.452	26.4805	26.8846	242.687	0	425.003	123.675	248.343	1037.92	29.9672	34.7014	6.16002	22.4569	22.3745	41.5805	92.8184	15.7177	105.835	48.4434	36.6643	130.528	141.156
CP001918.1.gene3442.p01	126.62	1734.4	230.149	4284.65	576.025	2746.42	146.723	3224.57	5867.3	2801.73	4005.02	3623.04	0	227.566	3939.83	3634.32	2151.38	4198.77	1763.04	116.699	1718.29	8.77598	19.744	1053.62	959.696	2589.31	560.121	3093.23	1050.59	672.134	3118.45	0	2223.37	1850.87	1535.36	5720.09	855.847	688.375	118.82	242.328	149.435	744.356	464.476	431.655	3200.95	1036.92	494.048	473.507	2992.76
CP001918.1.gene721.p01	0	0	0	0	0	0	0	0	0	35.4697	0	0	0	20.1449	0	12.113	0	72.6602	0	0	0	0	0	0	0	0	0	0	0	0	0	0	0	0	35.9536	0	0	0	0	0	0	0	0	0	0	0	0	0	0
CP003583.1.gene510.p01	2610.43	57.1781	454.242	0	0	10188.3	45473.1	1.59133	0	109.902	3504.89	0	59745	0	528.759	14.0744	0	0	791.203	20313.9	0	6099.31	4555.93	0	9.38833	5729.54	0	0	3900.12	1082.97	1868.83	0	1026.95	4.82417	0	133.025	467.803	13270.8	0	228.337	26.7646	6.21736	88.8241	5668.71	821.196	590.02	166.403	20.3659	48.0355
CP004022.1.gene1136.p01	0	0	0	0	0	0	0	0	0	0	0	0	0	0	39.3983	0	0	0	45.4649	0	0	0	0	0	0	0	0	0	0	0	0	0	0	165.348	0	0	0	0	0	0	0	0	0	0	0	0	0	0	0
CP004022.1.gene1280.p01	0	0	0	0	5.1704	8.5201	0	0	0	233.704	0	0	0	0	683.304	5.44163	0	6.52835	499.585	0	42.5345	0	0	0	0	0	0	0	0	0	27.5207	0	212.286	0	3.29627	0	0	0	0	1.94741	0	0	0	0	0	0	2.2443	53.1504	0
CP004022.1.gene1427.p01	0	0	0	0	1.48588	19.5881	0	0	0	718.941	0	0	0	0	712.676	9.38293	0	5.62838	617.981	0	31.4322	0	0	0	0	0	0	0.603949	0	0	117.238	0	574.483	1370.06	2.27349	0	0	0	0	13.4316	0	0	0	0	0	0	7.73965	117.104	0
CP004022.1.gene2485.p01	0	0	1.95884	0	0.48057	0	0	0	0	56.2797	0	0	0	0	52.9772	0	0	0	71.5447	0	1.69433	0	0	0	0	0	0	0	0	0	3.15982	0	59.1937	115.459	0	0	0	0	0	0.543014	0	0	0	0	0	0	2.5032	1.64671	0
CP004022.1.gene2534.p01	0	0	0	0	5.11843	0	0	0	0	0	0	0	0	0	125.388	0	0	0	114.233	0	12.0306	0	0	0	0	0	0	0	0	0	0	0	0	337.898	0	0	0	0	0	0	0	0	0	0	0	0	2.22175	0	0
CP004022.1.gene3225.p01	0	0	0	0	0	0	2.75974	0	0	387.736	0	0	0	0	936.627	10.8833	0	0	790.104	0	78.9926	0	0	0	0	0	0	0	0	0	82.562	0	324.326	2081.54	0	0	0	0	0	3.89481	0	0	0	0	0	0	26.9316	271.657	0
CP004022.1.gene546.p01	0	0	0	0	0	0.738596	0	0	0	0	0	0	0	0	4.33425	0	0	0	3.53057	0	0	0	0	0	0	0	2.83174	0	0	0	0	0	0	14.5521	0	0	0	0	0	0	0	0	0	0	0	0	0	0	0
CP004022.1.gene547.p01	0	0	0	0	0	0	0	0	0	0	0	0	0	0	16.7938	0	0	0	5.92793	0	2.04099	0	0	0	0	0	0	0	0	0	0	0	0	24.4334	0	0	0	0	0	0	0	0	0	0	0	0	0.753841	0	0
CP004022.1.gene757.p01	0	0	0	0	0	0	0	0	0	4.72609	0	0	0	0	4.74536	0	0	0	18.8441	0	0	0	0	0	0	0	0	0	0	0	0.576181	0	4.19756	9.95774	0	0	0	0	0	0	0	0	0	0	0	0	0	0	0
CP004067.1.gene46.p01	0	0	108.543	0	2.2191	0	0	30.8958	85.6281	41.0336	0	0	0	2155.7	309.006	0	0	0	8.73989	6.22449	0	3132.48	0	21.6543	23.3686	0	0	0	733.261	1919.96	0	0	0	0	0	0	0	0	0	12.5372	0	0	24.8729	0	3.83258	9.83452	0	30.4158	13.0435
D16171.1.gene1.p01	0	0	0	0	0	5.10946	0	0	0	0	0	0	0	8.14073	0	0	0	0	0	0	0	18.3133	0	0	0	0	0	0	0	0	20.3873	0	0	0	0	0	0	0	0	3.50355	13.9628	2.16235	0	0	16.0653	24.7345	0	0	0
D37826.1.gene1.p01	0	0	0	0	1.81563	5.98381	0	5.83347	0	2.79775	0	2.63412	0	0	7.02287	0	0	0	7.15082	0	12.8026	0	0	3.54343	0	16.8295	22.9416	0	0	14.7362	13.6435	0	0	0	5.90332	0	0	0	0	4.10309	0	6.33095	0	0	15.6787	6.43714	4.72864	6.2214	0
D89862.1.gene1.p01	6.98463	858.957	268.165	0	70.4891	0	195.646	0	0	0	0	0	0	0	45.4421	0	0	0	510.821	0	16.5681	27.7552	0	0	0	0	0	2314.05	0	38.1407	13.2422	0	0	533.997	737.445	0	1011.83	26.2562	52.4348	29.2044	0	68.8212	0	0	2378.01	276.986	437.538	0	0
DQ018711.1.gene4.p01	0	0	0	0	0	3.47507	0	0	0	0	8.51769	0	0	0	0	0	0	0	0	0	0	0	0	0	4.44148	0	0	0	0	0	0	0	0	0	0	0	0	0	0	0	0	0	0	0	0	0	0	0	0
DQ018711.1.gene5.p01	11.77	0	16.139	0	0	0	0	0	0	30.506	0	0	833.529	0	0	0	0	0	0	0	0	0	0	0	0	0	0	0	0	3.21361	3.71914	0	6.77362	0	0	0	0	11.0613	7.36329	0	0	0	14.7932	0	0	0	0	0	0
DQ018711.1.gene6.p01	0	0	0	0	0	0	0	0	0	0	0	0	0	0	0	0	0	0	2.75712	0	0	0	0	0	0	0	0	0	0	0	0	0	0	0	0	0	0	0	0	0	0	0	0	0	0	0	0	0	0
DQ061159.1.gene1.p01	0	0	9.5115	0	2.33349	0	0	12.4955	0	3.59573	0	0	0	0	94.7726	0	0	0	62.4947	0	41.1355	0	0	50.0952	0	0	14.7426	0	118.146	11.3636	6.57559	0	39.9201	0	20.0835	0	8.44437	0	0	0	0	14.646	0	0	0	0	0	7.99589	0
DQ072853.1.gene1.p01	0	0	0	0	0	0	0	0	0	0	0	0	0	0	0	0	0	0	3.74043	0	0	0	0	0	0	0	0	0.965051	0	0	0	0	0	0	0	0	0	0	0	0	0	9.93473	0	0	0	2.10445	0	0	0
DQ105529.2.gene1.p01	14.1158	0	0	0	0	3.91249	0	7.62839	0	3.65859	0	10.3339	0	0	9.18376	0	0	0	46.7554	0	33.4837	0	0	50.9709	75.0082	154.055	15.0003	86.8546	151.846	26.9786	28.9924	0	24.3708	15.4171	70.8399	0	47.256	6.6329	0	5.36558	0	144.054	0	11.2662	82.0119	239.907	6.18361	0	62.8004
DQ143913.1.gene6.p01	0	0	0	0	0	0	0	0	0	0	0	0	0	0	0	0	0	0	3.87595	0	0	0	0	0	0	0	0	1.00002	6.55616	0	0	0	0	0	2.82333	0	0	0	0	2.77999	0	0	0	3.89147	0	2.1807	0	0	0
DQ174305.1.gene1.p01	0	0	0	0	0	0	0	0	0	0	0	0	0	0	0	0	0	0	0	0	0	0	0	0	0	0	0	8.68546	0	0	0	0	0	0	0	0	0	0	0	0	0	0	0	0	0	0	0	0	0
DQ174308.1.gene1.p01	0	0	0	0	0	0	0	0	4.8219	0	0	0	0	0	0	0	0	0	0	0	0	0	0	0	0	0	0	2.89515	0	0	0	0	0	0	0	0	0	0	0	0	0	0	0	0	0	2.10445	0	0	0
DQ211987.1.gene1.p01	0	0	19.023	0	0	0	0	0	0	0	0	0	0	0	4.51298	0	0	0	62.4947	0	0	0	0	0	0	0	0	336.707	0	0	0	0	0	90.9132	0	0	160.443	0	0	0	0	1.62734	0	0	0	12.4098	3.03868	0	0
DQ212986.1.gene3.p01	0	348.405	36.9046	102.652	3965.63	59.6785	86.987	145.448	1121.64	125.563	255.985	131.355	953.001	546.731	17.5104	400.213	199.631	0	1675.96	25.3959	63.8422	0	30.0767	35.3399	305.1	0	3489.27	0	434.28	29.3938	0	0	0	0	0	810.567	933.778	0	319.91	225.068	6360.33	0	2706.17	0	15.6369	0	0	5956.62	1436.87
DQ212986.1.gene8.p01	34.703	37.4361	95.1695	0	70.0448	25.6498	0	72.9323	146.204	8.99448	23.5762	5.64563	0	51.0837	0	221.158	85.8013	0	13.7935	0	0	80.4423	0	102.526	114.74	0	184.388	0	46.6633	350.578	12.7932	0	19.9715	0	0	0	264.038	2.71778	68.7486	109.925	438.087	10.8551	14.5389	0	0	0	10.1347	193.345	51.4639
DQ223685.1.gene1.p01	0	0	0	0	4.66698	15.3811	0	69.9749	0	0	9.42508	0	0	0	90.2596	0	0	0	90.066	0	82.2709	0	0	72.8657	0	21.6297	0	0	373.093	60.6058	10.9593	0	71.8563	0	77.2098	0	25.3331	13.0379	0	2.6367	0	22.7827	0	0	28.211	0	0	0	0
DQ268764.2.gene6.p01	20.8099	0	0	0	28.0019	46.1432	0	384.862	0	0	9.42508	0	0	0	171.493	0	0	0	181.97	0	353.765	0	0	496.397	0	64.889	0	0	1560.77	219.696	37.2617	0	327.345	0	312.409	0	143.554	35.8542	0	15.8202	0	76.4849	8.71834	0	229.718	0	3.03868	0	0
DQ279850.1.gene1.p1	0	0	0	0	0	0	0	0	0	0	0	0	0	0	0	0	0	0	5.61064	0	0	0	0	18.5349	45.0049	0	15.0003	16.4059	25.3077	23.1245	33.4527	0	8.12361	0	17.71	0	4.296	0	0	0	0	41.3947	0	0	24.6036	75.7602	3.0918	0	6.97782
DQ286729.1.gene1.p1	14.1158	0	9.67779	0	2.37428	23.475	0	35.5991	0	36.5859	0	27.557	0	0	78.0619	0	157.052	0	158.968	0	33.4837	0	0	139.012	300.033	682.242	30.0006	278.9	569.423	104.06	169.494	0	97.4833	92.5026	348.296	0	141.768	19.8987	4.4154	5.36558	0	506.671	35.483	26.2878	323.947	974.361	40.1934	8.13568	230.268
DQ294299.gene.p01	300.098	1185.89	1186.84	284.341	868.201	364.235	42.5406	621.397	1139.51	553.472	3772.82	157.256	111.855	4187.81	213.742	2583.54	1218.41	100.633	233.54	1704.98	412.127	1926.86	49.4218	1196.66	449.861	0	819.078	7.77478	778.736	144.899	229.58	845.997	87.2621	24.151	0.203244	95.137	721.042	160.311	407.101	1105.89	2756.37	266.051	694.807	18.4891	23.8592	31.0826	170.209	2985.88	262.34
DQ303918.1.gene1.p01	0	196.963	0	0	0	0	0	0	0	0	0	0	0	0	369.565	0	0	0	564.448	0	12.0306	0	0	0	0	0	0	0	0	0	41.6674	0	0	0	379.83	0	154.354	57.1963	0	0	0	1296.92	0	5.39722	0	124.004	4.4435	0	0
DQ309276.1.gene1.p01	0	0	0	0	0	0	3.96839	0	0	0	0	0	0	0	0	0	0	0	0	0	0	0	0	0	0	22.9716	0	0	0	0	0	0	0	0	0	0	0	0	0	0	0	0	0	0	0	0	0	0	0
DQ351241.gene.p01	0	0	0	0	0	0	0	0	0	0	0	0	0	0	87.1644	0	0	0	0	0	0	0	0	0	0	0	0	0	0	0	0	0	0	0	0	0	0	0	0	0	0	0	0	0	0	42.6105	0	0	0
DQ369751.1.gene1.p01	7.05789	0	0	0	0	3.91249	0	2.5428	0	0	0	3.44462	0	0	18.3675	0	0	0	13.0915	0	8.37092	0	0	23.1686	40.0044	154.055	15.0003	34.7419	25.3077	23.1245	42.3735	0	16.2472	0	14.5313	0	8.592	3.31645	0	0	0	57.9526	26.6123	0	32.8048	921.749	0	0	27.9113
DQ388882.1.gene1.p01	0	0	0	0	0	0	0	0	0	0	0	0	0	0	0	0	0	0	0	0	0	0	0	0	0	0	0	3.86021	0	0	0	0	0	0	3.63281	0	0	0	0	0	0	3.31158	0	0	0	10.5223	0	0	6.97782
DQ393783.1.gene4.p01	0	0	31.5724	5.85467	2.58192	4.25465	0	353.942	0	0	0	146.089	0	20.3363	0	0	170.787	0	211.512	0	427.84	0	0	5.03895	0	0	130.497	8.39558	13.7604	113.161	186.742	0	35.3362	0	136.293	0	32.7019	3.60648	14.4046	23.3393	34.8804	1624.13	0	24.503	0	226.561	178.196	26.5415	0
DQ408762.1.gene1.p1	0	0	0	0	0	0	0	14.9946	0	0	0	0	0	0	27.0779	0	0	0	9.1904	0	0	0	0	18.2164	0	0	0	0	68.4003	3.78786	4.38373	0	31.9361	0	12.4964	0	0	0	0	0	0	3.25468	0	0	16.1206	0	0	15.9918	0
DQ449578.gene.p01	9.25944	0	12.6965	0	0	25.6645	0	43.3675	0	0	0	18.0764	0	8.17807	0	9.83487	0	0	36.8038	8.73712	32.9461	0	0	0	0	0	0	91.1575	16.6009	0	26.3325	0	0	0	0.595748	0	16.9081	0	0	3.51963	0	0	0	0	0	0	0	0	0
DQ464881.1.gene2.p01	0	144.633	122.561	0	10.0228	61.9358	12.0369	24.1519	76.3319	517.387	0	32.7176	263.746	13.1573	285.916	87.0259	276.242	199.319	1040.16	0	494.718	14.7993	1623.14	244.51	0	162.582	79.1529	942.083	333.856	972.11	400.116	0	51.4395	545.06	436.584	224.327	471.514	1092.01	32.6185	76.4447	101.552	342.498	18.7235	420.107	787.617	355.349	264.298	0	0
DQ464881.1.gene4.p01	284.827	6572.67	390.555	179.483	1412.25	89.2432	2294.75	1525.86	5871.59	28335.1	50.4791	2568.68	3069.48	809.378	10369.2	3433.03	6889.11	1388.66	11098	105.167	28376.5	221.445	46568.1	12602	8.77396	9499.27	5053.35	988.876	10779.3	9244.17	12576.6	0	1083.28	5017.93	22068.9	3356.64	3927.18	744.839	154.945	2791.39	4915.07	7925.52	778.232	777.53	21764.6	11033.1	3612.97	1084.89	24.4866
DQ677333.1.gene1.p01	77.9366	50.4448	117.553	0	2.6218	4.32036	0	1097.88	0	4.03999	0	483.072	0	61.9513	0	33.112	346.849	0	644.336	7.35403	1026.04	0	0	25.5839	0	0	231.897	0	27.9459	344.725	418.654	0	80.7342	8.51214	540.553	0	90.133	7.32437	43.8812	62.2118	82.6446	5276.76	0	49.7628	4.52807	736.655	488.218	107.806	0
DQ834728.1.gene1.p1	0	0	0	0	0	0	0	0	0	0	0	0	0	0	0	0	0	0	0	0	0	0	0	4.63372	10.0011	22.0078	0	13.5107	6.32692	3.85408	8.92073	0	8.12361	0	9.08203	0	0	0	0	2.68279	0	14.9021	0	0	4.1006	16.8356	3.0918	0	0
DQ834729.1.gene1.p1	0	0	0	0	0	0	0	0	0	0	0	0	0	0	0	0	0	0	3.74043	0	0	0	0	0	5.00055	0	0	0.965051	0	3.85408	0	0	0	0	4.08691	0	0	0	0	0	0	1.65579	0	0	0	4.2089	0	0	0
DQ836922.1.gene1.p01	0	0	0	0	0	0	0	0	0	0	0	0	0	0	22.9594	14.993	0	0	1.87021	0	0	0	0	0	0	0	0	166.954	0	0	4.46036	0	0	0	0.454102	0	21.48	0	0	0	0	9.93473	0	0	0	31.5668	0	0	0
EEB58431	0	0	0	0	0	0	0	0	0	0	0	0.308925	0	0	0	0	0	0	0.167727	0	0	0	0	0	0	0	0	0	0	0	0	0	0	0	0	0	0	0	0	0	0.958874	0	0	0	0	0	0.554566	0	0
EF136376.1.gene1.p01	0	45.6825	0	0	0	0	0	48.3131	0	10.9758	0	0	0	0	4.59188	0	52.3508	0	9.35107	0	0	0	0	37.0698	100.011	88.0312	0	67.5536	82.25	46.249	46.8338	0	24.3708	0	40.8691	0	12.888	0	0	2.68279	0	185.448	0	7.51081	73.8107	321.981	15.459	0	90.7117
EF210159.1.gene1.p01	0	0	0	0	0	0	0	32.4884	0	0	0	0	0	0	4.51298	0	0	0	16.5427	0	32.9084	0	0	36.4328	0	0	0	0	143.019	22.7272	2.19186	0	55.8882	0	62.0356	0	21.1109	0	0	0	0	6.50935	0	0	12.0904	0	0	0	0
EF219142.1.gene1.p01	0	0	0	0	4.66698	0	0	17.4937	0	0	0	0	0	0	0	0	0	0	0	0	32.9084	0	0	18.2164	0	0	0	0	68.4003	7.57572	0	0	0	0	12.0501	0	0	0	0	0	0	0	0	0	0	0	0	0	0
EF394371.1.gene1.p01	0	0	0	0	0	0	0	0	0	0	0	0	0	0	0	0	0	0	0	0	0	0	0	0	0	0	0	0	0	0	1.6741	0	0	0	64.7661	0	0	0	0	0	0	0	0	0	0	0	0	0	0
EF417572.2.gene1.p01	0	0	0	0	0	11.7477	0	0	0	5.49269	0	0	0	0	0	5.6273	0	6.7511	0	0	0	0	0	0	0	0	0	0	0	0	0	0	0	0	0	0	0	0	0	0	0	0	0	0	0	0	0	0	0
EF418608.1.gene1.p01	0	0	0	0	0	0	0	0	0	0	0	0	0	0	0	0	0	0	14.7046	0	0	0	0	0	0	0	0	84.4138	0	0	0	0	0	22.7283	0.446299	0	33.7775	0	0	0	0	1.62734	0	0	0	0	0	0	0
EF426798.1.gene1.p1	0	0	0	0	2.33349	7.69053	0	117.458	0	0	0	0	0	0	45.1298	0	0	0	53.3043	0	49.3626	0	0	109.299	0	64.889	0	0	416.62	60.6058	4.38373	0	103.792	0	73.1931	0	12.6666	6.51894	0	0	0	17.9007	0	0	44.3315	0	0	0	0
EF468463.1.gene1.p01	7.05789	0	9.67779	0	4.74857	3.91249	0	12.714	0	21.9516	0	20.6677	0	0	50.5107	37.4825	0	0	136.526	0	108.822	0	0	157.547	275.03	440.156	0	257.669	322.673	107.914	113.739	0	89.3597	38.5427	291.533	0	90.216	9.94936	0	2.68279	0	443.751	8.87076	11.2662	213.231	732.349	21.6426	8.13568	188.401
EF581888.1.gene1.p01	0	0	0	0	0	0	0	0	0	0	0	0	0	0	0	0	0	0	0	0	0	0	0	0	0	0	0	1.89694	0	0	0	0	0	7.5761	0	0	0	0	0	0	0	0	0	0	12.0904	0	0	0	0
EF685372.2.gene1.p1	0	0	0	0	0	0	0	0	0	0	0	0	0	0	0	0	0	0	0	0	0	0	0	0	0	0	0	0	0	0	0	0	0	0	0	0	0	0	0	0	0	0	0	0	0	0	0	0	0
EU085533.1.gene1.p01	0	683.644	0	0	0	0	0	0	0	0	15.9459	0	0	0	832.251	0	0	0	992.019	0	13.9191	0	0	0	0	0	0	0	0	0	48.2082	0	0	0	818.502	0	185.727	66.1748	0	4.46092	0	10109.9	0	12.4889	0	185.461	0	0	0
EU136031.3.gene1.p3	0	0	0	0	0	0	0	0	0	0	0	0	0	0	0	0	0	0	7.35232	0	0	0	0	0	0	0	0	17.0725	0	0	0	0	0	7.5761	2.6778	0	12.6666	0	0	0	0	0	0	0	12.0904	0	3.03868	0	0
EU177100.1.gene1.p01	0	0	0	0	0	0	0	7.49731	0	0	0	0	0	0	18.0519	0	0	0	14.7046	0	24.6813	0	0	0	0	21.6297	0	0.94847	55.9639	15.1514	6.57559	0	0	0	5.80189	0	4.22218	0	0	0	0	4.88201	0	0	12.0904	2.06829	0	0	0
EU202673.2.gene1.p2	0	0	0	0	0	0	0	4.99821	0	0	0	0	0	0	0	0	0	0	0	0	0	0	0	0	0	0	0	0	0	0	0	0	0	0	0	0	0	0	0	0	0	0	0	0	0	0	0	0	0
EU220745.1.gene1.p01	0	0	0	0	0	0	4.15014	0	0	0	0	0	0	0	0	0	0	0	0	0	0	0	0	5.05819	0	144.143	0	0	0	0	0	0	0	0	0	0	0	0	0	0	0	0	0	0	0	0	0	0	0
EU274580.1.gene1.p1	0	0	0	0	0	0	0	0	0	0	0	0	0	0	0	0	0	0	7.48086	0	0	0	0	9.26744	5.00055	0	0	9.65051	0	7.70816	2.23018	0	8.12361	0	7.26563	0	8.592	0	0	0	0	24.8368	0	3.75541	8.20119	27.3579	3.0918	0	6.97782
EU342351.1.gene1.p01	0	0	0	0	0	3.91249	0	0	0	0	0	0	0	0	4.59188	0	0	8.9936	3.74043	0	0	0	0	0	0	0	0	32.8117	0	0	6.69055	0	0	7.70855	0.454102	0	0	0	0	0	0	9.93473	0	0	0	6.31335	0	0	0
EU402393.1.gene1.p1	0	0	0	0	0	3.84527	0	37.4866	0	3.59573	18.8502	0	0	0	36.1038	0	0	0	16.5427	0	65.8167	0	0	132.069	0	21.6297	0	0	236.292	68.1815	0	0	39.9201	0	61.5893	0	4.22218	3.25947	0	0	0	3.25468	0	0	44.3315	0	0	0	0
EU477409.1.gene1.p1	0	0	0	0	0	102.658	9.97557	0	430.166	19.1992	0	0	0	16.3561	927.728	1062.17	0	1958.62	500.531	0	197.677	0	0	0	0	0	0	6079.7	0	10.1125	251.622	0	0	869.722	11.915	1115.46	1172.3	43.5094	0	28.157	28.0537	712.505	46.5511	0	0	1408.05	0	106.734	0
EU515250.1.gene1.p01	0	0	0	0	0	0	0	0	0	0	0	0	0	0	0	0	0	0	0	0	0	0	0	0	0	0	0	0	0	0	13.3928	0	24.3921	0	92.036	0	0	0	0	0	0	0	0	0	0	0	0	0	0
EU515251.1.gene1.p01	0	0	0	0	0	70.4865	0	0	0	0	273.55	0	0	0	0	0	0	0	0	0	0	0	0	0	0	0	0	0	0	0	0	0	6.09804	133.089	1.3635	0	0	0	0	0	0	0	0	0	0	0	0	6.1071	0
EU545409.1.gene1.p1	0	0	57.069	0	4.66698	0	7.47311	0	0	0	0	0	0	0	13.5389	0	0	0	93.7421	0	0	0	0	0	0	0	0	513.122	0	11.3636	0	0	0	90.9132	38.3817	0	219.554	0	4.33953	0	10.5081	6.50935	0	0	181.356	28.9561	24.3094	0	0
EU675686.2.gene5.p01	0	3394.16	0	0	0	0	0	2.58804	0	0	0	0	0	12.6891	51.4094	0	0	0	5442.09	0	0	0	0	0	0	0	0	0	0	203.978	297.352	0	33.0726	0	4556.19	0	1744.6	567.078	0	0	0	8.42625	0	0	0	989.556	40.9086	24.8413	0
EU675686.2.gene7.p01	183.505	3671.21	205.873	0	3153.91	7860.55	458.299	234.399	34.1916	51.8855	90.6677	0	0	117.872	260.485	0	0	212.576	19282.3	0	98.9291	99.4369	55.9277	109.524	0	14929.3	0	7976.76	119.636	4381.74	384.808	8935.4	19.2013	2350.41	35057.1	502.418	2690.86	1003.38	323.528	1046.29	126.357	4031.09	838.69	2227.98	1182.46	12047.4	6204.4	557.664	0
EU886977.1.gene2.p01	0	0	0	0	0	5.95198	0	0	0	5.56573	0	0	0	18.9662	0	0	0	0	0	0	0	0	0	0	15.2144	0	0	0	0	0	0	0	49.433	0	0	0	0	10.0905	0	0	0	2.51891	26.9898	0	0	0	0	0	0
FJ194944.1.gene1.p01	0	0	0	0	0	3.91249	0	0	19.2876	0	0	0	0	0	18.3675	29.986	0	521.629	5.61064	0	16.7418	0	0	0	0	0	0	155.373	0	0	8.92073	0	0	7.70855	0.454102	0	42.96	0	0	0	0	13.2463	0	0	0	23.149	0	8.13568	0
FJ214366.1.gene1.p1	0	0	0	0	0	0	0	0	0	0	0	0	0	0	0	0	0	0	1.83808	0	0	0	0	0	0	0	0	4.74235	0	0	0	0	0	0	0.892598	0	0	0	0	0	0	0	0	0	0	0	0	0	0
FJ214367.1.gene1.p1	0	0	0	0	0	0	0	0	0	0	0	0	0	0	0	0	0	0	9.1904	0	0	0	0	0	0	0	0	41.7327	0	0	2.19186	0	0	0	3.57039	0	12.6666	0	0	0	0	1.62734	0	0	52.3918	0	3.03868	0	0
FJ214368.1.gene1.p1	0	44.8976	19.023	0	4.66698	0	3.73656	0	0	0	0	0	0	0	4.51298	0	0	0	33.0855	0	0	0	0	0	0	0	0	176.415	0	3.78786	0	0	0	7.5761	36.1502	208.909	67.555	0	0	2.6367	0	1.62734	0	0	145.085	12.4098	30.3868	0	0
FJ214369.1.gene1.p1	0	44.8976	9.5115	0	2.33349	0	3.73656	0	0	0	0	0	0	0	4.51298	0	0	0	12.8666	0	0	0	0	0	0	0	0	56.9082	0	0	0	0	0	7.5761	13.8353	0	37.9997	0	0	0	0	3.25468	0	0	72.5425	6.20488	15.1934	0	0
FJ349556.1.gene4.p01	34.6533	0	106.913	0	17.4861	62.432	4.66669	9.3636	23.6749	17.9632	105.941	0	67794	99.4706	5.63638	55.2103	0	0	9.18251	0	0	172.13	58.088	51.1897	0	0	18.4124	0	147.556	203.423	60.2245	0	59.8288	28.386	0	0	84.3712	8.14168	48.7778	125.136	131.238	38.6161	87.1086	0	0	0	0	49.9314	17.1301
FJ349556.1.gene5.p01	0	0	8.49033	0	0	3.43243	0	0	0	0	0	0	65116.9	0	0	0	0	7.89009	0	0	0	0	0	0	8.77396	0	0	0	0	0	0	0	0	0	0	0	0	0	3.87363	0	0	0	0	0	0	0	2.71244	0	0
FJ349556.1.gene6.p01	0	0	0	0	0	0	0	0	0	0	0	0	50220.1	5.19772	0	0	0	0	0	0	0	0	0	0	0	0	0	0	0	0	3.71914	0	0	0	0	0	0	0	99.4044	0	0	0	0	0	0	0	0	0	0
FJ360626.1.gene1.p01	0	0	0	0	0	0	0	0	0	0	0	0	0	0	0	0	0	0	0	0	0	0	0	0	0	0	0	0	0	0	1.6741	0	0	0	2.04525	0	0	0	0	0	0	0	0	0	0	0	0	0	0
FJ360884.1.gene1.p01	0	137.047	9.67779	0	7.12285	35.2124	0	35.5991	0	32.9273	0	24.1124	0	0	27.5513	22.4895	157.052	0	166.449	0	0	0	0	273.39	435.048	352.125	75.0015	413.042	550.442	173.434	202.947	0	64.9889	84.794	484.072	212.561	146.064	39.7974	0	0	0	551.377	35.483	15.0216	328.048	1199.54	46.377	16.2714	230.268
FJ381668.1.gene1.p01	122.802	347.743	178.91	146.367	25.8192	17.0186	28.9405	1966.03	10.4872	3.97854	31.2855	1715.61	0	237.257	69.9083	48.9126	1537.08	0	1269.07	0	2630.76	60.9981	0	1783.79	0	0	864.542	1982.41	0	2313.5	1690.38	2055.48	203.183	829.885	11947.3	0	611.992	137.046	28.8092	163.375	69.7609	6561.35	0	93.928	303.226	1169.42	769.941	106.166	0
FJ437066.1.gene1.p1	0	0	0	0	1.80118	0	0	0	0	0	0	2.61316	0	0	3.48349	0	0	0	0	0	0	0	0	0	0	0	0	0	0	2.92379	6.76745	0	30.8137	0	103.003	0	0	0	0	0	0	0	0	0	0	0	0	0	0
FJ460181.2.gene2.p01	0	0	0	0	0	0	0	0	0	0	0	0	0	0	0	0	0	0	5.09411	0	0	0	0	0	0	0	0	0	0	62.9867	0	0	0	0	0	0	0	0	0	0	14.5612	0	0	0	0	0	0	0	0
FJ460181.2.gene3.p01	61.401	347.743	73.6689	11.7093	5.16384	0	0	1686.75	0	3.97854	20.857	633.051	543.537	94.9029	9.9869	48.9126	512.361	0	785.035	0	1365.45	0	0	125.974	0	0	293.618	135.379	6.88022	590.949	790.621	0	35.3362	159.271	1657.73	0	158.838	28.8519	91.2292	84.6048	104.641	4562.7	0	69.425	26.7552	798.683	537.95	97.3188	0
FJ503047.1.gene1.p01	0	75.9604	0	0	0	0	0	0	0	0	0	0	0	0	160.342	0	0	0	211.465	0	27.8382	0	0	0	0	0	0	0	0	0	14.8333	0	13.5079	0	195.565	0	35.7167	33.0874	0	0	0	2004.35	0	18.7334	0	59.4874	5.14102	0	0
FJ755840.1.gene1.p01	0	0	0	0	0	0	0	2.5428	0	0	0	0	0	0	4.59188	37.4825	52.3508	0	0	0	0	0	0	0	0	0	0	0	0	0	4.46036	0	0	0	5.44922	0	0	76.2784	0	0	0	1.65579	0	0	0	0	0	0	0
FJ755841.1.gene1.p01	0	0	0	0	0	7.96422	0	2.58804	0	0	0	0	0	0	0	22.8897	53.2823	0	0	0	0	0	0	0	0	0	0	6.87556	0	0	15.8891	0	0	0	6.00836	0	4.37244	91.1375	0	2.73053	0	6.741	0	0	0	0	0	0	0
FJ790516.1.gene3.p01	0	0	0	0	0	0	0	0	0	0	0	0	0	0	0	0	0	0	26.2395	0	81.3085	0	0	5.00092	0	0	0	0	0	0	9.62765	0	0	0	0	0	0	7.15853	0	0	0	0	0	0	0	0	0	0	0
FJ848783.1.gene3.p01	0	0	52.0272	0	0	0	0	2.73398	0	7.86735	0	0	0	6.70233	0	16.1203	0	0	120.65	0	297.01	0	0	0	0	0	0	0	0	8.28772	67.1402	0	0	0	4.88245	0	23.095	10.6974	0	5.76901	0	0	0	0	0	9.05072	0	0	0
FJ872411.1.gene41.p01	0	0	0	0	0	9.5367	0	2.06602	0	2.97261	7.79175	0	0	5.06483	0	0	0	14.6146	0	0	0	0	0	3.7649	0	0	0	0	0	0	3.62405	0	46.203	0	0	0	0	16.1677	3.58751	2.17977	0	1.34533	14.415	0	0	0	0	0	5.66948
FJ872411.1.gene43.p01	0	0	0	0	0	1.59398	0	0	0	0	0	0	0	0	0	0	0	0	0	0	0	0	0	0	0	0	0	0	0	0	0	0	0	0	0	0	0	0	0	0	0	0	0	0	0	0	0	0	5.68563
FJ873740.1.gene1.p01	0	0	0	0	0	0	0	0	0	0	0	0	0	0	13.7756	0	0	0	1.87021	0	0	0	0	13.9012	15.0016	44.0156	15.0003	12.5457	25.3077	11.5622	0	0	0	7.70855	9.53613	0	0	0	0	0	0	16.5579	0	3.75541	12.3018	46.2979	3.0918	0	6.97782
FM897214.1.orf2.gene.p01	13.457	174.203	110.714	20.5304	0	0	0	0	0	0	146.277	6.56775	0	59.4273	26.2655	0	0	120.035	253.177	0	0	26.7375	0	0	19.0687	0	0	0	24.1267	0	51.0266	0	154.89	0	154.116	0	57.3373	120.144	126.28	30.6911	0	0	0	0	0	52.1623	0	0	13.3044
FN546177.1.gene1.p01	0	0	0	0	0	0	0	0	0	0	0	0	0	0	17.2346	0	0	0	0	0	0	0	0	0	0	0	0	0	0	8.67927	6.6964	0	54.8823	5.78647	485.746	159.56	0	0	0	0	0	0	0	0	0	0	0	0	0
FN594949.1.gene24.p01	2087.94	4634.06	95.1447	57.7417	160.212	839.229	3.39793	73.8602	232.717	557.512	792.811	107.752	223.36	2142.17	309.851	9353.2	865.587	12.057	314.243	57143.8	97.2597	2174.51	176.231	7450.36	165.362	0	489.338	0.431257	890.613	416.795	1892.57	1689.35	5016.99	20.6685	0	94.9883	502.981	108.189	392.653	491.538	879.132	31.0771	1030.67	8.39098	7.32982	2.82128	273.567	1875.99	246.339
FN594949.1.gene25.p01	5963.6	8297.54	1903.5	756.383	1431.95	1825.69	57.2283	3771.44	1016.15	2529.61	8112.61	504.68	6269.74	6968.63	1631.23	3610.95	2574.19	2075.79	1801.71	20523.9	176.406	14761.9	4131.59	13378	3623.06	44.17	1159.08	4.84219	1168.24	2954.85	687.068	1896.81	1173.9	0	0	639.921	2625.44	1481	1577.4	6291.68	6652.17	878.985	1442.11	154.512	69.9547	0	3276.4	6955.92	1708.56
FN652295.1.gene1.p01	49.4052	137.047	38.7111	5.38384	33.24	54.7749	0	81.3694	0	124.392	0	86.1156	0	0	179.083	7.49651	575.859	0	527.401	0	0	0	7.88724	764.564	1480.16	2508.89	105.002	1413.8	1803.17	628.215	718.119	0	308.697	254.382	1604.8	0	627.216	82.9113	8.83079	45.6075	21.3836	2126.03	141.932	108.907	1070.26	690.26	132.948	16.2714	1172.27
FR848831.1.gene1.p01	0	0	0	0	0	0	0	0	0	0	0	0	0	0	0	0	0	0	0	0	0	0	0	0	10.0011	22.0078	0	5.79031	6.32692	0	2.23018	0	0	0	1.81641	0	0	0	0	0	0	14.9021	0	0	4.1006	39.9846	0	0	0
GQ149243.1.gene1.p01	0	0	0	0	0	0	0	0	0	0	0	0	0	0	0	0	0	0	0	0	0	0	0	0	0	0	0	0	6.21821	0	0	0	0	0	0	0	0	0	0	0	0	0	0	0	0	0	0	0	0
GQ149347.1.gene3.p1	0	0	0	0	0	8.47707	0	33.0563	0	0	0	604.532	0	0	59.6944	0	0	0	0	0	0	0	0	0	0	0	0	0	0	0	9.66412	0	0	0	3.93555	0	0	0	0	0	0	0	0	0	1537.04	4.55964	0	0	0
GQ149347.1.gene4.p1	0	0	0	0	0	0	0	0	0	0	0	0	0	0	0	0	0	0	0	0	0	0	0	0	0	0	0	0.965051	0	0	0	0	0	0	0	0	0	0	0	0	0	0	0	0	0	0	0	0	0
GQ205627.2.gene1.p01	0	0	0	0	0	0	0	0	2.62679	0	0	0	0	0	0	0	0	0	0	0	0	0	0	0	0	0	0	0	10.34	176.363	0	0	0	0	0	0	0	0	0	0	0	0	0	0	0	0	0	0	0
GQ205627.2.gene3.p01	9.34517	0	25.6282	7.12861	3.14373	0	0	0	12.7691	4.84425	50.7907	4.56094	0	24.7614	0	9.92593	0	0	4.95261	105.816	0	74.2708	0	12.2708	0	0	19.8615	0	0	204.124	0	0	10.7563	20.4134	0	0	22.7529	30.7386	17.5389	78.1487	42.4701	54.8097	23.4911	0	43.4359	2.78645	0	301.623	9.23915
GQ351345.1.gene1.p01	0	0	0	0	0	0	0	0	0	0	0	0	0	0	6.89384	0	0	0	0	0	0	0	0	0	0	0	0	0	0	0	8.3705	0	158.549	0	215.432	0	0	0	0	0	0	0	0	0	0	0	0	0	0
GQ402541.1.gene1.p01	0	0	0	0	0	0	0	0	0	2.74634	28.7947	0	0	0	0	0	0	0	0	0	0	0	0	0	0	0	0	0	0	0	3.3482	0	42.6863	98.37	18.0663	0	0	0	0	0	0	0	0	0	3.07814	0	0	12.2142	0
GQ870432.1.gene1.p1	0	0	0	0	0	3.84527	0	0	0	0	0	0	0	0	0	0	0	0	0	0	0	0	0	0	0	0	0	0	0	0	4.38373	0	0	0	0	0	0	0	0	0	0	0	0	0	0	0	0	0	0
GU827715.1.gene1.p01	0	0	0	0	0	3.91249	0	0	9.64379	0	0	0	0	0	55.1025	29.986	0	35.9744	5.61064	0	8.37092	0	0	0	0	0	0	311.712	0	0	6.69055	0	0	30.8342	0.908203	0	51.552	3.31645	0	2.68279	0	33.1158	0	0	0	67.3424	0	8.13568	0
HE819402.1.gene1.p01	0	0	0	0	0	32.3063	0	0	0	90.6294	0	0	0	0	10.3408	78.7822	0	114.769	0	0	0	0	0	0	0	0	0	0	0	0	0	0	0	0	28.2926	0	0	0	0	2.01385	0	0	6.65889	0	0	0	0	6.1071	0
HE819404.1.gene1.p01	0	0	0	0	0	0	0	0	0	0	0	0	0	0	3.44692	0	0	0	0	0	0	0	0	0	0	0	0	0	0	0	35.1561	0	67.0784	0	113.852	0	0	0	0	0	0	0	0	0	0	1.57972	0	0	0
HE981194.1.gene1.p01	0	0	0	0	0	0	0	0	0	0	0	0	0	0	0	0	0	0	1.87021	0	0	0	0	0	0	0	0	0	0	0	0	0	0	0	0	0	0	0	0	0	0	0	0	0	0	0	0	0	0
HE999704.1.gene1125.p01	0	0	0	0	0	0	0	0	0	0	0	0	0	0	0	0	0	0	0	0	0	0	0	0	0	0	0	0	0	0	0	0	0	0	0	0	0	0	0	0	0	0	0	0	0	0	0	0	0
HG798963.1.gene1.p01	0	0	0	0	0	811.919	5.73793	0	0	242.954	0	0	0	0	72.7673	0	0	0	478.43	0	6.31684	0	17.8555	0	0	0	0	0	0	0	62.2686	0	263.599	63.987	9.59484	0	0	2.50265	0	0	0	38.7341	0	0	0	0	0	0	0
HM167760.1.gene1.p01	0	0	0	0	7.00047	3.84527	7.47311	0	0	0	0	0	0	0	0	0	0	0	14.7046	0	0	0	0	0	0	0	0	63.5475	0	0	2.19186	0	0	7.5761	19.6372	0	25.3331	0	8.67906	2.6367	0	3.25468	0	0	72.5425	4.13658	27.3481	0	0
HM246246.1.gene1.p1	21.248	45.8428	0	0	2.38262	0	0	12.7586	0	36.7143	0	6.91342	0	0	13.824	0	52.5345	0	78.8246	0	50.4018	0	0	111.6	235.85	331.275	0	217.898	165.077	112.161	82.8063	0	48.9127	23.2068	215.088	0	77.5993	3.32809	0	0	0	289.118	0	11.3057	230.439	635.662	21.7186	8.16423	126.041
HM544040.1.gene1.p1	0	0	0	0	0	0	0	0	0	0	0	0	0	0	0	0	0	0	0	0	0	0	0	0	0	0	0	0	0	0	0	0	0	0	0.681748	0	0	0	0	0	0	0	0	0	0	0	0	0	0
HM755448.1.gene1.p01	0	0	28.5345	0	0	0	0	0	0	0	0	0	0	0	18.0519	0	0	0	47.7901	0	0	0	0	0	0	0	0	266.52	0	3.78786	0	0	0	60.6088	0.446299	0	101.332	6.51894	0	0	0	1.62734	0	0	0	8.27317	0	0	0
HM803271.1.gene1.p01	0	0	19.023	0	4.66698	0	0	0	0	0	0	0	0	0	72.2077	0	0	0	452.168	0	0	0	0	0	0	0	0	2131.21	0	11.3636	4.38373	0	0	515.175	40.6132	0	835.993	9.77841	4.33953	5.27339	0	22.7827	0	0	128.964	76.5268	224.862	0	0
HQ111474.1.gene3.p01	0	0	10.4054	0	0	0	0	0	0	0	0	0	0	6.70233	0	32.2406	0	0	64.3466	0	99.0035	0	0	4.98212	0	0	0	0	0	12.4316	28.7744	0	0	0	0.488245	0	9.23801	0	0	2.8845	0	0	0	0	0	2.26268	0	0	0
HQ166709.1.gene1.p01	0	0	0	0	14.0009	0	18.6828	0	0	0	0	0	0	0	0	0	0	0	20.2189	0	0	0	0	0	0	0	0	55.0112	0	0	2.19186	0	0	7.5761	88.8135	0	25.3331	3.25947	0	2.6367	0	1.62734	0	0	124.934	4.13658	18.2321	0	0
HQ322612.1.gene1.p01	0	0	0	0	0	209.623	0	0	0	8.28251	0	0	0	0	10.3953	0	0	0	121.372	0	0	0	5.95185	0	0	0	0	0	0	0	1.68293	0	30.6511	34.902	2.39871	0	0	0	0	0	0	3.74846	0	0	0	0	0	0	0
HQ398214.1.gene1.p01	0	0	0	0	0	0	0	0	0	0	0	0	0	0	0	0	0	0	1.83808	0	0	0	0	0	0	0	0	0	0	0	0	0	0	0	0.446299	0	0	0	0	0	0	0	0	0	4.03014	0	0	0	0
HQ398215.1.gene1.p01	0	0	0	0	9.33396	0	7.47311	0	0	0	0	0	0	0	0	0	0	0	0	0	0	0	0	0	0	0	0	4.74235	0	0	0	0	0	0	65.606	0	0	0	0	2.6367	10.5081	0	0	0	20.1507	0	6.07736	0	0
HQ424460.1.gene1.p01	0	0	0	0	0	0	0	0	0	0	0	0	0	0	0	0	0	0	0	0	0	0	0	0	0	0	0	0	0	0	0	0	0	0	0	0	0	0	0	0	0	0	0	0	0	0	0	0	0
HQ451074.1.gene23.p01	0	0	0	0	0	0	0	0	0	0	0	0	0	0	0	0	0	0	0	0	0	0	0	0	0	2400.14	0	0	0	0	0	0	0	0	0	0	0	0	0	0	0	0	0	0	0	0	51.6102	0	0
HQ456945.1.gene1.p01	0	0	0	0	0	1626.79	0	0	0	168.411	0	0	0	0	31.186	0	0	0	1057.06	0	0	0	29.7592	0	0	0	0	0	0	0	30.2928	0	183.907	151.242	20.5604	0	0	2.50265	0	10.1224	0	79.9671	0	0	0	0	0	0	0
HQ529916.1.gene1.p01	0	0	0	0	0	0	0	0	0	0	0	0	0	0	4.59188	0	0	0	5.61064	0	0	0	0	0	5.00055	22.0078	0	8.68546	0	0	11.1509	0	0	0	4.99512	0	4.296	0	0	2.68279	0	21.5252	0	0	24.6036	39.9846	0	0	0
HQ650104.1.gene1.p01	0	0	0	0	0	0	0	0	0	0	0	0	0	0	3.44692	0	0	0	0	0	0	0	0	0	0	0	0	0	0	2.89309	1.6741	0	36.5882	5.78647	98.1718	0	0	0	0	0	0	0	0	0	0	0	0	6.1071	0
HQ693810.1.gene2.p01	0	0	0	0	0	2.94466	0	0	0	0	50.5234	0	0	0	0	0	0	331.675	0	0	0	0	0	0	0	0	0	0	0	0	6.71402	0	6.11408	0	92.9618	0	0	0	0	0	0	0	6.67641	0	0	0	0	0	0
HQ734811.1.gene1.p01	0	0	0	0	0	0	3.96839	0	0	0	0	0	0	0	0	0	0	0	0	0	0	0	0	4.83666	0	114.858	0	0	0	0	0	0	0	0	0	0	0	0	0	0	0	0	0	0	0	0	0	0	0
HQ832678.1.gene1.p01	0	0	0	0	0	20.5586	0	0	0	0	43.1921	0	0	0	3.44692	0	0	0	0	0	0	0	0	0	0	0	0	0	0	0	5.0223	0	67.0784	52.0782	114.193	0	0	0	0	0	0	0	0	0	0	0	0	0	0
HQ833651.1.gene1.p01	0	0	47.5575	0	0	0	0	0	0	0	0	3.38544	0	0	22.5649	0	0	0	104.771	0	0	0	0	0	0	0	0	539.679	0	0	0	0	0	113.641	10.7112	0	223.776	0	0	0	0	9.76403	0	0	24.1808	10.3415	3.03868	0	0
HQ913565.1.gene1.p01	0	0	0	0	0	0	0	0	0	0	0	0	0	0	0	0	0	0	0	0	0	0	0	0	0	0	0	5.71044	0	0	0	0	0	0	1.79135	0	4.23674	0	0	0	0	0	0	0	12.1321	0	0	0	0
JE0138	28.2316	0	9.67779	0	1329.6	453.849	3.80188	1703.67	0	717.084	201.387	34.4462	0	24.9345	1414.3	0	1151.72	71.9488	2292.88	0	0	154.255	55.2107	3910.86	0	3719.32	0	126.422	0	1807.56	533.014	0	2298.98	377.719	15287.8	425.123	601.44	252.05	48.5694	26.8279	0	293.075	248.381	829.945	1328.59	919.645	1573.73	0	0
JF268688.1.gene5.p01	147.34	47.6832	2222.36	657.497	2478.27	0	0	92.8955	0	26.7318	10.0098	21.5729	0	32.5332	0	539.913	655.722	0	757.423	20.8543	52.4252	29.2746	20038.3	154.773	861.225	0	751.548	0	917.958	607.454	0	0	0	2236.83	0	0	2632.19	2122.02	594.532	604.862	1071.36	1650.53	0	39.1988	4.28018	0	9975.31	246.268	0
JF273470.1.gene1.p01	0	48.5695	0	0	0	0	0	0	0	0	10.1959	0	0	0	0	0	0	0	0	0	0	0	0	0	0	0	0	0	0	0	0	0	8.637	0	0	0	18.27	0	0	0	0	0	0	0	0	0	0	0	0
JF273491.1.gene2.p01	0	0	0	0	0	652.488	0	0	0	160.129	0	0	0	0	24.2558	0	0	0	372.582	0	6.31684	0	17.8555	0	0	0	0	0	0	0	13.4635	0	134.865	81.4381	6.51079	0	0	0	0	2.02448	0	32.4867	0	0	0	0	0	0	0
JF274242.1.gene1.p01	0	0	0	0	0	0	0	0	0	0	0	0	0	0	0	0	0	0	0	0	0	0	0	0	0	0	0	3.78089	0	0	0	0	0	0	0.889542	0	0	0	0	0	0	1.62177	0	0	0	0	3.02827	0	0
JF274243.1.gene1.p01	0	89.7952	19.023	0	0	0	18.6828	0	0	0	0	0	0	0	9.02596	0	0	0	38.5997	0	0	0	0	0	0	0	0	216.251	0	3.78786	0	0	0	53.0327	16.9594	0	84.4437	0	0	5.27339	0	3.25468	0	0	185.386	20.6829	45.5802	0	0
JF274246.1.gene1.p01	0	44.8976	0	0	0	0	0	0	0	0	0	0	0	0	0	0	0	0	0	0	0	0	0	0	0	0	0	5.69082	0	0	0	0	0	0	2.2315	0	4.22218	0	0	0	0	0	0	0	4.03014	0	0	0	0
JF274247.1.gene1.p01	0	0	0	0	0	0	0	0	0	0	0	0	0	0	0	0	0	0	0	0	0	0	0	0	0	0	0	0.94847	0	0	0	0	0	0	0	0	0	0	0	0	0	0	0	0	4.03014	0	0	0	0
JF460794.1.gene1.p01	0	0	0	0	1.78227	0	0	0	0	0	0	0	0	0	0	0	0	0	0	0	0	0	0	0	0	0	0	0	0	0	0	0	0	0	1.3635	0	0	0	0	0	0	0	0	0	0	0	0	0	0
JF460795.1.gene1.p01	0	0	0	0	0	0	0	0	0	0	0	0	0	0	0	0	0	0	0	0	0	0	0	0	0	0	0	0	0	0	3.35701	0	24.4563	0	184.215	159.98	0	0	0	0	0	0	0	0	3.08624	0	0	0	0
JF703135.1.gene1.p1	7.47614	0	0	0	0	0	0	0	0	0	0	0	0	0	0	0	0	0	7.92417	0	602.954	0	0	0	0	0	0	0	0	861.402	0	0	0	0	0	0	95.5621	0	0	51.1519	0	0	0	0	0	0	0	0	0
JF795538.1.gene1.p01	7.05789	0	0	0	2.37428	3.91249	0	12.714	0	29.2687	0	31.0016	0	6.23363	18.3675	7.49651	104.702	0	97.2512	0	41.8546	0	0	139.012	220.024	308.109	0	262.494	215.115	88.6439	73.596	0	40.618	38.5427	207.979	0	73.032	9.94936	0	5.36558	0	298.042	26.6123	11.2662	159.923	582.933	27.8262	0	181.423
JF802084.2.gene3.p01	0	0	3.95407	0	1.94013	0	0	2.07783	0	5.97918	7.83628	0	0	15.2813	0	9.18857	0	3.67453	0.764116	0	0	17.1884	0	1.89321	0	0	0	0	7.755	0	0	0	3.31907	0	0	0	12.2866	31.1652	21.6481	1.09611	0	0.676508	0	1.53435	0	0	0	0	0
JF949915.1.gene1.p01	88.4627	572.578	33.0818	0	119.036	196.155	0	272.353	0	433.55	10.9271	423.895	0	0	664.487	145.211	1312.32	0	2009.53	0	38.1527	47.9357	8.98706	2946.16	5663.65	8124.83	410.208	5271.58	6416.15	2186.97	2386.15	0	1314.41	781.727	5448.98	0	1825.85	306.091	20.1244	67.2515	12.1827	7554.25	283.016	415.07	4083.67	16523.9	496.733	37.0806	3554.02
JF949916.1.gene1.p01	80.1015	725.844	21.967	6.11023	88.9226	164.294	4.31483	253.957	0	431.83	10.8837	328.388	567.263	0	614.947	93.5873	831.796	0	1343.57	0	9.50033	31.8303	0	2324.44	4239.39	5769.71	476.676	3861.88	4380.14	1662.15	1792	0	838.988	489.921	4269.32	0	1253.03	161.848	10.0223	45.6713	60.6716	5739.04	231.555	362.277	2978.46	11289.9	357.913	36.9334	2732.15
JF966749.1.gene1.p01	0	0	0	0	0	0	0	2.4991	0	0	0	0	0	0	0	0	0	0	0	0	0	0	0	0	0	0	0	0	0	0	0	0	0	0	0.446299	0	0	0	0	0	0	0	0	0	0	0	0	0	0
JN118546.1.gene3.p01	0	0	0	0	0	0	0	0	0	3.93367	0	0	0	0	0	0	0	0	34.1842	0	90.0032	0	0	0	0	0	0	0	0	0	21.5808	0	0	0	0	0	0	0	0	0	0	0	0	0	0	0	0	0	0
JN211012.1.gene1.p01	0	0	0	0	7.12285	3.91249	0	2.5428	0	0	0	0	0	0	13.7756	7.49651	0	0	18.7021	0	8.37092	0	0	37.0698	95.0104	110.039	15.0003	86.8546	63.2692	42.3949	26.7622	0	24.3708	7.70855	68.5693	0	8.592	0	0	2.68279	0	87.7568	0	0	41.006	136.789	0	0	27.9113
JN227084.1.gene1.p01	0	0	0	0	0	3.91249	0	0	0	0	0	0	0	0	4.59188	7.49651	0	0	1.87021	0	0	0	0	4.63372	20.0022	0	0	17.3709	12.6538	11.5622	8.92073	0	0	7.70855	11.3525	0	0	0	0	0	0	24.8368	0	3.75541	16.4024	29.4623	0	0	13.9556
JN227085.1.gene1.p01	48.5564	0	0	0	9.33396	61.5243	0	632.273	0	0	9.42508	0	0	0	451.298	0	0	0	237.112	0	567.669	0	0	910.821	0	129.778	14.7426	0.94847	2648.96	549.24	19.7268	0	654.69	0	596.702	0	118.221	68.4488	0	18.4569	0	211.554	17.4367	0	290.17	2.06829	6.07736	0	0
JN596280.1.gene2.p01	0	0	0	0	0	0	0	0	0	5.68672	0	0	0	0	49.9616	0	0	0	5.81393	0	0	0	0	0	0	0	0	0	0	0	0	0	0	0	0	0	0	0	0	0	0	0	0	0	0	0	0	0	0
JN790862.1.gene1.p01	0	0	0	0	2.33349	0	3.73656	0	0	0	0	0	0	0	0	0	0	0	0	0	0	0	0	0	0	0	0	20.8663	12.4364	0	2.19186	0	0	0	7.14079	0	0	0	0	0	0	0	0	0	36.2713	2.06829	9.11604	0	0
JN790863.1.gene1.p01	0	0	0	0	0	0	0	0	0	0	0	0	0	0	4.51298	0	0	0	7.35232	0	0	0	0	0	0	0	0	85.3623	0	0	0	0	0	7.5761	0	0	37.9997	0	0	0	0	0	0	0	0	0	6.07736	0	0
JN790864.1.gene1.p01	55.493	493.873	228.276	0	140.009	57.679	246.613	499.821	0	25.1701	47.1254	0	0	12.2531	762.694	0	0	0	1106.52	0	320.857	0	0	473.627	0	194.667	0	2903.27	1299.61	280.302	131.512	0	295.409	553.055	1352.29	0	1503.1	107.562	30.3767	26.367	52.5404	369.406	0	0	2974.24	339.2	550.001	7.99589	0
JN935135.1.gene1.p1	91.7526	274.095	58.0667	5.38384	135.334	211.275	19.0094	259.365	0	526.837	19.1797	323.795	499.826	6.23363	711.741	142.434	1465.82	0	1842.16	0	92.0802	42.0695	0	2599.52	5195.57	7702.73	390.008	4717.17	5099.5	1580.17	2339.46	7560.73	1112.93	616.684	5315.26	212.561	1769.95	205.62	17.6616	50.973	32.0754	7442.77	292.735	420.605	3858.66	8165.27	439.036	32.5427	3251.66
JN935136.1.gene1.p1	0	91.365	9.67779	0	11.8714	11.7375	0	30.5135	0	65.8547	0	41.3355	0	6.23363	119.389	0	52.3508	0	188.892	0	8.37092	0	0	231.686	690.075	1122.4	45.0009	685.187	259.404	138.747	269.852	0	162.472	107.92	746.997	0	262.056	36.481	0	5.36558	0	1225.28	97.5783	52.5757	487.971	2883.1	80.3869	8.13568	418.669
JN935137.1.gene1.p1	0	0	0	0	0	0	0	2.5428	0	0	0	0	0	0	0	0	0	0	1.87021	0	0	0	0	0	15.0016	22.0078	0	9.65051	18.9808	15.4163	2.23018	0	0	0	4.99512	0	4.296	0	0	0	0	18.2137	0	0	12.3018	6.31335	3.0918	0	0
JN967644.1.gene1.p01	0	0	0	0	0	0	0	0	0	0	0	0	0	0	0	0	0	0	0	0	8.86698	0	0	0	0	0	0	0	0	12.2474	0	0	0	0	0	0	0	0	0	0	0	0	0	0	0	0	0	0	0
JQ1201	38.5405	31.1818	125.511	11.0247	24.3095	2.67058	5.19016	12.1496	0	2.49727	6.54582	1391.92	0	161.688	3.13431	86.9881	786.136	0	348.503	4.54581	2588.35	0	5.38365	28.4659	0	0	645.049	0	0	34.1992	1225.43	0	232.89	0	12.7083	145.09	152.482	15.8462	0	133.679	0	716.549	0	194.815	2.79897	519.995	255.358	44.4259	0
JQ664733.1.gene1.p01	0	0	0	0	0	73.4234	0	0	0	318.576	0	0	0	0	58.5977	123.801	0	47.2577	0	0	0	0	0	0	0	0	0	0	0	0	0	0	0	0	1.02262	0	0	0	0	0	8.02585	0	13.3178	0	0	0	0	6.1071	0
JQ724542.1.gene1.p1	13.8732	0	0	0	0	0	0	0	0	0	0	0	0	0	0	0	0	0	0	0	0	0	0	0	0	0	0	3.79388	0	0	0	0	0	0	0	0	0	0	0	0	0	0	0	0	0	2.06829	0	0	0
JQ733571.1.gene2.p01	0	0	0	0	0	0	0	0	0	0	0	0	0	0	0	0	0	0	0	0	0	0	0	0	0	0	0	0	0	0	0	0	0	0	0.340874	0	0	0	0	0	0	0	0	0	0	0	0	0	0
JQ733575.1.gene2.p01	0	0	0	0	0	0	0	0	0	0	0	0	0	0	3.44692	0	0	0	0	0	0	0	0	0	0	0	0	0	0	0	13.3928	0	42.6863	0	24.8838	0	0	0	0	0	0	0	0	0	0	0	0	0	0
JQ733576.1.gene2.p01	0	0	0	0	0	52.8649	0	0	0	0	179.967	0	0	0	0	0	0	0	0	0	0	0	0	0	0	0	0	0	0	0	0	0	0	81.0106	0.681748	0	0	0	0	0	0	0	0	0	0	0	0	0	0
JQ733577.1.gene2.p01	0	0	0	0	0	0	0	0	0	0	14.3974	0	0	0	0	0	0	0	0	0	0	0	0	0	0	0	0	0	0	0	3.3482	0	6.09804	28.9323	15.3393	0	0	0	0	0	0	0	0	0	0	0	0	0	0
JQ734687.1.gene1.p01	0	0	0	0	0	0	0	0	0	0	0	0	0	0	0	0	0	0	0	0	0	0	0	0	0	0	0	0	0	0	0	0	0	0	0	0	0	0	0	0	0	0	0	0	0	0	0	0	0
JQ808129.1.gene1.p01	0	355.032	0	0	0	0	0	0	0	0	0	0	0	0	242.671	0	0	0	383.719	0	0	0	0	0	0	0	0	0	0	0	17.3324	0	0	0	224.455	0	113.517	67.014	0	0	0	3188.78	0	46.6977	0	42.5236	0	0	0
JQ861959.1.gene5.p01	421.998	45.5233	183.237	80.4762	44.9542	1161.86	11.3659	86.1538	336.357	218.751	267.58	0	249.042	1472.22	489.619	59.7631	573.852	0	471.516	5183.15	642.315	3046.4	903.872	697.254	74.7468	1206.21	89.6882	0	340.463	192.033	1128.99	0	16.1906	0	0	0	111.307	191.684	8.80002	136.346	234.4	19.8002	106.078	29.9386	363.681	48.2337	83.1878	202.683	201.652
JX017365.1.gene1.p01	0	0	199.742	0	0	0	0	0	0	0	0	0	0	0	0	0	0	0	3.67616	0	0	0	0	0	0	0	0	5.69082	0	0	0	0	0	0	0.446299	0	0	22.8163	0	0	0	0	0	0	12.0904	0	6.07736	0	0
JX121119.1.gene1.p01	0	0	0	0	0	3.91249	0	2.5428	38.5752	0	0	0	0	0	59.6944	59.972	0	89.936	24.3128	0	8.37092	0	0	0	0	0	0	401.461	0	0	8.92073	0	0	46.2513	0.908203	637.684	55.848	0	0	8.04837	0	51.3294	0	0	0	67.3424	0	0	0
JX121121.1.gene1.p01	0	0	0	0	0	7.82498	0	0	0	0	0	0	0	0	9.18376	14.993	0	35.9744	11.2213	0	0	0	0	0	0	0	0	1.9301	0	0	4.46036	0	0	7.70855	0.454102	0	4.296	0	0	0	0	8.27894	0	0	0	2.10445	0	0	0
JX121129.1.gene1.p01	0	0	0	0	0	0	0	0	19.2876	0	0	0	0	0	4.59188	7.49651	0	44.968	14.9617	0	8.37092	0	0	0	0	0	0	0.965051	0	0	6.69055	0	0	7.70855	0	0	0	0	0	0	0	6.62315	0	0	0	0	0	0	0
JX121131.1.gene1.p01	0	0	0	0	0	0	0	0	0	0	0	0	0	0	9.18376	0	0	8.9936	5.61064	0	0	0	0	0	0	0	0	4.82526	0	0	0	0	0	0	0	0	4.296	0	0	0	0	0	0	0	0	2.10445	0	0	0
JX262694.1.gene1.p01	0	0	0	0	0	0	0	0	0	0	0	0	0	0	0	0	0	0	0	0	0	0	0	0	0	0	0	0	0	0	0	0	0	0	0	0	0	0	0	2.84177	0	0	0	0	0	0	0	0	0
JX268631.1.gene1.p01	0	0	0	0	0	23.475	0	2.5428	231.451	0	0	0	0	0	0	0	0	0	0	0	0	0	0	0	0	0	0	0	0	0	2.23018	0	0	0	0	0	4.296	0	0	0	0	0	0	0	0	0	0	0	0
JX310327.1.gene1.p01	0	0	0	0	0	0	0	0	0	0	0	0	0	0	0	0	0	0	0	0	0	0	0	0	10.0011	22.0078	0	3.86021	0	3.85408	2.23018	0	0	0	3.63281	0	0	0	0	0	0	4.96736	0	0	4.1006	14.7312	0	0	6.97782
JX313020.1.gene1.p1	20.8099	718.361	161.696	0	72.3382	0	194.301	2.4991	0	3.59573	9.42508	0	0	0	162.467	0	0	0	580.834	0	16.4542	0	0	0	0	0	0	2210.88	24.8728	30.3029	39.4535	0	7.98403	393.957	671.234	0	1038.66	55.411	34.7162	23.7303	10.5081	112.286	0	0	2144.03	266.81	431.492	7.99589	0
JX514369.1.gene1.p01	0	0	0	0	0	0	0	0	0	0	0	0	0	0	0	0	0	0	0	0	0	0	0	0	0	0	0	0	0	0	0	0	0	0	27.9517	0	0	0	0	0	0	0	0	0	3.07814	0	0	0	0
JX896165.1.gene1.p01	0	44.8976	9.5115	0	4.66698	0	14.9462	0	0	0	0	0	0	0	4.51298	0	0	0	38.5997	0	0	0	0	0	0	0	0	163.137	0	0	0	0	0	15.1522	45.0762	0	33.7775	3.25947	8.67906	7.91009	0	6.50935	0	0	169.266	35.161	24.3094	0	0
KC107824.1.gene1.p1	0	0	0	0	2.33349	3.84527	0	19.9928	0	0	0	0	0	0	27.0779	0	0	0	25.7331	0	8.22709	0	0	27.3246	0	0	0	0	105.71	15.1514	0	0	23.9521	0	14.7279	0	16.8887	0	0	0	0	11.3914	0	0	20.1507	0	0	0	0
KC149518.1.gene1.p01	0	0	0	0	0	0	0	0	0	0	0	0	0	0	0	0	0	0	0	0	0	0	0	4.63372	20.0022	110.039	0	9.65051	18.9808	0	6.69055	0	8.12361	0	4.54102	0	4.296	0	0	0	0	14.9021	0	0	4.1006	229.385	0	0	6.97782
KC603538.1.gene1.p01	0	0	0	0	0	17.8559	0	0	0	2.78287	29.1776	0	0	0	3.49276	0	0	0	0	0	0	0	0	0	0	0	0	0	0	0	10.1782	0	0	99.6781	0	0	0	0	0	0	0	0	0	0	0	0	0	0	0
KC865667.1.gene1.p01	0	0	0	0	0	0	0	0	0	0	0	0	0	0	0	0	0	0	0	0	0	0	0	13.9012	5.00055	44.0156	15.0003	6.75536	12.6538	3.85408	4.46036	0	0	0	5.90332	0	0	0	0	0	0	13.2463	0	0	4.1006	10.5223	0	0	0
KC900516.1.gene1.p1	0	0	0	0	0	0	0	0	0	3.65859	0	3.44462	0	0	9.18376	0	0	0	1.87021	0	0	0	0	4.63372	5.00055	22.0078	0	2.89515	6.32692	11.5622	8.92073	0	0	0	1.81641	0	0	0	0	0	0	8.27894	8.87076	0	0	105.223	0	0	6.97782
KC964871.1.gene1.p1	0	0	0	0	0	0	0	0	0	0	0	0	0	0	0	0	0	0	0	0	0	0	0	0	0	0	0	0	0	0	0	0	0	0	0	0	0	0	0	0	0	0	0	0	0	0	0	7.99589	0
KF057027.1.gene1.p01	0	0	0	0	0	0	3.96839	0	0	0	0	0	0	0	0	0	0	0	0	0	0	0	0	0	0	0	0	0	0	0	0	0	0	0	0	0	0	0	0	0	0	0	0	0	0	0	0	0	0
KF240808.1.gene1.p01	0	0	0	0	0	3.91249	0	0	0	3.65859	0	0	0	0	13.7756	0	104.702	0	31.7937	0	41.8546	0	0	97.3082	145.016	88.0312	30.0006	96.5051	113.885	50.1031	31.2226	0	8.12361	0	86.2793	0	25.776	6.6329	0	0	0	160.611	0	7.51081	110.716	258.847	3.0918	0	76.756
KF240809.1.gene1.p01	0	0	0	0	0	0	0	0	0	0	0	0	0	0	0	0	0	0	5.51424	0	0	0	0	4.5541	0	0	0	0	0	0	0	0	7.98403	0	2.2315	0	0	3.25947	0	0	0	0	0	0	4.03014	0	0	0	0
KF305673.1.gene1.p01	0	0	0	0	0	0	0	0	0	0	0	0	0	4.67932	3.44692	16.8819	0	0	0	0	0	0	0	0	0	0	0	0	0	0	25.1115	0	24.3921	0	702.201	0	0	0	0	4.02771	0	0	0	0	0	0	0	0	0
KF478993.1.gene2.p01	0	0	0	0	0	0	3.10668	0	0	0	0	0	0	0	0	0	0	0	0	0	0	0	0	0	0	0	0	0	0	3.14934	0	0	0	0	0	0	0	0	0	0	0	0	0	0	0	0	0	0	0
KF478993.1.gene3.p01	256.695	151.043	591.967	129.057	51.0265	32.3403	3.14259	48.3425	91.6718	30.2415	824.395	136.67	0	195.801	0	80.5549	43.2726	341.965	111.305	0	34.5966	57.957	6.51951	22.9811	132.269	0	285.179	0	36.6084	19.1145	9.21723	0	161.157	0	0	0	131.388	205.601	87.5933	57.6567	212.105	4.10597	95.3222	3.10418	3.38951	12.1766	81.7809	195.021	115.356
KF513180.1.gene1.p1	0	179.59	104.627	0	28.0019	0	93.4139	0	0	0	0	0	0	0	45.1298	0	0	0	435.625	0	0	13.7822	0	0	0	0	0	1921.6	0	15.1514	10.9593	0	0	287.892	242.34	0	806.437	9.77841	39.0558	2.6367	0	37.4288	0	0	1007.53	124.098	139.779	0	0
KF515536.1.gene1.p01	0	0	0	0	3.56454	0	0	0	0	0	0	0	0	0	0	0	0	0	0	0	0	0	0	0	0	0	0	0	0	0	0	0	0	0	0	0	0	0	0	0	0	0	0	0	0	0	0	6.1071	0
KF526113.1.gene1.p01	0	0	0	0	16.0404	0	0	0	0	0	0	0	0	0	3.44692	0	0	0	0	0	0	0	0	0	0	0	0	0	0	0	0	0	164.647	5.78647	196.003	0	0	0	0	0	0	0	0	0	0	7.89859	0	0	0
KF526114.1.gene1.p01	0	0	0	0	3.56454	0	0	0	0	0	0	0	0	0	0	0	0	0	0	0	0	0	0	0	0	0	0	0	0	0	0	0	42.6863	0	0.681748	0	0	0	0	0	0	0	0	0	0	1.57972	0	0	0
KF526115.1.gene1.p01	0	0	0	0	0	0	0	0	0	0	0	0	0	0	0	0	0	0	0	0	0	0	0	0	0	0	0	0	0	0	1.6741	0	12.1961	0	36.1327	0	0	0	0	0	0	0	0	0	0	0	0	0	0
KF526116.1.gene1.p01	0	0	0	0	0	11.7477	0	0	0	5.49269	0	0	0	0	0	0	0	0	0	0	0	0	0	0	0	0	0	0	0	0	6.6964	0	36.5882	52.0782	32.0422	0	0	0	0	0	0	0	0	0	0	0	0	0	0
KF526117.1.gene1.p01	0	0	0	0	0	2.93694	0	0	0	2.74634	7.19868	0	0	0	3.44692	0	0	0	0	4.99919	0	0	0	0	0	0	0	0	0	0	0	0	0	0	0	0	0	0	0	0	0	0	0	0	0	0	0	0	0
KF663615.1.gene1.p1	0	0	0	0	0	0	0	0	0	0	0	0	0	0	4.59188	0	0	0	1.87021	0	0	0	0	0	10.0011	0	0	8.68546	0	0	17.8415	0	0	0	2.72461	0	0	0	0	0	0	14.9021	0	3.75541	20.503	50.5068	3.0918	0	20.9335
KF944358.1.gene1.p01	0	0	0	0	0	0	0	0	0	0	0	0	0	0	0	0	0	0	3.74043	0	0	0	0	0	5.00055	0	0	1.9301	25.3077	0	2.23018	0	0	0	4.54102	0	0	0	0	0	0	11.5905	0	0	0	21.0445	0	0	0
KF992029.1.gene1.p01	0	0	0	0	0	0	0	0	0	0	0	0	0	0	0	0	0	0	0	0	0	0	0	0	0	0	0	0	0	0	0	0	0	0	0	0	0	0	0	0	0	0	0	0	0	0	0	0	0
KJ020573.1.gene1.p01	6.93662	0	0	0	0	19.2263	0	74.9731	0	3.59573	0	0	0	0	49.6428	0	0	0	5.51424	0	131.633	0	0	132.069	0	21.6297	0	0	516.111	75.7572	2.19186	0	95.8083	0	78.1024	0	0	6.51894	0	5.27339	0	30.9194	0	0	40.3014	0	0	0	0
KJ020574.1.gene1.p01	0	0	0	0	0	0	0	0	0	0	0	0	0	0	0	0	0	0	1.83808	0	0	0	0	0	0	0	0	17.0725	0	0	0	0	0	0	0	0	0	0	0	0	0	0	0	0	8.06028	0	0	0	0
KJ363320.1.gene3.p01	15.5873	0	0	136.737	20.9744	8.64072	33.5857	81.4283	0	0	0	958.537	0	68.8347	96.3408	24.834	1271.78	0	185.866	7.35403	924.357	0	0	1601.55	0	0	331.281	1699.72	0	1183.13	751.115	0	98.6752	570.313	7693.6	469.44	313.094	84.2302	4.87569	94.7989	23.6127	802.667	0	66.3503	294.325	525.186	170.706	0	0
L06798.gene.p01	0	0	28.1	0	1.72347	0	0	0	0	220.426	0	0	0	0	0	16.3249	0	0	21.7211	0	0	0	0	0	0	0	0	0	0	0	92.2752	0	123.833	0	0	0	0	0	6.41017	0	7.76104	6.00959	0	0	0	100.821	0	0	0
L06940.gene.p01	0	0	0	0	0	0	0	0	0	0	0	0	0	0	0	0	0	0	0	0	0	0	0	0	0	0	0	0	0	0	0	0	0	0	0	0	0	0	0	0	0	0	6.26429	106.079	0	0	0	0	0
L07778.gene.p01	18.4343	178.975	202.217	21.0929	9.30199	0	0	9.96218	6.29709	38.2231	25.0475	0	0	48.8444	5.9967	0	0	0	51.29	0	0	0	0	6.05134	26.1216	0	19.5894	6.30148	0	5.03318	5.82495	0	0	40.2675	38.5468	0	5.6103	8.66215	17.2987	28.0284	13.9628	30.2729	11.5846	0	0	74.2035	8.07539	169.995	63.7881
L09756.gene.p01	0	122.295	0	0	0	6.98267	6.78526	1.13454	2.15142	0	235.333	0	0	11.1252	4.09759	23.4134	0	0	8.34448	9954.32	14.9397	6.25682	3.51911	4.13493	6.6934	0	0	0	0	8.59803	75.6244	0	14.4983	27.5151	0	0	7.66712	60.6688	9.85026	7.18201	19.0818	0.738776	7.91587	1.67558	0	0.938959	0	3.62996	18.6801
L12710.gene.p01	2096.19	0	441.031	0	0	10212.2	42746.7	0	0	0	3586.6	0	56159	0	440.164	0	0	0	499.615	18973.7	26.3086	6236.3	4313.19	0	0	4495.88	0	0	3499.69	1005.36	1254.64	5940.57	0	0	0.713588	0	270.034	10376.2	0	25.2949	0	2.60195	0	0	650.823	449.751	97.1709	0	0
L20800.gene.p01	3.09595	20.0386	0	0	8.33185	58.3513	0	12.2694	16.921	0	88.3384	0	0	281.642	1283.06	19.7301	22.9637	63.1207	2.46111	23.3705	14.6876	0	6.91948	0	4.38698	0	250.036	0	99.911	0	98.8053	0	57.0148	439.576	0	93.2401	24.4977	5.81905	5.81045	0	4.68995	0	0	24.7096	0	0	0	0	39.7907
L22689.1.gene1.p01	39.2715	0	452.333	0	129.468	47.8938	0	8.48918	91.222	0	42.6879	3.83332	0	110.993	6515.29	41.7121	116.516	30.0253	6.24375	14.8225	37.262	31.2111	0	0	27.8241	0	133.544	0	0	0	2.48184	0	99.4431	694.849	0	473.094	14.3423	0	108.1	2.98552	0	0	0	0	0	0	0	18.1074	0
L42544.gene.p01	24.8056	0	0	0	1.04308	0	0	0	0	0	0	3.02661	0	5.47717	0	0	0	3.95111	1.64326	0	3.67755	0	0	32.5713	0	0	6.59	0	0	1.69319	0	0	0	0	0	0	0	0	17.4581	1.17861	0	0	0	0	0	0.924536	0	10.7226	3.06553
M11036.gene.p01	268.847	0	0	10.0859	26.6874	806.247	0	12.7029	0	157.639	275.467	0	312.118	42.8188	97.4922	14.0437	0	5.61609	0	1393.17	10.4545	183.893	438.345	0	18.7357	412.286	9.367	0	106.674	48.1339	277.137	0	20.2913	0	0	0	32.1919	1296.43	0	170.879	0	1.03396	249.272	60.972	0	34.1675	530.939	5.08036	69.7173
M11587.1.gene1.p1	0	0	12.7551	0	0	15.4697	0	0	0	0	0	0	0	0	248.131	0	0	0	239.094	131.661	11.0326	0	0	0	0	0	0	0	0	15.2387	35.2718	0	10.7067	589.26	0	0	0	0	0	3.53584	56.3659	0	0	0	599.896	52.6985	8.14982	0	0
M14039.gene.p01	100.301	162.301	189.108	0	253.06	20.8504	40.5219	4.51701	68.5248	233.968	221.46	24.4761	0	155.028	16.314	279.652	92.9958	15.9762	6.64449	35.4912	14.8701	99.6428	28.0218	8.23133	71.0637	0	133.233	0	33.7174	13.6928	0	0	57.723	0	0	0	801.297	17.674	219.618	23.8285	360.864	26.472	78.79	20.0133	0	29.9067	5.49227	231.235	24.7908
M14730.gene.p01	10032.1	982.345	42162.8	7247.38	4452.09	151.44	3621.73	3469.42	243.669	2737.84	3897.52	24906.8	0	1595.15	6620.69	1458.89	8443.04	18246.9	2827.23	150.371	3114.11	4342.33	16214.3	7732.25	23312.6	0	13321.9	1.03761	9659.73	5747.54	2062.16	0	7660.07	28486.3	0	457.087	13265.8	21009.7	4709.4	79344.1	12714.2	9350.05	22146.6	121.133	6331.2	692.38	27624.7	8135.07	11276.2
M15332.gene.p01	504.639	910.28	238.216	5647.96	926.73	68.7893	115.864	861.361	163.905	235.859	134.887	375.492	0	3514.49	16.1469	360.262	306.81	0	284.978	7.80612	0	4388.67	9.24488	912.463	1688.05	0	52.747	2.26233	200.231	67.7623	60.1235	2215.54	1533.03	72.2834	0	0	65.4612	50.5351	36.228	710.676	626.609	271.712	41.5908	88.0366	0	0	32.616	2193.3	564.346
M20305.1.gene1.p1	0	0	0	0	0	0	0	0	0	0	0	0	0	0	0	0	0	0	0	0	8.83426	14.7993	474.457	0	0	0	0	0	0	122.022	0	0	0	0	0	0	9.06757	0	0	0	0	351.235	0	0	4.32757	0	0	0	0
M23634.1.gene1.p1	0	0	0	0	0	0	0	0	0	0	0	0	0	0	117.607	0	0	0	127.733	0	0	0	0	0	0	0	0	0	0	0	6.34659	0	0	0	108.551	0	30.5636	9.43786	0	0	0	2393.69	0	0	0	35.9327	0	0	0
M29953.1.gene1.p1	0	0	0	0	124.944	0	0	0	27.5813	0	0	0	0	35.6564	0	0	0	0	0	0	0	32.085	0	164.33	0	0	0	0	0	0	0	0	0	0	0	0	692.962	0	0	0	0	0	0	0	0	0	0	688.734	0
M35190.gene.p01	2291.6	883.636	13.3712	7.43854	121.375	189.198	0	245.926	1352.41	70.7681	132.497	4.75924	0	15253	177.641	258.937	506.31	99.4075	82.687	634.898	23.1312	12419.4	21.7947	10851.6	172.724	0	15295.1	0	113.64	362.097	2748.53	0	145.911	0	0	0	89.033	27.4929	12.201	2190.64	842.017	32.0279	4963.77	5.18863	67.9867	0	8.54353	741.88	96.4085
M36726.gene.p01	14.2152	0	0	0	196.062	106.381	72.7444	0	0	0	135.203	0	0	0	36.9937	0	0	0	199.639	0	42.1494	112.975	0	0	0	0	15.1059	0	0	0	78.6061	0	24.5425	7.76283	0	214.058	380.71	13.3592	4.44649	2.70168	10.7671	0	0	0	0	0	0	49.1579	231.89
M37699.gene1.p01	0	0	271.078	0	0	0	0	1.87433	0	51.2391	0	1081.65	184.214	18.3796	0	0	270.119	0	0	0	0	10.3367	0	0	0	0	44.2277	0	18.6546	14.2045	0	0	0	11.3641	0	0	0	0	3.25465	29.6628	63.0485	7.32302	19.6163	2.76816	3.0226	0	113.95	59.9692	0
M55620.gene.p01	18.4343	59.6584	37.9157	0	12.4027	0	19.86	0	0	81.2241	12.5237	0	0	16.2815	41.9769	0	0	11.7451	0	0	87.4551	73.2534	0	0	19.5912	0	0	0	8.26255	5.03318	1051.4	0	254.614	0	0	277.592	28.0515	818.573	0	24.5249	698.139	0	0	0	0	0	0	0	410.067
M57437.gene.p01	0	0	0	0	0	0	0	1.32708	0	0	0	0	0	0	0	0	0	0	0	0	0	0	0	4.83666	0	0	0	0	0	0	0	0	0	0	0	0	0	0	0	0	0	0	0	0	0	0	0	0	0
M58472.1.gene1.p01	19.3163	250.052	198.649	14.7347	9.74706	0	0	80.0311	6.59839	10.013	13.123	23.5685	0	145.014	18.8509	20.5168	71.6379	86.1492	35.8294	0	0	115.138	0	646.77	54.7428	0	0	0	0	94.9321	18.311	0	88.9321	0	0	0	64.6661	13.6149	145.011	29.3695	29.2617	0	315.612	5.13898	0	0	8.46178	155.863	76.3888
M58515.1.gene2.p01	18.4343	0	0	7.03095	24.8053	20.4379	14.895	0	0	0	0	0	0	0	71.9604	0	0	0	0	0	0	0	298.707	0	6.53039	0	0	0	0	0	0	0	0	0	0	0	0	0	0	49.0498	0	0	0	0	0	0	181.696	0	0
M58516.1.gene2.p01	28.9745	0	0	7.36736	22.7431	16.0618	20.8103	0	0	5.00649	0	0	0	0	131.956	0	0	0	0	0	0	0	345.378	0	6.84285	0	0	0	8.65789	0	3.05183	0	11.1165	0	0	0	0	0	0	14.6848	0	0	0	0	0	0	84.6178	0	0
M60253.gene.p01	0	0	0	0	0	0	15.4781	0	0	0	0	0	0	0	4.67358	0	0	0	0	0	0	0	0	0	0	0	0	0	0	0	0	0	24.8045	0	0	0	0	0	0	0	0	0	0	1215.47	0	0	6.29363	0	0
M63556.1.gene1.p01	0	0	0	0	0	0	0	0	0	0	0	0	0	0	0	0	0	0	0	0	0	0	0	0	1045.34	0	0	0	0	0	0	0	0	3904.61	0	0	0	0	0	0	12.2805	0	0	0	0	0	0	0	0
M64090.gene.p01	0	53.5459	249.56	0	239.336	110.063	111.408	0	0	0	0	8.0751	0	65.7597	91.4988	8.78689	0	63.2501	13.1528	4777.35	29.4355	0	9.24488	43.4506	140.671	0	0	0	14.832	126.49	420.865	0	2780.41	0	0	0	35.2483	3416.95	93.1576	15.7229	0	0	0	4.40183	9.61287	108.534	50.736	0	24.5368
M64281.gene.p01	0	0	0	0	0	0	0	0	0	0	0	0	0	0	0	0	0	0	2.48782	0	0	0	0	0	0	29.2755	0	0	0	0	0	0	0	0	0	0	0	0	0	0	0	0	0	0	0	0	0	0	0
M85225.gene.p01	3.15893	20.4463	4.33153	2.40967	3.18801	3.50226	0	1.13809	0	49.1248	4.29217	0	0	5.58003	2.05521	0	0	0	12.5559	0	7.49322	0	0	0	6.71435	0	13.4275	0	0	6.89995	4.99086	0	36.3592	0	0	0	0	29.6872	0	4.80299	4.78537	0	11.911	23.5315	0	0	9.68668	3.64132	0
M90091.1.gene2.p01	37.5545	0	0	28.647	60.0087	20.8181	45.5165	0	0	9.73356	0	0	0	0	348.171	0	0	0	0	0	0	0	912.792	0	26.6076	0	0	0	8.41628	0	2.96666	0	32.4189	0	0	0	0	0	0	28.5499	0	0	0	0	0	0	127.497	0	0
M94066.1.gene1.p01	0	0	0	0	0	0	0	0	0	0	0	0	0	0	0	0	0	0	0	0	0	0	0	0	0	0	0	0	0	0	0	0	31.8267	0	0	0	0	0	0	0	0	0	0	0	0	0	0	0	0
NC_002096.2598307.p01	9.38864	0	0	0	0	0	0	0	0	0	0	0	0	0	0	0	0	0	97.025	0	0	0	0	0	0	468.408	0	0	0	0	0	0	0	0	0	0	0	4.41165	0	0	0	0	0	0	0	0	0	0	0
NC_002516.2.877852.p01	0	0	0	0	0	0	0	0	1.31842	0.666894	0	0	0	0	0.837015	1.36648	0	4.09842	0.852265	0	0	0	0	0	0	0	0	1.40729	0	0	0	0	0	0	0	0	0	0.604529	0	0	0	0.30182	0	0	0.373732	0.191801	0	0	0.635965
NC_002516.2.881070.p01	0	0	0	0	0	0	0	0	0	0	0	0	0	0	0	0	0	0	0	0	0	0	0	0	0	0	0	0	0	0	0	0	0	3.0684	0	0	0	0	0	0	0	0	0	0	0	0	0	0	0
NC_002516.2.881071.p01	0	0	0.884579	0	0	0	0	0	0	0	0	0	0	0.569773	0	0	4.78502	0	0	0	0	0	0	0	0.457065	0	0	0	0	0	0	0	0.742522	0	0	0	0	0.606267	0	0	0	0	0.810814	0	0	0	0.2826	0	0
NC_002695.1.912329.p01	8.83395	57.1781	0	245.96	31.2034	85.6981	9.51718	192.551	238.394	43.5028	12.0031	189.703	0	7.80227	74.716	56.2976	131.049	61.9122	49.1576	0	78.5804	0	4.936	57.9976	75.1067	68.8647	46.9375	12.6829	67.3118	19.2957	107.468	0	55.9231	19.2967	76.7303	0	10.7541	12.453	5.52649	13.4316	0	8.28981	22.206	7.05063	174.504	52.6803	21.2841	5.09148	196.509
NC_002695.1.913273.p01	0	0	0	0	0	0	0	19.8338	0	0	0	0	0	0	23.8778	19.4909	0	0	0	0	0	0	0	0	0	0	0	0	0	0	11.5969	0	147.85	0	0	0	0	0	0	0	0	0	0	0	0	5.47157	0	0	0
NC_002695.1.914620.p01	0	0	0	25.8569	0.570147	7.51619	0.912962	6.10612	22.0002	11.4212	0	10.7532	0	1.49691	7.71867	0	25.1424	0	5.38923	0	6.03044	0	0	6.67629	4.80321	15.8545	0	0.231742	3.03862	1.85099	5.89098	0	7.80303	0	4.798	0	0	0	0	1.28846	0	0.795223	0	0	15.7551	4.04281	0	0	10.0537
NC_002695.1.914736.p01	0	0	0	0	0	0	0	0	0	0	0	0	0	0	0	0	0	0	0.34823	0	0	0	0	0	0	0	0	0	0	0	0	0	1.5126	0	0	0	0	0	0	0	0	0	0	0	0	0	0	0	0
NC_002695.1.915390.p01	30.9753	735.126	70.7889	791.549	79.8877	326.248	22.2473	684.461	1072.21	29.4372	126.262	617.301	0	36.4771	416.487	186.435	421.216	118.412	166.894	4.87134	312.272	0	5.76918	267.76	226.777	740.498	98.7488	102.355	198.999	112.764	469.81	0	190.146	84.5772	280.008	155.48	21.9964	43.6652	16.1484	39.247	31.2824	29.0673	110.306	93.3953	833.837	193.954	94.984	23.8036	709.454
NC_002695.1.915420.p01	0	0	0	23.33	3.42952	19.7798	0	23.874	31.3423	7.92695	0	42.2923	0	0	13.2654	5.41414	75.6178	0	12.1564	0	54.411	0	0	13.3863	18.0575	0	10.8336	2.09094	13.7083	8.35051	28.9924	0	17.6012	0	12.4626	0	0	2.39522	0	0	0	0	12.8133	0	59.2308	6.07952	0	0	45.3558
NC_002695.1.915653.p01	6.95455	78.7738	0	183.023	14.622	43.371	3.74621	111.498	110.468	5.40753	2.36236	159.527	0	3.07118	57.6892	9.23342	77.3763	4.43096	28.5639	0	78.3593	3.45446	0	39.9514	33.2594	81.3208	22.171	1.90184	51.4328	26.5835	86.2529	0	56.0326	0	44.969	0	3.17482	11.4376	3.26306	3.30439	2.63381	6.11829	17.4817	6.47573	178.794	37.8439	23.6106	0	132.356
NC_002695.1.915750.p01	1.74767	0	0	14.6646	2.35167	6.78165	0.941418	10.0743	17.9099	0.905937	0	10.2355	0	0	5.68518	1.85628	12.9631	0	2.3155	0	6.2184	0	0	10.3266	6.19115	0	0	0.47793	4.7	2.86303	11.5969	0	2.01156	0	4.49777	0	0	1.64243	1.09334	0.66431	0	0.820009	0	2.78973	23.3539	3.64771	4.59354	0	13.8227
NC_002695.1.917702.p01	0	0	0	1.38345	0	0	0	0.653405	0	0	0	0	0	0	0	0	0	0	0	0	2.15102	0	0	0	0	0	0	0	0	0	0	0	0	0	0.116687	0	0	0	0	0	0	0	0	0	1.0537	0	0.794479	0	0
NC_002758.1119995.p01	0	0	0	0	0	0	0	16.2815	0	0	0	536.693	0	0	19.6012	0	0	0	0	0	0	0	0	0	0	0	0	0	0	0	19.0398	0	0	0	11.6304	0	0	7.0784	0	11.4519	0	0	0	0	1225.28	8.98318	0	0	0
NC_002758.1120355.p01	369.595	204.463	363.848	33.7354	97.7655	329.213	10.2097	212.823	21.5816	1105.31	356.25	26.2093	1118.55	580.323	443.925	33.5524	421.756	44.2784	248.607	843.55	191.077	150.634	363.603	8.29574	185.764	1516.92	966.78	3.02353	152.915	565.796	1581.1	0	1487.09	0	0	0	163.436	5278.38	122.526	250.956	66.9952	60.7692	329.537	1069	1.83532	622.595	697.441	65.5438	93.6928
NC_002951.3237419.p01	4.20533	0	0	0	2.82936	11.656	33.9793	0	0	0	0	0	0	11.1426	0	0	0	0	0	0	0	0	0	0	0	157.356	0	0	0	0	0	0	19.3613	18.372	0	0	0	1.97605	0	1.5985	0	0.986574	0	2130.19	0	0	12.8954	0	0
NC_002951.3237948.p01	0	0	0	0	17.953	1.74024	28.7477	0	0	0	0	0	0	0	0	0	23.2851	0	0	2.9622	417.01	0	0	0	0	146.833	80.0638	0	0	0	0	0	32.5197	10.2861	0.20198	0	0	0	0	0	0	0	0	2562.34	3.64781	0	2.75041	0	0
NC_002951.3238155.p01	0	0	0	0	1.46031	0	11.6918	0	0	0	0	0	0	0	0	0	32.1985	0	0	0	0	0	0	0	0	0	0	0	0	0	0	0	4.99646	0	0	0	0	0	0	0	0	0	0	1020.92	2.52209	0	3.80325	0	0
NC_003140.1122765.p01	0	0	0	0	0	0	0	0	0	0	0	0	0	0	0	0	0	0	0	0	0	0	0	0	0	0	0	0	0	0	0	0	0	0	0	0	0	0	0	0	0	0	0	0	0	0	0	0	0
NC_005011.2598316.p01	0	0	0	0	0	7.96422	7.73906	0	0	0	0	0	0	0	4.67358	0	0	0	0	0	0	0	0	0	0	0	0	0	0	0	0	0	0	0	0	0	0	0	0	0	0	0	0	145.245	0	0	3.14682	0	0
NC_005127.2610354.p01	0	0	0	0	0	0	3.86953	0	0	0	0	0	0	0	0	0	0	0	0	0	0	0	0	0	0	0	0	0	0	0	0	0	0	0	0	0	0	0	0	0	0	0	0	80.2668	0	0	3.14682	0	0
NC_006663.1.orf0.gene.p01	730.732	327.801	297.618	320.097	92.4865	1207.21	11.6918	109.477	692.003	228.773	324.405	0	256.183	2766.88	649.578	353.491	697.635	0	1388.01	10199.3	1089.78	7532.5	1342.13	1534.24	92.2681	857.279	215.273	0	1160.93	596.568	1442.55	0	74.9468	15.8039	0	217.894	158.536	214.179	27.1571	412.515	449.362	224.048	172.773	896.963	832.289	278.285	95.0812	742.242	350.492
NC_007622.3793623.p01	0	0	0	0	0	0	0	0	0	0	0	0	0	0	0	0	0	0	0	0	0	0	0	0	0	0	0	0	0	0	0	0	0	0	0	0	0	0	0	0	0	0	0	0	0	0	0	0	0
NC_007792.3912746.p01	16.5455	0	0	0	0	0	0	0	0	0	0	0	0	0	0	0	0	0	2.19214	0	0	0	0	0	0	128.98	0	0	0	0	0	0	38.0877	0	0	0	0	0	0	0	0	0	0	2966.83	0	0	14.496	0	0
NC_008702.1.4606278.p01	0	0	0	1.09906	5.81624	0	0	0	0	0	3.91534	0.703185	0	0	0	0	42.7475	3.67191	6.49035	0	0	0	0	5.67557	7.14568	0	6.12432	0	6.45788	3.93386	0.910538	0	1.65835	0	0	0	1.75397	6.7702	1.80272	3.83365	0	3.71814	16.2979	2.29988	0.837095	13.7473	12.6232	11.6257	37.0357
NC_009085.4918693.p01	0	0	0	0	0	0	3.85581	0	0	0	4.86294	0	0	0	0	0	0	0	0	0	0	0	0	3.52459	0	563.579	0	0	1.60417	0	0	0	0	0	0	0	0	0	0	0	0	0	0	0.952168	0	0	14.1105	0	0
NC_009641.5331418.p01	8.93167	0	0	0	1.50231	0	21.6505	0	0	0	0	0	0	0	2.90548	0	0	0	0	0	0	0	0	0	0	0	0	0	0	4.87729	0	0	15.4205	0	0	0	0	0	0	0	0	0	0	1249.89	7.78387	0	1.95632	0	0
NC_010063.5774822.p01	0	0	0	0	0	0	0	0	0	0	0	0	0	0	0	0	0	0	0	0	0	0	0	0	0	0	0	0	0	0	0	0	0	0	0	0	0	0	0	0	0	0	0	49.689	0	0	0	0	0
NC_010066.5774791.p01	0	0	0	0	0	0	0	0	0	0	0	0	0	0	0	0	0	0	0	0	0	0	0	0	0	0	0	0	0	0	0	0	0	0	0	0	0	0	0	0	0	0	0	0	0	0	0	0	0
NC_010400.5984386.p01	0	0	0	0	0	0	0.873364	0	0	0	0	0	0	0	0	0	0	0	0	0	0	0	0	3.19336	0	232.558	0	0	0	0	0	0	0	0	0	0	0	0	0	0	0	0	0	0	0	0	7.10245	0	0
NC_010400.5984909.p01	0.635366	0	1.74243	0	0.213738	0.35221	2.73802	0.228908	0.434077	0	0.863298	0	0	0	0	0	4.71272	3.23849	0.168361	0.599526	0	0	0	6.67419	0	521.052	0	0	2.27825	0	0	0	0	0	0	0	1.54694	2.68698	0	0.724531	0	0.149057	0	0	0	0.189447	6.4016	2.19717	0
NC_010400.5987140.p01	0	0	0	0	0	0	1.61806	0	0	0	0	0	0	0	0	0	0	0	0	0	0	0	0	4.93022	0	154.546	0	0	1.34635	0	0	0	0	0	0	0	0	0	0	0	0	0	0	0	0	0	2.63171	0	0
NC_010410.6003052.p01	210.524	1923.71	441.497	9.4465	0	27.4595	0	0	0	38.5162	0	0	0	32.8126	273.935	263.068	0	31.5604	4974.73	23.3705	3774.72	24.6051	0	73.173	0	0	0	0	0	392.218	731.746	0	484.626	0	2585.51	0	1085.44	378.238	77.4726	122.388	0	0	0	0	0	742.187	21.6995	28.5498	0
NC_010410.6003262.p01	1.32712	0	0	0	0	0	8.5786	0	0	0	3.60644	0	0	0	0	0	0	0	0	3.75679	0	2.63683	0	22.6538	0	1208.36	0	0	2.37935	0	0.838701	0	1.52752	2.89894	0	39.9688	0	0	0	0	0	0	0	0.706145	0	0	22.6732	0	0
NC_010410.6003348.p01	0	1678.1	0	0	43.6084	0	29.9267	80.0631	0	0	0	0	0	0	0	78.6789	0	0	0	0	0	0	0	85.1074	0	3118.24	0	0	83.0045	0	5.85167	0	42.6303	0	0	0	371.978	0	0	35.1963	504.966	0	1838.77	0	0	0	16.2249	0	0
NC_010426.6155849.p01	46.7259	0	0	0	0	0	0	3.36685	0	0	0	0	0	0	0	0	0	0	0	8.81802	0	0	772.804	0	0	0	0	0	8.37731	0	564.009	0	32.2688	0	0	0	0	0	0	0	0	4.38477	23.4911	0	0	0	0	0	0
NC_010558.1.6275994.p01	23.1132	0	0	0	6251.36	6111.64	593.471	624.538	0	23.9624	544.352	0	545.611	1000.28	10.025	245.496	57.1463	284.706	6404.29	58.1586	0	0	137.756	0	0	27146.9	0	478.268	13.813	0	5543.3	0	141.884	0	0.991397	0	173.512	0	0	128.856	233.424	2212.34	2033.5	3017.17	0	2490.19	5420.28	26.6428	22.851
NC_010558.1.6276004.p01	0	0	0	0	0	5.10946	0	0	0	0	0	0	0	0	0	0	0	0	0	0	0	0	0	0	0	0	0	0	0	10.0664	20.3873	0	0	0	0	0	0	0	0	3.50355	0	2.16235	0	0	16.0653	32.9793	0	0	0
NC_010558.1.6276115.p01	0	127.258	35.9461	24.9964	200.627	432.33	38.8335	11.8058	0	0	26.7146	0	0	34.7303	29.8472	0	0	16.7024	1219.11	0	0	0	0	4.30274	0	1021.79	0	234.783	17.625	300.618	16.5671	0	0	143.159	1854.49	0	115.685	73.9095	12.3	64.7702	9.92809	253.69	32.9485	104.615	38.077	603.827	430.644	45.3274	0
NC_011586.7045179.p01	0	42.4195	0	4.99928	37.4798	185.284	14.1213	4.72233	0	0	0	0	0	0	0	0	0	0	255.284	0	0	0	0	0	0	367.845	0	11.6495	0	46.5243	8.28353	0	0	21.4738	405.642	0	23.9349	21.5569	4.10001	17.4381	0	64.5757	0	31.3845	7.61539	164.147	77.5159	0	0
NC_011586.7045189.p01	0	0	0	0	0	0	0	1.93931	0	0	0	0	0	0	0	0	0	0	1.42635	0	6.38422	0	0	3.53399	0	0	0	2.20804	4.82533	0	0	0	0	0	1.38531	0	0	0	0	0	0	0	6.76543	0	0	1.60499	0	0	0
NC_011586.7045208.p01	7.23497	93.6573	0	5.51892	133.862	256.682	7.79453	10.4264	0	0	9.83046	0	0	0	9.41417	0	0	0	682.501	0	8.58095	0	0	0	0	383.52	0	2.96779	6.48566	165.933	6.85841	0	0	55.3137	962.643	0	35.2303	27.1973	9.05236	11.0004	0	122.208	9.09332	26.9474	42.0348	293.386	148.961	8.3398	0
NC_011586.7045443.p01	0	0	0	0	0	0	1.74253	0	0	0	0	0	0	0	0	0	0	0	0	0	0	0	0	4.24758	0	231.999	0	0	1.44992	0	0	0	0	0	0	0	0	0	0	0	0	0	0	0.860614	0	0	7.08538	0	0
NC_011595.7057907.p01	1.30524	8.44823	0	11.45	0	0	0	0.470249	8.91731	0.676597	6.2072	0.318514	0	0	0.424597	0	0	2.49483	0	0	1.54807	0	0	0.428466	1.84954	77.3297	0	0.178471	0	0	1.44353	0	0	48.4694	3.44313	0	1.19171	0.919986	0	0.496139	0.988636	0	2.46075	0.694501	3.79169	0.389184	0.571779	0	5.80696
NC_011595.7058144.p01	0	0	0	0	0	0	0.818162	0	0	0	0	0	0	0	0	0	0	0	0	0	0	0	0	0	0	4.73607	0	0	0	0	0	0	0	0	0	0	0	0	0	0	0	0	0	0	0	0	0	0	0
NC_011595.7058890.p01	0	0	0	0	0	0	10.0679	0	0	0	0	0	0	0	0	0	0	0	0	2.71324	0	0	0	24.5416	0	1546.66	0	0	2.57763	0	0	0	0	0	0	0	0	0	0	0	0	0	0	0	0	0	32.1204	0	0
NC_011595.7060598.p01	0	0	0	0	0	0	5.89343	0	0	0	0	0	0	0	0	0	0	0	0	5.16177	0	0	0	17.9572	0	631.129	0	0	0	0	0	0	0	0	0	0	0	0	0	0	0	0	0	0	0	0	16.7745	0	0
NP_044444	0	0	0	0	0	0	141.827	0	0	0	0	2.5196	0	31.9175	0	0	0	0	24.6237	0	0	10.2573	0	0	0	0	0	0	0	11.2764	1.63128	0	0	0	0	0	0	0	0	27.4729	0	0	0	0	0	0	0	0	0
NP_268322	0	0	0	0	0	71.3071	0	0	0	0	0	0	0	0	0	0	0	0	10.4879	0	0	0	0	0	0	0	0	0	0	0	3.12663	2649.96	0	0	0	0	0	0	0	0	0	0	0	0	0	0	0	0	0
NP_286651	0	13.4416	1.42379	8.71274	1.74652	13.2389	0.55933	12.3451	6.38455	1.0765	0	21.2844	0	0.917088	0.675554	2.20576	0	0	5.22775	0	12.3152	0	0	0	0	48.5666	4.41367	0.141978	1.86162	0.56701	10.8274	0	4.78056	0	2.13783	31.2719	0	5.85497	0.64959	1.18407	0	0.487197	3.91518	1.65748	31.3704	2.47684	0.454864	0	27.7175
NP_287199	0	0	0	80.4362	6.75667	0	0	14.4724	13.722	0	0	36.7598	0	0	3.26686	0	37.2446	0	7.98331	0	17.8663	0	0	0	21.3456	15.6573	0	2.05974	0	5.48392	7.93324	0	23.1179	0	6.13828	0	0	0	0	0	7.60659	0	0	2.67176	8.75202	1.4972	0	0	59.5719
NP_289632	0	430.721	20.2773	157.926	169.14	65.5808	0	399.582	202.06	0	180.837	1115.07	0	32.6524	129.885	109.949	658.124	9.42187	27.4298	13.9538	447.246	0	0	407.768	62.864	69.1674	204.29	30.3302	344.667	185.73	415.876	0	331.907	24.2269	60.8929	0	18.0023	0	9.25131	25.2949	11.2009	45.1005	37.1727	110.159	201.906	85.9818	55.0635	0	116.962
NP_290714	0	19.1291	2.70166	32.3136	6.62807	21.2982	0.530667	57.8526	35.6712	0.510667	2.67711	53.369	0	0	27.5602	8.37092	29.2285	0	10.1808	0.929572	29.2104	0	0	20.0501	8.37573	46.0778	10.4687	0.673511	22.0778	10.2211	40.7789	0	21.544	0	16.6065	0	5.39673	1.85165	1.84891	0.74893	1.49236	2.54227	11.1436	3.14508	46.9337	13.2183	6.04177	0	52.5942
NP_290715	0	0	0	0	1.97972	5.43718	0	2.82698	4.02059	0	0	8.61658	0	0	3.8288	4.16715	0	0	0	0	0	0	0	2.57579	0	18.3505	8.33836	1.0729	0	2.1424	2.47943	0	4.51575	0	3.15532	0	0	0	1.22721	0	0	0	0	0	2.27944	1.16982	1.71867	0	3.87883
NP_348076	452.008	881.7	946.671	668.34	272.868	423.905	255.157	174.002	765.676	441.332	715.121	302.197	1205.87	691.8	473.344	887.853	551.128	1321.59	360.143	1375.94	976.728	811.967	380.571	993.933	443.085	28.9612	1427.84	84.664	580.039	476.748	384.46	0	1200.87	534.254	36.0537	279.72	1064.71	872.858	801.842	337.744	1294.43	186.662	1276.3	64.2451	296.79	248.319	413.647	1256.19	1080.47
NP_455432	0	0	0	6.33654	2.09582	1.15121	0	4.86323	0	2.153	0	2.02708	0	0.917088	1.35111	4.41152	0	1.32313	2.4763	0	4.9261	0	0	0.68171	0	3.23777	0	0	0	1.13402	1.96862	0	2.39028	0	1.33614	0	1.26405	0	0	0	0	0	0	0	5.42949	1.23842	0.454864	1.19692	1.02657
NP_455659	0	32.5005	6.88519	34.4727	10.135	19.4846	0	28.9449	54.8881	0	0	9.80261	0	0	13.0674	5.33333	0	0	6.65275	0	17.8663	0	0	9.88988	7.1152	15.6573	0	0.686579	9.00248	2.74196	6.34659	0	11.559	0	9.69202	0	0	0	0	0	0	0	0	16.0305	32.0907	8.98318	2.19964	0	29.7859
NP_459471	0	0	0	0	0	2.81857	0	0	4.63161	3.51421	0	0.827173	0	0	8.82134	3.60034	0	8.63869	1.34731	0	0	0	0	0	0	0	0	10.8919	0	0	1.60663	0	0	3.70217	1.96282	0	5.15808	1.59279	0	0	0	1.98806	0	0	0	0.505351	0	0	0
NP_459843	29.5399	350.53	94.5118	1070.33	137.465	431.214	26.5204	698.859	1086.43	1122.92	555.229	675.197	0	43.4834	653.435	637.971	438.214	589.717	336.584	18.5824	449.621	9.78201	0	281.21	223.244	721.534	167.418	451.705	225.084	161.307	723.395	0	787.673	365.648	304.41	444.823	152.833	113.358	27.7201	59.8851	44.749	112.036	80.4426	94.3065	697.941	212.857	148.814	51.0762	632.769
NP_462120	0	47.6832	20.2033	685.595	109.044	191.941	7.93677	384.853	503.307	68.7388	30.0295	553.705	0	19.5199	177.34	78.2482	382.505	84.4873	128.84	0	262.126	0	0	159.61	177.465	528.348	78.2863	8.05853	132.08	76.4346	288.654	0	262.861	0	164	0	8.96829	17.3085	13.8263	28.0029	0	20.7397	74.0741	58.7981	560.704	98.8477	74.2258	0	473.422
NP_462699	0	0	0	3.90807	0	0	2.75974	0	10.5005	39.8359	55.6893	0	0	0	13.3328	10.8833	0	6.52835	6.78784	0	0	0	0	0	7.25968	15.9752	0	5.60416	4.59264	0	9.71318	0	0	5.59554	1.97776	0	0	2.40737	0	0	0	1.20192	0	2.72601	2.97657	1.5276	0	0	0
NP_511233	0	133.659	14.1578	0	0	2.86182	0	0	24.6891	21.4088	0	7.55879	0	200.624	127.633	0	0	0	968.532	0	6.12298	0	11.5384	6.77874	14.6308	0	0	13.412	55.5345	0	6.52514	2765.18	41.5945	5.63848	2.65725	0	3.14234	0	151.795	0	0	2.42228	0	151.081	0	1810.24	1295.85	0	0
NP_645462	0	0	0	0	0	0	0	0	0	0	0	0	0	0	0	0	0	0	0	0	0	0	0	0	0	0	0	0	0	0	0	0	0	0	0	0	0	0	0	0	0	0	0	0	0	0	0	0	0
NP_706356	0	32.9098	0	9.04992	5.13133	13.1533	0	17.0971	23.1581	1.75711	2.30285	44.6673	0	1.49691	14.3347	5.40051	25.1424	0	5.83834	0	20.1015	0	0	18.9162	6.00401	5.28483	3.60209	0.926968	7.59655	8.32948	20.8862	0	9.75379	0	7.63318	0	1.03162	0	0	1.28846	0	0.795223	4.26035	0.901802	14.7704	9.09632	6.68203	0	16.7561
NP_706721	4.94744	32.0225	0	105.671	16.6433	41.1387	5.33009	119.424	199.423	2.5646	6.7223	103.828	0	13.109	35.407	21.0196	36.6969	0	11.7989	0	52.8107	0	0	48.7222	28.0423	61.7082	42.0597	0.676482	35.4804	13.5082	64.0959	0	51.2504	0	35.6514	0	3.01141	4.64954	3.09511	0	0	3.48203	18.6547	2.63247	97.7309	11.8014	13.0038	0	48.9132
NP_706986	0	0	0	3.8303	0	0	0	0	0	0	0	2.45065	0	0	0	0	0	0	0	0	5.95543	0	0	0	3.5576	0	0	0	0	0	0	0	0	0	0	0	0	0	0	0	0	0	0	0	0	1.4972	0	0	0
NP_708846	0	0	0	0	0	0	0	0.49171	0	0	0	0	0	0	0	0	0	0	0	0	0	0	0	0	0	0	0	0	0	0	0	0	0	0	0.263434	0	0	0	0	0	0	0.320186	0	0	0	0	0	0	0
NP_709488	0	0	14.1578	55.1327	10.4201	5.72365	0	44.6387	88.1754	2.67611	0	57.9507	0	9.11928	40.3052	43.867	38.2924	52.6275	21.8877	0	36.7379	10.2573	0	13.5575	25.6038	16.0978	0	48.0008	13.8836	5.6382	27.7318	0	17.8262	0	23.2509	0	6.28468	2.42584	3.22968	1.96235	0	14.5337	25.9543	0	125.975	23.0898	6.78457	5.95091	76.5597
NP_709856	0	32.0225	1.35679	19.6246	10.3188	5.48516	0.533009	50.6216	10.8162	0	0	18.834	0	0.873931	16.0941	3.15294	22.0181	1.26087	11.5367	0	31.6864	0	0	24.0363	9.11374	9.25622	0	0.135296	15.9662	7.02425	27.5143	0	15.9446	0	0.700296	0	1.20456	0.464954	0.619021	0.752234	0	0.696405	4.97458	1.57948	15.522	7.67093	1.30038	0	4.89132
NP_709857	0	0	0	0	0	0	1.05669	1.41349	0	0	0	2.87219	0	0	1.27627	0	0	0	0.519807	0	0	0	0	0	0	12.2337	0	0	1.7585	0	0	0	2.25787	0	0.126213	0	0	0.921774	0	0	0	0	2.46554	0	0	0	0	0	0
NP_745006	0	0	0	11.1175	0	0	0	0	0	49.107	0	0	0	6.43617	0	0	0	0	0	0	0	0	0	0	0	0	15.4877	0	19.5975	0	0	0	0	15.918	0	0	0	0	27.3531	44.3193	0	0	0	0	0	0	0	0	0
NP_752857	9.61218	124.43	13.1802	80.6551	22.6348	74.5982	7.7667	69.2609	111.638	19.9306	0	84.4425	0	4.24481	40.6491	25.5238	35.6484	0	24.197	4.53498	51.3018	0	0	41.0195	30.6462	119.89	30.6435	2.62862	25.85	18.3711	65.3019	0	27.659	0	29.9945	0	5.85074	2.25835	3.00668	5.48056	0	5.63756	6.04056	10.229	117.277	22.9285	14.7376	0	80.7766
NP_755652	9.55368	79.5042	7.48572	210.301	19.2832	68.8482	8.08703	94.9001	185.553	14.857	3.70885	131.222	0	6.02711	47.9493	4.34889	70.8629	0	26.4005	1.28782	80.9359	0	0	34.0496	67.6883	119.161	23.2053	1.86616	42.8211	25.3395	64.6889	0	40.8432	0	51.0184	0	3.32294	7.05447	3.41529	4.15025	0	4.48261	22.2999	20.3335	127.665	33.3696	14.349	0	113.344
NP_756186	0	0	0	1.33314	0	0	0	0	0	0	0	0	0	0	1.13704	0	0	0	0	0	0	0	0	0	0	0	0	0	0	0.954344	0	0	0	0	0	0	0	0	0	0	0	0	0	0	0	0	0	0	0
NP_756458	0	32.9929	0	396.61	24.0067	36.734	2.7458	124.879	421.38	2.64232	0	149.267	0	4.50207	69.6435	16.2424	226.853	0	24.3128	0	90.685	0	5.69634	83.6644	97.5106	143.051	43.3342	4.87887	22.8472	25.0515	75.7023	0	41.0694	0	57.7214	0	0	2.39522	6.3778	0	0	5.97924	25.6266	29.8346	154	42.5567	8.93187	0	156.226
NP_756491	0	33.4148	14.1578	1957.21	26.0503	37.2037	5.56183	50.2186	105.81	2.67611	0	65.5095	0	0	36.9464	16.4501	38.2924	0	16.4158	0	48.9838	0	0	16.9469	464.526	96.5867	21.9442	27.5299	32.3951	25.3719	42.4134	0	47.5366	0	30.8905	0	3.14234	2.42584	0	13.7364	0	1.21114	0	164.815	77.9847	24.6291	9.04609	5.95091	76.5597
NP_756937	22.6583	146.657	13.5083	519.271	29.4949	132.158	13.2667	194.143	566.028	6.63867	4.01566	250.978	0	5.22055	96.1403	37.6691	182.678	3.76599	41.2451	0.929572	118.01	0	1.1009	63.3841	223.353	319.473	52.3437	9.83326	61.8179	39.2706	148.796	0	83.9083	0	118.401	0	5.99637	17.1277	5.54672	9.36162	4.47709	9.47573	28.4782	55.039	308.503	60.2167	31.935	1.13558	304.851
NP_764009	0	0	0	0	0	7.71705	0	0	0	0	0	0	0	0	0	0	0	0	0	0	0	0	0	0	0	542.606	0	0	0	0	0	0	0	0	0	0	0	0	0	0	0	0	0	0	0	0	3.04916	0	0
NP_765163	0	0	0	0	0	0	0	0	0	0	0	0	0	0	0	0	0	0	0	0	0	0	0	0	0	0	0	0	0	0	0	0	0	0	0	0	0	0	0	0	0	0	0	38.2223	0	0	0	0	0
NP_792892	0	0	0	0	0	0	0	0.456092	0	0	0	0	0	0	0	0	0	0	0	0	0	0	0	0	0	0	0	0	0	0	0	0	0	0	0	0	0.385279	0	0	0	0	0	0.795559	0	0	0	0	0	0
NP_840140	0	47.8579	20.2773	5.64022	179.089	65.5808	0	21.311	30.3091	88.1546	432	21.6519	0	19.5914	4.81054	15.707	219.375	9.42187	7.83709	0	105.234	14.6909	16.5256	38.835	89.0573	0	298.578	7.07704	79.5384	36.3385	0	0	8.51045	48.4537	0.475726	0	9.00114	3.47438	9.25131	50.5898	436.836	17.3464	585.47	7.86847	25.7752	35.2746	16.1952	119.323	0
NP_862291	104.245	20.4463	51.9783	4.81934	22.316	68.2941	3.40325	7.96663	2.15816	157.199	42.9217	3.08345	223.709	150.661	76.0427	10.0657	0	8.05061	48.5495	95.3837	41.2127	12.5528	24.7109	2.07394	38.048	49.2506	147.703	0.431932	45.3083	86.2494	69.8721	0	243.607	0	0	0	51.915	489.838	27.6671	26.4165	19.1415	7.41088	111.169	542.906	3.67064	6.59329	71.9582	14.5653	56.2157
NP_862543	0	107.092	612.556	0	425.795	334.775	204.99	8.94147	0	4.28835	0	4.03755	0	168.053	231.438	0	0	105.417	13.1528	10803.7	147.177	98.6219	9.24488	81.4699	339.955	0	0	0	44.4959	117.455	622.148	0	5713.16	0	0	0	40.2838	5741.57	248.42	25.1567	0	0	0	0	4.80644	135.668	25.368	0	57.2525
NP_863005	0	0	0	0	0	0	0	0	0	0	0	0	0	0	0	0	0	0	0	0	0	0	0	0	0	0	0	0	0	0	0	0	0	0	0	0	0	0	0	0	0	24.8053	0	0	0	0	0	0	0
NP_863621	378.479	0	0	0	0	13147.9	4.24741	0	0	0	0	0	0	0	0	0	58.4856	0	0	0	0	0	0	0	0	0	0	0	0	0	0	0	0	0	0	0	14.3983	0	0	0	0	0	0	0	0	0	17.2706	0	0
NP_934523	0	0	0	0	0	0	0	0	0	0	0	0	0	0	0	0	0	0	0	0	0	0	0	0	0	0	112.897	0	0	0	0	0	0	0	0	0	0	4.16011	0	0	0	0	0	2.35536	0	0	0	0	0
NP_940280	0	0	0	0	7.19836	11.8619	0	0	0	0	0	0	0	0	0	0	0	0	47.251	0	0	0	7.97085	0	0	44.4822	0	0.975282	0	11.6848	0	0	0	0	44.5148	0	0	3.35161	0	29.8235	0	5.02002	0	3.79522	4.14407	25.5211	9.37373	0	0
NP_940746	28.4304	0	9.74594	0	251.056	965.311	179.947	2.5607	0	0	1535.52	0	0	6.27753	69.3632	22.6479	0	9.05694	365.377	6.70667	252.896	127.097	31.7711	13.9991	115.823	0	0	0	0	0	112.294	0	49.0849	7.76283	0	1070.29	2768.8	20.0388	22.2325	10.8067	21.5342	0	0	0	0	0	0	991.35	1180.53
NP_955645	0	0	9.95628	0	12.213	0	27.379	10.4639	39.6853	188.194	0	14.175	257.105	12.826	80.3083	23.1367	107.715	9.25241	71.1893	0	172.236	0	48.6853	57.2048	0	90.5645	0	5.95694	65.0899	51.5449	61.9477	0	8.35738	63.443	156.502	0	13.2589	10.2357	0	13.8	21.9989	76.6547	9.12603	0	160.307	84.4354	25.4462	0	0
O35018	0	0	5.77839	0	0	2.33606	0	0	0	0	11.4518	0	0	0	0	0	0	0	0	0	0	0	0	0	0	0	0	0	0	0	0	0	0	0	0	0	0	0	0	0	0	0	0	0	0	0	0	0	0
P00484	0	0	0	0	3.18801	0	0	0	0	0	0	9.25035	0	8.37004	0	0	0	24.1518	37.6677	0	0	56.4877	0	0	0	0	0	0	0	0	0	0	0	0	14.6336	0	0	0	0	0	0	6.66979	0	5.04247	0	0	45.6658	32.7719	0
P05193	0	0	0	0	0	0	0	0	0	0	0	0	0	9.35863	0	0	0	0	0	0	0	0	0	0	0	0	0	0	0	0	6.6964	0	6.09804	0	31.3604	0	0	0	0	0	0	0	0	0	0	0	0	0	0
P07944	0	0	0	0	0	0	3.24578	0	0	0	0	0	0	0	0	0	0	0	0	0	0	0	0	0	0	0	0	0	0	0	0	0	0	0	0	0	0	0	0	0	0	0	0	242.061	0	0	2.63957	0	0
P09757	53.7018	20.4463	8.66306	0	5.31334	21.0136	3.40325	2.27618	2.15816	114.624	55.7982	0	0	53.0103	59.601	6.71049	0	12.0759	41.853	128.172	22.4797	12.5528	7.06025	2.07394	26.8574	29.5504	93.9925	0	16.9906	53.4746	30.9433	0	185.432	0	0	0	17.305	379.996	7.90487	13.2082	0	5.92871	51.6142	504.247	3.67064	5.65139	48.4334	18.2066	74.9543
P0A0H1	124.602	0	0	0	5.58885	1887.98	0	0	5.67515	142.098	0	0	0	0	183.751	0	0	84.6805	8.80463	15629.5	29.5566	132.037	454.863	0	0	0	0	0	349.985	4.53608	0	0	9.56112	0	0	0	490.451	0	0	0	0	0	250.572	0	19.3049	247.684	14.5556	0	0
P0A3Y6	813.563	298.065	442.014	99.5294	34282.8	314.844	57.8811	848.907	1090.67	1137.86	93.8566	3.74587	0	3511.41	404.469	668.472	227.716	19.5602	1224.33	86.9062	364.119	4971.34	548.928	2222.18	15829.6	191.46	538.3	1.04945	2132.87	1336.97	1195.63	0	53.0042	8.38268	0	0	495.2	173.111	26917.4	5966.1	895.264	480.758	1543.44	632.993	432.543	167.06	632.091	1583.64	781.569
P10952	303.257	163.571	394.169	390.366	56.3215	85.8054	17.0162	141.123	69.061	520.722	223.193	32.3762	111.855	1361.53	215.797	385.853	70.2926	241.518	123.885	8.94222	262.263	489.56	10.5904	41.4787	161.144	0	214.84	0	124.598	100.049	4.99086	0	599.927	0	0	95.137	357.637	647.18	914.989	96.0599	373.259	571.379	599.519	48.7439	7.34129	2.82569	33.2115	251.251	243.601
P12055	408.006	0	0	0	0	0	0	0	0	0	807.248	0	0	0	0	0	0	0	0	0	0	0	0	0	0	0	0	0	0	0	0	0	0	0	0	0	0	0	0	0	0	0	0	0	0	0	0	0	0
P13924	568.546	0	0	0	63.7532	1319.31	0	41.2843	0	267.301	886.287	0	780.296	132.349	192.117	18.7249	0	5.61609	2.33573	2578.41	15.6818	341.516	999.82	0	62.4522	824.572	0	0	264.708	89.0478	548.703	0	50.7282	0	0	132.735	42.9225	1600.86	2.75721	365.211	0	0	487.466	72.6974	0	86.7328	849.503	0	95.8613
P18539	0	0	0	0	0	0	0	0	0	0	0	0	0	0	0	0	0	0	0	0	0	0	0	0	0	0	0	0	0	0	0	0	18.5374	0	0	0	0	0	0	0	0	0	0	0	0	0	0	0	0
P20174	255.873	61.3389	238.234	166.267	47.8201	59.5385	13.613	121.776	58.2702	368.436	201.732	18.5007	0	915.125	110.981	201.315	117.154	197.24	58.5942	2.98074	217.303	288.715	10.5904	35.2569	76.0959	0	107.42	0	73.6259	77.6245	0.998172	0	385.407	0	0	95.137	238.425	402.261	671.914	78.0487	287.122	1462.17	690.836	89.0836	9.17661	4.70949	22.141	167.501	159.278
P21598	15.7947	0	17.3261	0	5.31334	3.50226	0	0	0	72.0496	4.29217	0	0	36.2702	4.11041	0	23.4309	0	21.7636	0	3.74661	12.5528	7.06025	0	15.6668	0	20.1413	0	16.9906	22.4248	32.9397	0	69.0825	0	0	0	0	53.4369	0	7.20449	4.78537	2.96435	7.94065	47.0631	1.83532	0	17.9895	3.64132	3.12309
P22390	0	0	0	0	0	0	0	0	0	0	0	0	0	0	0	0	0	0	0	0	0	0	0	0	0	0	0	0	0	0	0	0	0	0	0	0	0	0	0	0	0	0	0	0	0	0	0	0	0
P23835	1952.22	756.514	2967.1	1014.47	321.989	465.801	100.396	1324.74	569.754	3022.81	875.603	203.508	447.418	9583.7	820.028	3771.29	2343.09	857.39	751.68	29.8074	1708.45	1876.65	35.3013	253.02	969.104	0	1953.7	0	824.044	482.997	21.9598	0	3435.94	0	0	665.959	1674.74	3237.39	3525.57	498.311	2273.05	1059.02	2902.31	205.06	45.883	32.0245	233.864	1842.51	1736.44
P23895	0	0	0	0	0	0	0	0	0	0	0	0	0	0	0	19.4909	0	0	0	0	0	0	0	0	0	0	0	0	0	0	0	0	42.2428	0	0	0	0	0	0	0	0	0	0	0	0	0	0	0	0
P27422	0	0	0	0	0	0	0	4.6321	0	0	0	0	0	0	0	0	0	0	0	0	0	0	0	0	0	0	0	0	0	0	0	0	0	0	0	0	0	126.87	0	0	0	0	0	0	0	0	0	0	0
P30898	470.542	485.531	5498.29	2814.26	674.457	3.78031	0	1233.36	69.8849	81.3048	435.496	2868.95	0	102.392	0	405.622	252.911	973.254	1279.38	25.7391	7012.4	3102.81	2591.07	3577.26	115.959	0	1695.74	0	134.49	376.111	0	0	78.4916	186.203	0	0	4391.61	387.734	780.72	4930.28	2923.55	1908.62	0	21.7712	35.6586	4.06671	469.014	9299.36	680.951
P32714	0	0	0	0	0	0	0	0	0	0	0	0.672925	0	0	0	0	0	0	0	0	0	0	0	0	0	0	0	0	0	0	0	0	0	0	0	0	0	0	0	0	0	0	0	0	0	0	0	0	0
P32715	0	0	0	0	0	0	0	0	0	0	0	0	0	0.870092	0	0	0	0	0.261045	0	1.16842	0	0	0	0	0	0	0	0	0	0	0	0	0	0.0633836	0	0	0	0	0	0	0	0	0	0	0	0	0	0
P33733	0	0	0	0	0	2.84003	0	0	0	169.967	0	0	0	0	0	5.44163	0	0	16.2908	4.83425	0	0	0	0	0	0	0	0	0	0	51.8036	0	29.4842	0	0	0	0	0	3.20509	0	0	2.40383	0	0	0	50.4107	0	5.9056	0
P37323	0	49.3026	0	0	0	152.011	0	0	541.217	19.7426	0	0	0	26.9105	1100.18	1051.77	0	1853.9	668.097	21.5626	144.548	0	0	0	0	0	0	7403.18	6.8283	4.1595	269.574	0	0	806.983	13.7224	1835.25	1576.39	68.006	0	43.4308	115.391	798.79	9.57372	0	0	1442.22	3.33681	114.145	0
P39386	19.6932	95.599	13.5017	0	6.62483	343.879	5.30409	49.6651	0	40.8335	6.68951	55.2652	0	8.69668	22.4218	5.22927	36.5179	0	16.9597	0	23.3569	0	11.0037	3.2323	55.811	736.886	10.4636	2.01955	0	10.7538	49.782	0	5.66671	0	199.561	0	2.99672	0	9.24003	1.87141	0	3.46504	0	2.61962	2.86042	64.5912	51.7613	0	4.86746
P42332	85.7557	256.18	208.041	176.118	59.9158	127.987	7.10678	116.453	270.404	133.359	98.5937	25.7559	233.579	93.2193	55.7928	182.17	97.8583	25.2174	48.9434	155.612	453.781	301.452	0	155.911	102.822	0	392.557	0	41.3938	111.668	68.7858	0	242.965	14.4094	0	0	124.472	86.7913	581.88	157.969	389.726	24.7611	298.475	7.01991	3.83258	0	2.88972	266.138	182.609
P50870	0	0	0	0	0	0	0	3.47961	0	30.039	0	0	0	0	0	10.2584	143.276	0	0	0	0	0	0	0	34.2143	0	0	0	0	5.27401	0	0	0	0	0	0	17.6362	0	0	7.34238	43.8926	2.26582	97.1115	0	0	0	0	133.596	0
P51563	25.6814	0	0	0	0	0	0	0	3.50906	0	0	0	0	0	0	0	0	0	0	0	6.09182	0	0	0	0	0	0	0	4.60432	0	0	0	0	0	0	0	0	0	0	0	0	0	0	0	0	0	0	0	0
P67390	0	0	0	0	0	0	0	0	0	0	0	0	0	0	0	0	0	0	0	0	0	0	0	0	0	0	0	0	0	3.78786	0	0	7.98403	0	0	0	0	0	0	0	0	0	0	0	0	0	0	0	0
P70882	9418.88	14125.1	15251.2	5887.67	1986.29	246.139	1050.02	3471.69	148.448	3839.36	1827.04	1738.25	0	483.948	5853.41	2742.72	12589.8	15437	547.398	154.515	6416.59	5656.17	4659.3	6708.92	4714.38	29.4582	10507.7	0.430585	9084.19	5544.01	1456.76	843.357	2384.97	23546	0	663.881	9541.73	14237.9	2838.85	6274.68	16009.6	8108.07	6926.39	1814.65	719.031	47.8869	3465.29	6773.51	7727.33
P72533	161.105	102.232	450.479	149.4	51.0081	36.7737	8.50812	105.842	45.3213	243.986	107.304	27.7511	0	1004.41	61.6562	439.537	210.878	88.5567	69.476	0	232.29	219.674	0	12.4436	71.6197	0	154.416	0	138.757	63.8246	2.99452	0	290.874	0	0	0	194.201	290.934	507.888	70.8442	267.981	37.0544	269.982	18.4891	1.83532	4.70949	31.8277	294.947	206.124
Q00937	6528.03	5584.81	10333	3651.27	1449.2	89.029	661.563	1969.56	154.902	2349	996.956	5451.44	223.011	876.113	2950.26	1374.7	5091.99	9759	1297.57	80.2289	3985.16	3835.43	6517.4	3975.73	4716.61	19.6388	15467.1	0.430585	7579.57	7810.45	2046.83	843.357	3892.79	21551.2	0	853.561	5558.66	15111	4081.95	4499.53	13175.9	5394.54	14699.8	1424.24	3675.66	454.456	7131.98	4711.69	7238.54
Q02607	2375.22	98.2345	6742.72	1169.31	615.225	21.0333	490.528	587.806	25.9222	778.867	412.436	4411.01	0	40.214	849.187	370.767	5628.69	3616.51	559.011	35.8025	2898.1	1206.2	3527.79	3367.91	5435.67	0	3483.68	0	1238.08	1338.47	304.529	2032.3	1956.51	6398.44	0	228.543	2651.31	13468.1	925.739	11693.8	5414.46	2066.91	4215.68	24.2266	1551.94	151.6	5644.61	3324.01	2340.77
Q02652	0	0	4.33153	0	3.18801	26.267	0	1.13809	0	0	4.29217	0	0	0	2.05521	0	0	0	1.67412	2.98074	0	0	0	0	0	9.85013	6.71375	0	0	3.44998	0.998172	5921.98	0	0	0	0	0	0	0	3.60225	0	0	3.97032	0	0	0.941898	0	25.4893	0
Q03447	0	48.2111	0	39.7729	0	4.12905	84.2586	287.139	0	135.138	0	3.63529	0	6.57867	14.5381	0	0	0	363.167	0	282.696	0	0	337.424	0	92.9038	0	0	0	16.2696	80.0232	0	17.1465	48.8113	410.706	0	81.6081	24.5001	0	0	0	117.078	0	0	25.9654	95.5001	0	8.586	0
Q06893	0	38.2023	48.5587	0	7.94205	16.3592	0	6.37929	20.1617	3.05952	0	0	0	31.2775	0	0	0	15.0419	12.5118	0	0	0	0	0	8.36349	0	12.5441	0	26.4547	6.44601	7.46002	0	88.3146	0	0	0	10.7777	19.4139	228.929	6.73051	44.7054	4.15399	7.41824	0	0	0	46.5398	0	5.83525
Q08425	4298.49	6481.64	15151.9	4412.75	1698.14	85.5377	798.964	1520.28	83.9055	1340.19	2079.49	4758.29	223.011	2670.06	4325	1046.91	1588.33	10758.2	1175.74	32.6858	4018.77	5449.69	12404.9	3539.5	2775.53	19.6388	8714.03	0.430585	11873.3	9105.31	2380.18	0	7723.97	15834.9	0.20261	569.041	3275.78	16336.2	5293.53	4712.6	9870.04	4039.63	18068	2136.36	693.417	905.157	12723.1	2011	3483.84
Q0SYP9	30.9753	601.467	84.9467	1236.55	123.305	589.535	33.371	738.399	1400.22	299.724	792.647	889.418	0	68.3946	853.126	619.622	765.848	730.207	398.083	4.87134	624.544	0	23.0767	305.043	256.038	804.889	142.637	607.069	226.766	124.04	756.916	0	439.714	293.201	363.047	932.878	223.106	196.493	32.2968	52.9834	39.1029	175.615	110.306	123.611	956.813	224.74	117.599	77.3618	928.925
Q0T2M8	3.05842	0	0	34.995	9.25971	18.6495	1.64748	26.4451	39.7003	20.6101	33.2448	43.2874	0	0	39.7963	32.4849	22.6853	38.9723	17.8294	0	36.274	0	0	4.01589	15.1683	57.2203	6.50013	32.6187	27.4167	16.701	29.9588	0	31.6821	16.7019	11.2163	184.22	18.616	8.62278	1.91334	1.16254	0	9.32761	3.844	4.88203	51.5308	13.6789	9.37847	3.52546	30.2372
Q0T4A9	30.9188	371.658	30.2828	582.892	95.0961	232.609	16.6551	413.747	552.229	107.612	6.00153	502.282	0	27.308	175.295	70.372	294.86	90.0541	87.7814	4.16782	193.832	0	0	142.094	137.696	261.686	112.65	6.64344	118.786	103.714	260.995	0	193.189	0	177.048	0	21.5082	14.5285	8.28974	18.4684	0	13.4709	83.2725	56.405	402.899	130.384	71.5918	5.09148	384.284
Q0T5W7	0	0	0	11.4909	0	2.78351	0	0	10.2915	0	0	4.90131	0	0	0	0	0	0	1.33055	0	0	0	0	0	3.5576	0	0	0	0	0	0	0	0	0	0.323067	0	0	0	3.1413	0	0	0	6.31104	0	17.504	0	0	0	29.7859
Q1LSL8	0	0	0	0	0	0	0	0	0	0	0	0	0	0	0	0	0	0	0	0	0	0	0	0	0	0	0	0	0	0	0	0	0	0	0	0	0	0	0	0	0	0	0	0	0	0	0	0	0
Q32DT3	0	197.957	4.19371	114.317	19.5483	23.7358	3.29496	105.78	135.817	55.4886	16.6224	85.0822	0	24.3112	81.5824	42.2303	204.168	85.739	82.6635	2.8859	68.9206	0	0	38.151	28.1697	104.904	6.50013	44.328	38.3833	30.0618	128.533	0	73.9248	20.0422	138.728	368.44	11.1696	10.0599	9.56669	0	0	12.9151	30.752	14.6461	131.492	103.048	42.873	0	93.7354
Q32ES6	5.03381	97.7446	0	153.594	15.2404	44.6473	2.71157	97.9325	130.684	15.6562	0	144.949	0	4.44593	49.1251	42.7731	149.35	6.41439	25.3435	0	77.6137	0	5.62531	39.6582	49.9306	125.571	32.0954	1.37658	49.6371	19.2416	66.8054	0	46.3512	0	45.3422	0	6.12796	4.7307	9.44741	5.74024	0	1.18094	25.3071	10.7137	140.382	36.0223	15.4359	0	109.487
Q47746	0	0	0	0	0	0	0	0	0	0	0	0	0	6.65231	0	0	0	0	0	0	0	0	0	0	0	0	0	0	0	0	0	0	0	0	0	0	0	0	0	0	0	0	0	0	0	0	23.0962	8.68211	0
Q48712	0	20.2248	0	4.76712	1.05115	6.92862	13.4655	2.25152	4.26954	4.85924	305.688	3.05004	0	35.8772	24.3952	39.8266	0	3.98169	8.2799	11926.4	0	12.4168	3.49187	10.2573	2.21386	0	6.641	0	2.80108	13.6504	79.9759	836.83	46.7548	27.3021	0	0	5.70583	69.0089	3.90961	2.37547	56.8022	2.19917	35.3457	24.9392	0	0.931692	5.47527	14.4075	37.071
Q4KC13	0	0	0	0	0	0	0	0	0	0	0	0	0	0	0	0	0	0	0	0	0	0	0	9.60322	0	0	0	0	0	0	0	0	0	0	0	0	0	0	0	0	11.0792	0	0	0	0	0	0	8.43045	0
Q51238	138.993	81.7853	121.283	4.81934	34.0054	141.842	0	45.5236	2.15816	306.211	180.271	1.54173	447.418	212.041	189.079	16.7762	23.4309	28.1771	57.7572	444.13	67.439	50.2112	240.049	2.07394	53.7148	265.953	234.981	1.2958	56.6353	188.024	270.505	0	563.567	0	0	0	53.8378	1260.22	39.5244	80.4501	33.4976	20.7505	131.021	742.924	9.17661	106.434	175.744	32.7719	112.431
Q52360	8474.16	9763.23	13467.9	4974.85	1638.82	197.26	871.906	2982.7	169.962	3328.43	1305.03	2781.82	446.022	453.353	4253.3	2080.45	9343.1	11962	635.015	112.915	4933.83	4730.16	4046.98	5030.14	3630.05	19.6388	12247.8	0	7827.99	5160.54	1210.99	843.357	2221.86	20044.7	0.40522	663.881	8165.48	13952.4	3516.54	6412.34	14220.7	6524.13	8006.9	1474.51	918.457	117.37	3717.74	6308.87	6223.59
Q53770	773.938	368.034	814.327	50.6031	180.654	516.584	18.7179	213.961	10.7908	2544.66	759.714	12.3338	671.128	1372.69	519.967	77.1706	773.219	112.709	484.658	1237.01	509.539	244.78	607.182	12.4436	367.051	1851.82	2121.55	5.18319	336.98	1136.77	1690.9	1691.99	3388.68	0	0	0	324.95	8186.24	205.527	330.206	143.561	139.325	730.54	2141.37	12.8473	510.509	1232.98	138.37	146.785
Q54001	0	0	0	0	0	0.759656	0	0.987426	0	0.710358	0	2.67525	0	0	0	0	0	0	0	0	0	0	0	0	0	0	0	0	1.22844	0	0.866031	0	0	0	0	0	0	0	0	0	0	0	0	0	0	0	0	0	0
Q54807	110.563	20.4463	47.6468	2.40967	12.752	10.5068	1.70162	25.038	0	49.1248	77.2591	1.54173	0	27.9001	76.0427	6.71049	46.8617	32.2024	10.8818	32.7881	3.74661	6.27641	17.6506	0	40.2861	19.7003	73.8513	0	22.6541	96.5993	159.708	0	349.048	0	0	0	40.3784	216.716	37.5481	13.2082	4.78537	4.44653	91.3175	78.9987	3.67064	48.9787	29.06	18.2066	12.4924
Q57JQ4	14.788	0	0	62.0424	17.4114	94.2724	0	63.9331	171.751	80.489	60.2791	111.868	0	13.0609	96.2108	172.777	0	84.7968	47.0225	0	17.5391	0	0	19.4175	31.432	23.0558	0	69.7594	19.8846	4.03761	135.51	0	76.594	48.4537	41.3881	0	40.5051	31.2694	4.62565	14.0527	22.4018	20.8156	18.5864	23.6054	85.9173	33.0699	16.1952	0	109.651
Q57QJ1	10.0426	0	13.7704	38.303	1.68917	5.56703	0	12.6634	20.583	5.20576	0	14.7039	0	0	6.53372	0	0	0	7.98331	4.73804	17.8663	0	0	9.88988	0	0	0	0.686579	22.5062	8.22588	12.6932	0	11.559	0	6.78441	0	0	0	0	0	0	0	0	5.34351	8.75202	2.99439	6.59892	0	19.8573
Q57R58	0	0	0	0	0	0	0	0	0	2.153	0	0	0	0	0.675554	0	0	0	1.37572	0	0	0	0	0.68171	0	0	0	0	0.930812	0	0	0	1.19514	1.13408	0.0668071	0	0	0	0	0	0	0.243598	0	0.552493	0	0	0	0	1.02657
Q5P6K4	0	0	20.2033	89.9141	0	0	0	0	0	439.165	40.0394	25.1684	0	0	0	0	0	112.65	0	0	0	58.5492	0	0	78.2932	0	125.258	1.00732	13.208	4.02287	0	0	0	40.2307	0	0	40.3573	0	110.611	5.60057	167.401	8.64152	74.0741	7.83975	72.7631	6.58985	9.68163	110.396	0
Q5PGK9	0	0	0	0.792067	0	1.15121	0	0.374094	1.41879	1.0765	0	0	0	0	1.35111	1.10288	0	0	0	0	0	0	0	0	0	3.23777	0	0.709889	0	0	0.328103	0	1.19514	0	0	0	0	0	0	0	0	0.974394	0	1.10499	1.80983	0	0	0	1.02657
Q6D159	0	0	0	0	0	20.5694	3.99756	0	5.07008	53.8566	191.585	0	0	0	48.2822	0	55.0453	0	37.363	0	8.80178	0	0	0	0	0	0	6.08834	6.65257	0	42.2095	0	128.126	64.8425	1.43242	0	0	6.9743	0	0	0	5.22304	0	0	17.2466	4.42554	0	0	0
Q7N0B9	7.42117	240.169	40.7036	679.314	89.8737	399.045	19.9878	489.282	953.176	1196.39	30.2503	463.606	0	32.7724	280.037	370.471	385.317	264.782	294.971	21.0076	114.423	14.7449	0	151.039	157.738	416.53	78.8619	6.08834	119.746	76.9966	372.85	0	734.589	0	216.296	0	4.51712	34.8715	13.928	16.9253	11.2421	22.6332	102.601	43.4357	413.919	150.468	71.5207	42.7721	300.816
Q7UAH8	8.83395	142.945	18.1697	559.307	59.435	156.705	9.51718	310.31	440.576	114.481	48.0122	459.168	0	15.6045	183.916	98.5208	196.573	61.9122	78.4181	4.16782	220.025	0	4.936	142.094	100.142	137.729	140.813	53.1475	122.745	57.8871	260.995	0	208.441	14.4725	140.672	266.051	8.06557	41.5101	13.8162	15.1105	0	19.6883	5.5515	35.2532	361.839	92.1906	65.7871	20.3659	371.183
Q7W866	0	45.5233	0	0	0	0	0	0	0	0	0	0	0	0	0	0	0	0	0	0	0	0	0	0	0	0	0	0	0	3.84065	0	0	0	0	0	0	0	0	0	0	0	0	0	0	0	0	0	0	0
Q83LR7	0	0	0	0.792067	0	0	0	0	0	0	0	0	0	0	0	0	0	0	0	0	0	0	0	0	0	0	0	0	0	0	0	0	0	0	0	0	0	0	0	0	0	0.487197	0	0	0.603277	0	0	0	0
Q83P87	0	0	0	0	0.927658	0.764326	0	0.993496	0	0	0	0.672925	0	0	0	0	0	0	1.09607	0	1.6353	0	0	0.905222	0	0	0	0	1.236	0.752915	1.74271	0	0	0	0.532267	0	0	0	0	0	0	0	1.73295	0	1.60215	0	0	0	0
Q83QT8	48.9347	435.506	54.5182	849.211	131.694	376.382	28.0072	747.073	944.449	126.831	157.913	1071.74	0	29.7137	586.995	331.346	680.56	272.806	277.166	20.2013	442.543	6.0767	3.4178	365.446	255.695	448.226	188.504	202.403	172.725	175.361	561.486	0	352.023	130.274	219.407	460.55	87.4952	54.6109	19.1334	29.0636	18.5324	84.666	92.2559	99.2679	680.562	210.656	96.4642	45.831	628.934
Q880L3	0	0	0	5.57891	0	0	0	0	0	0	0	0	0	0	0	0	0	0	0	0	0	0	8.17301	0	0	0	170.982	0	13.1123	0	0	1958.67	16.8359	0	0	0	0	0	0	0	0	0	9.19216	0	0	0	0	8.43045	0
Q8CVH8	1.3788	17.8486	0	21.0352	2.31914	12.9935	0.742717	24.3407	34.8534	0	0	12.1127	0	0	15.2498	0	20.454	0	3.65356	0	9.81182	0	0	9.05222	30.2834	34.3947	2.93039	0.754111	3.70799	0.752915	18.7341	0	7.93495	0	6.91947	0	1.67849	0	0.862571	0	0	0	3.4659	1.46728	27.2365	5.3445	3.02	0	25.8999
Q8DF90	0	0	0	0	0	0	0	4.72233	0	0	0	0	0	0	0	0	0	0	3.47326	12.3681	15.546	0	0	0	0	0	0	0	0	0	8.28353	0	0	0	0.843332	0	0	0	0	0	0	0	0	0	0	0	5.74192	0	0
Q8FCI8	0	0	0	9.40398	0.218272	0.359683	0	0.233764	4.87615	0	0	0.950012	0	0	0	0	4.8127	0	0.343865	0	0	0	0	0	1.37913	0	0	0.177438	0.581646	0	0.615074	0	0	0	0.292225	0	0.394939	0	0	0	0	0	0.815505	0.690483	0.376975	0.386932	0	0	1.28297
Q8X5R9	2.75759	44.6216	1.89061	69.4163	3.71063	9.93623	0.742717	33.7789	66.8808	0.714725	0	30.9546	0	2.43555	18.838	2.92896	20.454	0	8.40319	0	19.6236	0	0	9.05222	15.6301	34.3947	5.86078	0.377056	12.36	8.28206	29.1904	0	15.8699	0	18.2745	0	3.35698	0	1.72514	2.09639	0	0.9704	1.73295	4.40183	40.8547	15.6224	9.06	0	80.4261
Q8XB84	0	0	0	0	9.93725	51.8548	2.65204	109.973	20.1814	5.10418	0	84.0992	0	4.34834	67.2654	5.22927	73.0357	0	22.178	0	52.5531	0	0	12.9292	48.8346	76.7589	0	0.673182	13.2402	37.6384	79.3401	0	34.0003	0	59.2348	0	8.99016	13.8806	3.08001	5.61423	0	1.15501	12.3758	0	17.1625	22.0197	15.097	0	0
Q8XL56	0	0	0	0	0	11.0425	0	0	0	0	0	0	0	0	25.9199	0	0	0	0	0	0	0	0	0	0	0	14.1121	0	0	0	6.2944	0	0	0	0	0	0	0	0	0	0	0	0	0	0	0	0	0	0
Q8Y1I9	6.88927	0	0	0	2.31756	0	0	0	4.7067	10.7136	0	0	0	0	0	0	0	0	0	0	0	0	0	4.52302	19.5243	0	0	0	6.17577	0	0	0	0	0	0	0	0	0	0	5.23739	20.8727	0	8.65883	0	0	0	0	0	0
Q8Z6N7	0	0	0	0	0	4.89704	0	0	0	0	0	0	0	0	0	0	0	0	1.17042	0	0	0	0	0	0	0	0	0	0	0	1.39569	0	0	0	0.284186	0	0	0	0	0	0	2.07245	0	0	2.56624	0	0	0	0
Q8ZPP2	0	0	0	0	0	2.44852	0	0	0	25.1858	18.0046	0	0	0	0	0	0	0	0	0	5.2387	0	0	0	3.12944	0	0	0	0	0	0	0	0	4.82417	0.568372	0	0	0	0	1.67895	0	0	0	2.35021	0	0	0	5.09148	0
Q92AV8	15.1771	0	0	0	25.528	0	57.2283	0	10.3689	0	0	0	0	67.0233	0	0	0	19.3396	28.1517	42.963	0	392.016	16.9605	19.9285	10.7531	0	0	0	122.447	24.8632	0	0	0	0	0	0	46.1901	14.2632	0	17.307	68.9741	3.56057	0	0	0	0	6.64854	0	255.084
Q9I2E5	0	0	19.9845	16.6763	2.45143	44.4357	3.92541	2.62541	24.8928	75.5493	227.733	14.2262	0	57.9255	0	46.4404	162.155	9.28581	3.86196	6.87615	112.358	28.9576	16.287	23.9214	5.16302	0	216.828	0	143.715	23.8758	0	0	67.1004	23.877	0	0	13.3067	30.8179	36.4709	77.5588	298.058	8.54793	64.1128	0	59.2736	0	3.19226	92.4002	64.8408
Q9KIN5	0	0	0	0	0	0	0	0	0	0	0	0	0	0	0	0	0	0	0	0	0	0	0	0	0	0	0	0	0	0	0	0	7.98403	0	0	0	0	0	0	0	0	0	0	0	0	0	0	0	0
S48276.1.gene1.p01	205.594	846.818	25.6282	57.0288	367.816	176.135	55.3737	127.94	485.226	159.86	0	22.8047	0	3491.35	152	367.259	207.949	166.715	277.346	22124.4	66.5023	37116.8	114.876	1533.85	562.793	0	119.169	0	8343.8	678.711	12682.8	0	0	0	0	0	1308.29	4.39123	532.014	1111.84	84.9403	87.6954	117.455	59.6692	10.859	0	8.18755	2649.97	166.305
U12338.3.gene8.p01	14.4527	31.1818	52.8467	0	4.8619	2.67058	0	3.47131	0	0	0	477.298	0	68.079	0	46.0525	321.601	0	190.208	0	902.781	0	0	6.32575	0	0	174.061	0	0	13.1535	398.835	0	55.4499	0	4.33943	0	46.9176	6.79121	0	43.9491	0	213.609	0	58.9572	0	173.811	48.5391	33.3194	0
U19459.gene.p01	514.161	986.052	665.85	87.1573	22.4213	100.285	0	44.5949	526.906	14.8069	491.616	32.529	6068.64	1177.33	117.699	70.7925	564.993	242.658	42.8914	1284.77	11.2928	227.016	223.447	1544.03	94.4443	0	0	0	153.637	467.944	180.519	0	98.6329	176.788	0.612609	0	168.071	129.748	83.3927	188.2	447.139	60.3113	299.179	5.06626	5.53194	0	45.8812	998.77	169.443
U20270.1.gene1.p01	0	0	0	0	0	3.91249	0	0	24.1095	0	0	0	0	6.23363	45.9188	14.993	0	89.936	7.48086	0	0	0	0	0	0	0	0	154.408	0	0	6.69055	0	0	7.70855	1.3623	0	21.48	0	0	2.68279	0	23.181	8.87076	0	0	35.7757	0	8.13568	0
U38243.1.gene1.p01	2263.8	81.4031	68.9806	23.9841	653.661	17.4295	159.205	303.583	4.29614	94.5307	76.8981	1018.92	0	5.55395	564.586	13.3583	652.999	576.935	306.599	0	1297.73	712.167	13471.3	198.167	0	0	2298.74	0	3528.81	16424.1	131.143	1684.09	419.796	2046.68	0.404589	0	2392.24	1719.72	141.623	4680.16	400.093	6331.78	71.1319	277.713	1337.18	17116.8	4559.01	152.221	6.217
U57969.gene.p01	0	37.5797	0	0	0.217017	0.715227	10.7726	2.09177	1.32221	0.334406	0	0	0	0.569773	12.1716	0.685203	0	9.04246	1.1966	0	1.53026	0	0	28.8005	0	6.03474	0	8.55623	0	0	0.815381	0	0	7.75043	0.0415063	0	6.67534	0.606267	0	0	2.93178	0.302688	30.0001	0	0	0	0.2826	6.69263	0.637794
U59183.1.gene2.p01	0	0	0	0	0	0	0	0	0	0	0	0	0	0	0	0	0	0	0	0	0	0	0	0	0	0	0	0	0	0	0	0	11.4451	0	0.639769	0	0	0	0	0	0	576.198	0	0	0	0	0	0	0
U75299.gene.p01	16.9627	0	0	0	0	0	0	3.05563	0	0	0	0	0	0	0	0	0	0	0	0	0	0	265.382	0	0	0	0	0	0	0	139.358	0	0	0	0	0	5.16242	0	0	0	0	15.9178	0	0	0	0	0	0	0
U82085.gene.p01	0	0	0	0	0	2.02712	0	0	0	0	0	0	0	0	0	0	0	0	0	0	0	0	0	0	0	0	0	0	0	0	0	0	0	0	0	0	0	0	0	0	0	0	0	0	0	0	0	0	0
U83488.1.gene4.p01	0	0	0	0	0	0	0	0	0	0	0	0	0	0	0	0	0	0	283.612	0	0	0	0	0	0	468.408	0	0	0	0	0	0	0	0	0	0	0	4.41165	0	0	0	2.20258	0	0	0	0	0	0	0
U95363.2.gene1.p01	14.1158	45.6825	0	0	21.3686	23.475	0	63.5699	0	80.489	0	48.2247	0	0	82.6538	7.49651	157.052	0	314.196	0	16.7418	0	0	430.936	805.088	1298.46	90.0018	733.439	1195.79	312.181	350.139	0	203.09	100.211	855.073	0	274.944	26.5316	8.83079	13.414	0	1198.79	70.9661	56.3311	664.297	202.027	61.8361	8.13568	502.403
V00611.gene.p01	0	32.5815	0	0	0	0	8.1347	0	0	0	0	0	0	4.44593	3.27501	0	0	12.8288	6.66935	0	0	0	0	0	0	47.089	0	0	0	0	6.36242	0	28.9695	0	0	0	0	0	0	0	0	0	0	0	52.6431	13.5084	11.0256	0	273.719
V01499.1.gene1.p1	278.218	0	0	0	0	0	0	0	0	6.13699	0	0	0	0	689.374	0	0	0	4147.29	0	8761.93	0	0	0	8.38801	0	0	0	0	245.667	364.743	3170.63	0	1784.4	327.92	0	554.877	11.1262	0	0	0	3099.64	0	0	6.87842	2338.66	0	0	0
VXQ21601.1	162171	9077.27	3017.27	4.4761	17222.9	657.071	41.0912	14242.5	2341.2	331.549	462.432	9802.94	0	14288.5	1614.87	1919.63	7137.97	67.2951	1371.41	5.5369	0	7146.84	1521.32	27645.2	5970.07	0	685.915	0.802339	2125.11	3345.25	406.062	3142.98	141.833	0	0	3887.9	2703.76	347.418	10065.7	9963.47	13600.3	2789.02	1423.4	18.7334	81.8212	10.4978	246.769	43776.4	5476.45
WP_000136147.1	35.4133	65.4897	83.2435	11.5773	316.547	140.222	27.2516	14.5812	13.8252	7.86735	20.6218	4.93816	0	102.769	62.537	21.4937	37.5246	457.704	29.4922	23.8683	1092.04	20.1034	84.8027	195.963	3.58435	0	1053.71	1.38348	4.53509	0	704.972	0	3936.31	5.52543	0.325496	0	6.15868	49.9213	218.38	23.076	321.879	1.18686	57.2264	484.532	0	19.6099	6.64854	186.611	55.0181
WP_000345069.1	0	0	0	0	0	0	35.0754	0	9.53269	2.41096	12.6392	0	0	0	0	0	0	11.8533	7.39467	0	0	0	0	73.2854	0	4118.81	0	13.3551	12.5081	0	0	0	0	0	0	0	5.66201	0	0	5.30377	0	4.36457	5.84571	0	0	1.3868	95.7604	0	4.59829
WP_000414695.1	0	0	0	0	0	0	7.04538	0	0	0	0	0	0	0	0	0	32.3376	0	0	0	0	0	0	0	0	54.3778	0	0.596122	0	0	0	0	5.01804	0	0	0	0	0	0	0	0	1.0228	0	447.713	5.06596	0	3.81968	0	0
WP_000691721.1	717.077	2351.33	1918.87	790.372	1624.82	492.068	96.9926	1164.27	2225.06	715.584	4013.18	245.134	0	7136.86	256.901	5049.64	1897.9	173.088	513.955	4086.6	460.833	3571.27	137.675	2818.48	1132.49	0	1544.16	8.63865	1016.6	341.548	522.044	0	145.437	48.3021	0.203244	0	1330.56	480.932	1116.56	2297.03	4708.8	472.814	1480.93	23.5315	55.0596	74.41	415.143	5319.97	680.834
WP_000691758	2287.07	981.423	3417.58	1139.77	357.057	555.109	91.8877	1764.04	686.294	3543.53	1309.11	231.259	559.273	9561.38	920.733	3610.24	2436.81	1131.11	883.099	26.8267	2169.29	2598.43	52.9519	292.425	1011.63	0	2423.66	0	937.315	641.696	24.9543	845.997	3486.85	0	0	285.411	1747.81	3632.23	4242.94	569.155	3134.42	1206.49	4061.64	213.465	55.0596	45.2111	291.984	2476.1	2098.72
WP_002857791.1	4732.08	858.745	3556.18	1243.39	523.896	555.109	175.267	1988.24	714.35	4750.36	1321.99	360.764	0	16645.2	1074.87	5499.24	2179.07	1199.54	876.402	32.7881	3578.01	2328.55	56.482	425.157	1376.44	0	2255.82	0	1073.24	553.721	38.9287	845.997	3025.08	0	0	475.685	1793.95	4405.58	5343.69	838.122	3282.76	1228.72	4514.26	206.741	97.272	59.3396	370.861	2858.44	2429.77
WP_004007597.1	1077.2	879.192	1645.98	893.987	221.035	423.774	54.452	605.464	336.673	1842.18	1442.17	127.963	0	4187.81	639.169	1845.38	960.666	736.631	452.013	14.9037	820.508	1399.64	17.6506	122.362	579.672	0	946.639	0	328.485	351.898	17.9671	0	1887.04	0	0	95.137	1234.42	2183.49	2796.35	373.433	1512.18	594.353	2346.46	92.4453	27.5298	21.6637	141.149	990.44	911.943
WP_011528025.1	1462.59	490.712	2668.22	513.26	270.981	315.204	52.7503	1085.74	267.612	2130.38	841.266	129.505	111.855	7982.23	684.384	2523.14	1148.11	728.58	528.185	29.8074	1356.27	1600.48	21.1808	213.615	517.005	0	1376.32	0	637.148	422.622	13.9744	0	1756.15	0	0	285.411	1074.83	2020.21	2679.75	363.827	1761.02	1178.33	2433.81	163.04	45.883	36.734	134.23	1270.82	1502.21
WP_065274078.1	0	0	0	0	0	0	0	0	0	0	0	0	0	0	0	0	0	0	0	0	0	0	0	0	0	0	0	0	0	0	0	0	0	0	0	0	0	0	0	0	0	0	0	0	0	0	0	0	0
WP_076611062.1	0	0	0	0	0	0	0	0	0	0	0	0	0	0	0	0	0	0	0	0	0	0	0	0	0	0	0	0	0	0	0	0	0	0	0	0	0	0	0	0	0	0	0	0	2.16778	3.33756	0	0	0
WP_077248208.1	0	0	0	0	0	0	0	0	0	0	0	0	0	0	0	0	0	0	0	0	0	0	0	0	0	0	0	0	0	0	0	0	0	0	0	0	0	0	0	0	0	0	0	0	0	1.11252	0	0	0
WP_085562392.1	0	0	0	0	0	0	0	0	0	0	0	0	0	0	0	0	0	0	0.98869	0	0	0	0	0	0	0	0	0	0	0	0	0	0	0	0	0	0	0	0	0	0	0	0	0	0	0	0	0	0
WP_085562407.1	0	0	0	0	0	0	0	0	0	0	0	0	0	0	0	0	0	0	0	0	0	0	0	0	0	0	0	0	0	0	0	0	0	0	0	0	0	0	0	0	0	0	0	0	0	0	0	0	0
WP_094309310.1	0	0	215.676	3.99943	1.76375	0	0	0	0	29.8959	0	644.834	0	9.2614	0	0	155.557	0	0	9.89451	0	0	0	0	0	0	44.5723	0	32.9	20.0412	114.313	0	0	22.9054	0	0	0	0	36.0801	89.6819	7.94247	18.4502	52.7177	0	6.09231	0	238.864	30.2182	0
X01385.gene.p01	0	0	0	0	0	0	0	0	0	0	0	0	0	0	65.4123	0	0	0	356.588	0	788.855	0	0	0	0	0	16.4371	0	0	4.22325	14.6628	0	0	109.81	24.8799	0	47.0749	0	0	0	0	277.601	0	0	0	191.4	0	26.7449	0
X01702.1.gene3.p1	0	0	0	0	2.5528	0	0	0	0	19.6684	0	0	0	0	24.6857	0	0	0	0	0	0	0	0	0	0	0	0	0	0	0	71.936	0	270.767	0	0.488245	0	0	0	0	0	0	0	0	0	0	4.52536	0	0	0
X02340.1.orf0.gene.p01	12.4988	121.349	59.9843	4.76712	2.10231	6.92862	0	479.573	4.26954	6.47899	0	320.254	0	38.637	0	19.9133	185.416	0	336.164	0	741.202	0	0	0	0	0	119.538	3.41802	11.2043	88.7274	335.701	0	35.9652	0	156.009	188.212	53.2544	8.80965	35.1865	30.8812	75.7362	2734.31	0	13.3009	0	402.491	386.006	64.8336	0
X02529.1.gene3.p1	0	0	0	0	0	0	0	0	0	0	0	0	0	0	0	0	0	0	24.8782	0	0	0	0	0	0	1258.85	0	0	0	0	0	0	0	0	0	0	0	0	0	0	0	2.20258	0	0	0	0	0	0	0
X02872.1.gene2.p1	0	0	0	0	0	0	0	0	0	0	0	0	0	0	0	0	0	0	4.97564	0	0	0	0	0	0	0	0	0	0	0	0	0	0	0	0	0	0	0	0	0	0	0	0	0	0	0	0	0	0
X04388.gene.p01	148.47	122.678	173.261	12.0483	122.207	309.95	18.7179	78.5282	10.7908	207.961	94.4278	4.62518	0	365.492	612.452	20.1315	46.8617	52.329	121.374	152.018	44.9593	75.3169	38.8314	6.22181	55.9529	147.752	181.271	0	39.6447	48.2997	321.411	0	512.665	0	0	95.137	78.8339	626.399	75.0963	74.4464	4.78537	40.0188	627.311	1386.68	3.67064	142.227	125.927	65.5438	187.386
X04515.1.gene1.p1	0	0	0	0	0	4.01065	0	0	0	0	0	0	0	0	0	0	0	0	0	0	0	0	0	0	0	0	0	0	0	0	2.28614	0	0	0	0	0	0	0	0	0	0	0	0	0	0	0	0	0	0
X04555.1.orf0.gene.p01	0	0	11.1159	0	0	0	0	0	0	0	11.0148	0	0	0	0	0	0	0	4.29624	0	0	0	0	10.6445	0	0	0	14.4099	0	0	10.2463	0	0	8.85399	1.04316	0	0	0	5.0715	40.0587	0	0	0	17.2538	0	96.6864	0	18.6892	0
X13543.1.gene1.p1	0	0	0	0	154.329	39.1249	0	172.91	0	102.441	0	0	0	12.4673	215.818	0	209.403	8.9936	220.685	0	0	14.0232	0	430.936	0	528.187	0	21.2311	0	173.434	35.6829	0	333.068	46.2513	1596.62	0	107.4	23.2152	4.4154	5.36558	0	48.0179	26.6123	135.195	168.124	109.431	154.59	0	0
X15100.gene.p01	95.2149	308.141	39.1676	14.5262	201.792	337.803	0	89.1897	1281.49	123.391	90.5608	92.9399	337.147	857.772	520.355	424.755	0	230.525	90.8289	287.501	11.2928	2043.15	446.894	5976.1	195.635	0	202.363	0	768.184	551.134	0	0	0	0	0	0	2521.06	13.4222	464.616	253.347	187.51	104.986	59.8358	35.4638	33.1916	275.385	83.4203	417.069	320.058
X53796.1.gene1.p01	0	61.3389	12.9946	0	0	0	15.3146	0	6.47447	1891.3	0	0	0	8.37004	24.6625	0	0	0	562.504	0	0	0	0	0	0	0	0	592.179	0	0	179.671	0	970.79	0	351.206	0	0	0	0	0	0	0	35.7329	0	0	0	0	76.4678	0
X53797.1.gene1.p01	0	122.678	0	0	0	0	0	0	0	49.1248	0	0	0	0	0	0	0	0	37.6677	0	0	0	0	0	0	0	0	248.793	0	0	5.98903	0	76.3543	0	169.506	0	0	0	0	3.60225	0	0	23.8219	0	0	0	0	0	0
X54723.1.gene1.p01	21.1737	0	0	0	489.103	152.587	0	984.062	0	534.154	57.5391	3.44462	0	24.9345	734.701	0	732.911	8.9936	712.552	0	0	28.0463	39.4362	1200.13	0	2200.78	0	45.3574	0	547.28	176.184	0	739.248	154.171	5182.21	0	283.536	69.6455	22.077	10.7312	0	192.071	124.191	292.922	434.663	349.339	602.901	0	0
X60827.1.gene2.p01	0	0	0	0	0	0	0	0	0	0	0	0	0	0	0	0	0	0	4.97564	0	0	0	0	0	0	497.683	0	0	0	0	0	0	0	0	0	0	0	0	0	0	0	0	0	0	0	0	0	0	0
X63451.gene.p01	0	0	0	0	0	0	0	0	0	0	0	0	0	3.24149	0	0	0	0	0.972512	0	8.70576	0	0	0	0	0	0	0	0	0	0	0	0	0	0	0	0	3.44911	0	0	5.55973	0	0	0	0	0	0	0	0
X65252.1.gene1.p01	0	0	0	0	0	0	0	0	0	3.65859	0	0	0	0	0	0	0	0	5.61064	0	0	0	0	13.9012	10.0011	0	0	5.79031	0	0	6.69055	0	0	0	2.72461	0	4.296	0	0	0	0	16.5579	0	0	4.1006	23.149	0	0	0
X74948.gene.p01	24.6165	318.663	101.263	0	8.28104	109.168	0	292.67	142.952	12.7605	0	438.518	0	10.8709	8.00779	1032.78	0	31.3679	0	1614.34	145.981	807.016	0	32.323	723.799	0	2642.07	0	319.972	6.72114	0	0	70.8339	0	0	0	7.4918	0	30.8001	51.4638	1081.43	2.88753	0	0	0	0	889.647	1376.22	0
X75761.gene.p01	0	0	0	0	5.1056	14.0222	0	67.4382	6.91259	34.0918	0	7.40724	0	8.93644	23.04	0	0	0	48.26	0	90.0032	0	0	29.8927	0	31.55	96.7689	59.4897	154.193	5.52515	46.3587	0	46.5835	5.52543	18.8788	0	30.7934	7.13162	0	1.923	0	1.18686	0	2.69184	44.0891	7.54227	8.86472	0	0
X78117.1.gene1.p01	0	0	0	0	0	0	0	0	0	0	0	0	0	0	0	0	0	0	0	0	0	0	0	0	0	0	0	0	0	0	0	0	0	0	17.7255	0	0	0	0	0	0	0	0	0	0	0	0	0	0
X82455.1.gene1.p01	0	0	0	0	0	0	0	0	0	0	0	0	0	0	0	0	0	12.2484	2.54705	0	0	0	0	0	0	0	40.858	0	0	0	0	0	0	0	0	0	17.5522	9.03338	0	14.6148	0	2.25503	0	10.229	0	0	0	66.4801	0
X90856.1.gene1.p01	0	0	0	0	0	0	0	0	0	0	0	0	0	0	0	24	0	0	3.99165	0	0	0	0	0	0	0	0	0	0	0	0	0	0	16.4526	0	0	0	0	0	0	0	0	0	0	0	0	3.29946	0	29.7859
X97254.1.gene1.p01	28.3306	229.214	29.1352	0	45.2697	82.4506	0	137.793	0	257	28.8705	138.268	0	0	359.423	45.1369	472.81	0	769.479	0	243.609	14.0724	0	1004.4	1896.84	2782.71	210.741	1928.16	1885.69	611.082	944.439	1896.81	480.975	293.953	2113.51	213.307	646.661	89.8584	4.43089	24.2298	32.1879	3196.91	71.2151	188.429	1436.13	6496	161.338	24.4927	1204.4
XP_001893601	175.527	1187.74	43.7604	444.284	8.05192	26.5369	855.258	6090.99	0	2572.47	21.6814	11.6818	0	295.962	576.181	16.9486	59.1791	0	7150.08	7.52843	3964.91	0	17.832	8166.23	11.3056	2189.3	33.9137	1.09093	0	291.905	1666.43	0	91.8321	1263.53	5870.47	0	1656.01	468.629	4.99132	90.9816	0	2598	0	0	417.191	2355.15	73.3967	18.3937	7.88797
XP_001914640	71.8064	103.282	10.9401	182.582	5.36795	0	309.44	1741.93	0	752.716	21.6814	0	0	155.028	166.106	16.9486	0	0	2192.38	7.52843	1126.07	0	0	2556.2	11.3056	771.23	33.9137	2.18186	0	65.3518	524.384	0	55.0993	409.558	1863.4	0	524.485	142.463	4.99132	36.3926	0	808.601	0	0	106.615	730.336	34.9508	9.19686	0
Y08743.gene.p01	4.92331	159.332	20.2525	398.089	56.3111	106.439	5.30409	283.801	517.989	28.073	6.68951	288.34	0	21.7417	156.953	47.0634	146.071	37.6415	46.9652	4.64559	157.659	9.78201	5.50183	61.4138	83.7165	46.0554	52.3181	24.9077	88.2683	43.0153	164.903	0	130.334	5.37718	119.103	0	0	9.25371	6.16002	18.7141	0	21.9453	49.5032	36.6747	185.927	88.079	43.1344	0	233.638
Y10280.1.gene1.p01	0	0	0	0	0	0	0	0	0	7.31718	0	0	0	0	0	0	0	0	0	0	0	0	0	0	0	22.0078	15.0003	12.5457	12.6538	3.85408	0	0	0	7.70855	7.71973	0	4.296	0	0	0	0	21.5252	0	0	0	29.4623	6.18361	0	0
Y10281.1.gene1.p01	0	0	9.67779	0	0	3.91249	0	0	0	7.31718	0	17.2231	0	0	0	0	0	0	26.183	0	0	0	0	37.0698	120.013	110.039	15.0003	89.7498	56.9423	38.5408	35.6829	0	8.12361	0	73.1104	0	25.776	0	0	0	0	89.4126	8.87076	0	82.0119	191.505	9.27541	0	55.8226
Y11069.1.gene1.p01	0	0	0	0	0	25.8224	0	0	68.9531	8.0489	0	0	0	13.714	156.583	148.431	0	286.896	80.2322	14.6515	18.416	0	0	0	0	0	0	505.301	0	0	51.5172	0	0	84.794	3.49658	233.817	75.6096	3.6481	0	11.8043	0	71.0333	0	0	0	97.2256	0	26.8477	0
Y14156.1.gene1.p01	0	0	0	0	0	0	0	0	0	0	0	0	0	0	0	0	0	0	0	0	0	0	0	0	0	0	0	0.94847	0	0	0	0	7.98403	0	0	0	0	0	0	0	0	0	0	0	4.03014	0	0	0	0
Y16410.1.gene2.p01	0	0	0	0	0	53.1438	0	0	0	0	0	0	0	0	0	0	0	0	33.8711	0	0	0	0	0	0	0	0	0	0	0	1.68293	0	6.13022	0	0	0	0	0	0	0	0	0	0	0	0	0	0	0	0
Y17582.1.gene1.p01	0	0	0	0	0	0	0	0	0	0	0	3.44462	0	0	0	0	0	0	5.61064	0	0	0	0	18.5349	30.0033	0	0	11.5806	6.32692	0	8.92073	0	0	0	7.71973	0	0	0	0	0	0	19.8695	0	3.75541	8.20119	48.4024	0	8.13568	6.97782
YP_001007250	1.79268	23.2064	9.83249	87.5185	9.0459	49.688	1.93133	60.7109	107.778	104.078	121.789	72.6186	0	0	114.299	112.341	26.5938	114.217	54.1532	5.07467	46.7761	0	0	30.6007	15.2415	61.4889	19.0501	103.931	19.2842	16.6417	66.2756	0	45.3941	50.9065	34.3714	161.969	16.3675	18.5321	1.1215	4.08852	10.8627	16.402	6.75942	4.7693	73.9491	20.8464	8.63838	18.5979	83.3001
YP_001058926	6.51989	0	5.36404	9.94689	0.43866	0	0	0	0	0	0	4.45487	0	0	70.4147	0	0	4.98483	2.76425	0	4.6397	12.9542	24.7725	8.56101	2.77162	0	5.54275	0	5.84464	4.27235	0.824072	0	9.00524	35.6047	0	0	11.1119	14.7055	2.44729	7.93052	13.8275	0	90.1402	0	0.757604	1.94403	5.71225	4.50931	33.5188
YP_001089504	0	0	0	0	4.78201	3.94004	0	0	4.85585	0	9.65739	0	0	0	157.223	0	0	0	0	0	0	28.2438	0	0	377.682	0	15.1059	0	0	3.88122	69.6225	0	400.86	38.8142	0	0	12.9788	3.33981	0	0	0	3.3349	0	15.1274	0	0	12.4543	32.7719	0
YP_001101924	0	0	0	0	0	0	0	0	0	3.79115	0	0	0	0	4.75825	0	0	0	0	0	8.67422	0	0	0	0	0	0	0	0	0	2.31099	0	0	0	5.64665	0	0	0	0	0	0	0	0	0	0	2.1807	0	0	0
YP_001119417	1.93163	129.193	0	4.91158	2.16601	0.356929	10.4051	2.78369	0.879785	0	1.74973	0.314246	0	0	20.9454	4.78724	0	3.28188	4.94787	0	0.763663	0	0	19.8681	0	2.00773	0	0.264119	1.15439	0.3516	1.01728	0	0	11.2518	0.12428	19.3916	19.9877	0	0.402808	1.95797	36.0895	0.302109	80.9262	0	0	0.191985	0.282059	19.2973	0
YP_001124322	0	0	10.1386	0	0	0	3.98292	2.66388	0	0	0	0	0	0	0	0	0	0	0	0	17.5391	0	8.26282	0	10.4773	0	0	0	6.6282	0	0	0	8.51045	0	0	0	4.50057	6.94876	0	0	11.2009	0	18.5864	0	0	2.20466	6.47806	0	14.6202
YP_001140148	0	0	0	11.3637	0	8.2581	0	5.36708	0	0	20.2413	0	0	13.1573	0	0	55.2484	0	0	0	0	0	0	0	5.27733	0	15.8306	2.03694	0	4.06741	0	0	0	8.13522	0	0	0	0	0	2.83129	101.552	6.98975	0	174.384	8.65513	0	3.26294	0	7.36405
YP_001144148	0	0	0	0	0	0	0	13.0252	0	0	0	0	0	0	0	0	0	0	6.38664	0	7.14652	0	0	0	0	0	0	0	0	0	5.71193	0	0	0	1.55072	0	0	0	0	0	9.12791	43.8215	0	0	0	3.59327	10.5583	0	0
YP_001144149	271.729	314.067	13.307	37.0139	120.792	790.812	0	17.4817	132.602	10.0611	0	4.73636	0	101424	44.1968	556.616	215.947	173.127	46.2878	119.043	11.51	1002.66	54.2248	318.568	467.551	0	4723.22	0	217.488	174.879	119.594	0	636.688	0	0	0	76.791	0	12.1423	14194.6	279.323	79.6848	30871.3	0	11.2766	0	8.50246	279.664	9.5945
YP_001155044	0	0	0	5.08178	0	3.69298	0	0	0	0	0	0	0	0	0	0	0	0	8.82643	0	0	13.2364	0	0	9.43997	0	0	0	0	7.27569	0	0	0	0	0	0	0	3.13038	8.33534	2.53227	0	0	0	0	0	0	0	38.3961	0
YP_001174764	5.12324	0	0	0	20.6816	582.207	0	1.84579	0	1710.29	1009.37	7.50124	0	36.1994	123.328	1164.51	0	1103.29	14.9332	38.674	12.1527	0	0	3.36356	0	0	0	4.20312	4.59264	2.79763	46.947	0	229.976	369.306	264.361	0	3.11842	4.81475	0	9.73703	7.76104	2.40383	57.9526	2.72601	8.92972	4.58279	2.2443	124.018	15.1954
YP_001175678	6.77937	164.549	13.9438	367.168	26.7969	147.505	11.8685	163.034	360.108	251.266	370.759	225.818	0	13.4722	196.275	153.014	113.141	133.9	87.5751	4.79772	122.619	0	0	104.595	104.47	179.684	54.0313	118.884	60.7724	43.4984	190.653	0	267.254	155.491	115.806	102.087	34.0434	22.299	10.6029	11.5961	7.70239	37.7731	29.8224	36.9739	251.097	56.0939	41.5771	23.4439	316.691
YP_001176066	0	0	0	11.2393	8.26089	318.54	0	10.6166	238.232	758.673	760.748	2.39699	0	43.3776	530.423	902.463	0	1426.9	213.432	18.5372	52.4252	0	0	0	10.4391	30.6289	0	631.252	4.40267	5.36383	214.163	0	118.711	370.123	160.208	591.655	128.545	126.929	0	29.8697	22.3201	135.96	43.2099	0	14.2673	16.1085	4.30295	79.2586	24.2781
YP_001176128	0	0	4.28459	0.79452	1.40154	5.77385	0.561062	1.50101	2.13477	14.0378	0	1.01668	0	2.75978	9.48704	30.9763	7.72566	18.5812	12.4198	1.96563	1.23534	6.2084	1.16396	0.683821	0.737955	0	2.21367	13.8145	3.73478	2.27506	6.25326	0	21.5791	5.68794	0.67014	31.3687	6.33981	2.93655	1.3032	3.56321	25.2454	1.95482	3.9273	0	0	0.931692	0.456272	12.0062	2.0595
YP_001176309	0	0	0	19.1515	0	5.56703	2.70482	27.1358	6.86101	7.80864	0	46.5624	0	0	29.4017	5.33333	74.4892	0	13.3055	0	17.8663	0	0	9.88988	7.1152	15.6573	21.3437	0	18.005	2.74196	19.0398	0	40.4564	0	2.26147	0	0	0	0	0	0	1.178	18.9331	10.687	32.0907	5.98879	0	5.78807	19.8573
YP_001176513	30.9188	600.37	66.6221	1394.9	170.876	754.144	45.2066	1080.52	1629.53	400.684	408.104	1161.93	0	35.1102	833.371	717.795	589.72	714.804	389.75	29.1747	539.586	8.77598	4.936	359.585	394.31	716.193	206.525	477.724	316.761	139.894	780.193	0	513.476	192.967	419.743	665.126	139.803	143.21	35.9222	65.4789	33.4557	137.818	144.339	145.713	900.749	304.229	137.379	117.104	847.172
YP_001178158	0	0	0	2.07797	0	0.755042	0	0	3.72217	0	0	0	0	0	1.7723	10.1269	0	1.73561	0.360919	0	1.61544	0	0	0	0	0	0	0.372476	0	0	4.73425	0	18.8126	0	0.262901	0	0	0	0	0.517732	0	0.319538	0	0	0	0.406122	0	0	1.3466
YP_001178170	88.7278	574.294	91.2477	2453.49	276.095	1028.8	63.7267	1715.54	2530.81	1904.91	592.744	1890.93	0	91.4266	1039.08	942.418	1096.87	1064.67	448.673	76.7459	929.571	14.6909	33.0513	674.758	665.311	1452.52	314.292	216.355	596.538	266.482	1399.49	0	1293.59	234.193	900.073	0	63.008	184.142	60.1335	109.611	11.2009	128.363	241.623	149.501	1761.3	388.021	281.796	110.8	1769.04
YP_001186705	0.661605	0	8.16474	0	1.11282	0	0.712775	0	0.452003	0	0.89895	0	0	0	3.44353	1.40544	0	8.43058	1.40251	0	7.84688	0	0	4.778	0	0	40.7776	0	0	0	2.71774	0	5.33054	4.33558	0	0	2.41624	1.8653	0.413898	0.251484	5.01123	1.24171	0	1.05609	0	0	0.289825	3.81318	0
YP_001187667	0	94.6753	0	0	2.46031	24.3255	0	0	24.983	496.641	9.93731	0	0	25.838	0	31.0725	0	65.2362	0	0	8.67422	43.5937	0	9.60322	10.3635	0	295.332	4.00007	137.679	3.99372	0	0	0	79.8784	0	0	62.3231	13.7465	54.9045	322.479	44.3167	12.0105	183.843	15.5659	110.478	4.3614	16.0191	193.9	0
YP_001187672	0	0	0	0	0	0	0.342253	0	0.868154	0	0	0	0	0	0.41337	0.674851	0	1.61924	0.336721	0	0	0	0	1.25141	0	0	0	0	0	0	2.00766	0	0.731304	0.693939	0	0	0	0	0	0	0	0.149057	0	0	0	0.378894	0	0.732391	0
YP_001220629	0	0	0	0	0	0	0	0	0	0	0	0	0	0	0	0	0	0	0	0	0	0	0	0	0	22.3994	0	0	0	0	0	0	0	0	0	0	0	0	0	0	0	0	0	84.089	0	0	0	0	0
YP_001266290	0	0	0	0	0	0	0	0	0	0	0	0	0	0	2.59029	0	0	0	0.879161	0	0	0	0	1.7426	0	0	0	0	0	0	0.209675	0	0.763758	2.17421	0	0	0	0	0	0	0	0	0	0	0	0	0	0	0
YP_001268143	0	0	0	0	0	0	0	0	0	34.1203	0	0	0	0	0	0	0	0	0	0	0	0	0	0	0	0	0	0	19.6685	0	0	0	0	7.98784	0	0	0	0	13.7261	50.0399	0	0	0	0	0	0	0	0	0
YP_001308137	0	0	9.67779	0	0	0	0	5.08559	0	0	0	0	0	43.6354	45.9188	0	0	0	0	0	0	0	0	4.63372	0	0	0	0	0	0	40.1433	0	0	0	0	0	0	0	0	2.68279	0	0	0	0	0	0	0	0	0
YP_001334540	0	0	0	0	0	79.1468	0	5.32126	110.998	20.4167	207.375	2.40284	0	8.69668	291.483	266.693	36.5179	363.868	143.505	0	40.8746	0	0	0	3.48819	0	0	299.566	0	2.68846	79.3401	0	22.6669	134.43	6.01851	444.823	62.9311	43.9551	0	20.5855	7.45817	77.3859	18.5637	0	0	20.5518	0	28.3757	0
YP_001335662	0	0	12.1131	0	0	9.79407	0	0	18.1059	0	30.0076	8.62287	0	0	43.1054	51.6061	0	78.7973	18.7267	4.16782	26.1935	0	0	0	0	0	9.3875	52.5436	0	0	15.3526	0	0	9.64834	0.852558	399.076	16.1311	14.5285	0	3.35789	0	2.07245	5.5515	0	0	1.31701	0	5.09148	0
YP_001338812	27.8422	0	95.443	10.6192	10.9272	10.2894	0	6.68726	0	4.81084	6.30505	572.98	0	81.9687	0	69.0023	309.772	0	399.624	0	1656.6	0	0	15.2327	0	0	226.832	0	0	32.9413	673.023	0	58.7514	0	12.838	0	90.3839	15.2633	0	52.9157	0	207.929	0	76.5412	0	196.473	89.4419	10.698	0
YP_001338814	0	0	0	0	0	4.49387	0	5.84128	0	0	0	3.95648	0	0	0	0	0	0	0	0	0	0	0	10.6445	0	0	0	3.32536	0	0	2.56157	0	0	0	1.04316	0	0	0	0	6.16288	0	3.80366	0	12.9403	0	24.1716	3.55123	9.3446	0
YP_001345920	0	0	0	0	0	0	0	0	7.28012	14.9931	0	0	0	0	10.8945	1.61689	0	11.6388	2.42028	0	0	0	0	0	0	0	0	4.78741	0	0	1.92408	0	0	6.65051	2.64447	0	1.85318	0.715313	0.952341	0	0	1.07139	0	0	0.884442	0.907802	0	1.75475	3.01004
YP_001345921	2.57305	0	0	34.3482	3.46231	10.341	1.03952	1.62227	23.292	52.3512	48.9455	4.39524	22.7773	2.27256	37.2472	39.6278	4.77129	50.8204	20.7953	0	16.0216	1.27808	5.03195	6.75714	18.2302	8.02324	5.46856	44.4176	1.72992	5.26896	18.2935	0	6.66353	34.4256	6.53918	96.8651	14.8786	16.6245	2.81696	5.86829	16.5658	11.1673	81.6573	3.08044	18.6866	14.1933	12.3987	17.7958	28.6184
YP_001346276	0	0	0	0	0	0	0	0	0	0	0	0	0	0	0	0	0	0	0	0	0	0	0	0	0	0	0	0	0	0	0	0	0	0	0	0	0	0	0	0	0	0	0	0	0	0	0	0	0
YP_001348104	0	0	0	0	0	0	0	0	0	0.328424	0	0	0	0	0	1.34589	0	0	0	0	0	0	0	0.831917	0	0	0	0	2.83977	0	0	0	0	0	0	0	0.385642	0	0	0	0	0	0	0	0	0	0.555088	0.730322	0.626383
YP_001348697	0	0	0	0	0	4.03961	0	0	4.97857	3.77746	19.8029	0	0	0	0	0	54.0517	0	0	0	8.6429	14.4788	0	0	0	22.7229	0	0	0	0	0	0	0	0	0	0	4.43558	0	0	0	0	0	9.15898	0	0	0	0	8.40002	14.4091
YP_001350280	11.8972	0	106.037	0.504184	0.667039	0.366396	0.712074	0.476254	0	0	8.98067	0.645162	0	0	9.03039	2.10609	4.90253	0	10.3333	0	1.56783	7.87942	0	45.1295	34.1851	0	4.21423	0	8.88752	20.5728	1.67081	0	3.80379	22.3785	0	0	12.4716	5.27983	0	23.1138	20.0252	5.89231	12.4609	2.4618	0.384011	0	4.05356	17.5234	3.26728
YP_001350570	0	0	0	0	0	0	0	0	0	0	0	0	0	0	0	0	0	0	0	0	0	0	0	1.85999	0	0	0	0	0	0	0	0	0	0	0	0	0	0	0	0	0	0	0	0	0	0.422367	0	0	0
YP_001350571	3.22556	0	8.84579	0	0	3.93375	5.90755	0.232419	0	10.701	2.62962	0	0	0	25.6024	10.278	0	39.458	1.36755	0	3.06051	0	0	1.27061	0	0	0	28.4914	0.5783	0	7.33843	0	3.71261	4.22751	0.581088	77.715	19.6334	6.66894	0.403581	0.49043	8.79535	2.27016	0	0	0	0	0	9.66713	0
YP_001373621	311.036	1479.08	1183.73	774.731	967.319	249.834	37.6123	279.004	555.094	516.598	1914.71	130.116	0	2455.58	177.582	674.214	847.49	250.746	321.265	131.771	1543.36	1198.14	21.2807	241.711	485.713	0	1537.96	0	642.998	305.03	557.602	0	884.043	27.7314	0	0	850.013	399.685	1167.5	513.932	3423.25	147.428	1093	43.9075	14.7518	13.2488	172.402	1580.47	1041.76
YP_001382798	0	0	0	0	0	15.7602	0	0	0	0	0	0	0	0	0	7.5493	0	0	0	0	0	0	0	4.66635	0	0	0	0	0	0	2.24589	0	8.18082	0	0	0	0	0	0	0	10.7671	0	0	0	0	0	0	24.5789	0
YP_001389621	85.6935	123.257	169.726	7.26311	12.8122	21.1127	0	24.0126	97.5752	0	168.184	9.29399	2360.03	235.467	0	50.5661	0	72.7973	12.6151	161.719	0	132.426	85.1227	1425.26	13.492	0	40.4725	0	8.53537	72.7912	87.2506	0	32.8776	10.3993	0	0	92.7287	62.6371	17.8699	97.7194	1326.99	102.753	95.7372	5.06626	0	0	0	1580.47	47.0674
YP_001389785	0	0	0	5.42176	0	7.88009	0	0	0	0	0	0	0	0	0	0	0	0	0	0	0	0	0	0	0	0	0	0	0	0	2.24589	0	0	0	0	0	0	0	0	2.70168	21.5342	0	0	0	0	0	0	0	0
YP_001395695	0	0	0	0	2.39945	0	0	0	0	0	0	0	0	0	4.64056	0	0	0	0	0	0	0	0	0	0	0	0	0	0	0	9.01529	0	0	0	0	0	0	0	0	0	0	0	0	0	0	0	0	0	0
YP_001396002	4.94744	64.0451	47.4876	532.129	23.3006	2.74258	0	1.78245	33.8006	35.9044	6.7223	50.7069	0	4.36966	6.43763	15.7647	36.6969	0	5.24394	0	5.86785	29.4899	0	6.4963	3.50528	0	10.5149	0	22.1752	0	1.56331	0	142.362	0	0	0	9.03423	11.6238	52.6168	26.3282	7.49473	6.96405	130.583	102.666	0	0	58.5169	57.0295	4.89132
YP_001401993	34.975	339.566	37.6811	354.454	46.2222	198.036	25.5686	246.613	385.728	227.919	196.877	291.403	0	24.2711	289.311	201.663	222.361	226.02	122.467	7.07188	177.779	4.96364	13.9589	103.33	125.67	186.957	90.2617	169.087	118.692	65.4812	288.13	0	399.686	117.326	120.39	376.191	77.5513	152.606	12.503	43.6817	15.1379	66.8135	408.187	45.195	301.901	105.03	120.381	86.3913	328.493
YP_001401994	23.3048	127.635	27.0394	571.605	37.3897	296.14	15.4506	247.365	734.847	257.408	538.309	214.356	0	30.0831	429.206	397.954	159.563	431.741	208.062	10.1493	133.95	3.56183	2.00333	124.757	101.61	257.136	26.6702	375.033	46.6034	33.2834	293.992	0	222.844	231.037	136.678	323.939	82.9288	76.6554	13.4579	18.3983	19.0097	80.7484	49.5691	31.4774	316.627	80.1785	47.1184	53.7273	258.762
YP_001422387	0	0	0	0	0	0	0	0	0	0	0	0	0	0	0	0	0	0	0	0	0	0	0	0	0	0	0	0	0	0	0	0	0	0	0	0	0	0	0	0	0	0	0	0	0	0	0	0	7.23064
YP_001429537	84.4977	0	0	7.16176	69.4837	31.2271	35.4017	0	0	14.6003	0	0	0	0	384.821	0	0	0	0	0	11.1353	0	1007.22	0	33.2594	0	0	0	0	0	2.96666	0	43.2252	0	0	0	0	0	0	49.9623	0	0	0	0	0	0	222.092	0	0
YP_001434323	0	0	0	0	0	7.31355	0	0	0	0	0	3.21949	0	0	0	0	0	0	0	0	0	0	0	0	0	0	0	0	0	0	0	0	0	0	0	0	0	0	0	0	0	0	0	0	0	0	0	0	0
YP_001436495	22.2635	336.237	50.8795	1064.26	199.719	530.689	15.9903	1018.67	1647.78	311.599	433.588	829.42	0	52.4359	371.773	260.118	550.453	217.5	210.413	7.00255	404.882	29.4899	0	228.994	278.67	995.044	78.8619	23.3386	266.103	125.626	792.6	0	529.588	243.159	369.565	0	31.6198	48.8201	46.4266	53.5966	33.7263	52.2304	121.255	114.512	827.838	276.596	191.805	59.881	873.1
YP_001436507	0	8.76271	0	0	0.45543	4.50291	0	0	2.77477	4.21069	0	0.66074	0	0	6.16562	8.62777	0	12.0759	2.51118	0	1.60569	0	0	0	0	0	0	12.7729	0	0	4.70567	0	3.1165	1.47863	1.30657	40.773	2.47214	0.636154	0	0	0	3.81131	0	0	0	0.403671	0	0	0
YP_001438116	0	0	6.05656	30.3239	4.45763	17.1396	2.37929	25.4613	36.2117	107.612	6.00153	23.7129	0	0	54.6001	14.0744	0	33.7703	43.3055	4.16782	0	0	0	11.5995	6.25889	41.3188	0	39.8606	11.8786	9.64785	37.6837	0	66.091	0	11.0833	0	5.37705	2.0755	0	5.03684	0	5.18113	11.103	9.40084	20.5299	5.26803	1.93491	0	13.1006
YP_001438541	0	0	0	0	0.349843	1.72948	0	0.374673	0	4.31265	1.41303	0	0	0.918506	0.676598	1.10459	0	0	0	0	0	0	0	0.682764	1.47363	0	0	0	2.79675	0	1.97166	0	10.7729	0	0	0	0	2.44334	1.95178	0.395301	7.877	0	1.30708	0	1.20842	0.620168	0.455567	0	0
YP_001444376	26.215	339.356	35.9461	659.905	35.2751	268.844	14.1213	363.62	599.982	557.151	658.96	678.099	0	46.307	767.5	459.429	486.114	718.203	326.486	0	481.926	26.043	0	163.504	204.308	326.973	111.431	571.724	188	50.1031	501.154	3510.34	377.168	229.054	218.423	1579.03	167.544	110.864	0	29.894	39.7123	129.151	32.9485	83.6919	502.616	164.147	57.4192	75.5456	544.27
YP_001445425	0	0	0	0	0	0	0	0	0	13.7679	0	0	0	0	5.75999	4.70176	0	11.2814	7.03791	0	31.5011	0	0	0	0	0	263.426	0	0	0	0	0	5.09507	0	0	0	5.38884	2.08006	0	0	0	0	0	0	0	1.3199	0	0	0
YP_001451632	0	0	0	23.4484	5.1704	213.002	0	9.22893	35.0016	6522.47	431.592	5.00083	0	27.1495	133.328	451.655	38.0008	437.399	74.6662	14.5027	18.2291	0	0	6.72713	3.62984	0	0	138.703	9.18527	0	246.067	0	365.604	184.653	110.425	0	53.0131	28.8885	0	7.78963	15.5221	21.6345	32.1959	8.17802	5.95315	3.05519	0	53.1504	15.1954
YP_001451669	51.7579	569.508	113.553	1034.42	179.338	1187.83	33.4565	723.51	1902.4	12178	1617.49	891.698	0	191.996	2926.25	2908.14	537.468	4148.45	1174	53.7221	957.634	0	11.568	366.991	212.69	677.84	110.002	3262.52	204.149	166.753	1736.87	0	1024.66	1051.45	595.751	11690.9	828.555	763.668	9.71387	151.488	70.5658	750.403	221.178	85.3729	884.089	299.393	108.831	453.429	956.892
YP_001453247	4.41697	114.356	6.05656	158.358	17.8305	115.08	4.75859	141.629	193.129	2033.18	36.0092	155.212	0	11.7034	109.2	75.0635	32.7622	73.169	101.826	0	41.9096	0	0	43.4982	53.2006	55.0917	37.55	12.6829	39.5952	24.1196	207.958	0	213.525	0	62.8051	133.025	10.7541	14.5285	0	0	6.69114	8.28981	22.206	16.4515	105.216	46.0953	17.4142	10.183	117.905
YP_001453560	0	0	0	0	0	0	0	7.23621	17.1525	1988.6	0	0	0	0	3.26686	0	0	0	0	0	0	0	0	0	3.5576	0	0	0	4.50124	0	74.5724	0	0	0	1.9384	0	0	0	0	0	0	0	18.9331	5.34351	0	0	0	0	0
YP_001453760	0	26.8831	0	0	3.84234	10.3609	4.47464	0.748189	2.12818	901.568	0	0	0	1.83418	5.40443	24.2634	0	6.61566	3.85203	0	2.46305	0	0	8.18052	0.735677	0	0	6.95691	1.86162	0	29.2012	0	15.5368	5.67038	0.601264	0	32.2333	0.487914	0	0.789381	6.29187	2.19239	7.83036	0	0	1.23842	0	5.98458	0
YP_001455919	4.12793	44.5303	15.0939	226.716	14.8122	57.2072	8.89438	115.01	172.03	1136.23	1.8696	155.128	0	4.86113	59.9793	21.9223	112.267	0	37.1901	1.29836	96.2856	0	0	64.1393	49.7191	141.588	26.3196	3.38656	43.1714	29.3036	122.61	0	57.0148	0	57.1017	0	2.51259	3.87937	4.30403	4.70723	2.08442	3.22805	17.294	17.5713	143.099	41.4377	15.6719	1.5861	142.838
YP_001455939	51.9482	912.642	122.111	2388.92	337.026	1049.04	55.9659	1703.13	3092.75	8251.6	1925.94	1858.05	0	85.2083	888.393	606.941	1651.36	444.456	464.088	21.0076	897.782	117.96	8.2932	633.389	594.146	1342.15	362.765	252.666	678.562	352.563	1545.34	0	956.674	705.162	761.572	447.004	126.479	122.05	111.424	78.9845	22.4842	95.7557	251.838	236.922	1923	440.341	289.334	42.7721	1526.09
YP_001457641	9.84662	223.064	27.0034	454.423	61.2797	152.835	21.2163	384.905	541.534	38.2814	73.5846	701.628	0	17.3934	185.781	57.522	182.589	37.6415	103.063	4.64559	163.498	0	11.0037	187.474	101.157	138.166	41.8545	35.6787	114.749	64.523	231.798	0	90.6674	0	129.24	296.549	5.99344	6.94028	18.4801	13.0999	0	9.24011	30.9395	44.5336	286.042	85.143	45.2911	5.67513	394.264
YP_001460310	1.29769	0	1.77939	8.41409	5.67508	15.4664	0.349514	30.8568	14.6284	0.672682	1.76323	33.5671	0	0.57307	12.2421	5.51334	28.8762	0	5.67377	0	21.5475	0	0	10.2237	4.13739	16.1857	6.89503	0.088719	11.0513	5.31469	21.7326	0	7.46818	0	3.42321	0	1.57976	2.4391	2.43549	0.739902	0.982916	0.913318	2.44652	2.07145	31.289	9.86677	4.832	0.747928	35.9231
YP_001460869	1.97028	63.7638	6.75414	11.2722	22.8668	18.0215	3.71467	188.465	20.1913	1.02133	2.67711	134.144	0	2.61028	42.3018	7.32455	109.607	0	19.0563	0.929572	58.4208	0	0	61.4437	9.77169	33.7904	16.75	0.404106	43.2726	23.67	84.0482	0	34.0169	0	8.81032	0	4.79709	3.24038	1.84891	4.11911	0	4.39119	16.0964	3.66926	46.9337	30.2552	6.04177	0	17.5314
YP_001460870	0	114.273	8.06952	1.49638	0	2.17487	0	16.2551	0	0	0	14.361	0	0	0	10.4179	145.504	4.99936	0.519807	0	0	0	0	0	31.9666	48.9347	0	0	0	0	88.0196	0	4.51575	0	0.252426	0	1.19403	0	0	8.2022	0	0	0	0	0	0	0	0	0
YP_001461101	0	0	0	0	0	0	0	0	0	0	0	0	0	0	0	0	0	0	1.30459	0	0	0	0	0	0	0	0	0	0	0	6.22275	0	0	0	0	0	2.99672	0	0	0	0	0	0	0	42.9062	0	0	0	0
YP_001462039	98.4662	955.99	162.02	3079.56	326.273	1176.29	100.778	2068.2	3091.12	273.074	40.137	2383.61	0	113.057	909.685	277.151	1424.2	50.1887	508.79	23.228	1115.29	19.564	22.0073	930.903	742.984	2226.01	470.863	53.8546	706.146	462.415	1583.69	0	923.674	5.37718	852.094	296.549	56.9377	113.358	77.0002	112.285	44.749	73.9208	284.643	243.625	2694.51	619.489	345.075	5.67513	2195.22
YP_001464983	0	0	0	0	0.218272	0.359683	0	0.701292	0	0	0	0.316671	0	0	0	0	0	0	0.687729	0	0	0	0	0.851973	0	0	0	0	0.581646	0.354313	0.205025	0	0	0	0.0834928	0	0	0	0	0	0	0	0	0	0.376975	0	0	0	0
YP_001465585	2.95543	19.1291	1.35083	50.349	11.2677	21.8443	1.592	62.8216	57.8816	1.532	0	77.4091	0	1.74018	33.9696	6.27819	51.15	0	22.1888	0	26.8736	0	0	40.1001	7.67775	39.9341	8.37499	0.673511	31.7921	20.4422	55.7208	0	27.2135	0	17.4305	0	2.99818	1.85165	1.2326	1.49786	0	1.61781	12.3818	4.19344	53.8021	24.6741	8.63109	0	41.8806
YP_001465586	0	25.394	0	4.48915	0.659908	2.17487	0	14.8416	4.02059	0	0	7.65918	0	0	1.27627	0	14.5504	2.49968	2.59904	1.85101	0	0	0	5.15158	5.5594	18.3505	8.33836	0	5.27551	2.1424	22.9347	0	11.2894	0	3.53396	0	0	0	1.22721	0.745654	2.97167	0.920419	2.46554	0	2.27944	0.584911	0.859335	2.26123	0
YP_001465866	0	31.8663	20.2525	0	1.65621	5.4584	0	19.5113	0	0	0	302.757	0	0	19.2187	5.22927	0	0	9.13212	4.64559	5.83923	0	0	3.2323	13.9527	61.4071	0	0	39.7207	266.157	136.901	0	0	0	13.9376	0	2.99672	16.194	0	11.2285	0	2.31003	30.9395	2.61962	14.3021	10.2759	47.4479	0	0
YP_001477377	8.9634	104.429	19.665	429.388	20.504	305.084	11.588	207.321	552.36	332.678	655.227	124.239	0	15.8332	605.32	525.528	212.751	685.303	279.316	8.45778	144.581	3.56183	0	121.226	67.3164	318.625	26.6702	609.122	48.2105	28.3888	267.368	0	243.477	377.883	127.22	1403.74	101.479	114.562	7.85047	23.8497	29.8724	114.814	45.0628	39.1082	273.924	79.1094	35.3388	57.8602	230.404
YP_001477378	126.781	386.163	95.443	1319.81	163.071	931.559	41.5117	930.544	1667.78	965.174	2462.35	960.898	0	136.127	1974.77	1858.84	626.92	2296.58	858.314	32.8395	742.992	19.7568	16.6681	388.434	317.03	775.152	211.334	1690.7	349.866	226.698	1227.75	0	735.347	1178.34	467.831	4042.85	490.252	495.279	40.4346	150.243	195.823	430.982	290.572	124.335	943.127	363.94	287.492	275.09	1103.51
YP_001478290	0	0	0	0	0	47.0596	0	0	0	0	0	0	0	0	0	0	0	0	0	0	0	0	0	0	0	0	0	0	0	0	0	0	0	0	0	0	0	0	0	0	0	0	0	0	0	0	0	0	0
YP_001480516	0	0	0	0	0	8.16768	0	0	0	103.108	0	0	0	0	52.7228	15.6496	0	9.38748	39.0424	0	0	0	8.23267	0	10.4391	0	15.6573	0	0	0	13.9671	0	101.753	0	2.84394	0	4.48415	0	9.21754	0	0	3.45661	0	0	0	0	0	0	0
YP_001563294	0	0	0	0	0	20.345	0	0	0	0	0	0	0	0	0	15.5927	0	0	0	6.92616	8.70576	0	0	0	0	137.329	0	0	0	0	2.31939	0	0	0	0	0	0	3.44911	0	0	0	0	0	0	0	0	3.21547	8.46111	7.25693
YP_001569069	0	0	0	0	0	0	185.466	0	0	0	0	0	0	0	0	0	0	0	0	0	0	0	0	0	0	1242.01	0	0	0	0	0	0	0	0	0	0	0	0	0	0	0	0	0	0	3.92231	0	20.7016	0	0
YP_001570595	39.7528	743.315	84.7918	1266.86	181.277	785.974	47.5859	922.973	1689.88	1469.94	570.145	1041.21	0	97.5284	1031.66	1036.81	851.817	1362.07	471.679	25.0069	455.767	0	0	292.888	316.074	674.874	159.588	738.63	245.49	190.545	940.698	0	996.449	337.692	466.634	931.177	142.492	186.795	49.7384	43.6526	40.1468	164.76	177.648	122.211	864.822	292.376	176.077	91.6466	803.503
YP_001572361	0	0	2.68984	0	0	19.5739	0	3.53372	37.5255	5.08434	165.255	0	0	5.19772	82.9573	93.761	0	79.9897	50.9411	0	4.65322	0	0	0	0	0	0	108.363	1.7585	0	57.6466	0	42.8996	72.8454	2.14562	354.475	40.597	3.6871	0	2.98262	5.94334	26.6921	4.93107	0	0	7.60384	0	9.04492	0
YP_001572363	0	0	0	0	0.472544	1.55737	0	0	4.79841	0.728154	0	0	0	0	10.0529	4.47599	0	8.94979	5.58331	0	1.66603	0	0	0	0.995237	0	0	18.2467	0	0	39.06	0	71.1395	0	0.45189	0	6.84012	0.660059	0	1.06789	0	2.30681	0	0	0.816124	0.41884	0	3.23842	0
YP_001572785	0	0	0	0	0	2.84003	0	0	0	114.196	55.6893	0	0	0	0	5.44163	0	6.52835	1.35757	0	0	0	0	0	0	0	0	1.40104	0	0	3.23773	0	0	16.7866	4.61478	0	0	0	0	0	0	0	0	0	0	0	0	0	0
YP_001573343	7.39398	0	10.1386	152.286	12.4367	77.8772	3.98292	143.85	181.854	72.8234	110.512	144.346	0	0	110.642	15.707	109.687	37.6875	50.9411	0	61.3868	0	0	53.3981	41.9093	92.2232	62.8584	7.07704	46.3974	16.1504	102.801	0	76.594	64.605	63.7472	0	4.50057	6.94876	0	8.43163	0	10.4078	46.4659	47.2108	184.722	46.2979	16.1952	0	138.892
YP_001573360	0	0	0	0	0	0	0	0.98342	0	0	0	0	0	0	0	0	0	0	0	0	0	0	0	0	0	0	0	0	0	0	0	0	1.57089	0	0	0	0	0	0	0	0	0	0	0	0.792948	0	0	0	0
YP_001579800	0	395.915	1.76577	0	5.63164	0	75.2639	9.51095	4.83882	0.333766	6.12405	0	0	0	53.6202	15.0456	14.3276	0	10.5782	0	0.763663	0	2.15861	240.108	0.91238	2.00773	0	0.17608	0	0	0	0	0	49.9297	0.0414268	0	60.355	0	0.805616	1.95797	105.342	0.302109	276.768	0	0	0.191985	0.282059	44.5322	1.27315
YP_001588793	2.0767	20.1623	1.42379	17.4255	4.54094	10.9365	1.11866	15.712	11.3503	17.224	0	17.737	0	0.917088	20.2666	16.5432	15.4036	13.2313	9.63007	0.97978	7.38915	6.18923	1.16037	7.49881	6.62109	6.47555	4.41367	4.25933	4.65406	4.53608	16.4051	0	13.1465	1.13408	5.47818	31.2719	6.32025	1.46374	5.19672	2.76283	14.1567	0.730795	10.4405	3.86745	16.8918	4.33448	1.81946	19.1507	17.4517
YP_001590162	14.9523	193.558	20.5026	575.991	57.8446	211.362	8.05435	382.474	791.684	162.767	375.851	390.416	0	26.4121	306.431	222.341	388.171	285.797	170.37	0	177.34	0	0	107.983	143.016	419.615	63.5569	213.648	107.23	65.3195	307.104	0	232.335	163.307	159.215	225.158	77.3598	38.6428	4.67705	14.2089	33.9761	45.6016	37.5857	43.7574	460.421	104.77	91.7006	43.089	332.609
YP_001590869	0	0	0	4.12809	0	0	0	0	0	14.0262	0	0	0	0	0	5.74799	0	13.7918	0	0	0	0	0	0	0	0	0	4.43975	0	0	3.42001	0	6.22883	5.91058	2.78548	0	0	0	0	2.05705	0	0	6.80171	0	3.14416	3.2272	0	6.23808	0
YP_001605795	1.79587	23.2477	2.4625	67.1256	24.1653	38.8256	2.90215	44.6437	57.6654	76.3357	48.8024	62.23	0	7.93069	52.5778	43.8719	79.9234	45.7682	29.0283	3.38913	21.2997	3.56817	0	21.2228	10.179	33.5991	0	30.2034	22.5382	11.768	38.0202	0	76.4805	29.4214	18.6028	162.258	8.74488	5.90706	0	3.41316	8.16152	9.26888	4.5143	2.86667	43.8224	6.96116	5.50693	10.3506	51.4894
YP_001605796	22.4839	291.056	20.5533	398.284	43.7009	189.727	25.5686	291.616	459.119	126.91	156.144	284.088	0	6.61938	300.688	228.198	185.301	251.487	153.58	11.7865	136.297	4.96364	2.79177	121.371	104.43	272.646	74.3332	164.988	111.974	50.4751	260.501	0	241.537	120.055	135.981	225.715	48.6596	93.9114	14.0659	28.4881	26.4913	50.9893	81.6373	33.2316	300.45	79.7035	73.3232	43.1956	259.337
YP_001639853	0	0	9.78038	59.8501	0	0	0	2.56975	0	0	9.69151	10.4434	0	0	0	0	0	18.1779	9.4502	0	25.379	14.1718	7.97085	0	15.1607	0	0	0	12.788	0	0	0	0	7.79026	0	0	4.34154	6.70322	49.0842	2.71123	10.8051	1.67334	107.578	0	4.14407	0	12.4983	8.22193	42.3107
YP_001668663	5.1609	0	2.65374	0	0.217017	0	6.60256	0	0.440736	0.668813	1.75308	0.629698	0	0	9.23365	0	4.78502	0	0.683773	0	0	3.84528	0	30.4946	0	0	1.37107	0.176417	1.1566	0.352275	0	0	0	8.45501	0	0	1.96334	2.7282	0.403581	0.980861	0	3.17822	0	2.05953	0	0.384706	11.0214	4.46175	1.27559
YP_001670703	0	0	0.909877	0	2.23223	0	0	1.91253	0	0	0	0	0	0	7.77087	0	0	0	7.03329	0	1.57402	1.31842	0	3.48519	0	0	4.23086	0	0	0	3.14513	0	1.52752	13.77	0	0	0	0	0	1.00891	0	0	0	0.353072	0	0	0	0.764893	0
YP_001691306	61.4343	0	0	0	13.2857	447.589	0	15.8096	0	15.9228	280.232	0	0	11.6271	8.56485	0	0	0	0	124.219	0	95.9062	39.2305	0	0	68.4156	0	0	11.8011	9.58493	31.8916	0	20.2031	0	0	0	8.01297	119.594	0	26.6879	0	0	66.1836	4.66977	0	3.92526	82.6587	0	8.67677
YP_001694718	75.8143	0	38.9838	0	21.2534	113.824	0	6.82854	0	114.624	38.6295	4.62518	0	69.7504	164.417	0	23.4309	16.1012	44.3642	149.037	33.7195	31.382	31.7711	2.07394	24.6193	49.2506	181.271	0.863865	25.4859	44.8497	83.8465	0	312.689	0	0	0	40.3784	396.324	17.786	18.0112	19.1415	8.89306	103.228	584.926	1.83532	21.6637	55.3525	25.4893	65.585
YP_001726662	34.6321	320.225	27.1358	0	94.8666	323.624	42.6407	650.594	219.704	20.5168	235.28	849.944	0	48.0662	775.735	472.941	477.059	687.173	348.722	56.0204	563.314	0	5.5288	272.844	697.552	971.903	94.6343	503.979	319.323	159.397	631.579	0	330.28	205.335	281.392	745.007	105.399	76.7173	15.4755	20.6864	44.9684	104.461	55.9641	13.1623	149.471	295.036	67.1861	22.8118	0
YP_001726874	0	0	0	0	0.662807	0.546107	0	0.709848	0	0	2.67711	1.92321	0	0	1.28187	0	0	0	0	0	1.16842	0	0	0.646776	0	0	0	0	3.53245	0	0.622579	0	1.1339	0	0	0	0	0.925823	0	0	0	0	1.23818	0	0.572362	0.58748	0	0	0
YP_001740011	0	0	0	0	0	0	0	0	14.9898	11.3734	0	0	0	0	4.75825	0	0	0	9.68988	0	34.6969	0	0	14.4048	0	0	0	4.00007	6.55616	0	13.8659	0	0	0	10.3522	0	4.45165	0	0	0	0	3.43156	0	0	29.7442	13.0842	3.20382	0	0
YP_001744116	5.02129	0	0	3.8303	0	2.78351	0	0	44.5965	0	0	0	0	0	0	0	0	0	0	0	0	0	0	3.29663	0	0	0	0	0	0	1.58665	0	0	0	0.323067	0	0	0	0	1.90865	0	0	0	0	2.91734	0	19.7968	0	0
YP_001746870	0	0	0	0	0	8.02131	0	0	0	0	0	0	0	0	0	0	0	0	1.91714	0	0	0	0	0	0	22.56	0	0	0	0	2.28614	0	0	0	7.44792	0	0	0	0	0	0	1.69733	0	3.84963	0	8.629	0	0	0
YP_001764894	0	91.5979	0	0	1.08197	2.8527	22.1764	3.01278	3.95525	10.6703	0	0	0	0.568139	25.529	9.56533	0	27.0496	2.8977	0	3.05173	0	0.71885	58.7027	0	0	0	12.4897	0	0	2.84565	0	0	27.4	1.03468	0	12.9209	0.604529	1.20727	0.244512	23.387	0.30182	66.2961	0.342271	0	0	0	19.2788	1.27193
YP_001779894	199.951	246.513	378.621	21.7893	35.2335	31.669	0	30.8734	97.5752	0	194.059	13.941	3034.32	75.6857	0	50.5661	353.121	121.329	17.6612	80.8596	0	132.426	223.447	281.302	60.7142	0	60.7088	0	68.283	166.38	6.01728	0	87.6737	103.993	0	0	115.911	98.4298	29.7831	79.6232	721.191	15.6363	215.409	192.518	5.53194	11.3561	41.7102	779.26	75.3078
YP_001780068	0	0	0	0	0	15.7602	0	0	0	0	0	0	0	0	4.62422	0	0	0	0	0	0	0	0	0	0	0	0	0	0	0	0	0	0	0	0	0	4.32625	0	0	2.70168	21.5342	0	0	0	0	0	0	0	0
YP_001785579	199.951	986.052	365.565	14.5262	25.6244	42.2254	0	82.329	182.14	9.8713	336.369	9.29399	3708.61	344.791	18.5841	20.2264	494.369	194.126	7.56908	530.08	45.1714	208.098	117.044	2206.66	26.9841	0	20.2363	0	93.8891	197.576	177.51	0	10.9592	41.5971	0	0	121.706	93.9557	29.7831	184.581	1110.63	111.688	155.573	15.1988	0	0	0	1975.59	84.7213
YP_001785754	0	0	9.74594	0	0	35.4604	0	2.5607	0	0	0	0	0	0	0	0	0	0	0	0	0	0	0	0	0	0	45.3178	0	0	0	0	0	0	0	0	0	0	0	0	5.40337	43.0683	5.00235	0	0	0	0	0	24.5789	0
YP_001797193	0	46.4954	19.7	27.3982	0	0	0	23.2924	14.7231	0	9.76049	7.01183	0	88.8237	9.34717	7.6299	0	9.15363	5.71048	0	0	14.2727	8.02758	0	0	0	15.2672	0	0	7.84532	0	0	16.5363	0	0	0	61.2142	0	8.98793	24.5747	76.1742	1.68525	27.0858	0	0	0	0	33.1218	35.5099
YP_001808247	0	58.3454	0	0	1.51621	0	14.2204	1.15987	1.75957	0	0	0	0	0	9.63489	1.36778	0	0	0.682464	0	0	0	0	41.8498	0	0	0	0	0	0	0	0	0	11.2518	0	0	10.5817	0	0.402808	0.489492	24.3848	0	48.5557	0	0	0	0	8.16423	0
YP_001816601	0	0	0	0	3.73102	30.741	0	0	0	0	0	0	0	9.79571	21.6474	0	0	0	8.81673	0	0	0	0	0	0	138.335	0	1.51651	0	0	28.0366	0	0	0	0	0	0	0	0	0	0	10.4078	0	11.8027	0	19.842	9.71709	0	0
YP_001834888	394.935	608.627	378.215	105.202	108.605	417.008	16.8841	111.796	36.4038	838.386	1022.12	15.2976	554.931	1129.49	371.144	862.261	395.232	139.792	260.796	964.177	249.074	367.433	185.644	67.9085	177.659	215.02	752.764	3.42863	202.304	224.219	318.916	0	1486.37	0	0	0	280.454	1773.29	331.388	195.394	375.109	143.39	445.163	1736.15	7.28429	75.7014	303.448	307.109	309.885
YP_001836040	1221.96	300.349	243.91	41.2967	262.772	171.49	274.959	147.677	5.28376	400.903	73.5589	22.6474	0	280.06	50.3171	238.222	172.096	49.2753	61.4806	291.907	55.0364	153.664	0	25.3878	350.69	0	460.239	0	201.055	21.1162	53.7636	0	169.133	33.7877	252.282	0	315.402	112.658	377.39	255.759	632.659	50.8029	213.85	16.4605	26.9602	16.1422	91.4747	829.091	137.632
YP_001871501	34.975	339.566	191.831	733.682	74.7958	243.737	13.4571	471.626	786.817	323.749	61.0997	491.362	0	24.2711	310.441	151.248	389.132	238.753	135.044	2.35729	320.001	0	2.79177	267.345	185.85	467.393	138.047	95.3036	159.003	107.771	466.533	0	405.436	49.1134	220.527	300.953	127.732	117.389	23.4431	79.7666	155.163	51.5753	213.513	86.4022	532.682	136.315	88.6444	86.3913	585.36
YP_001879173	3.29023	106.481	11.2789	282.356	26.0107	68.3969	8.86176	180.18	206.803	24.7305	0	254.52	58.2519	7.26495	87.7659	19.2209	158.631	0	41.413	1.55232	140.484	3.26864	3.67686	76.6849	71.0999	169.283	24.4748	3.1492	51.6157	44.0188	124.759	0	90.8891	0	80.9722	0	11.0148	7.73028	5.1459	9.37993	2.49214	7.71891	26.8798	28.8863	210.277	56.4103	24.5026	3.79267	183.789
YP_001881802	4.07789	35.1924	0	61.1764	6.85904	9.79572	2.92886	46.034	45.5044	0	0	45.1118	0	0	18.5716	5.77509	10.0824	0	10.0853	0	35.4679	0	0	22.3105	17.3352	25.4312	0	1.30103	7.31111	3.71134	20.6168	0	18.7746	0	18.8032	0	0	1.91617	0.850373	3.10011	0	1.91336	5.12533	5.06284	37.118	11.3484	5.35912	0	63.1622
YP_001882199	17.4767	248.861	23.964	462.6	69.9623	162.76	23.5354	410.528	595.803	10.8712	9.49852	436.713	0	16.9792	189.885	51.9758	194.446	4.45397	74.0961	4.94725	207.28	0	0	174.404	90.3908	425.065	81.716	7.16895	111.233	79.2106	289.924	0	148.855	0	169.566	0	10.6377	17.2456	14.2134	15.9434	5.29498	17.6302	46.1279	51.1451	394.985	96.925	70.4342	0	409.498
YP_001882200	0	0	1.77939	11.3838	1.52791	2.87746	0.699028	8.88303	5.76272	1.68171	0	6.96676	0	0.57307	3.37712	2.0675	0	0.826798	1.20353	0	3.07822	0	0.725089	0.851973	1.83884	10.1161	1.37901	0.088719	2.32658	0.708626	5.33064	0	5.22773	0	2.08732	0	0	0.609775	0	1.72644	0	0	1.63101	0.690483	8.67043	2.12813	1.42118	0	7.69781
YP_001882481	46.1092	596.887	84.2999	1324.84	143.048	377.724	24.8377	734.623	1211.05	29.213	20.8835	1127.69	0	27.1495	453.314	81.6244	722.016	26.1134	207.708	0	540.796	0	0	427.173	352.094	1038.39	152.44	43.4322	275.558	179.049	616.787	0	365.604	16.7866	381.049	0	18.7105	55.3696	25.6407	35.0533	0	32.4518	148.101	117.218	1116.22	215.391	136.903	11.8112	916.787
YP_001882916	0	95.599	6.75085	0	4.96863	62.7716	0	17.7375	0	0	0	26.4312	0	0	41.6405	0	36.5179	0	3.91377	0	11.6785	0	0	3.2323	6.97637	122.814	0	0.673182	4.41341	0	24.891	0	0	0	12.9873	0	0	0	3.08001	1.87141	0	0	0	0	17.1625	10.2759	0	0	0
YP_001886771	7.08266	0	0	0	2.38262	3.92622	0	0	4.83882	0	0	0	0	18.7665	221.184	0	0	0	0	0	0	0	0	4.64998	0	0	30.1059	0	0	0	51.4742	0	8.15211	0	0	0	0	13.3124	0	2.6922	21.4586	0	0	0	0	0	0	8.16423	7.00231
YP_001898234	6.88927	0	0	10.5104	32.4459	0	3.71105	2.48205	0	82.1373	37.443	3.36233	0	0	0	0	51.1001	26.3362	0	0	24.5128	0	38.494	4.52302	43.9297	0	0	2.82599	18.5273	7.52401	0	0	0	0	0	0	25.1602	3.23722	0	10.4748	104.364	17.7785	528.189	18.3284	32.021	30.8126	75.4484	71.4718	0
YP_001921729	0	0	0	0	0	7.85244	0	2.55172	0	0	0	0	0	0	147.456	0	0	0	0	0	0	0	0	0	0	0	0	0	0	0	20.1421	0	0	0	0	0	0	0	0	0	10.7293	0	0	0	0	0	0	8.16423	0
YP_001925041	14.2654	0	97.8038	233.959	2.39945	0	0	12.8488	0	0	19.383	142.727	0	6.29972	0	0	0	209.046	15.1203	0	93.0563	226.749	55.796	32.7799	106.125	0	90.9559	0	249.366	7.78988	11.2691	0	41.0486	155.805	0	0	73.8062	10.0548	196.337	16.2674	162.077	46.8535	654.43	7.59043	4.14407	0	71.8653	115.107	119.88
YP_001966009	122.869	0	0	0	10.3333	457.319	0	6.32382	0	2.27469	196.759	0	0	3.87569	8.56485	0	0	0	0	41.4064	5.20453	43.5937	14.7114	0	6.21807	0	0	0	11.8011	4.79247	5.54637	0	10.1015	0	0	0	0	32.9915	0	15.012	0	0	5.5153	2.33488	0	0	19.2229	0	0
YP_001966224	0	4416.4	77.9675	0	0	0	10.2097	0	0	1611.29	0	0	0	16.7401	129.478	10.0657	0	0	484.658	0	0	0	0	0	0	0	0	24022.8	16.9906	0	1452.34	0	1974.3	0	15798.8	285.411	0	35.6246	0	75.6472	0	20.0094	2048.69	0	0	0	0	152.936	0
YP_001966228	63.0799	0	121.093	0	4.24403	916.159	0	8335.98	0	163.493	51.4256	0	0	22.2852	2470.6	482.4	842.193	0	541.568	0	1960.16	0	0	2981.8	339.662	39.3389	0	11530.1	2442.82	68.8917	1706.2	0	145.21	1253.89	33.28	379.953	1927.45	82.9942	7.89252	43.1594	0	94.7111	15.8565	194.671	73.2982	45.1405	5.5266	14.5425	0
YP_001966247	28.2316	0	9.67779	0	954.462	269.962	3.80188	116.969	0	51.2203	86.3087	20.6677	0	12.4673	32.1431	7.49651	889.963	71.9488	1382.09	0	0	70.1158	70.9852	2312.23	0	198.07	0	75.274	0	1175.49	330.067	0	1462.25	323.759	9487.09	0	472.56	169.139	30.9078	10.7312	0	13.2463	159.674	645.93	816.019	549.262	1119.23	0	0
YP_001966537	59.5884	48.2111	0	56.8184	0	12.3872	88.271	300.556	0	1386.13	10.1207	10.9059	0	13.1573	24.2302	23.7343	0	0	1121.08	0	2385.25	44.398	0	322.753	10.5547	278.711	0	0	0	113.887	162.4	0	25.7198	32.5409	3821.43	0	176.818	38.5002	0	48.1318	0	122.321	0	0	34.6205	91.0583	3.26294	8.586	0
YP_001967742	0	62.2152	0	0	6.4671	119.89	0	6.92609	13.1339	0	13.0605	0	0	16.9792	203.245	5.10476	142.594	12.2484	7.64116	4.53498	68.4024	9.5491	0	0	0	0	449.438	0	4.30833	2.62445	123.01	0	99.5722	20.9966	0	723.721	23.403	6.77504	3.00668	0	0	0	0	0	0	0	0	0	14.2547
YP_001969930	19.043	205.428	278.525	19.3683	23.489	147.789	44.4509	93.7636	277.547	1026.61	0	201.37	0	39.2445	412.98	134.843	706.242	396.341	502.923	0	865.785	12.612	10455.9	716.799	0	197.932	202.363	1738.48	569.025	651.655	766.201	0	51.143	963.665	818.445	382.343	479.098	1947.72	63.5373	354.685	317.324	1051.35	95.7372	702.521	759.719	493.99	656.24	87.804	12.5513
YP_001973746	0	0	0	0	0.485726	0	0	0.5202	0	0	0	0	0	0	0	0	0	0	0	0	0	0	0	0	0	0	0	0	3.88305	0.78846	0	0	0	0	0	0	0	0	0	0	0	0	0	0	0	0	0	0	0
YP_001974113	5.07175	0	2.31813	65.7694	1.13743	0	0	0	46.1997	0	0	0	0	0	0	0	0	0	0.895949	0	0	0	0	0	9.58229	0	0	0	0	0.923172	1.0684	0	0	0	16.9683	0	0	0	0	0	0	0	2.12482	3.59814	30.4488	3.02449	2.96233	0	5.01421
YP_002006347	0	0	0	0	0	0	0	0	4.7067	0	0	0	0	0	0	0	0	0	0	0	0	0	0	0	0	0	0	0	6.17577	0	0	0	0	0	0	0	0	0	0	0	0	4.84869	0	0	0	0	0	0	13.6222
YP_002029849	0.646973	8.37512	0.88713	26.1565	1.95878	10.0421	2.43954	16.7824	30.4985	14.7563	8.7907	22.103	0	1.71425	21.0461	24.7385	23.9941	20.6103	10.8005	0	6.13868	0	0	8.0704	7.33413	10.0869	0	16.808	4.05977	3.53291	13.4926	0	8.19131	8.4794	6.45203	58.4544	7.0884	6.38417	0	2.2133	2.94024	5.91944	10.571	3.7867	16.5391	6.55887	4.25123	7.45771	21.1079
YP_002029850	0	0	0	1.306	1.1519	0	0	0	0	7.98746	4.65258	0	0	0	0	0	12.6992	6.54496	1.36102	0	0	0	1.91327	2.24808	0	0	3.63875	0	3.06955	0.934917	3.24596	0	1.97061	1.86993	0	0	0	4.0225	1.07108	0	0	1.20498	8.60742	0	0	3.57346	5.25003	0	3.38534
YP_002040674	0	0	6.05656	3.36932	1.48588	12.2426	0	4.774	12.0706	9.15849	6.00153	2.15572	0	0	8.62108	0	0	0	3.51126	0	0	0	0	0	9.38833	0	0	0	7.91903	0	5.58278	0	10.1678	0	2.27349	0	2.68852	0	2.76325	0	0	1.03623	5.5515	2.35021	2.56624	0	0	0	4.36686
YP_002042472	7.39398	47.8579	0	157.926	22.3861	73.7784	7.96584	98.5636	131.339	19.1641	0	119.086	0	0	43.2949	7.85348	109.687	18.8437	21.552	13.9538	43.8477	0	8.26282	58.2525	26.1933	115.279	31.4292	5.05503	46.3974	16.1504	58.4095	0	34.0418	0	43.291	0	0	3.47438	0	8.43163	0	5.20391	18.5864	27.5396	158.947	33.0699	25.9123	0	80.4111
YP_002044935	0	0	0	0	0	1.15121	0	0	0	1.0765	2.82171	0.506771	0	0	2.02666	0	0	0	0	0	0	0	0	0.68171	0	0	0	0	0	0	0.656206	0	3.58542	2.26815	0	0	0	0	0	0	0	0	0	0	0	0	0	0	0
YP_002047829	0	0	0	0	0	0	0	0	0	48.7939	0	0	0	0	3.40227	5.55441	0	13.3273	0	0	0	0	0	0	0	0	0	1.43008	0	0	3.30483	0	6.01905	0	1.34583	0	0	2.45727	0	0	0	0	0	0	0	0	2.29082	0	0
YP_002081505	0	0	0	0.482841	0	0	0	0.684139	0	0	0	0	0	0	0	2.01693	0	0	0.503181	1.19454	0	0	0	2.07784	0	0	0	0	0	0	0	0	0	2.07398	0	0	1.15584	0	0	0.481203	2.87662	0.296993	7.16003	0.336797	0	0	0.554566	1.45927	1.25159
YP_002089536	0.643262	0	7.05633	60.8453	7.14101	19.6123	3.11856	17.8449	47.463	61.6877	49.8196	17.581	22.7773	0.568139	46.8729	47.1434	19.0852	59.0173	25.0566	1.21395	14.4957	3.83425	1.4377	7.60178	22.3319	16.0465	10.9371	50.7504	10.9562	17.5632	26.6272	0	17.7694	29.5077	15.7685	96.8651	14.0955	16.9268	8.85331	4.64573	17.5403	12.2237	33.148	10.2681	33.6359	12.4671	16.9074	15.5714	102.39
YP_002090520	0	24.9813	0	0	0.216394	1.78294	1.03952	1.39052	0	2.33413	0	0	0	0.568139	11.2997	4.09943	0	9.83621	0.170453	0.606977	3.81467	0	0	0.844643	0	20.0581	0	10.4667	0	0.351264	2.64239	0	0	4.91795	0.538034	0	3.13233	0.302264	0	0	7.79567	0	16.9783	0	0	0	1.69074	1.48299	0.635965
YP_002092118	0	0	0	5.32795	0	0	0	0	0	0	0	0	0	0	0	0	0	0	0	0	0	0	7.80537	0	0	0	0	0	37.5675	0	0	0	0	0	0	0	0	0	0	29.2044	0	0	0	0	0	0	0	0	0
YP_002095804	0	8.17085	0	0	0	0	1.02002	0.227404	0.431227	0	0	0	0	0	0.410656	0	0	0	0.167255	0	0	0	0	2.90079	0	1.96818	0	0	0.565822	0.689348	0.398894	0	0	0	0	0	0.384195	0.593187	0	0	1.91235	0	3.17328	0	0	0	0	2.18274	2.49613
YP_002113999	0	0	0	0	0	0	0	0	0	0	0	0	0	0	0	0	0	0	0.275145	0	0	0	0	0	0	0	0	0.425933	0	0	0	0	0	0	0	0	0	0	0	0	0	0	1.30506	0	0	0	0	1.19692	0
YP_002114436	0	0	0	0	1.48588	4.89704	0	0	0	41.2132	0	0	0	0	0	0	0	5.62838	1.17042	0	0	0	0	0	0	0	0	1.2079	0	0	1.39569	0	5.08392	0	0.284186	0	0	0	0	0	0	0	0	2.35021	0	2.63402	0	0	0
YP_002116741	0	0	0	0	0	14.4945	0	1.88404	0	86.7446	0	0	0	0	3.40227	27.772	0	13.3273	0	0	0	0	0	0	0	0	0	5.7203	0	0	14.8717	0	18.0571	0	5.7198	0	0	0	0	0	0	2.45366	0	0	0	0	0	6.02799	0
YP_002150494	0	0	12.7551	0	6.25848	25.7828	0	0	0	62.685	0	0	0	32.863	411.534	19.7604	0	35.56	320.436	0	11.0326	18.4821	0	0	0	0	0	0	91.7258	20.3183	8.81796	0	10.7067	1005.81	0	0	0	0	0	21.2151	14.0915	4.36457	0	0	5.40447	0	12.2247	10.7226	0
YP_002152117	0	0	6.95439	0	1.70614	0	0	0	0	0	0	0	0	0	356.367	0	0	0	221.747	9.57132	18.0459	0	0	0	0	0	0	0	0	0	0	0	0	753.346	0	0	0	0	0	0	0	0	0	0	0	0	8.88699	0	0
YP_002217186	44.3639	622.152	131.802	1314.17	129.342	955.021	31.8634	1124.16	1909.47	398.612	3224.93	1100.64	0	52.2438	466.622	706.813	1371.09	339.187	242.95	48.8383	499.864	0	0	368.933	382.423	945.288	172.861	90.9906	371.179	226.106	887.825	0	655.304	807.562	444.803	222.683	81.0103	152.873	41.6309	44.9687	134.411	88.4664	381.02	145.567	932.202	332.904	246.166	76.7079	935.693
YP_002217746	0	0	0	3.90807	1.72347	19.8802	0	3.69157	0	50.4589	48.7281	0	0	4.52492	3.33319	27.2081	0	39.1701	1.35757	0	0	0	0	6.72713	0	15.9752	0	2.10156	0	0	4.85659	0	17.6905	27.9777	7.2518	0	0	0	0	0	0	0	12.8784	2.72601	2.97657	0	0	0	20.2605
YP_002225919	0	31.8663	0	48.8223	3.31242	13.646	0	39.0226	16.8178	273.074	0	33.6397	0	4.34834	51.2498	20.9171	36.5179	50.1887	15.6551	0	11.6785	0	0	16.1615	6.97637	0	0	30.9664	17.6537	5.37691	35.7808	0	34.0003	10.7544	12.037	0	2.99672	13.8806	0	11.2285	7.45817	10.3951	0	5.23925	40.0458	13.2118	17.2538	0	34.0722
YP_002225954	0	0	0	0.792067	0	0	0	0	0	0	0	0	0	0	0	0	0	0	0	0	0	0	0	0	0	0	0	0	0	0	0	0	0	0	0	0	0	0	0	0	0	0	0	0	0	0	0	0	0
YP_002228414	0	0	0	0	0	0	0	0	3.50016	98.262	34.8058	0	0	0	9.99957	16.3249	0	0	1.35757	0	6.07636	0	0	0	0	0	0	29.4218	0	0	9.71318	0	0	5.59554	2.96664	0	9.35525	43.3327	0	0	0	0	0	0	0	0	0	5.9056	5.06512
YP_002229045	0	0	0	0	0	81.2813	0	0	140.244	390.167	405.096	2.38538	0	4.31675	273.467	347.816	0	348.769	147.643	0	46.3745	0	0	0	0	0	0	400.975	0	0	83.3969	0	16.8767	202.849	11.3207	735.987	86.2737	78.0852	0	16.7203	7.404	82.5569	0	2.6006	2.83964	20.4025	0	39.4374	0
YP_002235907	0	66.3208	21.075	0	1.72347	548.126	0	12.9205	728.033	249.639	2519.94	0	0	99.5483	2196.57	2073.26	114.002	2924.7	1187.87	33.8397	236.978	0	0	0	0	0	0	3487.19	0	5.59527	781.911	0	200.492	1426.86	54.3885	8640.56	854.446	548.881	0	140.213	69.8494	647.833	57.9526	0	0	85.5454	4.48861	377.958	5.06512
YP_002236533	29.5759	335.005	91.2477	445.577	59.6963	1467.37	27.8805	372.943	2111.53	670.742	6379.53	360.865	0	254.689	4993.34	4680.68	438.749	6453.98	2196.34	69.769	754.18	0	0	97.0875	151.921	415.004	94.2876	5819.35	106.051	56.5265	1820.04	0	604.242	2786.09	276.397	13583.7	1494.19	1577.37	13.877	182.685	156.813	1417.2	130.104	31.4739	408.107	273.378	71.2587	545.478	211.993
YP_002236547	0	0	0	0	0	0.759656	0	0	0.936227	0	0	0	0	0	0	2.91107	0	3.49242	2.17874	0	0	0	0	0	0	0	0	9.3688	0	0	1.73206	0	1.57729	4.49011	0.176338	0	1.66824	1.28786	0	0	0	2.89341	0	0	0	0.817207	0	3.15927	0
YP_002238177	0	0	0	0	0	68.5585	0	3.18267	69.4058	20.6066	198.05	12.9343	0	3.90114	155.179	173.584	0	281.419	58.521	0	36.6709	0	0	0	0	0	0	235.54	0	0	85.1373	0	5.08392	154.373	5.39954	532.101	75.2787	56.0386	0	8.39473	26.7646	76.6807	0	0	0	11.8531	0	86.5551	4.36686
YP_002239469	0	0	1.4282	0	0	1.15477	0	0	0	0	0	0	0	0	0	0	0	0	0	0	0	0	0	0	0	0	0	1.70901	0	0	0.658237	0	0	2.27518	0	0	0	1.9577	0	0.395912	0	0.244353	0	0	0	0.310564	0	0	0
YP_002239509	0	63.7327	33.7542	56.3334	9.93725	1814.92	2.65204	53.2126	1708.69	589.533	8381.95	60.0709	0	130.45	4747.02	4371.67	109.554	6976.23	2002.54	78.9751	805.814	0	0	9.69691	41.8582	30.7036	0	6248.48	17.6537	16.1307	1501.24	0	368.336	4188.82	143.177	10675.8	1327.55	1341.79	3.08001	183.398	365.45	1197.75	99.0063	13.0981	31.4646	212.857	17.2538	703.717	38.9396
YP_002240036	0	10.9699	0	0	0.570147	25.3671	0	1.22122	54.4214	29.8708	23.0285	0	0	5.98764	205.096	207.019	12.5712	269.959	93.4134	6.39695	26.1319	0	0	0	0	0	0	264.186	0	0.925497	71.2273	0	15.6061	40.7239	6.76081	510.433	55.7073	53.3584	0	12.2404	23.1072	54.8704	6.39052	0.901802	0	9.09632	0.742448	33.2122	0
YP_002245675	0	0	0	0	3.44693	2.84003	0	1.84579	3.50016	34.5245	0	0	0	0	3.33319	32.6498	0	6.52835	1.35757	0	6.07636	0	0	0	0	0	0	1.40104	0	0	4.85659	0	11.7937	0	7.58142	0	0	28.8885	0	0	0	0	0	0	0	0	0	11.8112	0
YP_002260505	13.7785	44.5911	0	10.5104	88.0673	0	0	0	51.7737	67.8525	37.443	0	0	18.2541	0	0	102.2	26.3362	18.2553	0	16.3419	27.3763	15.3976	9.04604	34.1676	128.892	0	2.82599	30.8788	0	0	0	0	0	0	0	20.9668	0	0	10.4748	93.9272	14.5461	285.741	7.33137	36.0237	16.4334	27.1614	55.5892	27.2445
YP_002269113	16.4512	308.794	20.3021	509.495	60.3227	166.888	8.86176	346.728	439.457	26.4361	4.47057	406.269	0	21.7949	194.797	45.4311	341.667	8.38523	75.4152	3.10463	218.531	3.26864	0	150.13	122.385	266.748	66.4317	6.74828	110.605	86.241	232.884	0	162.843	0	142.363	0	17.0229	10.0494	11.321	14.3826	0	11.5784	43.4212	57.7726	367.984	85.8417	53.3292	5.68901	341.555
YP_002269553	0	0	0	0	0	0	0	0.748189	0	0	0	0	0	0	0	0	0	0	0	0	0	0	0	0	0	0	0	0	0	0	0	0	0	0	0	0	0	0	0	0	0	0	0	0	0	0	0	0	0
YP_002271667	9.17526	118.774	16.7748	293.958	46.2986	116.984	9.88489	219.274	217.307	7.92695	4.1556	300.027	0	21.6099	109.44	32.4849	204.168	7.79445	56.7299	0	137.841	0	3.4178	76.302	75.8416	190.734	39.0008	11.7093	68.5416	36.7422	129.499	0	91.526	6.68074	82.4497	0	11.1696	8.62278	13.3934	3.48763	4.63311	7.89259	15.376	30.9195	227.446	57.4515	40.1934	7.05092	214.684
YP_002295057	3.49534	124.43	9.58562	201.304	19.9892	61.0349	3.76567	174.412	191.039	3.62375	0	191.915	0	4.6307	89.8259	20.4191	194.446	6.68096	33.3433	1.64908	130.586	0	0	51.6329	48.291	190.734	48.2867	0.95586	53.2666	41.0368	140.268	0	92.5318	0	80.3976	52.6342	3.19131	7.39095	1.09334	5.31448	0	5.33006	35.1451	10.229	226.431	80.7708	26.03	0	167.601
YP_002295271	5.16255	0	0	7.87611	0	0	0	9.29974	0	0	0	5.0392	0	0	6.71753	0	0	0	0	0	0	0	0	0	0	0	0	0	0	2.8191	0	0	0	0	0.996469	0	0	0	0	0	0	0	0	0	5.99883	1.53932	0	0	0
YP_002295654	0	0	0	0	0	0	0	36.0439	0	0	0	0.957398	0	0	14.0389	0	0	0	7.79711	0	4.65322	0	0	0	0	0	0	0	0	1.0712	7.43828	0	0	0	0.252426	0	0	0	0	0	0	0	0	0	7.97803	9.35857	0	0	0
YP_002328441	0	0	1.42379	6.33654	0.349303	2.30241	0	0	4.96576	0.53825	0	4.05417	0	0	2.02666	0	0	0	0.55029	0	0	0	0	2.72684	2.20703	3.23777	0	0.141978	0.930812	0.56701	1.64051	0	3.58542	0	1.26934	0	0	0	0	0	0	0.243598	9.13542	0.552493	4.82622	1.23842	0.909728	0	4.10629
YP_002329903	0	0	0	0	0	0	0	1.10188	0	1.58539	0	1.49267	0	0	0	0	0	0	0	0	0	0	0	0	0	0	0	0	0	0	0	0	0	0	0.393555	0	0	0	0	0	0	0	0	0	0	0	0	0	0
YP_002331449	0	33.1604	0	586.21	6.89386	0	8.27922	0	672.03	0	0	5.00083	0	9.04985	3.33319	10.8833	0	0	0	0	0	0	0	0	112.525	0	0	9.80727	0	2.79763	14.5698	0	0	0	1.64814	0	0	0	3.20509	3.89481	0	1.20192	0	43.6161	2.97657	0	2.2443	0	10.1302
YP_002331481	0	66.8296	0	460.752	8.68345	45.7892	2.78091	29.7592	433.823	2.67611	35.0729	22.6764	0	9.11928	87.3279	32.9003	0	0	1.36798	0	18.3689	0	0	16.9469	91.4422	80.4889	10.9721	7.05894	23.1394	8.45729	55.4637	0	5.94208	16.9154	13.2862	0	0	4.85169	3.22968	3.9247	0	0	12.9772	30.2161	35.993	7.69658	13.5691	0	61.2478
YP_002331861	0	0	0	2.10352	0.463829	0	0	0.496748	0.941983	0.714725	0	0	0	0	0.897047	0	0	0	0	0	0	0	0	0	0.976883	8.59868	0	0	0	0	0.871355	0	0	0	0.354844	0	0	0	0	0	0	0	0	0.733638	2.40322	0.411115	0.604	0	1.36315
YP_002331862	22.6583	140.28	24.3149	541.816	51.6989	176.939	21.7574	362.023	284.697	9.70268	14.7241	285.596	0	7.83083	146.774	38.7155	175.371	8.78731	73.6147	7.43658	116.842	0	5.50452	104.778	124.24	399.341	90.0311	6.0616	88.3113	44.6502	214.79	0	106.586	0	98.7517	0	8.39492	20.3681	8.62823	13.1063	2.98472	9.47573	64.3855	41.4103	495.666	75.1974	39.703	0	507.436
YP_002331863	39.2334	533.273	51.107	1663.98	180.815	362.117	41.211	706.037	1903.08	18.3036	10.6616	939.208	0	31.1863	274.397	133.349	509.263	4.99936	114.358	11.1061	258.254	3.89759	8.76871	345.156	326.615	770.722	195.952	15.2889	313.013	167.108	512.001	0	340.939	0	385.202	0	28.6567	45.1669	26.9987	28.3349	2.97167	29.9136	123.277	133.603	1007.51	176.058	141.79	0	1014.31
YP_002332890	0	0	0	0	1.70187	0	0	0	0	0	0	0	0	0	3.29142	0	0	0	2.68111	0	0	0	0	6.64283	0	0	10.7521	3.45871	13.6053	0	0	0	0	0	0.976489	0	3.07934	0	0	0	0	1.18686	0	0	2.93927	0	0	0	0
YP_002333394	0	0	0	0	0	0	0	0	4.26954	0	0	0	0	5.51957	0	0	0	0	0	0	0	0	0	0	0	0	0	0	0	0	0	0	0	0	0	0	3.80389	0	0	0	0	0	0	0	0	0	273.763	0	0
YP_002382152	49.2331	637.327	87.761	1866.51	167.277	349.338	68.9531	1172.45	1752.42	507.866	193.996	1323.96	0	43.4834	547.733	251.005	1059.02	81.5566	296.142	18.5824	601.441	9.78201	5.50183	530.098	359.283	629.423	209.273	29.62	304.525	263.469	928.746	0	436.337	64.5262	460.257	0	29.9672	48.582	46.2001	28.0712	7.45817	41.5805	235.14	136.22	1267.16	544.622	146.657	17.0254	1236.33
YP_002382193	0	0	0	0.792067	0	0	0	0.374094	1.41879	3.76775	0	0	0	0	0	0	0	0	1.10058	0	2.46305	0	2.32073	0	1.47135	0	6.62051	0	0	0	3.60913	0	4.78056	0	0.0668071	0	0	0.487914	0	0.789381	6.29187	0.974394	0	1.10499	0	4.95369	1.81946	1.19692	1.02657
YP_002382998	0	0	0	7.19523	1.58655	2.61442	0	0	6.44422	73.3428	0	4.60356	0	0	0	15.028	0	0	2.49945	0	0	0	0	3.09637	6.68297	14.7061	0	0.644871	0	5.15078	40.2371	0	37.9988	0	1.21377	0	0	0	0	3.58541	0	0	0	2.50945	0	78.7497	0	0	4.66275
YP_002383660	1.69484	0	4.64794	31.0283	6.27162	7.51619	0.912962	4.8849	19.6844	274.987	4.60571	4.13586	0	4.49073	11.0267	18.0017	12.5712	10.7984	4.04193	0	2.01015	0	0	2.22543	10.8072	21.1393	0	4.17136	6.07724	2.77649	43.379	0	109.242	3.70217	7.41509	0	1.03162	8.76033	0	3.22115	0	3.18089	12.781	4.50901	16.7398	30.3211	8.90938	9.76828	28.4854
YP_002384075	2.72962	79.5042	1.87143	99.9451	14.692	27.2367	2.20555	59.4969	81.1213	2.8299	0	77.9338	0	0	34.63	10.1474	30.3698	0	9.04127	0	27.5182	0	0	31.3614	19.3395	59.5803	5.80134	1.11969	19.5754	14.1603	47.8698	0	28.2761	0	23.27	0	3.32294	5.77184	1.70765	2.07513	0	1.60093	10.2922	13.0716	53.1275	24.8237	10.7617	0	86.357
YP_002384137	0	0	0	0	1.05524	1.73889	0	0	2.14307	0	0	0	0	1.38525	15.3063	0	0	0	0	0	0	0	0	1.02972	0	0	0	0	0	0	48.5684	0	77.6256	0	0.201823	0	0	3.68495	0	0	0	0	1.97128	0	0	39.7507	0	0	0
YP_002384138	25.305	390.57	56.9406	928.025	108.481	320.837	27.2621	678.616	1106.88	103.929	116.373	784.077	0	28.6535	359.663	159.198	524.585	100.043	181.904	12.2449	382.469	5.1567	7.97598	260.704	273.987	602.919	154.449	78.605	235.566	137.473	515.022	0	284.538	42.5197	282.414	78.1646	47.7876	50.0016	19.078	33.5422	18.6754	47.797	123.957	88.3818	819.545	266.209	119.947	26.1775	773.63
YP_002384189	29.5399	223.064	6.75085	0	34.7804	324.775	2.65204	85.1402	13.4543	94.4274	6.68951	79.2936	0	0	28.828	41.8342	109.554	0	24.7872	9.29119	87.5884	0	5.50183	3.2323	143.016	598.72	31.3909	0.673182	70.6146	21.5077	101.12	0	11.3334	5.37718	291.106	0	0	0	3.08001	5.61423	0	4.62005	12.3758	5.23925	14.3021	127.714	77.6419	0	0
YP_002384997	35.8627	66.3208	0	78.1614	1.72347	39.7604	2.75974	40.6073	101.505	132.786	41.767	92.5153	0	9.04985	56.6642	38.0914	38.0008	19.5851	69.2359	4.83425	60.7636	0	5.72526	36.9992	43.5581	95.8512	0	4.90364	36.7411	16.7858	233.116	0	159.214	33.5733	31.3146	0	6.23683	21.6664	0	5.84222	0	18.0288	64.3918	19.082	107.157	161.925	15.7101	5.9056	65.8466
YP_002385033	0	0	0	51.1947	3.47338	0	0	5.57984	14.1081	0	0	17.6372	0	0	10.0763	5.48338	0	0	5.47193	0	0	0	0	0	0	16.0978	0	0	4.62788	2.8191	68.5139	0	17.8262	0	3.65372	0	0	2.42584	0	1.96235	0	0	0	5.49384	14.9971	53.8761	0	0	30.6239
YP_002385298	1.96167	0	0	1.49638	0	2.17487	1.05669	0	0	0	2.6654	0.957398	0	0	0	0	0	0	0	0	0	0	0	0	2.7797	0	0	0	0	0	19.2155	0	0	0	0.252426	0	0	0.921774	0	0	0	0	0	1.04378	0	13.4529	0.859335	0	5.81824
YP_002385300	1.38732	0	0	0	0.466698	4.61432	0	0.499821	4.73905	2.15744	5.65505	1.35418	0	2.45061	24.3701	27.9973	0	24.7494	11.0285	0	6.58167	0	0	0.910821	0	0	0	36.6109	1.24364	0.757572	92.935	0	86.2275	9.09132	0.981858	83.5636	8.44437	5.21515	0	1.05468	2.10162	9.11309	1.74367	0.738176	2.41808	76.9405	0.607736	7.99589	1.37159
YP_002388977	0.648845	0	0	2.47473	0	0.359683	0	2.80517	0.443286	0	0	2.53337	0	0	1.68856	0	0	0	1.20353	0	1.53911	0	0	0.425987	0.919419	2.02322	1.37901	0.177438	1.16329	0.354313	4.92059	0	0.746818	0	0.375718	0	0.394939	0	0	0	0	0.304439	0	0.690483	3.39278	0.773864	0.56847	0	3.8489
YP_002389553	4.92571	223.173	18.9116	90.9289	41.7568	46.9652	6.36801	446.14	136.627	4.59601	2.67711	284.154	0	8.70092	229.455	32.4373	263.057	5.02132	117.209	5.57743	127.357	0	1.1009	113.186	28.6171	135.162	58.6249	1.75113	78.5971	66.7063	257.125	0	91.8455	0	66.426	0	5.39673	13.8873	6.16302	12.3573	2.98472	10.6313	29.7164	5.76599	260.997	105.159	28.0511	1.13558	195.767
YP_002389784	0	0	0	0	3.31242	0	0	37.2488	0	7.65627	0	4.80567	0	0	0	0	0	0	1.30459	0	0	0	0	3.2323	0	0	0	0.673182	8.82683	2.68846	87.1185	0	0	0	0	0	2.99672	0	0	0	0	2.31003	0	0	0	0	2.15672	0	0
YP_002393667	0	0	0	42.9887	13.7877	8.5201	0	5.53736	73.5033	5.31146	0	5.00083	0	9.04985	0	0	0	0	2.71513	0	0	0	0	0	14.5194	15.9752	0	7.70572	9.18527	0	11.332	0	0	0	1.97776	0	0	0	0	0	0	0	12.8784	59.9721	5.95315	0	0	0	5.06512
YP_002394083	0	0	0	0	0	0	0	0.496748	0	0	0	0	0	0	0	0	0	0	0	0	0	0	0	0	0	0	0	0	0	0	0	0	1.58699	0	0	0	0	0	0	0	0	0	0	0	0	0	0	1.58935	1.36315
YP_002394084	0.985142	12.7528	2.70166	48.8461	9.9421	12.5605	3.184	37.9769	61.2468	0.510667	0	68.2738	0	5.22055	17.3053	10.4636	29.2285	0	8.61449	0	26.8736	0	0	20.0501	9.07371	46.0778	16.75	3.09815	18.5454	9.14521	31.4402	0	13.6067	0	10.2681	0	0.599637	0.925823	1.84891	4.49358	1.49236	0.924462	3.71455	17.298	68.6835	12.0433	7.33643	0	37.0107
YP_002394085	1.96167	0	0	160.113	7.9189	8.6995	2.11339	24.0293	209.071	2.03374	0	25.8497	0	1.73257	16.5915	10.4179	29.1007	2.49968	5.19807	0	2.32661	0	0	9.01527	22.2376	67.2853	4.16918	2.95049	14.068	3.21361	19.2155	0	9.0315	0	13.3786	0	0	1.84355	0	1.49131	0	2.76126	7.39661	12.5253	35.3313	8.18875	5.15601	0	50.4248
YP_002394587	0	1347.25	0	0	4.88522	2.68339	101.693	59.2953	0	2.50925	0	0	0	0	0	0	0	141.87	355.305	36.5409	11.4824	0	10.8189	0	0	1962.23	462.959	0	0	68.7265	157.546	0	451.299	0	0	0	0	9.09837	0	69.9198	0	0	0	2.57565	1400.57	1209.52	629.794	78.1182	9179.06
YP_002394666	0	0	0	0	0	0	0	6.67192	0	0	0	4.51909	0	0	6.02421	0	0	0	17.1751	0	0	0	0	0	0	0	0	12.6608	8.30045	0	20.4808	0	0	0	0.595748	0	11.2721	0	0	3.51963	0	2.17227	0	0	0	0	0	0	0
YP_002396538	0	32.9098	2.32397	349.068	14.8238	55.4319	5.47777	83.0433	135.475	0	0	105.878	0	4.49073	48.5174	14.4013	50.2849	2.15967	17.9641	1.59924	48.2435	0	0	34.4942	39.6265	63.418	18.0104	5.09832	24.309	19.4354	49.8055	0	46.8182	0	42.4187	0	3.09485	3.98197	4.24115	3.86538	2.56746	1.98806	17.0414	35.1703	111.27	27.2889	18.5612	0	90.4832
YP_002398143	0	461.125	32.5629	2671.97	155.781	131.644	31.9805	2750.68	316.373	0	48.4005	162.262	0	125.846	409.433	63.0588	1144.94	0	6.29272	0	1718.11	0	0	0	773.967	185.124	529.952	37.3418	830.241	0	1016.78	0	177.668	0	0	0	72.2739	33.4767	7.42826	9.0268	0	161.566	104.466	214.809	2097.19	152.238	98.8286	13.6871	0
YP_002398630	0	39.5915	0	48.993	4.11543	5.08624	1.64748	20.9357	18.8054	0	0	31.3461	0	0	9.94907	3.24849	22.6853	0	3.24171	0	29.0192	0	0	8.03178	10.8345	19.0734	6.50013	0.418189	19.1917	1.6701	14.4962	0	14.0809	0	8.85498	0	0	2.87426	3.82668	0	0	0.717508	3.844	0	26.6539	3.64771	2.67956	0	33.2609
YP_002399550	0	0	0	2.08219	0	0	0	0	0	0	0	0.6661	0	0	0	0	0	0	0.361651	0	0	2.71171	0	0	0	0	0	0	0	0	0	0	0	0	0	0	0	0	0	0	0	0	0	0	0	0.406946	0	0	0
YP_002400009	0	33.9356	2.3964	47.9931	10.5825	26.1578	2.82425	33.3712	90.7435	0	0	24.7357	0	0	11.3704	0	64.8153	0	4.63101	0	2.0728	0	0	6.88439	11.1441	32.6973	0	17.2055	7.83333	2.86303	20.985	0	10.0578	0	12.8186	0	0	2.46365	2.18667	8.63603	0	2.46003	2.19657	75.3227	23.3539	7.81653	5.35912	0	22.4619
YP_002400010	0.648845	4.19968	0.889697	42.0705	4.58372	5.75492	3.14562	12.857	36.7927	0.672682	0	16.4669	0	1.14614	6.75424	2.75667	28.8762	0	1.89126	0	8.4651	1.28917	0	6.3898	10.5733	12.1393	1.37901	1.24207	3.48987	1.77156	8.40602	0	6.72137	0	8.97548	0	0	0.609775	0.405916	0.246634	0	0.456659	0.815505	3.79766	10.5553	5.41705	1.42118	0.747928	10.9052
YP_002400178	199.806	2453.87	414.475	4670.14	741.09	1655.74	115.909	3745.1	4655.21	156.688	508.165	4305.71	181.409	149.322	1939.92	663.878	3154.07	91.3969	982.879	53.1767	2624.99	20.3585	45.8021	1759.14	1121.62	3866	1023.52	109.982	1350.24	786.135	2897.77	0	1662.91	145.484	1703.18	154.296	146.566	199.812	141.024	144.108	46.5663	165.865	534.452	528.845	4622.62	1064.73	545.366	23.6224	4548.48
YP_002400589	0	0	1.89061	51.5363	3.2468	8.40758	0.742717	31.7919	44.2732	0	0	24.2253	0	1.21777	10.7646	7.32241	20.454	1.75695	4.01892	0	3.27061	0	0	11.7679	13.6764	42.9934	2.93039	0.942639	11.124	6.77623	18.2985	0	7.93495	0	8.69369	0	0	0	2.58771	0.524097	0	0.9704	8.66474	3.66819	30.4408	6.16673	3.624	0	16.3578
YP_002400590	3.94057	63.7638	17.5608	279.55	26.8437	102.668	9.55201	131.322	361.423	4.59601	4.01566	194.725	0	3.48037	57.6842	15.6955	124.221	2.51066	30.5423	3.71829	82.9575	0	1.1009	60.797	191.944	215.03	29.3125	4.17577	45.0388	19.3663	108.017	0	52.1592	0	64.7781	0	6.596	3.24038	8.62823	6.74037	0	5.31565	35.9073	31.4508	179.722	38.1862	28.4826	0	191.871
YP_002401592	38.9814	526.557	41.8314	1295.43	176.176	457.548	34.6926	989.192	1331.59	50.9561	20.7257	1228.35	0	59.8764	474.147	156.615	766.844	15.1177	195.809	19.1909	522.638	6.73488	7.57599	405.029	337.426	766.3	190.911	15.9902	308.42	247.108	668.894	0	399.905	3.70217	413.936	51.0433	41.2647	37.4305	30.7484	34.1442	5.13493	51.2919	144.852	144.288	1038.85	273.9	156.657	3.90731	1089.15
YP_002401983	29.5399	477.995	27.0034	724.823	57.9673	275.649	23.8684	452.307	665.986	148.021	13.379	492.581	0	8.69668	217.812	73.2098	730.357	6.27359	133.068	4.64559	268.605	0	5.50183	181.009	136.039	521.961	83.709	10.0977	198.604	77.9653	393.589	0	130.334	0	196.077	0	29.9672	50.8954	6.16002	13.0999	14.9163	13.8602	68.0668	49.7729	737.987	124.779	58.2315	0	481.878
YP_002409908	2.59538	12.599	0.889697	114.828	4.14718	23.3794	2.79611	43.4801	104.172	1.00902	0	44.0172	0	1.71921	21.5291	4.82417	52.9397	0	6.53343	1.83673	23.0866	0	0.725089	17.4655	21.6063	46.534	4.13702	2.04054	12.7962	8.50351	30.1386	0	22.4046	0	27.1769	0	1.57976	2.13421	1.21775	1.4798	0	0.913318	7.33955	11.393	49.0068	13.7361	5.6847	0.747928	35.9231
YP_002410375	0	0	0	9.46585	0	0.764326	0	0	2.82595	2.14417	0	2.01878	0	0	0	0	0	0	1.09607	0	1.6353	0	0	0	2.93065	8.59868	0	0.377056	0	0.752915	0	0	0	0	13.8389	0	0	0.647886	0.862571	0	0	0	0	2.20091	8.8118	3.70004	1.208	0	5.45261
YP_002410376	1.97028	0	2.70166	38.3254	1.65702	10.9221	0	6.03371	11.4417	0	0	13.9432	0	0.870092	5.12749	1.04636	7.30714	0	3.91568	0.929572	11.6842	0	0	9.70164	0	33.7904	8.37499	0	3.53245	6.45545	14.9419	0	9.07117	0	6.71867	0	0.599637	1.38873	0	0.374465	0	0	3.71455	0	35.4865	4.69984	3.88399	0	61.3599
YP_002411785	14.7699	31.8663	0	153.978	13.2497	824.219	5.30409	186.244	440.627	76.5627	6.68951	134.559	0	13.045	57.6561	5.22927	109.554	0	33.9193	0	70.0708	9.78201	5.50183	38.7876	31.3937	1750.1	31.3909	4.03909	26.4805	18.8192	108.898	0	136.001	0	58.918	0	0	6.94028	12.32	3.74282	0	4.62005	18.5637	36.6747	151.602	35.2316	32.3508	0	116.819
YP_002414661	0	0	0	1.33314	0	31.0018	0	0	8.35795	2.71781	0	0	0	0	1.13704	0	0	0	1.3893	0	0	0	0	0	0	119.89	0	0.238965	0	0	0.552236	0	0	0	0.112444	0	0	0	7.65335	0	0	0	0	0.92991	92.4001	3.64771	3.82795	0	95.0313
YP_002414662	2.59538	0	0.889697	72.2622	3.49236	43.5216	3.84465	16.1297	25.7106	1.00902	0.881613	16.4669	0	1.14614	6.75424	4.82417	4.8127	1.6536	2.57898	0	10.0042	0	0	7.24177	6.43593	111.277	0	1.77438	2.90823	3.18882	11.4814	0	6.72137	0	7.30562	0	1.18482	0.609775	0.811831	1.97307	0	0.304439	7.33955	7.94055	16.9639	3.09546	5.96894	0.747928	16.0371
YP_002415221	1.3788	0	1.89061	19.9835	0	25.2227	0	7.94797	29.2015	0.714725	0	0	0	0	5.38228	0	20.454	0	2.92285	0	3.27061	0	0	0	1.95377	77.3881	0	0	0	0.752915	1.74271	0	0	0	5.5888	0	0.839246	0	0	0.524097	0	0	0	4.40183	20.0268	2.46669	1.208	0	20.4473
YP_002415222	11.8217	19.1291	4.05248	81.1596	1.65702	133.796	1.06133	24.1348	51.1512	7.66001	0	14.4241	0	0.870092	9.61403	4.18546	21.9214	0	4.69881	0.929572	7.01049	0	0	6.46776	11.1676	276.467	12.5625	0.808213	5.29868	2.15182	17.7435	0	6.80337	0	12.2964	0	0.599637	3.70329	0.616302	0.374465	2.98472	0.693346	7.4291	10.4836	45.2166	9.69341	4.31555	0	46.7504
YP_002418004	52.4301	1527.1	161.757	2699.61	158.738	1525.87	70.6063	1888.93	3886.45	2310.14	1959.07	2354.15	464.124	127.344	3044.42	2046.55	1750.01	2672.38	1528.23	61.8407	1461.32	26.043	14.6477	877.759	742.938	2493.17	473.581	2156.06	669.75	350.721	2070.88	0	1840.58	1059.37	1056.69	3947.57	598.371	560.48	65.6002	154.452	119.137	504.306	296.537	348.716	2360.77	769.928	338.773	302.182	2151.16
YP_002421432	0	0	78.243	87.0546	2.39945	0	0	12.8488	0	0	0	27.8491	0	0	0	0	0	118.156	11.3402	0	186.113	141.718	23.9126	18.7314	85.9104	0	0	0	121.486	3.89494	72.1224	0	24.6292	186.966	0	0	26.0492	13.4064	111.555	13.5562	32.4154	25.1001	753.043	7.59043	8.28813	0	99.9865	73.9973	56.4143
YP_002434803	15.2344	0	302.896	87.1573	87.1228	12.6676	12.3095	8.2329	15.612	489.616	31.0494	14.8704	0	0	0	8.09057	451.995	291.189	157.437	0	63.24	0	0	60.0111	124.127	0	323.78	0	81.9396	41.595	134.787	0	43.8368	58.2359	0	0	88.0923	139.591	181.081	138.979	196.164	55.3971	335.08	40.53	88.511	270.275	170.177	237.071	519.624
YP_002479998	7.6172	1331.17	616.238	5.81049	48.6863	658.716	45.1348	167.402	0	0	20.6996	3.71759	0	33.6381	0	40.4528	338.996	1077.4	38.35	0	63.24	30.2689	0	100.018	86.3491	0	566.615	0	1550.02	623.925	450.093	0	35.0695	0	0	0	296.732	243.39	123.898	295.33	542.336	17.87	2814.67	52.6891	0	113.561	96.7676	456.581	1732.08
YP_002529178	0	0	0	0	0	0	0	0	0	0	0	0	0	0	0	0	0	10.1267	0	0	0	0	0	0	0	0	0	0	0	0	0	0	0	0	0	0	4.83723	0	0	0	0	0	0	0	0	0	0	0	0
YP_002552549	0	0	10.1016	0	0	0	0	0	0	0	0	0	0	0	0	0	0	0	0	0	0	0	0	0	0	0	0	0	0	0	2.32785	0	8.47939	0	0	0	0	0	0	0	0	0	9.25926	0	0	0	0	0	0
YP_002633439	0	0	0	0	0	0	8.40725	0	0	0	0	0	0	0	0	0	0	0	0	0	0	0	0	0	0	0	0	0	0	0	0	0	0	0	0	0	0	0	0	0	0	0	0	553.632	0	0	4.55802	0	0
YP_002636476	14.806	95.8327	6.76735	203.296	34.8654	87.548	2.65853	115.576	144.987	120.242	80.4703	178.245	0	13.0769	138.071	146.778	73.2143	182.379	116.392	0	111.217	19.6118	0	45.3629	48.954	76.9466	31.4676	141.714	26.5452	35.0354	112.283	0	170.417	75.4646	73.6688	297.274	39.0526	27.829	3.08754	16.8839	7.47641	35.893	12.406	18.3822	111.829	45.6187	28.1059	5.68901	170.777
YP_002638807	0	0	0	22.5609	0	0	0	10.6555	20.206	3.83281	0	10.826	0	0	4.81054	0	0	0	1.95927	0	8.76954	0	0	9.70875	0	23.0558	0	2.02201	0	0	9.34553	0	17.0209	0	2.37863	0	0	0	0	0	0	0	0	0	8.59173	4.40933	0	0	29.2404
YP_002639394	0	0	0	0	0	8.5201	0	0	0	53.1146	0	0	0	0	9.99957	21.7665	0	26.1134	2.71513	0	0	0	0	0	0	0	10.8885	0	0	0	1.61886	0	11.7937	0	4.94441	0	0	4.81475	0	0	0	1.20192	0	0	0	0	0	0	0
YP_002640141	0	0	0	0	0	7.7527	0	0	0	55.5802	0	0	0	0	9.09892	4.9515	0	0	0	0	0	0	0	0	0	0	0	40.7952	0	0	2.94611	0	0	5.09156	0.599876	0	5.67508	0	0	0	0	2.18732	0	0	0	0	0	0	0
YP_002666586	0	0	0	0	0	7.26606	0	4.72233	0	0	0	0	0	0	8.52777	0	0	0	3.47326	0	0	0	0	8.60548	9.28673	0	0	5.37672	11.75	0	45.5594	0	0	0	0	0	0	0	0	0	0	0	0	0	15.2308	7.81653	0	0	12.9588
YP_002706076	0	11.0535	0	0	0	0	0	0	0	0	0	0	0	0	0	0	0	0	0	0	0	0	0	0	0	0	0	0	0	0	0	0	0	1.86518	0	0	0	0	0	0	0	0.400639	0	0	0	0	0	0	1.68837
YP_002706077	3.23487	41.8756	0	71.0667	9.57628	36.9404	2.78805	37.5274	64.5331	33.5371	21.0977	47.3636	0	3.99992	42.5131	49.4769	52.787	44.5183	17.3151	3.05239	25.322	0	3.61499	13.5923	17.4186	22.1912	2.75006	32.6429	8.69952	8.83227	33.7315	0	26.0632	13.4257	20.4384	58.4544	7.0884	11.5523	1.21423	4.91845	10.7809	6.37478	30.0867	10.6716	42.0995	12.9248	13.8873	5.96617	55.6481
YP_002706078	0	0	0	0	0	0	0	0	1.91138	0	0	0	0	0	0	0	0	0	0	0	0	0	0	0	0	0	0	1.91271	0	0	1.32605	0	0	0	0.180004	0	0	0	0	0	0	0	0	0	0	0	0	0	0
YP_002738300	22.1125	0	0	0	18.0654	31.5204	3.40325	6.82854	0	32.7498	12.8765	3.08345	0	25.1101	39.0489	0	23.4309	0	9.20766	23.8459	14.9864	12.5528	0	0	2.23812	0	53.71	0	8.4953	10.3499	45.9159	0	79.9902	3.45015	0	0	7.69112	62.3431	1.97622	10.8067	0	5.18762	51.6142	89.0836	0	27.315	19.3734	7.28264	21.8617
YP_002791715	0	0	0	0	0	5.22884	0	0	0	0	38.449	0	0	0	263.883	0	0	0	972.285	0	0	0	0	0	0	0	0	0	67.6448	0	17.8831	0	21.7136	0	626.911	0	0	88.6454	0	0	0	0	0	0	0	106.875	0	10.8729	0
YP_002800019	0	0	0	0	0	16.1584	0	0	0	0	0	0	0	12.8723	0	0	0	0	0	0	0	0	0	4.78428	0	0	0	0	13.065	15.9172	0	0	0	0	0	0	0	0	0	11.0798	0	0	0	0	0	0	0	0	0
YP_002800512	0	0	0	0	0	0	0	0	0	0	0	0	0	0	0	0	0	0	0.337358	0	0	0	0	0	0	0	0	0	0	0	0	0	0	0	0	0	0	0	0	0	0	0	0	0	0	0	0	0	0
YP_002806276	1.97028	38.2583	2.70166	15.781	10.6049	4.91496	1.06133	20.5856	7.40346	0.510667	0	318.291	0	0	24.3556	11.51	87.6856	0	3.91568	0	30.3788	0	0	20.0501	2.09393	12.2874	62.8124	0.269404	15.896	7.53135	22.1016	0	15.8745	0	9.44416	0	2.39855	0.925823	2.46521	5.99144	1.49236	14.7914	16.0964	0.524181	25.7563	7.63724	2.58933	0	21.4273
YP_002806354	62.4791	591.045	138.392	1151.17	242.516	498.209	18.1223	1352.32	827.438	69.7572	300.391	3161.9	0	55.1825	819.235	301.181	1853.72	0	249.611	36.2799	1430.75	0	10.7417	952.914	299.652	884.19	429.009	12.4859	771.191	446.156	1342.48	0	901.682	62.9898	333.032	0	99.4626	72.2671	45.1001	74.901	14.5612	104.859	253.704	109.962	1343.1	402.682	216.853	5.54001	1434.97
YP_002806550	4.92331	95.599	6.75085	0	19.8745	32.7504	0	101.104	6.72713	5.10418	6.68951	358.023	0	0	35.2343	10.4585	0	0	18.2642	0	46.7138	0	0	45.2523	20.9291	61.4071	20.9273	0	22.0671	279.6	88.6742	0	39.667	0	31.0428	0	0	11.5671	0	7.48564	0	1.15501	74.2547	0	11.4417	26.4237	49.6046	0	0
YP_002807373	3.98924	103.282	16.4102	276.917	34.8917	99.5134	7.16296	240.018	252.556	13.786	3.61357	255.052	0	4.69781	102.086	33.8972	128.221	0	48.2732	2.50948	140.365	0	2.972	99.5243	54.6436	194.881	36.7399	4.18189	72.7137	52.2815	172.694	0	97.9542	0	99.5865	0	5.66574	7.49807	5.8232	9.09816	2.01439	7.17508	25.0695	31.8393	283.535	80.0911	35.5333	1.53281	245.842
YP_002807856	3.89307	71.3945	14.2351	205.898	21.3907	63.3041	4.89319	151.011	213.221	6.72682	4.40806	182.086	0	4.58456	73.8745	15.1617	110.692	1.6536	33.011	2.44898	78.4946	0	0.725089	68.5839	44.1321	137.579	27.5801	3.46004	61.6544	37.9115	116.249	0	61.2391	0.708661	62.9536	0	5.52915	4.57331	5.2769	7.39902	1.96583	6.84989	29.3582	22.4407	176.801	46.0449	23.8758	0	187.313
YP_002808057	15.2921	131.972	13.979	392.721	37.7247	149.761	8.23741	288.325	518.89	36.9924	110.816	266.193	0	13.5062	205.614	54.1414	226.853	38.9723	68.8863	0	217.644	0	0	163.982	108.345	365.574	65.0013	34.8491	114.236	41.7526	212.611	0	134.942	22.2691	128.889	460.55	12.4107	31.1378	9.56669	9.68786	0	19.1336	19.22	32.5469	284.308	77.5139	44.6594	5.87577	362.847
YP_002846930	0	0	0	0	39.6397	19.8802	2.75974	0	3.50016	239.016	27.8446	0	0	18.0997	153.327	54.4163	38.0008	52.2268	58.3754	0	0	0	0	0	0	15.9752	0	2.10156	0	0	105.226	0	1143.99	5.59554	11.8666	0	0	2.40737	0	0	0	1.20192	12.8784	0	2.97657	6.11038	0	17.7168	10.1302
YP_002847014	0	0	0	0	3.32052	21.887	0	0	0	0	107.294	0	0	0	25.6876	0	0	0	0	0	0	0	0	0	0	0	0	0	0	0	70.1771	0	374.917	80.8549	44.4553	0	0	0	0	0	0	0	0	0	0	1.47157	0	0	0
YP_002847505	0	4.19563	3.55536	2.47235	2.83481	4.31203	1.04753	1.40123	2.21429	29.9055	1.76153	1.58183	0	6.87021	36.6908	2.75401	0	4.13001	6.52713	1.22331	6.1505	1.28793	1.44878	0.851153	3.67413	2.02127	20.6652	0.797701	1.16217	1.41589	76.4006	0	174.587	2.83191	0.834124	0	0.394559	1.52297	0	0.739189	9.81969	0.912438	14.665	0	4.89596	1.9328	1.98773	5.23045	2.56346
YP_002847888	4.06967	52.6822	9.30056	132.454	18.2539	66.1758	2.92295	83.0851	148.286	100.557	81.1013	99.3107	0	5.99066	52.9547	43.2258	30.1861	24.2005	33.4301	1.28004	53.0946	0	0	33.8436	27.8727	67.6799	25.9481	64.735	26.7533	16.297	96.0177	0	182.683	10.3713	41.4581	163.421	8.2571	25.4975	3.39463	7.21902	0	14.3212	8.52499	10.1053	93.7901	33.1677	11.2909	0	80.47
YP_002847905	66.7905	384.27	81.4073	1511.47	207.209	612.967	51.9683	1237.91	1434.83	992.501	60.5007	1209.72	0	150.753	1153.95	662.118	880.725	548.477	446.39	14.0051	756.953	29.4899	16.5864	394.65	536.309	1226.45	299.675	363.271	325.976	230.99	1564.1	0	3852.32	72.9478	561.51	447.004	112.928	122.05	46.4266	47.9549	11.2421	163.655	270.493	134.256	1345.24	360.681	253.573	76.9899	1144.57
YP_002848373	8.12624	126.234	4.45708	229.355	28.4302	116.222	5.25284	131.746	188.761	226.626	108.206	186.404	0	12.919	123.715	103.575	108.495	89.0526	47.8034	1.53357	100.235	0	0	80.0268	58.7262	141.899	31.0876	37.334	62.6477	37.2747	138.146	0	200.16	28.4012	87.2094	0	17.8066	13.7465	8.134	8.03109	4.92408	12.9637	28.5978	22.4841	159.58	44.5832	29.9024	18.7343	191.21
YP_002848751	4.92331	0	0	15.0222	14.9059	109.168	2.65204	1.77375	73.9985	421.095	214.064	4.80567	0	21.7417	310.702	240.546	0	131.745	62.6203	4.64559	17.5177	0	0	3.2323	3.48819	0	0	182.432	4.41341	5.37691	284.691	0	1241.01	48.3946	9.81967	148.274	41.9541	41.6417	0	11.2285	7.45817	45.0455	18.5637	18.3374	5.72083	23.4877	2.15672	11.3503	9.73491
YP_002848923	0	32.5005	0	3.8303	6.75667	2.78351	0	7.23621	41.166	2.60288	0	17.1546	0	0	16.3343	5.33333	0	0	2.6611	0	0	0	0	6.59326	10.6728	15.6573	0	0.686579	0	8.22588	26.973	0	57.7948	0	6.78441	0	0	0	3.1413	0	0	0	0	5.34351	23.3387	1.4972	2.19964	0	19.8573
YP_002849300	0	28.589	6.05656	30.3239	10.4011	14.6911	0	41.3747	42.247	125.929	6.00153	32.3358	0	3.90114	54.6001	28.1488	0	28.1419	8.19293	4.16782	5.2387	0	0	23.199	6.25889	68.8647	9.3875	5.43554	7.91903	9.64785	110.26	0	188.105	0	12.7884	0	5.37705	0	0	1.67895	0	2.07245	11.103	2.35021	33.3611	6.58504	7.73965	5.09148	34.9349
YP_002849611	0	0	0	0	0	0	0	0	0	0	0	0	0	0	5.81096	0	0	0	0	0	0	0	0	0	0	0	0	0	0	0	0	0	10.2803	0	0.57466	0	0	0	0	0	0	0	0	0	0	21.3052	0	0	0
YP_002850060	0	0	0	0	0.349303	0	0	0	0	9.68849	0	0	0	1.83418	6.07999	0	0	1.32313	0	0	0	0	0	0	0	0	0	0.141978	0	0	12.4679	0	50.1959	0	0.0668071	0	2.5281	0	0	0	4.71891	0	0	0	0	0.309605	0	1.19692	0
YP_002850217	0	19.7957	0	2.333	1.02886	106.811	0	1.10188	137.906	65.001	423.871	0	0	40.5186	338.268	233.891	22.6853	374.134	107.787	8.6577	32.6466	0	0	0	0	0	6.50013	343.751	0	3.3402	86.9771	0	95.0462	160.338	20.0713	1013.21	87.4952	58.9223	0	11.6254	32.4317	73.9033	11.532	0	1.77692	7.29543	0	59.9329	3.02372
YP_002850805	0	40.0773	8.49033	0	27.0785	90.9594	1.6677	14.5002	35.9572	3.20968	231.363	1.51099	0	721.878	3359.73	49.3252	160.746	126.241	4.92222	108.088	14.6876	6.15126	0	12.1955	8.77396	0	230.296	0	252.553	6.76238	162.393	0	146.1	892.678	0	186.48	62.1866	23.2762	25.1786	5.88404	9.37991	1.45262	35.0204	29.6516	0	0	0	3.56872	79.5814
YP_002852100	0	0	28.0525	197.674	169.761	45.3638	7.34688	14.7413	18.636	14.14	1426.94	169.741	0	18.0691	572.34	21.7297	151.747	43.4488	23.4914	0	436.759	94.8458	7.62078	17.9087	96.6322	0	898.599	0	73.3581	3.72388	12.929	0	86.3408	1251.28	0	205.38	103.772	6.40882	110.922	88.1333	940.082	0	128.566	0	3.96206	0	5.9747	243.686	33.7104
YP_002861121	123.779	677.911	326.397	21.7893	64.0609	21.1127	0	30.8734	175.635	9.8713	232.871	0	1348.59	235.467	6.1947	91.0189	211.873	109.196	15.1382	89.844	33.8785	208.098	180.886	1012.69	40.4761	0	60.7088	0	51.2122	187.177	72.2074	0	32.8776	31.1978	0	0	144.889	58.1631	35.7397	115.816	1269.3	69.2463	191.474	0	0	0	4.17102	2524.36	65.8943
YP_002890644	7.367	0	0	0	0	0	0	0	5.03307	0	0	0	0	0	0	0	0	0	0	0	0	0	0	0	0	0	0	0	0	0	0	0	0	0	0	0	0	0	0	0	0	0	0	0	0	0	0	0	0
YP_002894387	19.9857	549.773	150.724	0	8.40403	321.289	26.9143	1301.47	1068.43	756.278	6.78886	594.999	0	132.388	1027.22	164.515	1334.17	0	2642.63	14.1438	1457.78	0	0	1233.4	240.719	607.612	233.619	0	559.87	823.972	1919.81	0	207.031	354.708	744.52	0	517.009	215.996	0	66.4721	0	274.287	25.1192	15.9512	1672.07	934.095	383.031	69.113	0
YP_002894485	0	117.002	8.26223	13.7891	14.189	86.8456	6.49157	282.212	4.1166	6.24691	0	47.0525	0	21.2874	121.527	32	44.6935	0	273.029	0	150.077	11.972	6.73359	178.018	21.3456	187.888	51.2249	568.487	118.833	187.55	169.454	0	20.8061	105.296	357.829	0	99.026	8.49408	0	43.5173	0	134.292	15.1465	32.0611	7.00161	138.341	110.862	20.8371	0
YP_002894624	0	0	0	0	1.66026	0	0	0	0	0	0	0	0	0	0	0	0	0	0	0	0	0	0	0	0	0	0	0	0	0	0	0	22.7223	0	475.99	0	0	0	0	0	0	0	0	0	0	0	0	5.68901	0
YP_002929946	629.904	1760.56	1894.31	1665.36	700.717	991.997	57.8371	275.938	855.801	730.966	6944.28	779.047	253.458	2383.41	670.61	1011.18	2867.04	510.786	794.735	121.576	8082.16	2517.31	375.958	1823.39	1374.37	0	3940.19	0	930.416	1024.09	545.098	0	1960.84	0	0	1077.88	2004.19	884.599	1607.61	1855.62	5324.13	132.663	4534.28	106.643	45.7464	2.1343	68.9845	2194.79	1847.04
YP_002931998	7.42117	96.0676	0	84.9143	14.9789	53.4803	0	61.4945	141.962	153.876	20.1669	50.7069	0	6.55448	173.816	47.2941	0	179.674	60.9608	14.0051	70.4142	0	0	24.3611	31.5476	92.5622	31.5448	79.1484	26.6103	16.2098	77.384	0	68.3339	24.3159	33.4232	447.004	112.928	6.9743	9.28532	11.2835	0	20.8922	0	11.8461	73.2982	13.2766	16.2547	8.55443	73.3697
YP_002937728	775.293	1130.21	3342.49	1140.18	965.701	886.66	45.149	488.181	1111.84	2005.82	673.812	190.897	741.956	2689.65	986.094	979.267	1813.26	204.706	1364.04	362.485	1938.46	1651.43	132.691	233.867	890.755	0	2004.02	6.68524	588.557	858.167	1090.27	1870.56	1495.31	0	0	1472.48	2095.94	761.43	5156.08	1667.3	5142.27	286.755	1299.24	33.4478	12.1741	14.5782	364.105	3526.44	1795.4
YP_010878	7.6172	49.3026	62.6682	23.2419	23.0619	21.1127	0	13.7215	0	0	10.3498	11.1528	0	26.9105	0	8.09057	0	116.476	32.2947	0	0	0	0	30.0055	32.3809	0	97.1341	0	75.1113	141.423	84.242	0	8.76737	0	0	0	46.3644	68.006	9.53059	34.7447	57.6953	8.93501	105.311	12.159	0	70.4078	46.7154	43.902	346.416
YP_040163	0	0	0	0	0	0	0	0	0	0	0	0	0	0	0	0	0	0	0	0	0	0	0	0	0	21.6297	0	0	0	3.78786	0	0	0	0	0	0	0	0	0	0	0	1.62734	8.71834	3.69088	0	0	0	0	0
YP_042788	0	0	0	0	0	0	0	0	0	0	0	0	0	0	0	0	0	0	0	0	0	0	0	0	0	0	0	0	0	0	0	0	0	0	0	0	0	0	0	0	0	0	0	0	0	0	0	0	0
YP_063446	164.264	122.678	220.908	243.377	32.9427	33.2715	11.9114	145.675	30.2142	212.874	137.349	24.6676	0	926.285	55.4906	208.025	234.309	84.5314	66.9648	2.98074	153.611	156.91	0	33.183	76.0959	0	174.558	0	82.1212	37.9497	1.99634	0	141.801	0	0	0	111.521	402.261	310.266	36.0225	291.907	756.651	365.27	28.574	0	1.8838	11.0705	112.881	112.431
YP_098534	605.567	10974.8	452.082	975.193	185.606	44.7589	57.9913	104.238	27.5813	13.9514	82.2809	906.35	0	11.8855	2210.68	21.44	748.616	2194.92	390.463	0	614.482	320.85	255.652	410.826	467.184	0	343.207	0	1640.61	2715.25	1003.52	0	3244.95	7598.68	0	202.642	614.328	3667.55	282.026	452.694	1009.09	183.108	21632.5	801.954	50.8201	246.768	1939.47	341.265	2534.48
YP_112402	0	0	20.4269	0	0	0	0	0	0	0	0	0	0	0	0	0	0	0	0	7.02839	53.0055	14.7993	2538.76	0	0	0	0	0	0	642.65	0	0	0	0	0	0	81.6081	0	0	0	0	1806.85	0	0	4.32757	0	0	0	0
YP_185622	0	0	0	0	0	0	0	0	0	0	0	0	0	0	0	0	0	0	0	0	0	0	0	0	0	0	0	0	0	0	0	0	0	0	0	0	0	0	0	0	0	0	0	0	0	0	0	0	0
YP_209652.1	4.39773	0	0	0	0	0	7.10678	0	0	0	0	0	0	0	0	0	0	0	0	0	0	0	0	0	0	0	0	0	0	0	0	0	15.1853	0	0	0	0	0	0	0	0	0	0	313.556	0	0	0	0	0
YP_210868	33.6426	1045.22	36.9046	292.558	13.5809	7.45982	7.24892	7.27239	9.19375	0	0	183.897	0	0	363.34	0	199.631	197.2	271.007	0	159.606	66.8437	82.7109	30.9224	52.4391	0	0	0	1061.57	3560.32	1092.82	0	3725.11	338.046	0	0	65.5283	180.216	143.118	191.82	193.664	28.4133	3568.77	963.061	7.81847	60.1873	468.655	69.8041	1722.92
YP_215847	0	31.8663	0	63.8445	14.9059	51.8548	5.30409	53.2126	164.815	12.7605	73.5846	74.4879	0	4.34834	70.4685	52.2927	0	37.6415	28.701	0	46.7138	0	0	35.5553	13.9527	46.0554	10.4636	45.7764	26.4805	8.06537	59.1161	0	51.0004	26.8859	29.1422	0	20.977	13.8806	9.24003	3.74282	0	16.1702	6.1879	5.23925	40.0458	23.4877	12.9403	5.67513	43.8071
YP_218139	0	95.3664	0	314.699	29.7392	118.431	11.9052	225.603	296.951	122.202	90.0886	222.92	0	19.5199	148.582	70.4234	163.931	65.7124	56.6115	6.95143	122.325	0	0	91.8965	62.6346	160.802	15.6573	46.3366	19.812	56.3202	151.311	0	135.67	24.1384	79.1562	0	4.48415	24.2319	4.60877	16.8017	0	12.0981	27.7778	19.5994	261.091	79.0782	32.2721	0	262.203
YP_219359	0	0	0	0	1.64418	8.12813	0	0	10.0174	81.0737	0	0	0	0	73.1365	62.2954	0	74.7362	16.8365	4.61185	0	0	0	0	0	0	0	56.1366	0	0	9.26633	0	5.62555	5.33812	0.943388	441.592	17.8497	6.88987	0	0	0	8.02636	0	0	0	2.91464	0	0	0
YP_232872	19.9857	614.452	130.171	0	5.04242	282.513	24.2229	916.25	542.75	800.308	0	197.52	0	83.8455	815.922	79.604	1000.63	0	1008.86	0	1653.34	0	5.58354	1282.6	134.52	109.058	276.095	0	1621.38	889.453	1379.86	0	212.782	343.794	718.159	0	234.174	122.085	0	45.5809	0	276.631	12.5596	26.5853	1857.85	655.505	378.654	63.3536	0
YP_236040	5.69677	0	1.73587	8.69113	0.638801	0	0	1.14023	0.432444	0.328115	3.4402	2.4714	0	0.559053	1.64726	2.01693	4.69499	18.5512	1.34182	0	2.2522	1.25764	9.90295	1.2467	0.448465	0	4.03583	0	10.2135	0.691293	0	0	3.64276	6.22195	0	0	3.85279	6.8409	3.56389	1.92481	9.58874	2.67294	9.54671	0.336797	10.6649	8.3043	8.04121	1.45927	6.25794
YP_251195	72.2757	0	0	0	0	0	581.211	0	0	0	0	0	0	123.11	0	10.9668	38.2924	0	129.958	9.74268	0	0	0	0	0	0	0	0	0	28.191	0	0	23.7683	0	0	0	0	0	0	74.5692	0	0	0	0	0	0	0	5.95091	0
YP_251227	28.4304	0	38.9838	0	117.159	236.403	126.346	0	0	0	183.49	0	251.673	62.7753	18.4969	0	52.7194	9.05694	118.653	0	59.0091	14.1219	7.94279	0	15.1073	0	0	0	0	7.76245	47.1636	0	122.712	0	0	214.058	410.994	20.0388	13.3395	2.70168	0	0	0	0	0	0	0	90.1227	351.348
YP_254125	13.8732	0	0	0	0	0	26.1559	0	0	0	0	0	0	0	0	0	51.4513	0	0	0	0	0	0	0	0	0	0	0	0	0	0	0	0	0	0	0	0	0	0	0	0	0	0	5680.26	0	0	24.3094	0	0
YP_260346	0	0	0	0	0	0	0	0	0	0	0	0	0	0	0	0	0	0	0.841803	0	0	0	0	0.834274	0	0	1.35036	0	0	0	0	0	0	0	0	0	0	2.08988	0.397483	0.966041	0	0.149057	0	0	0.369144	0.189447	1.39165	0	1.25632
YP_264987	50.4639	139.984	276.785	43.9937	33.9523	55.9486	3.88335	7.79185	132.981	127.058	225.293	52.7766	0	70.0393	239.204	99.5429	53.4726	36.7453	82.1425	0	136.805	157.56	56.3938	42.5971	229.847	0	643.513	0	77.55	55.1134	136.678	0	497.861	0	0	0	30.7164	206.639	220.991	254.846	141.972	10.1476	480.225	11.5076	0	0	47.3708	249.301	292.221
YP_274481	0	0	0	0	0	0	0	0	0	0	0	0	0	0	0	0	0	0	0	0	0	0	0	0.831135	0	0	0	0	0	0	0.20001	0	0	0	0	0	0	0	0	0	0	0	2.38668	0	0	0	0	0	0
YP_277581	0	0	0	0	0	0	0	0	4.69069	0	27.9867	0	0	0	0	0	0	17.4978	0	0	0	0	0	0	0	0	0	0	0	0	0	0	15.8051	0	0	0	0	3.22621	0	0	10.4009	3.22147	25.8881	3.65322	0	0	30.0767	0	0
YP_294981	0	0	0	0	0	3.81902	0	2.48205	0	0	0	0	0	0	0	0	0	0	0	0	0	0	0	0	0	0	14.6419	0	24.7031	0	0	0	0	0	0	0	0	0	0	0	0	0	0	0	0	0	0	0	6.81112
YP_298289	7.04893	0	4.39341	58.6582	9.05394	17.4062	0.690373	28.8587	44.6554	70.7537	38.3107	36.5918	0	2.82987	40.0237	28.5867	9.50624	35.9287	37.5266	0	22.8008	0	0	16.4078	11.8045	29.9725	9.53353	29.6157	11.4889	9.79793	34.0177	0	43.5168	18.897	14.8426	96.4961	14.8219	8.43116	3.60801	5.35877	30.0931	9.47111	19.3298	12.2748	46.1662	12.9928	15.4394	11.08	86.7952
YP_302125	0	0	0	0	0	3.84527	0	0	0	0	0	0	0	0	0	0	0	0	0	0	0	0	0	0	0	0	0	0	0	0	0	0	0	0	0.446299	0	0	0	8.67906	0	0	0	0	3.69088	0	0	0	0	0
YP_302230	0	0	0	0	0	0	7.23284	0	0	0	0	0	0	0	0	0	0	0	0	0	0	0	0	0	0	0	0	0	0	0	0	0	0	0	0	0	0	0	0	0	0	0	0	183.374	0	0	1.96066	0	0
YP_309461	3.38968	32.9098	6.97191	116.356	22.2357	39.46	4.56481	92.2025	106.527	2.63566	0	85.1988	0	5.98764	34.1827	10.801	75.4273	2.15967	16.1677	3.19848	26.1319	0	1.894	25.5925	25.2169	95.1269	18.0104	1.15871	21.2704	24.9884	60.5164	0	31.2121	0	35.5488	0	2.06323	3.18558	3.18087	3.86538	2.56746	4.77134	2.13017	10.8216	94.5306	24.7622	12.6216	0	92.1588
YP_309843	0	0	0	0.792067	0	0.575603	0	0	1.41879	0	0	0.506771	0	0	0	0	0	0	0	0	0	0	0	0	0	0	0	0	0	0	0	0	0	0	0.0668071	0	0	0	0	0	0	0	0	0	0.603277	0.309605	0	0	2.05315
YP_310046	0	32.5005	0	45.9635	1.68917	5.56703	2.70482	34.372	37.7355	0	0	41.6611	0	0	22.868	5.33333	0	0	6.65275	0	23.8217	0	0	16.4831	7.1152	15.6573	10.6719	0	9.00248	5.48392	30.1463	0	17.3384	0	14.538	0	0	2.35947	0	1.90865	0	0	0	2.67176	29.1734	10.4804	0	0	34.7502
YP_310429	0	0	0	3.36932	1.48588	0	0	1.59133	0	0	0	2.15572	0	0	0	0	0	0	1.17042	0	0	0	0	2.89988	0	0	0	0.603949	0	0	0	0	0	0	1.13674	0	0	0	0	1.67895	0	2.07245	0	2.35021	0	0	0	0	0
YP_311196	0	0	0	0	0	10.1725	0	2.20376	0	1.58539	0	2.98534	0	0	0	0	0	0	0.810426	0	0	0	0	0	0	0	0	0	5.48333	0	6.76489	0	3.52023	0	11.6099	0	0	0	0	0	0	0	0	1.62734	3.55385	2.73579	0	0	0
YP_312012	295.759	2584.32	294.02	8370.08	887.983	3024.92	167.283	5479.6	4889.86	383.281	2571.91	5885.72	0	280.81	2429.32	753.934	4332.65	216.703	1257.85	83.7228	3034.26	29.3819	41.3141	2325.25	2016.89	5348.94	1115.74	164.794	1908.92	1082.08	3756.9	0	1863.79	831.789	2380.53	0	175.522	156.347	166.524	207.98	22.4018	201.218	678.402	708.162	7040.92	1514.6	887.495	42.6155	5299.82
YP_312344	10.3251	267.319	21.2367	137.832	27.787	62.9601	11.1237	280.852	52.9052	16.0566	91.1894	398.096	0	0	63.8165	21.9335	229.754	6.57844	62.9272	0	214.304	0	0	105.071	54.8653	177.076	98.7488	4.23537	64.7903	64.8393	150.078	0	136.668	0	48.4948	0	21.9964	9.70338	12.9187	3.9247	0	14.5337	19.4658	10.9877	209.959	56.9547	13.5691	0	132.704
YP_312412	15.2921	131.972	34.9476	412.163	60.0166	169.541	8.23741	319.545	497.995	10.5693	20.778	355.753	0	9.00414	152.552	43.3131	151.236	12.9908	74.2891	9.61966	157.187	0	0	137.21	72.2301	158.945	54.1678	4.18189	86.8194	58.4536	223.886	0	117.341	0	138.728	0	12.4107	7.18565	15.9445	13.563	0	9.56678	38.44	27.1224	269.5	71.4344	37.9605	0	337.649
YP_312992	4.92571	82.8929	9.4558	166.077	19.5528	39.8658	4.24534	129.902	154.127	2.55334	0	137.028	0	15.6617	53.8386	17.7882	109.607	1.25533	25.5824	2.78872	56.084	1.95736	0	50.4485	43.9726	104.443	20.9375	3.09815	39.7401	26.3597	94.632	0	52.1592	0	37.3963	0	5.39673	4.1662	4.31412	4.86804	0	3.92896	19.8109	17.8221	381.193	36.13	20.7146	0	140.251
YP_348389	0.632975	0	1.73587	0	0.425867	0	0	0.684139	0	0	0	0	0	0.559053	0	0.672311	0	0	0	0	0	0	0	2.4934	0	0	0	0	0.567419	0	0	0	0	1.38266	0	0	1.15584	0	1.97994	0.481203	2.87662	0.296993	2.38668	0	0	0	0	0.729635	0
YP_348488	0	8.35104	0.884579	0	0	0	5.56005	0	1.32221	0	0	0	0	0	7.13509	0	0	0	0.170943	0	1.53026	1.28176	0	19.4827	0.457065	0	0	0.176417	0.5783	0	0.203845	0	0	7.75043	0	0	1.57067	0	0	0.49043	2.93178	0.454032	8.10814	0	0.749614	0.192353	1.1304	4.46175	0.637794
YP_350221	0	0	0	0	0	0	0	0	0	0	0	0	0	0	0	0	0	0	0.176703	0	0	0	0.74521	3.06466	0	0	0	0	0.597786	0	1.475	0	0.767543	1.45665	0	0	0	0.313348	0	0	0	0	0	0.354822	0	0	0	0.768683	0.659285
YP_369007	0	66.6804	0.882886	0	1.73281	7.49551	16.3014	1.39185	8.79785	20.3597	1.74973	0	0	0.568682	49.0123	25.9879	4.77586	52.51	9.5545	0	5.34564	0	0	33.3953	0	0	0	43.3156	0	0	9.76585	0	0	40.7877	2.56846	77.5662	17.6362	1.81532	1.20842	2.44746	23.4094	4.07847	68.7873	0	0	0.38397	0	15.5863	1.27315
YP_371056	0	0	0	0	0.212334	0	1.02002	0	0	0	0	0	0	0	0.410656	0	0	0	0	0	0	0	0.705363	1.65759	0	0	0	0	0	0	0	0	0	1.37876	0	0	0.384195	0	0	0	0	0	1.58664	0	0	0	0	0	0
YP_403489	35.3358	428.836	42.3959	1485.87	202.079	639.063	49.9652	1007.31	1448.47	103.033	186.047	1140.37	0	35.1102	502.896	304.945	589.72	264.534	278.56	16.6713	445.289	17.552	19.744	350.885	312.944	702.42	206.525	163.066	273.207	183.309	671.329	0	233.86	77.1867	415.764	266.051	88.7213	70.5671	44.2119	40.2947	26.7646	50.7751	116.582	103.409	746.775	248.915	131.574	10.183	982.544
YP_403947	28.9844	368.505	48.2599	940.45	121.183	420.619	22.862	801.082	905.231	28.4395	15.4716	997.793	0	33.8279	285.554	83.5611	706.387	11.8716	180.488	11.7212	456.718	6.17019	5.78398	291.554	231.759	710.118	239.805	10.0494	209.716	129.446	550.825	0	343.141	0	266.14	31.1757	25.2032	28.6984	29.1416	33.052	9.40877	28.899	101.481	85.9237	850.409	210.501	113.366	16.7053	787.005
YP_404705	1.36481	8.8338	0	12.4931	0.918249	5.29602	0.735184	11.3093	13.9864	0	0	13.9881	0	0	2.66385	1.44963	0	0	2.1699	0	1.61872	0	0	4.4802	3.8679	8.51147	0	0.373232	1.22346	2.98112	5.17511	0	1.57089	0	4.21495	0	0.830734	0	0	0	0	0	1.71537	2.17859	7.13653	1.62778	2.98937	0	10.7946
YP_405004	14.2471	184.43	36.4074	471.764	48.7989	93.6965	13.256	310.541	321.206	11.7493	16.7184	418.465	22.9307	10.8674	172.323	40.5826	220.958	14.0285	71.7294	4.27746	206.612	0	4.34216	147.108	118.836	179.72	66.0649	12.5738	125.974	71.4334	254.765	0	123.733	7.07297	148.706	0	8.27776	18.258	10.1284	10.831	0	15.6484	56.9755	28.5999	412.37	102.147	59.5745	1.49298	425.766
YP_405005	3.50444	22.6826	4.80529	81.5334	8.84174	23.3119	2.83161	59.3407	86.1914	1.81659	2.38081	59.8623	0	7.73793	38.7599	9.30556	38.9904	0	11.6077	0	20.782	0	0	34.5116	33.5193	98.3474	14.8961	0.239587	14.1367	8.61146	43.7402	0	34.2856	0	32.0173	0	1.06654	1.64671	1.09618	1.99812	0	2.87751	6.60687	9.32332	86.5325	15.6738	6.14066	0	112.602
YP_405598	10.3251	167.074	28.3156	441.062	59.0474	183.157	13.9046	245.513	183.405	24.085	14.0291	314.95	0	4.55964	100.763	32.9003	114.877	0	65.6632	4.87134	281.657	10.2573	5.76918	118.628	168.254	321.956	32.9163	5.64716	74.046	64.8393	207.173	0	130.726	0	138.509	0	18.8541	9.70338	22.6077	19.6235	0	10.9003	64.8859	19.2284	329.935	96.977	61.0611	0	265.407
YP_405948	0	254.931	47.2559	0	104.341	79.1468	7.95613	415.059	47.0899	7.65627	0	406.079	0	17.3934	211.406	26.1463	328.661	0	93.9304	23.228	291.961	0	5.50183	51.7169	143.016	260.98	62.7818	1.34636	110.335	88.7191	320.472	0	39.667	0	160.599	0	20.977	23.1343	12.32	16.8427	7.45817	13.8602	37.1274	13.0981	91.5333	105.695	34.5075	5.67513	0
YP_406903	5.08453	54.8497	6.97191	325.797	33.0685	81.7386	11.8685	180.131	240.844	6.14987	2.30285	281.239	0	7.48455	103.651	30.6029	75.4273	2.15967	45.8085	1.59924	142.72	0	0	81.2283	63.6426	163.83	28.8167	4.86658	69.8883	49.9769	153.701	0	78.0303	0	87.7815	0	3.09485	5.57476	7.42202	5.15384	0	11.1331	31.9526	28.8577	206.786	67.717	27.4706	1.95366	212.803
YP_407239	55.2341	455.007	82.6223	1926.64	216.213	634.641	56.8012	1306.14	1907.36	442.489	20.4679	1764.47	0	62.0882	486.762	208	819.381	38.3906	337.96	28.4283	655.098	0	11.2226	570.317	398.451	1127.33	234.781	42.5679	409.613	263.228	750.484	0	531.712	5.48419	459.079	0	42.789	54.2677	40.8369	68.7115	0	45.9419	145.154	141.603	1312.8	338.366	215.565	11.5761	1295.69
YP_407313	0	0	0	0	0	0	0	0.374094	2.12818	0	0	0	0	0	0	0	0	0	0	0	0	0	0	0	0	0	0	0	0	0	0	0	0	0	0.0668071	0	0	0	0	0	0	0	0	0	0	0	0	0	1.02657
YP_408416	0	65.326	6.91962	107.785	13.5809	33.5692	5.43669	39.9982	99.982	0	0	41.8694	0	8.9141	26.2655	5.36	149.723	0	10.6976	0	35.9113	0	0	43.0704	32.1785	94.4135	0	2.07004	18.095	13.7783	39.8645	0	17.4251	0	30.5202	0	3.07164	4.74253	3.15701	0	0	2.36778	25.3704	8.05535	61.5705	22.5702	11.0532	0	84.8154
YP_408684	0	0	0	0	0	0	0	1.10188	2.08949	0	0	0	0	0	0	0	0	0	0	0	0	0	0	0	0	0	0	0	0	0	5.79847	0	0	0	0	0	0	0	0	0	0	0	0	0	0	0	0	0	0
YP_410000	127.434	1451.69	293.559	3756.13	481.848	1350.68	93.3573	2749.19	4199.87	179.678	1198.2	2838.56	0	162.075	1273.48	438.546	1512.36	51.963	552.441	24.0492	1650.47	0	17.089	1127.8	870.373	2463.65	520.011	64.8193	785.944	528.866	1865.18	0	1061.94	200.422	1125.57	153.517	86.8747	136.527	111.611	73.6277	15.4437	87.2968	294.706	349.879	3074.08	696.106	446.594	17.6273	2771.75
YP_410369	11.8217	242.302	16.2099	290.822	70.2575	73.7244	7.42934	278.615	294.792	2.55334	5.35422	524.074	0	16.5318	144.851	55.4573	343.435	5.02132	66.0444	7.43658	274.578	0	1.1009	178.51	56.5362	165.88	108.875	3.09815	152.779	90.3762	225.996	0	150.808	0	62.0526	0	10.7935	6.94367	8.62823	12.3573	0	15.7158	60.671	18.3463	223.221	89.2969	37.1137	0	141.225
YP_410370	0	0	0	0	2.63963	13.0492	0	25.4428	4.02059	0	2.6654	18.1906	0	1.73257	3.8288	2.08358	0	0	4.67826	0	132.617	0	0	6.43948	1.38985	12.2337	0	0	8.79251	3.21361	16.7361	0	6.77362	0	8.58248	0	0	0	0	0.745654	0	0.460209	0	1.04378	7.97803	4.09437	2.578	0	7.75766
YP_416126	0	0	0	0	0	0	0	0	0	0	0	0	0	0	0	0	0	0	0	0	0	0	0	0	0	0	0	0	0	0	0	0	7.98403	0	0	0	0	0	0	0	0	0	0	0	0	0	0	0	0
YP_424819	479.504	50.0582	265.119	76.694	15716.9	115.756	33.3284	443.031	449.12	781.761	94.5758	7.54914	0	1844.3	191.205	418.943	172.096	0	848.433	532.73	220.146	2827.41	276.567	1502.96	9315.19	24.1158	295.868	0	1407.39	815.087	620.725	2071.23	17.8035	16.8938	0	232.922	240.082	69.0483	14471.4	3251.38	515.5	290.302	942.883	329.21	233.655	85.323	294.752	927.156	382.31
YP_473355	0	0	0	0	4.21767	0	0	0	0	0	0	0	0	0	0	0	0	0	0	0	0	0	0	0	0	0	0	0	22.4783	0	0	0	0	0	0	0	0	0	0	9.53141	0	5.88268	0	0	0	0	0	43.3566	0
YP_492684	4.39773	0	0	0	0	0	4.73785	0	0	0	0	0	0	0	0	0	0	0	0	0	0	0	0	0	0	0	0	0	0	0	0	0	5.06177	0	0	0	0	0	0	0	0	0	0	266.757	0	0	0	0	0
YP_523088	0	0	9.99223	0	0	8.07922	0	2.62541	0	0	19.8029	0	0	0	0	0	0	0	0	6.87615	95.0719	0	16.287	14.3528	0	90.8914	201.34	0	32.6624	0	0	0	0	0	0	0	0	0	0	5.53992	320.136	0	27.4769	0	0	0	3.19226	33.6001	14.4091
YP_536864	0	0	0	0	0	0	2.11544	0	0	0	0	0	0	0	0	0	0	0	0	0	0	0	0	0	0	208.175	0	0	0	0	0	0	0	0	0	0	0	0	0	0	0	0	0	0	0	0	0	0	0
YP_543187	25.4868	164.965	34.9476	505.483	70.3052	146.936	21.9664	405.858	536.302	18.4962	0	310.973	0	18.0083	155.869	32.4849	340.28	0	63.4834	4.80983	211.598	0	5.69634	150.596	108.345	381.469	65.0013	15.3336	91.3888	55.6701	193.282	0	117.341	0	134.137	153.517	6.20533	14.3713	22.3223	13.563	0	7.17508	51.2533	54.2448	322.808	74.4742	42.4264	0	312.451
YP_550152	0	0	29.9767	5.55877	0	8.07922	0	0	9.95713	56.6619	0	0	0	64.3617	0	0	0	167.145	0	0	0	0	0	0	0	45.4457	108.414	0	13.065	3.9793	13.8159	0	704.554	7.95901	0	0	4.43558	37.6663	4.55886	2.76996	66.235	0	1795.16	15.5097	12.7015	0	165.997	0	21.6136
YP_581244	21.6274	46.6614	9.88517	0	0	19.9817	0	15.5837	4.92522	37.3699	58.7721	17.5922	0	108.243	0	0	53.4726	18.3726	5.73087	0	0	100.266	72.5063	9.46603	15.3231	0	76.6087	0	32.3125	27.5567	50.1154	0	8.29769	0	0	0	0	13.5501	81.1802	63.0264	120.13	5.07381	54.3651	7.67176	0	0	3.15806	33.2401	171.056
YP_584847	0	0	0	0	0	0	3.71105	0	0	0	9.36074	0	0	0	0	0	0	0	3.65107	0	0	0	0	0	0	0	0	0	24.7031	0	0	0	0	0	0	0	0	0	0	2.6187	0	0	8.65883	0	0	0	0	0	20.4333
YP_586061	6.42035	49.8672	9.68394	189.534	27.2137	60.5042	5.18768	62.4538	248.266	95.8495	165.748	65.8028	0	7.93876	102.339	114.565	85.7194	111.264	72.8147	2.42327	31.982	0	2.86991	23.6049	50.947	58.0575	19.1034	96.1276	28.2015	37.8641	84.1922	0	45.8167	64.5125	63.9451	135.352	34.7807	29.8671	13.2546	18.5474	12.6438	30.5763	50.0306	29.3791	148.461	50.7304	74.5317	31.8233	284.368
YP_594556	660.217	8137.63	2655.23	587.959	1775.72	1551.5	772.537	1519.35	2626.48	746.696	9657.39	234.342	223.709	15453.9	437.759	9629.55	1452.71	201.265	1735.23	7338.58	528.272	3966.69	176.506	6918.65	1882.26	39.4005	2349.81	17.7092	1359.25	726.22	696.724	0	298.145	124.205	0.406488	95.137	2395.78	451.245	1440.66	4130.57	7020.14	526.914	6336.64	58.8288	29.3651	1663.39	1670.26	6885.74	1324.19
YP_606823	0	0	0	0	0	0	0	0	0	0	0	0	0	0	2.59798	0	0	0	1.41083	0	0	0	0	2.62165	0	0	0	0	0	0.363425	0.210297	0	0	5.81509	0	0	0.405096	0	0	0	0	0	0	0.35412	0	0	1.16618	0	1.31596
YP_608682	0.645732	0	7.08342	8.86629	2.17225	5.01139	3.13053	2.79171	6.61738	18.0753	11.406	0	0	3.99224	11.7632	6.17275	0	30.4448	6.84429	0	2.29759	2.56598	0	19.9253	3.20253	2.01351	10.9791	11.9196	8.10396	2.11568	3.87678	0	3.71617	21.8631	0.20773	19.4474	9.04001	3.94452	6.46349	6.13626	15.6512	3.48425	24.3478	2.06151	1.50067	8.47166	7.63752	11.9094	15.3217
YP_668774	14.7699	159.332	13.5017	522.023	59.6235	131.002	7.95613	328.145	386.81	66.3544	0	386.857	0	13.045	144.14	26.1463	109.554	12.5472	61.3157	4.64559	140.142	0	5.50183	100.201	90.6928	245.629	73.2454	17.5027	88.2683	69.8999	169.57	0	170.001	0	118.153	0	11.9869	13.8806	9.24003	9.35705	0	11.5501	55.6911	104.785	300.344	83.675	51.7613	5.67513	369.927
YP_670193	0	98.9787	4.19371	1469.79	121.405	27.1266	34.5971	590.607	1930.69	4.75617	12.4668	479.147	0	43.2199	189.032	61.7212	499.077	11.6917	111.839	14.4295	279.31	0	0	144.572	403.044	47.6836	84.5017	23.0004	178.208	100.206	341.144	0	161.931	0	25.5811	0	13.0312	14.3713	5.74002	22.0883	0	0	119.164	104.15	58.6385	97.5764	40.1934	3.52546	3.02372
YP_671782	5.16255	0	14.1578	82.6991	0	40.0655	13.9046	1.85995	409.134	5.35221	0	5.0392	0	13.6789	10.0763	0	0	0	4.10395	0	0	0	0	6.77874	7.31538	64.3911	0	1.41179	0	2.8191	39.1508	0	0	0	140.834	0	0	9.70338	16.1484	5.88705	0	0	45.4201	5.49384	95.9812	21.5504	29.3998	0	107.184
YP_672169	9.85142	0	0	160.065	0.662807	46.4191	0.530667	4.96894	12.1148	2.55334	0	0.480802	0	0	0.640936	0	0	0	2.61045	0	0	0	0	0.646776	1.39596	116.731	0	0.404106	0.883113	0	5.60321	0	6.80337	0	16.4797	0	0	6.01785	1.84891	0	0	0.231115	1.23818	5.76599	88.7162	2.64366	10.7889	0	138.303
YP_672241	57.6731	684.367	105.442	1653.43	185.929	415.618	28.4779	1731.52	1132.8	39.8612	84.893	1205.65	0	127.344	528.438	132.724	1069.45	12.2484	283.997	27.2099	552.919	0	10.7417	407.039	555.037	839.231	245.148	26.2862	249.883	212.58	826.144	0	370.63	26.2458	547.322	0	43.8806	65.492	63.1402	43.8445	0	43.973	126.852	166.221	1680.97	404.115	197.905	5.54001	1325.69
YP_688010	6.58046	63.8885	2.25578	217.1	17.156	68.3969	7.08941	135.728	173.085	4.26388	13.4117	183.062	0	2.90598	57.797	17.4735	85.4167	2.09631	27.8993	0	89.7538	0	3.67686	57.2436	59.4441	117.985	17.482	4.04897	39.8178	30.5437	102.407	0	53.0186	0	61.8141	0	11.0148	3.86514	10.2918	5.62796	2.49214	7.33297	28.9474	14.8808	177.779	39.2419	20.1786	0	143.128
YP_688360	0	0	6.78394	37.7397	1.66433	5.48516	0	14.2596	16.9003	0	0	14.4877	0	0	12.8753	15.7647	0	0	0	0	0	0	0	3.24815	7.01057	0	0	1.35296	4.43505	2.70164	14.0698	0	17.0835	0	9.23117	149.001	0	0	0	0	0	1.16068	0	2.63247	5.74887	2.95036	8.66917	0	29.3479
YP_691296	3.89307	46.1964	0.889697	83.151	10.4771	27.6956	2.79611	63.8175	68.7093	3.69975	0.881613	69.6676	0	3.43842	43.0583	4.82417	48.127	1.6536	23.0389	0.612245	19.2389	0	1.45018	23.4293	20.6869	54.6269	4.13702	1.15335	23.8475	13.8182	49.411	0	15.6832	0	22.5431	0	2.36964	3.35376	0.811831	3.45288	0	3.65327	7.33955	8.28579	83.3116	18.7662	11.6536	0	67.3558
YP_691420	4.16627	26.9663	22.8512	238.356	39.2431	105.084	4.48849	234.908	257.596	9.71849	2.83044	240.953	0	1.83986	65.054	30.9763	123.611	0	34.2236	0	101.298	0	0	87.529	47.2291	298.797	53.128	3.13318	54.1543	37.5385	138.888	0	95.9072	0	31.8986	0	5.07185	6.85195	2.60641	3.95912	3.15568	1.46612	18.3274	32.1438	83.51	44.1001	16.4258	2.40124	117.392
YP_691421	0	6.40451	0	12.8315	3.66152	5.48516	0.533009	5.34735	5.40809	0	0	9.17553	0	0	8.36892	0	14.6787	0	3.67076	0	12.9093	0	0	11.0437	0.701057	3.08541	0	0	7.09608	5.40327	11.2559	0	4.55559	0	3.18316	0	1.20456	0	0	0.376117	0	0	1.24365	1.57948	8.62331	8.55604	1.73383	0	6.84784
YP_695835	0	0	0	0	0	0	0	0	0	0	0	0	0	0	4.31999	0	0	0	0	0	0	0	0	0	0	0	14.1121	0	0	0	2.09813	0	0	0	0	0	0	0	0	0	0	0	0	0	0	0	0	0	0
YP_698526	0	0	0	5.06506	0	3.68083	0	0	4.53639	0	0	0	0	0	30.2399	0	0	8.46109	0	12.5309	23.6258	0	0	0	0	0	0	0	0	0	18.8832	0	7.64261	0	0	0	0	0	0	0	0	0	0	0	0	0	0	0	0
YP_746446	29.5759	0	101.386	16.9206	37.3102	40.988	35.8463	5.32776	60.6181	245.3	20.093	3.60865	0	71.8352	0	0	109.687	56.5312	31.3484	6.9769	35.0782	44.0728	0	9.70875	68.1027	0	0	2.02201	19.8846	12.1128	11.6819	0	638.284	64.605	0	0	49.5063	83.3851	64.7592	56.2109	134.411	6.93854	687.695	35.4081	21.4793	8.81865	6.47806	8.52309	29.2404
YP_758631	175.527	568.052	618.897	28.6915	763.399	34.7507	20.2609	4.51701	171.312	558.924	494.026	61.1902	0	476.157	24.471	479.404	0	79.8811	33.2225	165.625	59.4803	274.018	0	49.388	204.308	0	826.042	0	89.913	41.0783	3.96169	0	14.4308	0	0	0	2182.58	17.674	831.411	71.4856	493.814	35.2961	110.306	53.3687	21.8529	0	0	404.662	61.9769
YP_773413	0	12.5026	0	0	0	0	5.54941	0.695923	0.439892	0	0	0	0	0	2.09454	0	0	0	0.682464	0	0	0	0	22.4045	0	0	0	0.0880398	0	0	0	0	0	4.21942	0	0	1.56766	0	0	0	2.92617	0	11.3297	0	0	0	0	5.19542	0
YP_788911	0	0	1.89449	0	0	0	0	0	0	0	0	0	0	0	0	0	0	0	0	0	0	0	0	0	0	0	0	0	0	0	0	0	0	9.05398	0	0	0	0	0	0	0	0	0	0	0	0	0.60524	1.59261	4.09786
YP_791281	0	0	0	0	0	0	0	0	0	3.77746	0	3.55654	0	0	0	23.2202	0	0	1.93098	0	0	0	0	19.1371	0	0	0	0	6.53249	0	0	0	0	23.877	0	0	0	0	0	0	0	0	0	0	0	0	6.38452	8.40002	14.4091
YP_792720	4.62669	4.27806	0	0	0.222346	0	0	0.476254	0.451559	0	0.898067	1.29032	0	0	1.29006	2.10609	0	0.84223	2.45198	0	0.783917	0	0	6.07512	0	0	4.21423	0	0	0.360926	0.417703	0	0	5.05321	0	0	7.24159	0	1.24048	0.502474	2.00252	5.58219	0	0	0	0	15.9247	9.14265	2.61383
YP_793056	0	0	0	0	0	0	0	0	0	0.728154	0	0	0	0	0	0	0	0	0	0	0	0	0	0	0	0	0	0	0	0	0	0	0	0	0	0	0	0	0	0	0	0	0	0	0	0	0	0	0
YP_793057	0	0	0	0	0	0.715227	0	0	0	6.35372	0	0	0	0	0	2.74081	0	1.64408	0	0	0	0	0	0	0	0	0	0	0	0	0	0	0	0	0.456569	0	0	0	0	0	0	0	0	0	0	0	0	0	0.637794
YP_808159	0	0	0	0	0	83.8507	0	0	0	0	7.08707	0	0	9.21354	0	0	0	0	16.5855	4.92169	0	0	0	0	0	0	0	0	0	0	3.29629	0	12.007	0	0	0	0	0	0	0	0	0	0	30.5284	0	0	0	0	0
YP_852164	0	0	0	3.73733	0	2.71595	0	0	0	0	0	4.78234	0	0	3.18757	0	0	0	0	0	0	0	0	3.21661	0	0	0	0	4.39199	0	4.64441	0	0	0	0	0	0	0	0	0	0	1.14941	0	0	2.84653	0	0	0	0
YP_854844	1.3593	35.1924	1.86387	95.3937	9.60266	36.1688	3.66107	44.5648	91.9375	1.40924	0	68.3311	0	1.20055	28.2996	11.5502	90.7414	1.7321	12.9668	0	35.4679	2.70076	0	23.2029	22.1506	50.8625	8.66684	1.11517	24.3704	14.1031	37.3679	0	17.21	0	23.8757	0	2.48213	3.19362	5.10224	1.55006	0	2.23225	11.9591	8.67916	67.1283	13.375	5.35912	0	51.0673
YP_859120	0	0	0	36.626	0.436545	14.3873	0	0.701292	11.5254	0	0	0	0	0	0	0	0	0	0.171932	0	0	0	0	0	0.919419	20.2322	0	0.621033	0	0.354313	0.205025	0	0	0	0.0834928	0	0	0	0	0.246634	1.96583	0	3.26202	2.41669	0.376975	0	1.13694	0	0
YP_859822	43.2548	155.538	32.9506	3163.88	101.857	290.4	51.778	367.083	2449.48	17.4393	32.6512	182.959	0	33.9585	96.9324	40.8381	142.594	0	103.156	4.53498	85.503	0	5.37084	179.855	381.375	554.492	40.858	57.8296	60.3166	47.24	174.645	0	66.3815	0	715.848	0	5.85074	27.1002	42.0935	14.6148	0	14.6577	199.339	317.099	781.847	164.799	134.744	0	845.778
YP_878662	0	0	0	0	4.74857	0	0	0	0	0	0	0	0	0	4.59188	0	0	0	0	0	0	0	0	0	0	0	0	0	0	0	2.23018	0	16.2472	0	0	0	0	0	0	2.68279	0	0	0	0	0	0	0	8.13568	0
YP_932216	0	0	0	0	0	0	0	0	0	0	0	0	0	13.0133	0	0	0	0	0	0	8.73753	0	0	4.83666	0	0	0	0	0	0	0	0	0	0	0	0	0	0	46.0877	0	0	0	0	0	0	0	0	8.49199	0
YP_966872	0	0	10.4447	0	33.3117	33.7803	0	10.9772	5.20401	0	31.0494	3.71759	0	20.1829	0	0	0	38.8252	32.2947	0	9.03428	0	0	20.0037	37.7777	0	0	0	20.4849	79.0305	40.9175	0	0	0	0	0	32.4551	82.3231	9.53059	23.1631	0	5.361	143.606	4.053	0	59.0517	63.3995	17.5608	158.146
YP_970399	0	0	0	0	0	0	0	0	0	0	0	0	0	0	0	0	0	0	0	0	0	0	0	0	0	0	0	0	0	0	0	0	0	0	0	0	0	0	4.60877	2.80029	11.16	0	0	0	0	0	0	0	21.8503
YP_992987	0	104.588	0.886278	0	0.652301	0	13.5787	1.63006	3.09108	1.00515	0	0	0	0.570868	16.4002	3.4326	0	0	0.513815	0	0	0	0.722303	40.3132	0	4.03089	0	0	0	0	0	0	0	12.7069	0.124758	0	20.8513	0	0.404356	0.245686	12.7288	0	61.7403	0	0	0	0	6.70549	0.639019
Z21523.gene.p01	3769.82	5508.46	11572.7	3876.4	1337.42	76.642	620.626	1343.79	100.753	1616.52	1565.47	4147.58	0	1932.07	3090.3	1027.95	1663.59	8863.61	1077.09	49.2843	3039.07	4291.43	8923.44	2779.58	2379.24	28.7408	6875.89	0.420099	8292.85	6507.91	1597.98	0	5481.27	13573.5	0.197676	555.183	2868.73	12489.4	4432.31	3538.59	8414.91	3358.14	11893.6	1571.02	1138.85	653.174	9337.85	2238.27	2955.52
Z22590.1.gene1.p01	0	0	31.2163	0	0	0	0	0	0	0	0	0	0	0	0	16.1203	0	0	6.0325	0	27.0009	0	0	0	0	0	0	0	0	4.14386	2.39787	0	0	0	0	0	0	0	0	0	0	0	0	0	0	0	0	0	0
ZP_00051658	0	0	9.9206	0	0	0	0	0	0	0	0	0	0	0	0	0	0	0	0	0	0	0	0	0	0	0	0	0	0	0	9.14455	0	0	0	0	0	0	0	0	0	0	0	0	0	0	0	0	0	0
ZP_00742443	0	0	0	0	0	0	0	0	0	0	21.596	3.87859	0	0	0	0	0	0	0	0	0	0	0	0	16.8916	0	0	0	0	0	0	0	0	0	0	0	0	3.73427	0	0	12.0388	0	0	4.22853	0	0	0	0	0
ZP_00990220	0	0	0	0	0	0	0	4.72233	17.9099	0	0	6.39716	0	0	0	0	0	0	6.94651	0	0	0	0	8.60548	9.28673	40.8716	0	5.37672	0	0	8.28353	0	30.1734	14.3159	0.843332	0	0	12.3183	0	0	0	0	0	0	7.61539	11.7248	0	0	0
ZP_01438526	0	0	0	0	0	0	0	0	0	0	8.96306	0	0	0	0	0	0	8.40578	0	0	0	0	0	0	0	0	14.0199	0	0	0	0	0	0	0	0	0	0	0	0	0	0	1.54757	0	0	0	0	0	0	0
ZP_01769103	2.58045	116.914	9.73037	10.8262	4.55735	1.07284	30.2328	3.71871	2.64442	6.68813	0.876541	4.09304	0	0.569773	14.2702	4.79642	4.78502	16.4408	3.76075	0	6.12102	10.2541	1.44184	112.661	4.57065	6.03474	5.48429	0.264626	15.6141	10.5682	5.09613	0	10.3953	41.5705	0.290544	0	21.204	3.03134	9.28235	7.11124	46.9085	4.54032	129.73	5.49209	6.74652	7.50177	11.5866	29.745	21.685
ZP_01813310	0	84.8389	0	109.984	8.81877	58.1284	7.06063	103.891	197.009	74.7398	17.8097	172.723	0	11.5768	119.389	41.7662	194.446	66.8096	65.9919	0	77.73	0	0	60.2384	65.0071	163.487	0	37.637	11.75	28.6303	103.544	0	135.78	42.9476	66.6232	0	7.97828	12.3183	0	0	0	15.3752	0	6.97433	129.462	39.0827	11.4838	0	116.629
ZP_01974653	18.0766	39.0006	107.409	4.59635	4.054	0	0	570.937	0	12.4938	0	438.177	0	42.5748	0	64	357.548	0	507.738	0	1107.71	0	0	15.8238	0	0	230.512	0	16.2045	36.1939	439.819	0	55.483	32.9051	41.0942	0	62.3497	5.66272	26.3869	38.9365	63.8954	3576.4	0	32.0611	0	585.703	446.087	118.077	0
ZP_02007607	6.88927	0	0	57.8074	50.9863	0	0	0	0	96.422	65.5252	6.72466	0	6.08471	0	7.31741	0	17.5575	0	0	32.6837	27.3763	38.494	9.04604	68.3351	21.482	0	0.941996	24.7031	7.52401	0	0	0	0	0	0	46.127	0	12.9297	20.9496	250.472	30.7084	493.553	0	60.0394	36.9751	42.2511	119.12	0
ZP_02197344	0	0	17.973	0	0	14.5321	7.06063	85.002	8.95495	27.1781	0	0	0	0	0	0	0	0	3.47326	0	0	0	0	0	0	0	0	5.37672	0	0	8.28353	0	0	0	1.68666	0	0	0	0	9.96465	0	0	0	0	0	0	0	0	0
ZP_02344185	0	0	6.75085	86.3778	14.9059	73.6884	0	88.6877	141.27	33.1772	33.4475	112.933	0	0	80.0779	41.8342	0	69.0094	39.1377	4.64559	40.8746	0	0	22.6261	10.4646	30.7036	20.9273	79.4355	35.3073	10.7538	107.342	0	90.6674	16.1315	36.111	148.274	11.9869	16.194	0	9.35705	7.45817	15.0152	12.3758	10.4785	88.6729	35.2316	6.47016	0	68.1444
ZP_02511926	100.301	20.2876	68.7664	0	16.8707	104.252	5.06524	16.9388	0	165.727	63.8827	4.58927	110.986	107.966	99.9233	3.32919	0	11.9822	50.6642	171.541	29.7402	56.0491	91.0707	0	33.3111	136.831	113.248	0	39.3369	70.1754	145.592	0	313.869	0	0	0	26.7099	508.128	23.5305	33.3599	14.2446	12.5007	98.4875	547.03	3.64214	27.103	76.8918	36.1305	55.7792
ZP_02631430	0	0	0	0	0	7.36166	0	0	0	0	0	0	0	0	4.31999	0	0	8.46109	0	0	0	0	0	0	0	0	0	0	11.9046	0	8.39253	1778.26	0	0	0	0	0	0	0	0	0	0	0	0	0	0	0	0	0
ZP_02632674	9.17526	19.7957	8.38741	0	5.14428	91.5523	3.29496	5.50939	29.2528	9.51234	166.224	1.49267	0	402.485	2055.48	38.9818	68.056	81.8418	3.24171	25.9731	36.274	6.0767	0	2.00795	8.66761	0	344.507	0	175.467	0	172.988	0	70.4046	644.692	0	460.55	40.9552	17.2456	22.9601	4.65017	0	0	15.376	11.3914	0	2.73579	4.01934	10.5764	81.6405
ZP_02635322	0	0	0	0	0	3.68083	0	0	4.53639	0	0	0	0	0	12.96	0	0	16.9222	0	0	0	0	0	0	0	0	14.1121	0	0	0	4.19626	0	15.2852	0	0	0	8.08326	0	0	0	0	0	0	0	0	0	0	0	0
ZP_02643483	0	0	0	0	0	0	0	0	0	0	0	0	0	0	0	0	0	8.46109	0	0	15.7506	0	0	0	0	0	0	0	0	0	0	0	0	0	0	0	0	0	0	0	0	0	0	0	0	0	0	0	0
ZP_02656523	0	0	0	0	0.570147	8.45571	0.912962	0	4.63161	19.3282	4.60571	0	0	0	12.1293	23.4022	0	53.9918	16.6168	0	6.03044	0	0	0	0	0	0	62.5703	0	0.925497	7.49761	0	7.80303	3.70217	2.94423	51.0433	15.4743	3.18558	0	0	0	11.5307	0	0	0.984694	3.03211	0	3.90731	0
ZP_02665869	0	28.589	0	47.1705	4.45763	9.79407	2.37929	33.418	24.1411	2.28962	0	34.4915	0	0	11.4948	4.69147	0	5.62838	8.19293	0	26.1935	0	0	14.4994	12.5178	27.5459	0	0.603949	3.95952	2.41196	22.3311	0	20.3357	0	11.3674	0	0	2.0755	0	1.67895	0	1.03623	0	2.35021	35.9273	9.21906	3.86983	0	21.8343
ZP_02698483	0	0	0	0	0	0	0	0	0	120.156	13.123	0	0	0	25.1345	10.2584	0	6.15352	7.67772	0	5.72747	0	0	0	0	0	0	26.4119	0	0	4.57774	0	0	5.27427	0.932103	145.437	5.87874	2.26915	0	0	0	3.39872	0	0	0	0	0	0	0
ZP_02700344	4.92331	31.8663	0	26.2889	6.62483	10.9168	0	24.8326	23.545	99.5315	6.68951	33.6397	0	0	3.20312	0	0	0	2.60918	0	11.6785	0	0	3.2323	6.97637	15.3518	0	1.34636	0	5.37691	10.8898	0	5.66671	0	8.55262	0	0	2.31343	0	0	0	1.15501	0	0	20.0229	2.93597	2.15672	0	19.4698
ZP_02775049	0	95.599	6.75085	199.045	33.1242	46.3964	7.95613	120.615	147.997	43.3855	0	189.824	0	8.69668	51.2498	26.1463	73.0357	0	13.0459	4.64559	58.3923	0	0	48.4846	41.8582	153.518	31.3909	0.673182	57.3744	21.5077	71.5617	0	62.3338	0	56.7007	0	2.99672	6.94028	9.24003	0	0	5.77507	37.1274	13.0981	105.835	27.8917	15.097	0	136.289
ZP_02779032	44.8568	580.675	41.0051	672.94	437.607	265.238	20.1359	1193.21	791.684	54.2556	50.7907	2641.7	0	39.6182	350.207	349.393	1663.59	9.52656	99.0521	42.3265	1090.64	0	0	927.671	233.062	629.423	397.23	48.0453	797.52	522.556	978.009	0	783.056	0	217.417	0	40.9552	31.6168	18.7082	68.2025	0	82.4337	244.307	246.633	564.667	251.895	176.851	0	546.958
ZP_02784870	15.3697	232.123	0	285.289	25.852	73.8408	5.51948	214.111	343.016	10.6229	6.96116	162.527	0	4.52492	53.3311	48.9746	152.003	6.52835	44.7997	0	176.214	0	0	73.9984	32.6685	255.603	21.7771	8.40623	73.4822	13.9882	116.558	0	82.5557	0	88.3401	0	6.23683	7.22212	3.20509	9.73703	7.76104	7.2115	38.6351	35.4381	241.103	41.2451	38.1532	0	243.126
ZP_02831928	0	0	0	0	0.349303	0	0	0	0	0	0	0	0	0	0	0	0	0	0.55029	0	0	0	0	1.36342	0.735677	0	0	0	0	0	0	0	0	0	0	0	0	0	1.94877	0.789381	0	0	0	0	0	0	0	4.78766	0
ZP_02846059	0	0	0	0	0	0	0	0	0	0	0	0	0	6.19035	0	0	0	0	0	0	0	0	0	0	0	0	0	0	0	0	0	0	16.1344	0	0	0	0	0	0	0	0	0	0	0	0	0	0	0	0
ZP_02848503	0	0	0	0	0	0	0	0	0	0	0	0	0	0	0	0	0	0	0	0	0	0	0	0	0	0	0	0	0	0	0	0	0	0	0	0	0	0	0	0	0	0	0	0	0	0	432.125	0	0
ZP_02865688	0	0	0	0	0	11.0425	0	0	0	0	0	0	0	0	43.1999	0	0	33.8443	0	0	15.7506	0	0	0	4.70446	0	84.6728	0	0	0	16.7851	0	30.5704	0	0	199.975	0	0	0	0	0	0	0	0	0	0	0	0	0
ZP_02884769	0	0	0	0	0	0	0	0	0	26.1589	9.79535	0	0	0	0	15.3143	0	18.3726	0	367.334	8.5503	14.3237	8.05625	4.73302	45.9693	0	0	1.97146	0	3.93667	2.27797	0	16.5954	0	0	0	8.77611	0	4.51001	13.7014	54.6045	15.2214	9.06085	7.67176	12.5654	25.7946	25.2644	0	21.382
ZP_02892568	0	41.6753	0.882886	0	0.433203	0	9.71147	0.927897	0.879785	0	0	0	0	0	12.9862	1.36778	0	0	1.36493	0	0	0	0.719538	33.3953	0	0	0	0.0880398	0	0.3516	0	0	0	10.5485	0	0	6.27065	0	0.402808	0.244746	8.77852	0	30.752	0	0	0	0	2.96881	0
ZP_02900713	44.8568	387.117	61.5077	1670.95	65.3896	571.919	20.1359	740.707	1644.66	910.718	142.214	324.739	0	6.60304	311.295	309.689	221.812	190.531	227.82	0	168.473	0	0	127.616	381.375	862.543	31.7784	12.2669	93.8259	40.8247	510.266	0	129.075	16.3307	452.632	225.158	9.10115	38.6428	28.0623	25.5759	0	10.5235	112.757	71.6031	1185.8	242.978	104.801	8.6178	923.915
ZP_02900740	10.9185	88.338	3.74286	162.411	16.0694	49.1773	3.67592	94.4084	139.864	11.3196	11.1266	108.574	0	2.41084	58.6047	26.0933	121.479	27.826	27.4855	0	64.7487	0	0	42.1139	29.0093	80.859	14.5033	13.8096	37.9273	23.1036	59.945	0	39.2723	16.397	42.852	0	5.81514	6.41315	3.41529	4.15025	0	5.76335	22.2999	15.2501	108.634	25.6376	20.9256	0	99.8503
ZP_02901198	0	22.6237	0	25.3297	6.4671	20.345	0.941418	24.5561	31.0438	0	0	21.3239	0	4.6307	15.9185	3.71256	25.9261	0	6.48341	0	8.2912	0	0	9.17918	8.66761	32.6973	0	1.19483	6.26666	6.68041	17.6715	0	44.2543	0	9.44531	0	0	1.64243	1.09334	0	0	0.410005	4.39314	4.64955	40.6154	3.12661	3.82795	0	29.3733
ZP_02901234	123.901	1637.33	212.367	3898.67	526.217	1865.91	186.321	3016.83	7364.41	701.14	2265.71	3305.71	0	132.23	2747.47	1765.65	2144.37	1953.8	1228.45	63.3274	2265.5	10.2573	34.6151	1257.46	1141.2	3074.68	625.409	1674.38	1013.5	718.87	2784.6	0	1123.05	1026.2	1426.28	4819.87	490.205	487.595	103.35	188.385	70.3853	448.122	525.575	403.797	3431.33	963.612	504.32	291.594	3317.59
ZP_02901431	10.1947	296.936	27.958	466.6	49.7281	158.239	19.2206	314.035	480.582	26.4232	207.78	383.119	0	4.50207	245.41	21.6566	151.236	12.9908	68.8863	4.80983	217.644	0	0	143.903	133.626	270.207	86.6684	11.8487	127.944	38.969	249.657	0	123.208	27.8364	140.368	0	21.7187	4.79043	12.7556	11.6254	0	20.3294	32.0333	43.3958	310.962	89.673	51.3583	0	342.689
ZP_02901439	15.5723	151.188	18.6836	493.957	43.6545	142.434	9.08736	273.737	492.047	26.2346	20.2771	326.488	0	10.8883	118.199	53.7551	240.635	19.0164	58.6289	1.22449	134.672	0	3.62544	111.183	106.193	248.856	60.6763	13.3966	95.9715	50.6667	189.853	0	93.3523	2.83464	119.311	97.7058	13.4279	19.8177	12.1775	14.0581	2.94875	14.4609	38.3287	46.2624	304.596	76.806	55.4259	2.24378	327.157
ZP_02901868	12.2337	59.3872	0	186.64	13.3751	159.369	4.94244	68.3164	194.322	204.515	228.558	104.487	0	5.40248	248.727	168.921	113.427	342.956	119.943	2.8859	83.4302	0	0	22.0874	47.6719	143.051	19.5004	167.694	60.3166	20.0412	116.936	0	84.4855	153.657	49.7847	368.44	37.232	27.3055	1.91334	3.48763	32.4317	37.3104	23.064	13.0187	108.392	25.534	18.7569	42.3055	111.878
ZP_02902278	31.2572	255.554	33.8368	696.477	76.9253	213.398	17.7235	429.113	617.038	17.9083	53.6469	524.296	0	14.5299	236.54	69.8941	378.274	16.7705	101.571	15.5232	241.945	0	0	182.532	159.683	379.603	73.4245	20.9197	126.827	103.309	324.374	0	174.204	12.5774	189.464	0	21.0283	16.2336	17.4961	25.6385	2.49214	27.0162	86.8423	57.7726	434.89	144.705	69.1838	3.79267	484.683
ZP_02902573	15.0639	130.002	6.88519	237.478	28.7159	61.2373	5.40964	133.87	168.095	627.294	0	215.657	0	4.43487	104.539	10.6667	223.468	0	35.9249	4.73804	131.02	9.97667	0	72.5258	49.8064	203.545	10.6719	3.43289	67.5186	43.8713	166.598	0	173.384	0	68.4903	0	12.2254	7.0784	6.2826	5.72596	0	8.24599	6.31104	18.7023	175.04	52.4019	21.9964	0	188.644
ZP_02903251	4.41697	28.589	0	0	0	4.89704	0	11.1393	0	2.28962	0	10.7786	0	0	2.87369	0	0	0	1.17042	0	5.2387	0	0	0	9.38833	13.7729	0	0.603949	0	2.41196	27.9139	0	5.08392	0	0.284186	0	0	2.0755	0	0	0	0	0	4.70042	41.0598	50.0463	0	0	4.36686
ZP_02903427	14.7699	127.465	20.2525	443.156	59.6235	166.481	21.2163	308.633	501.171	604.846	100.343	367.634	0	4.34834	131.328	88.8976	73.0357	37.6415	91.3212	9.29119	216.051	0	0	158.383	97.6692	168.87	41.8545	3.36591	145.643	69.8999	258.244	0	226.669	53.7718	124.171	0	5.99344	11.5671	9.24003	14.9713	7.45817	11.5501	49.5032	28.8159	346.11	95.4189	40.9777	0	330.987
ZP_02903696	0	0	1.42379	30.0986	1.74652	5.75603	1.11866	13.4674	20.5724	0	0	7.09479	0	0.917088	7.4311	1.10288	7.70181	0	1.92601	0	9.8522	0	0	5.45368	5.88542	6.47555	0	0.567911	2.79244	4.53608	9.51499	0	3.58542	0	5.67861	0	0	0	1.29918	0.789381	0	0.243598	1.30506	0	16.8918	5.8825	2.27432	0	7.18601
ZP_02904358	4.13639	35.6973	7.56242	79.9339	24.1191	9.93623	2.22815	69.048	81.9525	20.0123	0	143.333	0	0	37.676	10.2514	20.454	0	15.7103	0	94.8476	0	0	69.7021	54.7054	0	35.1647	1.88528	39.5519	50.4453	145.952	0	107.915	0	27.4117	0	1.67849	3.88732	2.58771	3.14458	0	6.7928	10.3977	8.80366	87.3169	26.3114	10.268	1.58935	94.0576
ZP_02909221	0	20.8376	0	0	0.216601	0.356929	6.24309	0.231974	0.439892	0	0	0	0	0	6.28362	0.683892	0	0	1.87678	0.607558	0	0	0	16.0636	0	0	0	0	0	0	0.203455	0	0	7.03236	0	0	3.13533	0	0.402808	0	3.90156	0	6.4741	0	0	0	0.564118	5.19542	0.636573
ZP_02952732	0	40.0773	0	0	4.16592	18.8784	0	2.2308	6.34538	0	29.4461	0	0	120.313	420.974	16.4417	0	27.6153	1.64074	8.76393	22.0314	0	0	0	0	0	92.1184	0	58.2814	0	36.196	0	3.56342	118.347	0	93.2401	9.42221	2.90953	3.87363	0	4.68995	0	0	6.58924	0	0	0	0	21.4258
ZP_03000297	15.4876	501.222	7.07889	441.062	55.5741	45.7892	5.56183	197.154	641.917	16.0566	14.0291	158.735	0	13.6789	53.7402	43.867	306.339	0	16.4158	0	18.3689	0	0	193.194	146.308	144.88	0	4.23537	143.464	78.9347	226.748	0	41.5945	0	201.951	0	21.9964	12.1292	6.45935	25.5105	0	3.63342	64.8859	30.2161	53.9894	146.235	61.0611	0	66.3518
ZP_03000572	22.0849	142.945	48.4525	603.108	69.8362	242.403	16.6551	474.217	627.67	61.8198	6.00153	351.382	0	27.308	97.7055	56.2976	196.573	11.2568	91.2927	8.33564	141.445	17.552	4.936	173.993	103.272	275.459	28.1625	5.43554	126.705	91.6546	238.664	0	137.266	0	161.986	0	13.4426	14.5285	13.8162	18.4684	0	13.4709	88.8241	21.1519	212.998	104.044	71.5918	5.09148	401.752
ZP_03002230	0	63.7327	27.0034	0	31.468	49.1256	0	134.805	6.72713	5.10418	46.8265	93.7106	0	8.69668	70.4685	10.4585	73.0357	0	32.6147	4.64559	58.3923	0	5.50183	0	55.811	122.814	52.3181	0.673182	39.7207	45.7038	116.677	0	0	5.37718	89.0106	0	0	6.94028	0	0	0	4.62005	24.7516	0	45.7667	39.6355	28.0374	0	0
ZP_03002663	10.8366	146.657	13.5083	241.976	53.3559	68.2633	6.36801	224.312	268.544	1.532	5.35422	363.967	0	11.3112	91.6538	38.7155	263.057	2.51066	40.9841	6.507	167.083	0	2.20181	133.883	15.3555	113.659	98.4061	3.63696	105.09	71.0099	197.98	0	111.122	0	83.0326	0	7.79528	6.48076	12.326	11.6084	0	12.018	34.6691	33.5476	215.781	61.0979	28.9142	0	251.283
ZP_03002705	1.96167	0	0	0	0	0	0	1.41349	0	0	0	1.9148	0	0	0	0	0	0	0	0	6.97984	0	0	1.2879	2.7797	0	0	0	0	0	0.619856	0	0	0	0.126213	0	0	0	0	0	0	0	0	0	1.13972	0.584911	0	0	3.87883
ZP_03003660	4.94744	32.0225	13.5679	358.527	54.9228	49.3664	2.66504	181.81	219.704	7.6938	40.3338	217.315	0	13.109	99.7833	36.7843	256.878	44.1304	22.2867	0	76.2821	0	5.5288	42.2259	42.0634	107.989	52.5746	42.6184	57.6556	45.9278	98.4888	0	136.668	16.2106	81.8073	149.001	18.0685	6.9743	3.09511	9.40292	0	19.7315	0	18.4273	103.48	45.7305	28.1748	11.4059	259.24
ZP_03003738	0	0	1.86387	23.8484	1.37181	12.0563	1.46443	20.5684	54.791	1.40924	0	15.2584	0	3.60166	5.30617	0	20.1647	0	3.6019	0	11.2852	0	0	10.709	1.92614	12.7156	2.88895	0.371724	4.87407	4.45361	15.0331	0	7.82273	0	8.39583	0	0	3.83234	1.70075	0	0	0.637785	3.41688	0.723263	14.2154	4.86362	3.57275	0	9.40714
ZP_03027991	39.3865	605.46	67.5085	687.267	56.3111	218.336	7.95613	407.964	632.351	176.094	13.379	492.581	0	26.09	227.421	78.439	730.357	6.27359	97.8442	0	262.765	0	5.50183	226.261	146.504	383.795	115.1	6.73182	136.816	88.7191	427.814	0	170.001	0	166.934	0	14.9836	30.0746	12.32	20.5855	0	19.6352	68.0668	60.2514	735.127	136.522	75.4852	0	447.806
ZP_03028124	0	312.005	41.3111	59.7526	58.783	290.599	25.9663	764.144	0	12.4938	24.5615	614.624	0	101.115	270.496	44.8	804.483	0	510.932	0	578.868	23.944	0	1159.09	29.8839	319.409	230.512	1840.58	118.833	1039.75	622.6	0	90.1599	552.806	5372.09	0	355.76	84.9408	3.76956	59.55	9.12791	564.026	0	80.1527	164.538	483.295	274.515	6.94569	0
ZP_03028356	0	0	0	0	0	0	0	0	0	0	0	0	0	0	0	0	0	0	0	0	0	0	0	0	0	0	0	0	5.48333	0	0	0	0	0	0	0	0	0	0	0	0	0	0	0	3.55385	0	0	0	0
ZP_03029420	0	0	0	2.3762	0	0	0	0	0	0	0	0	0	0	0.675554	0	0	0	0	0	0	0	0	0	0	0	0	0	0	0.56701	0.656206	0	0	0	0	0	0	0	0	0	0	0	0	0	0.603277	0	0	0	0
ZP_03030251	0	0	0	0	0	0	0	0	0	0	0	0	0	0	0	0	0	0	0	0	0	0	0	0	0	0	0	0	0	0	0	0	0	0	0	0	0	0	0	0	0	0	0	0	0	0	0	0	0
ZP_03030545	0	6.37638	0	15.0296	2.98263	1.09221	0	19.5208	0	0	0	2.88481	0	0	6.40936	0	0	0	3.39359	0	0	3.91471	0	3.23388	0	6.14371	0	0	2.64934	1.61386	8.09353	0	2.26779	0	0.443685	0	0	0	0	0.74893	0	0.231115	2.47637	0	6.29599	2.9374	0.863109	0	2.9219
ZP_03030547	0	0	0	0	0	1.08744	0	0	1.3402	0	0	0	0	0	0	0	0	0	0	0	0	0	0	1.2879	0	0	0	0	0	0	0.619856	0	0	0	0	0	1.19403	0	0	0	0	0	0	0	1.13972	0	0	0	1.93941
ZP_03030551	0	0	0	3.15528	0	0.764326	0	6.45773	0.941983	0	0	0	0	0	0.897047	0	0	0	1.09607	0	3.27061	0	0	0	0.976883	12.898	0	0	0	0	2.17839	0	0	0	2.66133	0	0	0	0.862571	0	0	0	3.4659	0.733638	0.801073	1.23335	0	0	0
ZP_03030716	9.63512	187.091	26.4234	3.67489	32.4127	101.482	23.3557	359.281	46.0785	24.9727	65.4582	256.283	0	17.0198	147.313	143.275	71.4669	147.332	51.0627	4.54581	337.114	0	0	227.727	78.505	285.419	71.6721	114.618	69.0978	7.89213	162.883	0	182.985	68.4019	4.33943	435.269	14.6618	27.1648	6.0277	7.32485	7.29797	23.7343	6.05498	0	5.59795	58.8945	2.1104	11.1065	0
ZP_03031860	25.8127	167.074	21.2367	358.363	22.577	240.393	25.0282	133.916	1008.73	10.7044	84.1749	173.852	0	9.11928	94.0454	21.9335	114.877	0	32.8316	0	177.566	10.2573	11.5384	111.849	87.7845	579.52	10.9721	17.6474	60.1624	64.8393	212.067	0	77.247	11.277	337.139	0	3.14234	24.2584	6.45935	5.88705	7.82059	7.26684	51.9087	46.6977	560.89	87.7411	67.8457	5.95091	689.038
ZP_03032068	0	0	0	23.2625	2.401	0	1.74757	0.467528	27.927	0	0	0	0	0	0	0	0	0	0	0	0	0	0	0	5.51651	0	0	3.46004	0	0.354313	0.205025	0	0	0	0.333971	0	0	0	0	1.72644	0	0	1.63101	18.643	1.13093	0.386932	0	0	0
ZP_03033545	4.13639	35.6973	3.78121	33.6564	21.8	19.1081	1.48543	66.5643	48.0411	1.42945	0	165.54	0	2.43555	21.5291	10.2514	40.908	0	7.67248	1.30102	76.8593	2.7395	0	57.029	8.79194	17.1974	20.5127	0	39.5519	40.6574	61.8662	0	57.1316	0	4.43556	0	0.839246	0.647886	0	2.09639	0	4.20507	19.0624	4.40183	28.8386	19.3224	10.872	0	68.1577
ZP_03034063	0	0	0	2.08219	0	1.51315	0	0	0	0	0	0.6661	0	0	0	0	0	0	0	0	1.61872	0	0	0	0.966975	4.25573	0	0	0	0	0	0	0	0	0.0878114	0	0	0	0	0	0	0	0	0	0.792948	0.406946	0	0	0
ZP_03041263	30.2406	0	72.5653	11.5339	10.173	8.38182	16.2897	0	10.3301	117.568	102.723	36.8975	0	33.3861	0	8.02996	56.0761	491.313	14.0231	0	8.96661	15.0211	33.794	9.92692	85.7022	23.5739	0	4.1349	0	8.25668	9.55554	0	0	0	0	0	340.526	60.3917	18.9184	14.3685	240.505	37.2459	912.193	12.0679	61.4936	18.0336	26.4945	130.719	29.8975
ZP_03042915	0.648845	33.5974	6.22788	70.2824	2.401	16.1857	0.349514	45.584	44.3286	0.672682	0	34.8338	0	0.57307	21.9513	8.27001	24.0635	0.826798	12.5511	0	26.1649	0	0.725089	13.2056	17.9287	36.4179	12.4111	0.532314	9.30633	7.08626	34.8542	0	13.4427	0	16.7403	0	0.394939	0.914663	1.62366	1.72644	0	2.43551	6.52404	4.1429	47.4989	12.3818	5.40047	0.747928	43.6209
ZP_03043001	0	0	0	15.9977	0.587918	0.968807	0	10.0743	11.9399	0	0	11.0884	0	0	2.27407	0	12.9631	0	3.24171	0	6.2184	0	0	8.03178	1.23823	0	3.71436	0	0	3.81738	8.83577	0	0	0	3.59821	0	1.06377	0.821217	0	0	0	0.820009	0	0.92991	14.2154	1.0422	3.82795	0	10.367
ZP_03043238	1.36481	0	0	3.12328	0	0	0	6.39223	2.79729	0	0	5.9949	0	0	1.7759	0	0	0	0.361651	0	4.85615	0	0	0.896041	0.966975	8.51147	2.90067	0.186616	6.11731	4.47167	7.76266	0	3.14179	0	2.54653	0	0	0	0	0	0	0.960559	0	1.45239	4.75769	3.25557	2.3915	0	12.144
ZP_03044758	0	31.8663	6.75085	0	16.5621	27.292	2.65204	62.0814	0	7.65627	6.68951	31.2369	0	0	153.75	15.6878	36.5179	0	13.0459	0	17.5177	0	0	3.2323	24.4173	138.166	31.3909	0.673182	97.0951	18.8192	90.2299	0	0	0	34.2105	0	0	4.62686	0	3.74282	0	5.77507	12.3758	0	62.9291	16.1478	15.097	0	0
ZP_03044893	0	33.4148	0	78.7611	13.8935	28.6182	0	148.796	52.9052	18.7327	35.0729	113.382	0	4.55964	47.0227	32.9003	76.5848	13.1569	42.4075	4.87134	55.1068	0	5.76918	10.1681	29.2615	32.1956	21.9442	26.1181	18.5115	28.191	148.447	0	83.1891	11.277	28.5654	0	3.14234	12.1292	0	3.9247	0	15.7448	6.48859	16.4815	89.9824	16.9325	6.78457	0	61.2478
ZP_03048355	1.36481	0	7.48572	43.726	7.80512	19.6709	0.735184	46.7125	51.2836	1.41495	3.70885	47.9592	0	2.41084	14.2072	8.69777	40.4931	1.73913	9.40292	1.28782	38.8492	0	0	19.7129	13.5377	29.7901	0	1.49293	17.1285	4.47167	24.1505	0	6.28358	0	17.5623	0	0.830734	0.641315	0.853823	1.55635	2.06751	2.2413	6.86149	5.80958	42.8192	10.5806	10.7617	1.57323	44.5278
ZP_03048536	0	237.549	0	0	6.17314	0	39.5395	72.7239	0	19.0247	0	44.7801	0	0	107.45	19.4909	408.336	0	43.763	0	1022.93	0	0	0	0	0	0	0	32.9	0	92.7756	0	506.913	120.253	0	0	11.1696	43.1139	34.4401	0	0	0	23.064	48.8203	10.6615	93.0167	136.658	0	0
ZP_03049119	3.05842	0	16.7748	116.65	17.4906	86.4661	9.88489	102.475	112.832	45.9763	182.847	117.921	0	10.805	117.399	155.927	90.7414	148.095	68.0758	5.7718	58.0384	0	0	50.1987	28.1697	28.6101	13.0003	119.184	30.1583	26.7216	107.272	0	49.2832	46.7652	48.604	0	22.3392	24.4312	0	5.81271	4.63311	30.8529	7.68799	13.0187	124.385	33.7414	22.7763	28.2037	96.7591
ZP_03050303	14.7699	31.8663	0	221.578	36.4366	103.71	7.95613	195.113	282.54	5.10418	13.379	168.198	0	0	44.8436	31.3756	73.0357	0	53.4881	0	64.2315	9.78201	5.50183	106.666	41.8582	168.87	31.3909	2.69273	48.5475	24.1961	110.454	0	90.6674	0	63.6695	0	2.99672	2.31343	18.4801	16.8427	0	10.3951	24.7516	28.8159	197.369	42.5715	25.8806	0	97.3491
ZP_03050421	0	0	0	3.8303	0	0	0	0	10.2915	0	0	0	0	0	3.26686	0	0	0	0	0	5.95543	0	0	0	0	46.9719	0	0	4.50124	2.74196	0	0	0	0	1.29227	0	0	0	3.1413	0	0	0	0	2.67176	5.83468	1.4972	2.19964	0	19.8573
ZP_03051054	0	0	0	0	0	0	0	0	0	0	0	4.80567	0	0	0	0	0	0	0	0	0	0	0	0	0	0	0	0	0	18.8192	7.77844	0	0	0	0.633527	0	0	0	0	3.74282	0	0	0	0	0	0	2.15672	0	0
ZP_03060956	60.2554	1105.02	110.163	2642.9	300.672	1018.77	70.3253	1888.65	3094.31	265.494	20.4679	2119.82	0	62.0882	823.248	240	1117.34	12.7969	405.818	28.4283	905.226	9.97667	11.2226	698.885	675.944	2082.42	458.89	32.2692	540.149	334.519	1296.29	0	739.774	0	626.751	0	55.0144	66.065	50.2608	78.2548	7.60659	63.6119	271.375	285.878	1890.44	488.086	303.55	17.3642	2070.12
ZP_03063004	6.44906	41.7418	8.84296	0	2.16947	10.725	0	137.083	0	0	0	59.8022	0	0	4.19577	0	143.505	0	153.8	0	137.679	0	0	76.2121	0	0	27.4127	3.52722	11.5623	246.513	108.004	0	7.42285	35.218	2219.88	0	15.7017	6.06074	28.2416	2.45137	9.76949	177.016	0	13.7258	14.9875	244.21	141.255	7.43388	0
ZP_03063399	51.6255	467.807	77.8678	500.133	184.089	417.826	36.1519	1125.27	1156.86	96.3398	35.0729	1101.06	0	18.2386	460.151	148.051	765.848	32.8922	218.877	29.228	587.806	10.2573	11.5384	379.61	237.75	1014.16	120.693	21.1768	319.323	163.508	732.447	0	380.293	11.277	401.577	0	37.7081	106.737	35.5264	35.3223	0	35.123	110.306	60.4323	1109.78	253.987	160.568	11.9018	939.133
ZP_03063464	107.045	1253.73	181.727	2877.36	332.664	943.78	98.8489	2165.19	3412.83	203.458	408.634	2709.2	0	81.0373	1130.88	438.546	1663.59	214.348	622.678	28.859	1293.77	0	11.3927	1024.05	711.467	2082.18	476.676	200.034	767.666	395.257	1604.24	0	938.728	89.0765	956.01	614.066	124.107	124.551	86.1002	71.6901	23.1655	94.4719	275.486	260.375	2410.69	629.231	330.479	35.2546	2242.59
ZP_03063547	5.19076	50.3961	1.77939	134.131	13.7512	36.3279	5.24271	86.9602	117.914	10.0902	1.76323	84.2344	0	1.71921	38.4147	20.675	86.6287	5.78759	20.1161	1.83673	41.5559	1.28917	1.45018	25.5592	34.9379	74.8591	12.4111	2.83901	25.0108	13.4639	56.9969	0	38.8346	2.83464	34.9835	0	4.34433	2.74399	4.05916	2.46634	0	5.17547	9.78606	16.2263	114.977	26.1179	14.496	2.99171	71.8462
ZP_03064089	22.101	238.416	30.3049	730.552	52.0436	216.444	11.9052	366.274	563.704	64.92	270.266	352.357	0	0	201.305	86.073	109.287	75.0999	89.7976	0	166.013	0	0	101.57	114.83	252.688	46.9718	19.139	118.872	60.3431	239.769	0	127.191	128.738	183.434	0	35.8732	10.3851	18.4351	25.2026	11.16	25.9246	92.5926	54.8783	470.82	79.0782	54.8626	0	378.738
ZP_03064101	0	0	0	3.12328	0	0.756574	0	0.98342	1.86486	0	0	1.9983	0	0	0	0	10.1233	0	0.361651	0	1.61872	0	0	0.896041	0	0	0	0.373232	1.22346	0.745279	1.72504	0	0	0	0.878114	0	0	0	0	0	0	0	1.71537	0	3.96474	0	0	0	2.69866
ZP_03064513	14.6061	163.866	58.7483	713.81	100.89	147.901	27.7998	729.695	836.884	13.1236	13.2306	586.44	0	19.7804	238.202	65.1578	527.245	7.44478	124.367	10.1069	270.244	1.9347	3.26447	200.097	164.195	321.847	103.475	11.8497	188.544	103.687	471.067	0	188.289	0	254.421	0	20.1516	25.1654	21.93	25.9091	2.95017	16.9045	78.3263	66.8364	691.329	150.396	83.6054	0	651.741
ZP_03064700	0	0	0	11.4909	1.68917	0	0	3.61811	3.4305	2.60288	0	2.45065	0	4.43487	0	0	0	0	0	0	0	0	0	0	3.5576	15.6573	0	0.686579	0	0	3.17329	0	0	0	1.29227	0	0	0	0	0	0	1.178	0	8.01527	5.83468	1.4972	0	0	0
ZP_03064983	39.4828	436.571	49.6272	1405.5	133.927	396.702	33.6747	839.259	1165.52	54.5777	49.1763	1025.31	58.2519	46.4957	364.978	136.293	634.524	18.8668	181.781	17.0755	487.792	0	7.35371	339.142	298.386	856.672	132.863	17.5455	225.634	192.245	591.047	0	371.13	10.7807	364.534	0	29.0391	31.6941	33.9629	39.3957	12.4607	38.9805	134.399	139.18	1012.2	256.544	152.781	7.58535	917.319
ZP_03065389	0	0	0	0.792067	2.44512	0	0.55933	2.99275	3.54697	0	1.41085	3.04063	0	0.917088	2.70222	0	0	0	0.825434	0	3.69457	0	0	2.04513	2.20703	6.47555	0	0.141978	2.79244	0.56701	1.96862	0	4.78056	0	0.601264	0	0	0	0	0.789381	0	0.243598	0	1.65748	2.41311	1.54803	0	0	0
ZP_03065589	3.05842	39.5915	0	102.652	5.14428	81.3798	26.3597	14.3244	87.7585	20.6101	4.1556	511.986	0	0	55.7148	12.9939	68.056	0	6.48341	2.8859	14.5096	0	0	192.763	56.3395	228.881	6.50013	9.61835	52.0916	5.01031	41.5557	0	14.0809	0	79.3013	0	3.7232	1.43713	0	3.48763	4.63311	7.17508	7.68799	30.9195	92.4001	18.2386	18.7569	3.52546	90.7117
ZP_03067876	3.24423	20.9984	3.55879	65.8279	5.02027	23.0197	1.74757	43.0126	64.2765	1.68171	0.881613	41.1672	0	0.57307	16.4635	6.20251	24.0635	0.826798	6.70536	3.06122	151.602	0	0	16.6135	15.6301	40.4644	6.89503	0.88719	17.4494	6.02332	24.1929	0	91.8587	0	18.9529	0	1.18482	3.04888	2.43549	1.23317	0	2.13108	9.78606	7.25007	47.1219	13.3492	7.39011	0	46.1869
ZP_03069403	1.97028	57.3874	2.70166	59.3668	10.9363	12.0143	2.12267	56.4329	47.786	0	1.33855	118.758	0	1.74018	31.4058	13.6027	65.7642	0	14.3575	0	53.7471	0	0	39.4533	3.48989	24.5748	18.8437	0.673511	29.1427	18.8284	55.7208	0	37.4186	0	21.1701	0	3.59782	0	1.84891	4.86804	0	3.69785	7.4291	7.86271	56.6639	18.2119	6.90487	0	60.3859
ZP_03072121	4.41697	85.7671	30.2828	242.591	31.2034	117.529	4.75859	257.796	259.517	45.7924	18.0046	435.455	0	15.6045	123.569	60.9891	163.811	39.3987	67.8843	0	151.922	0	4.936	63.7973	37.5533	179.048	75.1	26.5738	67.3118	48.2393	153.526	0	162.685	14.4725	86.961	0	13.4426	10.3775	11.053	1.67895	0	14.5072	55.515	35.2532	177.07	50.0463	32.8935	0	170.308
ZP_03078078	0	0	0	0	10.5551	17.3934	0	1.88404	0	197.886	21.3163	2.55223	0	4.6187	23.8159	44.4352	0	59.9729	1.3857	4.93444	0	0	0	0	3.70507	0	0	5.00527	0	0	6.60966	0	54.1714	0	15.8136	0	0	0	0	0	0	0	0	0	3.03827	1.55926	0	18.084	0
ZP_03079543	41.0661	0	99.6252	9.63868	44.6321	96.3122	1.70162	3.41427	2.15816	384.811	64.3826	1.54173	0	203.671	49.325	20.1315	46.8617	28.1771	101.284	53.6533	44.9593	25.1056	10.5904	2.07394	42.5242	29.5504	308.833	2.59159	42.4765	179.399	70.8702	0	643.558	0	0	0	34.61	578.9	17.786	14.409	19.1415	17.045	75.4362	401.717	1.83532	13.1866	178.512	18.2066	15.6155
ZP_03149247	0	0	20.2773	5.64022	0	0	0	0	0	11.4984	0	7.21731	0	13.0609	0	0	0	28.2656	0	0	0	0	0	0	5.23867	0	0	0	6.6282	0	0	0	17.0209	0	0	0	4.50057	3.47438	23.1283	0	11.2009	1.73464	9.29318	0	0	13.228	0	25.5693	0
ZP_03163985	0	0	0	0	0	2.81857	0	0	1.1579	21.9638	0	0	0	1.49691	12.1293	7.20067	0	8.63869	2.24551	0	4.02029	0	0	0	0	0	0	14.8315	0	0	2.67772	0	3.90152	1.85109	3.5985	0	4.12647	0.796394	0	1.28846	0	1.19283	0	0	0	0	0	0	0
ZP_03215830	0	33.8477	0	7.97813	8.79593	5.79779	0	0	0	336.136	0	5.10447	0	0	13.6091	16.6632	38.7884	33.3183	2.77141	0	0	0	0	0	3.70507	0	0	2.86015	0	0	26.4386	0	66.2095	0	10.0938	0	0	0	0	1.98777	0	1.22683	0	0	3.03827	3.11851	0	12.056	5.1701
[truncated: 8,237 more rows]
[truncated: 41 more columns]

## Sheet: SARGs
SARG.Seq.ID	Type	Subtype	HMM.category	Mechanism.group	Mechanism.subgroup	Mechanism.subgroup2	SARG3.0_F	SARG3.0_L	SARG3.0_S
[truncated: 12,746 more rows]
