# Supplementary material for: Comparative metagenome-associated analysis of gut microbiota and antibiotic resistance genes in acute gastrointestinal injury patients with the risk of in-hospital mortality
Source: mSystems. 2025 Feb 27;10(3):e01444-24. doi: 10.1128/msystems.01444-24 (PMC11915821; doi:10.1128/msystems.01444-24)
Supplement: Table S3-survival group — Relative abundance of 9,891 antibiotic resistance genes in 210 samples. [file msystems.01444-24-s0005.xlsx]

## Sheet: ARGs
Seq.ID.	S211300629G21	S211300641G22	S211300641G24	S211300641G25	S211300644G21	S211300647G22	S211300647G23	S211300647G25	S211300651G21	S211300654G23	S211300656G21	S211300672G21	S211300743G22	S211300743G23	S211300745G21	S211300745G22	S211300760G21	S211300776G22	S211300779G23	S211300779G24	S211300779G25	S211300779G26	S211300786G21	S211300789G23	S212100640G21	S212100641G21	S221300006G21	S221300010G21	S221300023G21	S221300023G23	S201300442G21	S201300455G21	S201300461G21	S201300510G21	S201300580G21	S201300665G21	S211000607G21	S211300009G21	S211300346G21	S211300346G22	S211300354G21	S211300360G21	S221300025G21	S221300025G22	S221300025G24	S221300025G27	S211300360G22	S211300360G24	S211300366G21
1703286A	0	0	0	0	11.5822	0	0	0	32.9047	5.55572	0	0	3.60484	0	70.3773	24.0789	1.09214	148.624	0	0	0	82.0296	16.957	58.8212	0	0	0	56.8459	0	0	0	0	0	13.6603	3.59075	7.7856	39.6973	33.1198	0	0	4.7701	71.6812	63.5077	13.1316	0	4.37759	0	4.87001	0
1XAT	0	0	0	0	0	10.211	0	0	42.6519	0	0	0	0	0	0	20.8078	4.71888	0	0	0	0	0	0	0	0	0	0	0	0	0	0	0	0	0	0	0	0	1.15405	0	0	10.3052	0	0	0	0	0	0	0	0
A0KQI1	0	156.369	91.9886	0	166.381	0	0	0	544.979	234.734	0	0	0	14.5041	81.3802	415.081	3.69152	0	3.30487	20.7552	112.929	25.6728	114.632	14.2014	83.9929	157.648	974.06	0	0	469.912	0	60.3735	304.725	0	30.3425	92.1057	125.794	0.902801	686.123	255.315	137.048	387.66	8.25619	2.2193	0	36.9914	0	131.688	0
A1ABK4	10.6853	0	75.0049	0	5.80375	21.3157	4.73796	0	0	27.8394	83.6784	2.855	18.0637	0	7.42435	24.1316	56.9157	0	52.914	18.4617	0	0	10.1965	16.8428	0	100.676	0	8.13862	10.8555	75.3127	0	0	0	0	7.19722	78.0264	14.9191	38.0105	25.6584	6.88186	0	0	2.44795	63.1698	4.38289	43.8716	0	0	0
A1ADA7	7.39877	0	4.72139	0	0	1.63994	0	0	0	19.2767	14.4852	0	0	0	0	3.34185	0.75788	0	1.357	0	0	0	0	0	0	0	0	1.87846	2.50553	0	0	0	0	0	4.98353	10.8055	3.44344	1.11209	5.07615	2.38258	0	0	0	2.73377	0	0	0	0	2.41492
A1AFX9	26.8307	0	11.4143	0	0	27.7529	0	0	0	102.527	0	0	0	0	0	0	58.6316	0	72.1744	0	0	0	22.7584	14.0974	0	24.0758	0	0	0	25.2146	0	3.7457	0	111.313	72.2886	0	8.3248	51.0827	12.272	17.2803	8.00259	0	0	143.197	0	58.7527	0	0	5.68135
A1AHP3	74.9339	0	39.848	0	6.78341	38.7547	0	0	0	104.124	115.268	3.33691	0	0	13.0163	33.8459	110.019	0	57.2646	14.3853	0	0	43.6979	14.7644	0	67.2399	0	3.1708	12.6878	176.051	0	2.61529	0	0	63.0907	41.0387	11.6249	79.4673	25.7053	36.1958	11.175	4.19821	0	149.204	15.3681	66.6602	16.8725	0	8.15266
A7FE74	0	0	0	0	0	0	0	0	0	0	0	0	0	0	0	0	0	0	0	0	0	0	5.71052	0	0	0	16.1746	0	0	0	0	0	0	0	0	0	0	1.79896	30.7928	0	0	0	0	0	0	0	0	0	0
A7ZMC9	5.34266	0	0	0	0	2.36841	0	0	0	11.1358	17.9311	0	0	0	0	0	10.9453	0	5.87933	0	0	0	0	0	0	7.19113	0	0	0	0	0	0	0	5.86723	7.19722	3.90132	0	5.88895	7.33098	0	0	0	0	15.7924	0	4.38716	0	0	3.39389
A7ZTR5	6.24449	0	0	0	0	5.53638	0	0	0	13.0155	6.98594	0	0	0	4.33878	0	1.27929	0	2.29058	0	0	0	0	0	0	16.81	0	0	0	0	0	0	0	0	0	22.7993	0	1.87718	0	0	0	0	0	7.69091	0	0	0	0	0
A7ZZ23	0	0	38.7576	0	6.5978	0	0	0	0	0	1382.74	0	0	0	4.22006	0	1.24428	0	0	0	0	0	0	0	0	0	0	157.286	0	0	0	0	0	0	0	0	0	1.21721	0	0	0	0	0	1.49609	14.9476	0	0	0	0
A8A0L0	85.4825	0	40.9118	0	17.4113	44.9997	4.73796	0	0	128.061	254.024	2.855	7.22546	0	11.1365	67.5684	74.4282	0	62.7129	18.4617	0	0	20.3929	8.42142	0	79.1025	0	29.8416	3.61849	0	0	0	0	0	39.5847	46.8158	4.97302	43.8995	65.9788	20.6456	0	17.9595	0	89.4905	30.6802	21.9358	0	0	6.78779
A8A4L2	143.097	0	79.9004	0	29.1463	178.411	7.93131	0	0	307.58	415.228	14.3377	12.0954	0	12.4283	193.901	269.339	0	229.646	61.8095	0	0	51.2064	14.0974	0	264.834	0	59.0373	12.1146	88.2511	0	7.49141	0	0	96.3847	130.616	58.2736	160.418	171.808	103.682	8.00259	30.0641	12.2936	354.689	117.391	95.4731	16.1102	0	51.6029
A8YZV4	0	0	0	68.9478	0	0	0	0	0	0	0	0	0	0	5.82977	0	0	0	0	0	0	0	5.33767	0	0	0	0	34.0834	0	0	0	0	0	6.14278	0	0	0	0	0	0	0	0	30.755	0	13.7662	0	0	0	0
A9HXK3	0	0	54.2877	0	0	0	0	0	0	0	14.2761	0	17.258	0	0	0	0	0	0	0	0	0	5.41206	0	0	0	0	0	0	0	0	0	0	0	0	0	0	0	0	0	0	0	11.6939	0	0	0	0	0	0
AAA16158	0	0	0	14.7745	0	0	0	0	0	0	0	0	0	0	0	0	0	0	0	0	0	0	0	0	0	0	0	6.39063	0	0	0	0	0	0	0	0	0	0	0	0	0	0	2.88328	0	0	0	0	0	0
AAA19915	51.2223	0	174.328	0	0	75.6897	0	0	0	0	0	95.8021	0	0	65.2486	7.71197	606.887	0	0	68.8333	62.4202	544.909	238.963	457.525	0	1103.11	0	4.33491	5.78199	156.445	6.64199	0	8.2498	0	166.757	224.421	0	3.42181	2073.41	0	0	0	7.82317	0	0	0	30.7559	0	180.91
AAA21532	10743	23.5422	280.45	582.806	910.628	7.21575	0	43.3852	70.3282	992.363	100.155	73.9349	88.0543	746.818	373.222	147.042	0	0	134.343	206.238	119.015	4.63822	41.4203	1173.82	628.667	76.6814	14.665	3190.38	5.51216	1135.79	107.645	964.631	15.7296	0	4330.69	534.871	765.133	0.815531	1167.01	31.4501	123.8	0	18.6452	138.329	46.7362	601.48	36.6507	0	1280.91
AAA27431	5690.94	11609.6	27728.7	44125.3	9322.98	11828.7	293.041	15021.7	60440	12598.3	8081.55	99831.7	41163.7	11481.6	41053.1	27960	1058.7	311.734	19683.4	8119.82	27056.3	5565.86	3959.07	6127.36	22224.2	24066.9	18573.8	9936.91	10052.4	15151.6	40970.2	11136.9	22982.4	3.36005	31203.4	36046.8	28835.6	693.508	9030.58	5190.45	38396.6	302.381	1968.26	3823.37	2906.58	55806.5	3207.63	29817.8	17255.2
AAA50325	0	0	0	0	0	0	0	0	0	0	2.40026	0	0	0	0	0	0	0	0	0	0	0	0	0	0	0	0	0	2.90624	0	0	0	0	0	0	0	0	0	0	0	0	0	0	0	0	0	0	0	0
AAA62061	256.024	0	151.422	0	47.4839	155.019	0	0	0	169.201	136.226	33.3691	25.3353	0	21.6939	56.4098	235.389	0	235.93	57.5413	0	0	79.4507	9.84294	0	327.794	0	19.0248	16.9171	35.2101	0	18.307	0	0	235.539	36.4788	122.062	21.2747	304.179	44.2393	16.7625	4.19821	5.72232	75.3709	61.4725	35.894	0	17.1136	43.9632
AAA88337	0	0	22.9972	0	0	0	7.98984	0	0	0	0	14.4435	0	0	0	0	631.25	4.5669	727.07	0	0	0	0	0	0	24.2535	0	0	0	0	0	0	0	0	36.411	6.57898	0	0	457.415	0	0	0	4.12809	0	0	0	0	0	0
AAA92254	0	0	0	45.3164	0	0	0	0	0	0	0	0	0	0	0	0	0	0	0	0	0	0	0	0	0	0	0	0	0	0	0	0	0	0	0	0	0	116.044	0	0	0	0	0	0	0	0	0	0	0
AAB03644	7963.11	952.075	570.269	9.36686	2340.28	3950.98	7.07597	0	0	8.31543	8.92647	162.026	0	77.071	66.528	3214.73	1338.77	0	0	211.384	75.0091	3001.2	1553.26	2553.15	0	1922.41	0	8.10316	0	596.127	12.4158	0	0	0	290.217	728.31	7.42703	3224.54	7625.67	10.2778	21.4187	0	18.2796	6509.59	1256.77	78.6249	14.3728	7.28911	56.3152
AAB05246	0	35.9212	63.3951	17.9422	136.974	72.835	105.043	12.4475	47.1685	99.5509	8.5493	6.12551	0	24.6048	42.478	41.4202	149.512	329.26	372.824	0	131.706	13.0654	250.369	63.2397	25.4439	30.8577	27.5399	133.873	2.58787	70.0208	5.94557	8.00138	33.2316	75.5302	33.4575	16.7409	88.9151	17.9953	13.1074	27.0697	23.9326	17.982	145.31	114.827	78.3638	0	34.4138	52.3584	26.9008
AAB20442	8.53705	0	0	0	0	22.7069	0	0	0	0	4.77535	0	0	0	5.93169	0	15.7406	0	0	0	8.91717	457.335	0	511.351	0	11.4907	0	0	0	84.2397	0	0	0	0	0	105.977	0	3.42181	17.5713	0	0	0	11.7348	0	0	0	0	0	32.988
AAB34257	0	0	46.3363	0	19.7198	0	56.3447	0	0	9.45919	5.07714	77.605	0	0	50.4525	32.7974	1123.13	299.056	1531.54	31.3643	0	5.17273	0	0	0	73.3014	81.7752	64.524	6.14739	0	7.06175	0	0	0	91.7043	6.62789	0	0	1120.9	5.84575	16.2432	0	20.7939	0	7.44602	22.3599	0	0	29.4661
AAB51122	12929.5	3370.58	13041.2	34121.3	16780.8	11838.1	177.744	404.713	17859.5	11720	11366.3	9212.98	18432.3	15317.7	17977.5	14320.1	692.816	38.7914	9408.01	9595.51	13276.8	4394.54	5758.66	8125.12	21660.4	6401.02	13467.7	7033.46	34408.2	11445.2	21950.4	9274.93	36902.4	5.33597	16801.6	22658.8	15176	3693.26	7905.61	19520.2	27934.9	4.9	639.503	4026.88	777.275	32348.3	3095.07	11248.9	10670.4
AAC27754	0.780312	1.69287	0.995882	15.5725	5.93359	0.345913	0	0.462184	13.4858	7.31885	1.30944	10.4245	18.4678	3.76857	0.542174	74.0142	0	0	3.14855	25.1663	6.52045	0.889399	2.97845	2.45995	0	84.023	8.43625	1.18867	5.28491	5.49983	10.9278	4.90209	0.754057	4.57028	8.93499	8.54699	9.44222	0.0781909	1.60607	0	6.28391	6.2953	14.3012	0	0	6.40759	0.702794	0	5.52102
AAC32186	93.3094	0	0	0	0	0	0	0	0	0	0	0	0	0	0	0	0	0	0	0	0	0	0	0	0	0	0	0	0	0	0	0	0	0	0	0	0	0	0	0	0	0	0	0	0	0	0	0	0
AAC37034	0	6990.3	1392.03	3853.01	1467.47	186.308	17.7479	0	0	1908.39	296.659	117.64	284.192	273.855	41.7163	2793.19	317.751	5.07226	7.34114	242.045	250.85	256.623	95.4874	2381.71	0	5333.58	558.953	665.621	399.858	42.3171	38.9264	10615.5	26988.6	2164.84	0	36.5349	0	0	6.86528	2996.78	1960.86	0	0	22.1839	106.716	115.037	0	0	32.3096
AAC43174	83.3878	0	187.307	3.91566	65.2208	42.1411	4.43698	0	2.05879	147.735	1659.61	30.3012	15.7884	13.4243	4.63515	424.854	138.375	0	94.2113	34.5779	8.71008	0	41.3779	22.345	0	395.08	0	231.189	6.77725	58.7738	0	4.19089	0	0	114.58	275.23	107.114	60.8306	445.099	65.5211	13.4306	37.001	5.34904	192.671	164.179	23.2813	16.5229	0	81.5409
AAC44147	95.0499	0	45.4907	0	0	50.0362	10.5365	0	0	191.923	212.672	9.5236	0	0	8.2553	64.3978	227.585	0	156.897	41.0559	6.20514	0	71.8053	32.7739	0	191.904	0	24.132	12.0704	66.9935	0	7.46407	0	0	76.0261	78.0833	22.1185	108.341	138.575	57.3907	21.2624	19.9696	2.72193	216.573	43.8609	53.66	0	5.42692	15.4076
AAC45552	0	0	0	0	0	0	0	0	0	0	0	0	0	0	0	0	0	5.07226	0	0	0	22.8109	0	0	0	0	0	0	0	0	0	0	0	0	0	0	0	0	0	0	0	13.4549	591.451	0	0	0	0	0	0
AAC60780	21.6838	0	0	0	0	24.9924	1.92296	0	2.67679	33.8968	33.9618	1.15873	1.46627	0	1.50663	9.79407	34.2056	0	15.908	2.49763	0	0	60.6958	6.83586	0	37.9418	0	13.2126	0	6.11331	0	0.90815	0	0	27.7502	11.0838	24.2203	21.2936	38.6797	9.77579	0	5.83126	0	43.2644	8.89422	10.6835	5.85891	61.4071	2.83098
AAC60781	351.351	21.5325	243.209	111.854	87.3323	413.146	29.046	0	18.3785	840.933	1057.62	146.385	30.2015	4.79344	72.41	255.53	642.941	0	488.221	192.062	62.2027	0	913.015	133.762	0	508.983	10.7305	133.05	64.5326	188.879	0	8.72932	8.63211	104.637	447.241	408.763	404.646	361.917	512.753	239.711	125.221	42.0384	42.2928	941.75	266.25	220.054	64.3623	723.541	111.011
AAC64521	0	0	0	0	0	5.46648	0	0	7.61128	0	0	0	0	0	0	11.1395	2.52627	0	0	9.46913	0	0	0	0	0	0	0	0	0	0	0	0	0	0	0	0	0	0	0	0	0	0	0	0	0	0	0	0	0
AAC73966	0	0	0	0	0	0	0	0	0	0	0	0	0	0	0	0	0	0	0	0	0	0	0	0	0	0	0	0.637748	0	0	0	0	0	0	0	0	0	0	0	0	0	0	0	0	1.03034	0	0	0	0
AAC76696	123.939	0	39.5446	7.27477	13.4635	60.4365	5.49555	0	7.64991	193.745	242.646	9.93452	12.5712	0	4.30575	61.5783	105.372	0	70.4675	28.5516	0	0	23.6537	29.304	0	133.456	0	15.7333	12.5912	17.471	0	5.19075	0	22.6846	129.395	49.7765	23.0728	90.6605	161.561	35.9202	44.3595	4.16624	0	253.394	30.5022	40.7093	0	0	31.71
AAD21213	0	57.7015	0	0	0	0	0	2.36303	9.84989	8.31543	0	0	0	0	0	0	0	0	0	27.5719	0	0	0	6.28855	0	0	0	0	10.8082	0	0	6.68351	0	0	0	11.653	0	0	0	5.13891	0	5.36438	0	1.96545	6.54568	0	14.3728	0	15.206
AAD41881	0	76.5305	9.64741	53.2432	0	87.1251	0	0	0	0	0	0	0	0	10.5044	0	0	0	0	8.70691	0	0	0	0	0	0	0	0	56.3162	0	0	0	0	0	0	16.5595	14.0723	0	0	0	0	1478.87	0	40.9642	18.6035	0	0	0	0
AAD42183	0	16.4503	0	17.8029	0	13.4455	0	0	0	0	0	0	0	0	0	0	0	0	0	8.73395	0	0	0	0	0	0	0	0	5.13556	0	0	0	0	0	0	0	0	0	0	0	0	300.772	0	5.60338	0	0	0	0	0
AAD42184	0	5.14772	0	0	7.73269	0	0	0	0	0	0	0	0	0	0	0	0	0	0	0	0	0	0	0	0	0	0	0	0	0	0	0	0	0	0	0	0	0	0	0	0	52.6428	0	0	0	0	0	0	0
AAD42185	0	0	0	0	13.1303	32.1494	0	0	0	0	0	0	0	0	0	0	0	0	0	0	0	0	0	0	0	0	0	0	0	0	0	0	0	4.42463	0	0	11.2508	0	0	0	0	1413.96	0	0	19.8315	0	0	0	0
AAD51059	0	32.7988	0	17.7477	32.846	0	0	0	0	0	0	0	0	0	0	0	0	0	0	0	0	0	0	0	0	0	0	0	0	0	0	0	0	0	0	0	21.1084	0	0	0	0	1204.44	0	0	12.4023	0	0	0	0
AAD51060	0	0	0	0	7.73269	3.15557	0	0	0	0	0	0	0	0	0	0	0	0	0	0	0	0	0	0	0	0	0	0	0	0	0	0	0	0	0	0	19.8776	0	0	0	0	564.714	0	0	0	0	0	0	0
AAD51061	0	0	15.4263	0	13.1303	0	0	0	0	0	0	0	0	0	0	0	0	0	0	0	0	0	0	0	0	0	0	0	16.3728	0	0	0	0	0	0	0	0	0	0	0	0	617.594	0	0	9.91574	0	0	0	0
AAF24171	0	404.288	43.6839	0	12.394	0	0	3.37891	28.1688	0	0	54.872	15.4301	18.3674	95.1288	20.6133	0	0	4.18513	26.2835	333.686	0	36.2912	386.657	0	0	82.2337	0	185.456	0	17.7534	0	22.0509	4.17652	0	0	74.3397	146.338	313.108	14.6963	0	0	0	0	18.7194	121.795	0	10.4227	0
AAF71279	0	69.8645	0	10.3103	104.948	0	15.5773	0	0	36.6118	4.91277	4.69329	118.778	325.195	0	95.2068	0	8.90382	0	839.653	36.6951	0	5.58727	27.6877	0	11.8214	15.8256	8.9193	89.2257	0	0	0	0	0	0	0	8.17507	4.40035	0	45.252	0	0	12.0724	0	86.4595	0	0	0	62.1413
AAF71281	0	116.362	482.15	73.915	37.9988	276.018	31.0207	4.14377	43.1815	116.654	23.48	104.678	477.802	56.3126	72.9139	101.117	1.43324	0	20.5299	1015.34	489.601	35.883	89.0121	154.385	0	244.828	1147.15	71.0477	426.442	88.7568	0	17.5801	0	0	18.8489	45.9774	306.062	0	67.1972	49.5632	31.2995	70.5515	6.41096	1.72329	401.744	17.2344	233.136	19.1731	806.427
AAF72362	0	0	0	0	0	0	0	0	0	0	0	0	0	0	0	0	0	19.1584	0	0	0	0	4.80886	0	0	0	0	0	0	0	0	3.16587	0	0	30.5492	0	0	0	0	0	0	0	0	1.86201	0	0	0	0	0
AAF72363	0	0	0	0	0	6.3296	0	0	0	0	0	0	24.1377	0	0	0	0	0	0	8.22319	7.45705	0	0	0	0	0	0	0	0	0	0	0	6.89896	0	0	5.21317	0	0	0	0	0	0	0	0	0	0	6.42995	0	9.07023
AAG07763	0	2.89074	4.08136	8.44674	25.1857	9.21461	0.708988	0	20.7254	3.33271	1.3416	1.28166	3.24365	0	3.33293	10.8331	1.80164	0	1.75957	3.68347	6.68058	0.911241	1.0172	1.89027	2.12949	1.07608	0	1.21786	8.66352	3.38093	0	0	3.0903	0	0	0	11.1624	2.56355	1.64551	0	4.29216	0	2.19786	0.196932	0	7.87793	0	0	2.55333
AAG14406	8038.61	932.695	465.864	0	2150.05	4128.08	7.19351	0	0	33.8142	9.07475	160.383	0	65.2927	56.3609	3744.43	1518.88	0	0	298.985	16.9456	3633.53	1919.65	3030.28	0	1888.83	0	0	16.4815	606.03	12.622	0	0	0	327.82	710.792	7.5504	3527.64	7791.3	0	14.5163	0	7.43331	6651.69	1344.19	86.5918	14.6116	29.6407	99.7543
AAG21695	0	0	0	13.3937	0	15.1733	0	0	0	0	0	12.1938	30.8602	0	7.9274	0	2.33739	0	0	0	23.8347	0	0	17.9841	0	0	61.6753	0	15.4547	0	0	0	11.0254	0	0	0	10.62	0	23.4831	0	10.2089	0	0	0	9.35971	37.4754	0	0	0
AAG34685	0	82.6043	173.117	8.38088	0	15.824	6.33113	2.11429	0	7.44012	3.99342	0	202.757	68.9583	39.6834	0	0	0	0	287.812	111.856	8.13722	9.0834	11.2532	0	105.701	553.154	18.1255	4.83523	0	0	0	0	125.442	4.80867	26.0658	6.64524	0	19.5922	0	0	0	0	0	99.5633	17.5871	45.0097	0	336.449
AAK08976	0	0	0	0	0	0	0	0	0	0	0	0	0	0	0	0	0	0	70.7877	9.66437	0	0	0	6.6127	0	0	0	34.0834	0	35.4824	0	0	0	0	0	12.2536	0	50.4452	51.8081	0	0	0	0	0	0	0	0	0	0
AAK17952	7.64193	27.6317	9.7531	4.48554	0	22.0199	98.2663	10.1843	56.6022	11.9461	4.27465	2.04184	0	0	50.4426	17.2584	9.39345	182.062	0	0	11.9733	30.4859	36.4615	39.1484	5.08877	10.2859	6.88498	0	0	16.1586	0	0	3.6924	62.9419	0	27.9015	39.1227	11.4863	0	17.2262	10.2568	5.13771	84.0348	0	68.9602	6.27522	3.44138	27.9245	9.97712
AAK28907	0	0	10.9722	10.0925	0	38.1113	53.3688	2.54608	0	17.9192	0	4.59413	0	0	0	15.5326	14.0902	126.378	3.15359	0	0	0	49.2231	13.5514	22.8995	0	77.4561	0	0	0	20.0663	3.60062	0	75.5302	0	0	0	0	0	22.148	0	1416.08	19.6957	0	0	35.2981	0	0	0
AAK32688	0	0	0	0	0	5.68169	0	0	0	0	0	0	0	0	0	0	0	0	0	0	0	0	0	0	0	0	0	0	0	0	0	0	0	0	0	0	0	43.6662	0	0	0	0	2.93626	0	0	0	0	0	0
AAK38457	0	20.6109	0	5.57638	0	0	12.6376	0	0	0	0	0	0	0	0	0	0	0	0	0	0	2.70713	0	0	0	0	0	45.8286	0	0	0	0	0	0	0	0	0	0	0	0	0	0	200.237	0	0	0	0	0	0
AAK51920	0	0	0	0	0	10.7698	0	0	0	0	0	0	0	0	0	0	0	0	0	0	0	0	0	0	0	0	0	0	0	0	0	0	0	0	0	0	0	8.52047	0	0	0	0	0	0	0	0	0	0	0
AAK62562	0	3919.25	247.873	531.995	60.2799	619.078	7028.85	1432.48	0	9.63834	10.3466	1324.5	650.401	997.544	1368.74	58.4825	13.2629	18.752	10.1775	319.583	2453.71	1781.5	694.261	3782.99	12.3171	224.069	1333.18	42.2653	6219.97	221.631	1000.17	0	214.495	2782.89	24.9176	506.507	791.991	746.952	101.523	107.216	8.27541	690.176	55.0882	9.11256	644.899	926.523	41.6486	0	1203.31
AAK63223	0	0	0	0	35.9636	0	0	0	0	0	0	0	0	0	0	0	0	0	6.07199	0	0	0	0	13.0461	0	0	0	0	0	0	0	0	0	0	0	0	0	4.97612	5.6784	0	0	0	0	0	0	0	0	0	0
AAK91782	0	41.2539	14.5613	13.3937	12.394	30.3466	10.118	6.75782	0	11.8903	0	6.09688	100.295	36.7348	0	10.3067	7.01216	0	0	65.7087	35.752	32.5109	43.5494	71.9363	364.68	30.7135	185.026	17.3801	309.093	176.915	0	167.244	0	8.35303	0	8.33132	10.62	122.33	273.97	0	0	0	10.4553	0	0	37.4754	20.5518	0	0
AAL05554	18.2891	0	11.6708	0	0	24.3227	24.3286	0	0	133.421	15.3455	9.77328	1409.86	0	10737.9	0	14.9873	27529.2	107.34	0	47.7586	19074	1023.87	10962	0	1760.1	263.641	0	0	1882.03	78.2611	7.65975	0	83.6868	92.3913	193.649	195.773	2034.24	1279.87	0	0	159.846	8.37987	9.01017	37.509	315.383	0	0	0
AAL05857	0	0	0	0	0	0	0	0	0	0	0	0	0	0	0	0	0	0	0	0	0	0	0	0	0	0	0	0	0	0	0	0	0	0	0	0	0	0	0	0	0	0	0	0	0	0	0	0	0
AAL09826	3.82096	743.293	1111.85	524.808	87.1653	376.032	2141.53	329.293	165.09	453.952	279.99	1319.03	1183.36	1580.86	1935.4	1646.45	166.734	23.2419	277.516	4264.71	4154.73	1883.59	447.262	2430.21	218.817	1152.02	3483.8	281.328	1971.96	145.428	983.992	64.0111	564.937	181.832	100.372	1160.7	675.755	82.3188	175.64	605.378	547.032	254.317	773.82	32.9421	1708.33	279.247	43488.8	129.151	2112.14
AAL30847	11.4629	408.949	526.667	139.052	20.7536	184.628	94.8778	53.1848	117.921	119.461	138.926	124.552	568.426	879.623	270.797	590.237	129.943	36.7997	65.8749	1377.56	925.934	955.952	85.0769	909.448	117.042	236.576	1452.73	197.9	944.572	215.449	832.38	28.805	369.24	123.086	18.0156	772.87	337.878	47.8598	49.8082	265.776	150.434	208.077	50.771	3.76481	639.449	87.8531	784.635	111.698	1145.64
AAL40899	0	0	0	0	0	15.1379	0	0	0	0	0	0	0	0	0	0	0	0	0	0	0	0	0	0	0	0	0	0	0	0	0	0	0	0	0	0	15.8928	0	0	0	0	0	0	0	0	0	0	38.9942	0
AAL51021	0	0	0	0	0	37.4034	0	0	0	0	0	0	0	0	0	0	0	0	0	0	0	0	0	0	0	0	0	0	0	0	0	0	0	0	0	0	0	0.528422	0	0	0	0	0	0	0	0	0	0	0
AAL75564	55.7725	0	0	0	0	24.724	0	0	0	0	0	0	0	0	12.9172	0	0	0	0	0	0	0	0	0	0	0	0	0	0	0	0	0	0	0	0	0	5.7682	0	85.0319	0	0	0	2.83937	2175.22	0	0	22.3253	0	0
AAL91930	1903.45	5318.62	5049.38	4363.74	10717.5	6843.18	4993.33	1469.79	2325.14	2637.99	2369.16	2545.56	10492.4	10668.8	7353.65	5194.47	622.699	11174	4200.27	51689.5	8962.52	14851.8	5376.19	11592.9	743.252	6814.14	8924.71	536.396	1511.91	7501.7	6125.27	392.336	3274.33	13581.7	3450.23	4977.57	3914.56	4675.49	307.677	4191.21	4289.16	1969.8	5981.69	1251.95	14347.9	2954.21	26406.5	118.351	15215.3
AAL92527	15.993	0	27.215	569.497	544.361	9.45294	89.8247	0	1513.61	205.562	0	0	237.92	60.075	3404.04	240.789	5.46071	4826.22	0	12.2809	0	917.516	322.183	474.771	21.2995	28.7017	0	1499.65	3.61059	187.871	41.4762	0	0	456.645	46.6798	350.352	1012.28	1394.77	91.4372	82.4021	19.0804	526.857	1665.86	311.22	0	0	244.872	189.931	27.5595
AAM11664	0	0	0	0	0	0	0	0	0	0	0	0	4.33338	0	0	0	0	0	0	0	0	0	0	0	0	0	0	0	0	0	0	0	0	0	0	0	0	3.8529	0	0	0	0	0	0	15.7715	0	5.77177	0	0
AAM11668	0	0	0	0	20.8844	8.52254	0	0	0	0	0	0	0	0	0	0	0	0	0	0	0	0	0	0	0	8.62558	0	0	0	0	0	0	0	0	0	0	5.96502	1556.57	0	0	0	0	11.745	0	10.5143	0	0	5.85424	0
AAM11670	0	0	0	0	6.96145	45.4535	0	0	0	6.67853	0	0	0	0	0	0	0	0	0	0	0	0	0	0	0	0	0	0	0	0	0	0	0	0	0	0	0	3467.61	0	0	0	0	2.93626	0	0	0	0	0	0
AAM48116	3225.04	3267.31	300.933	2455.52	1983.04	1281.3	33.7266	28903.2	2741.77	182.318	221.243	182.907	581.199	1065.31	2748.17	240.489	112.195	0	3454.13	271.596	1263.24	1027.34	0	353.687	1752.49	81.9027	1672.09	1282.27	2323.35	2927.13	360.985	856.926	668.876	0	455.97	277.711	14.1599	1056.38	161.773	6628.04	4927.5	0	331.083	0	12.4796	2317.23	102.759	0	4751.04
AAM48117	13622.7	18267.2	543.621	11063.2	8337.03	3314.52	40.4719	133796	3061.01	808.54	148.914	857.628	3281.46	3489.8	3815.72	1346.74	498.643	0	14924.2	332.924	2010.06	5327.45	0	797.294	8245.81	174.043	424.874	4750.57	1468.19	15965.2	1426.19	4335.6	44.1017	0	2505.27	277.711	127.439	2195.84	250.487	26850.2	2742.79	0	655.197	0	62.3981	1086.79	342.53	27.794	323.57
AAM48121	3339.13	4856.96	77.6602	2598.39	1974.78	900.283	6.74532	29700.6	713.611	245.733	29.7827	280.457	802.364	673.471	993.568	350.426	96.612	3.85555	3392.75	26.2835	508.473	1270.09	0	179.841	2147.56	0	205.584	1069.84	592.429	4417.5	319.561	1025.76	0	0	543.065	88.8674	21.2399	546.482	57.4032	7343.26	707.818	0	212.59	0	18.7194	199.869	47.9542	0	63.7476
AAM48122	4746.28	6287.09	194.15	4268.14	3189.39	1129.57	33.7266	44572.4	1014.08	293.294	51.0561	406.459	1116.11	906.124	2103.4	446.622	171.408	3.85555	5440.67	26.2835	722.985	1712.24	0	401.644	2907.31	71.6649	68.5281	1753.46	906.673	5918.59	355.067	1446.26	0	0	768.488	116.639	21.2399	711.112	15.6554	9356.65	796.295	0	278.807	0	24.9592	412.229	68.506	0	122.663
AAM48124	6906.44	8014.26	9.70752	4884.25	3115.02	859.82	6.74532	27008.8	816.896	451.831	85.0935	109.744	1620.16	612.246	570.773	178.649	99.7286	0	4380.44	131.417	174.788	446.482	0	53.9522	1387.81	81.9027	27.4112	614.098	623.338	3967.17	177.534	321.745	36.7515	0	461.093	116.639	56.6398	148.625	26.0924	13270.8	1429.25	0	167.284	0	6.23981	212.361	191.817	6.94849	117.965
AAM48125	18969.9	25467.4	660.112	14036.6	11402.5	4602.57	101.18	171135	4103.26	1062.2	314.846	1560.8	4304.99	4530.62	6246.79	1807.1	617.07	15.4222	19778.9	148.94	2971.39	7594.54	0	1240.9	11183.5	204.757	931.982	6140.98	3163.05	22355.6	1562.3	5549.31	29.4012	0	2904.89	399.903	127.439	2682.1	172.21	35339.7	3457.42	0	1198.87	0	43.6787	1349.11	260.323	41.691	569.297
AAN28721	2712.88	228.883	3231.53	1035.04	663.079	150.328	0	66.9525	51239.1	1060.22	784.042	1630.92	1085.39	2110.89	1445.14	694.363	537.253	11.4595	381.467	442.682	1086.24	103.071	143.821	1158.14	2228.03	1156.31	28963.4	906.878	1439.29	1657.16	35740.8	965.767	57697.1	8.27569	2070.93	1419.72	483.995	6.79609	1845.74	40229.9	43451.4	0	0	350.834	18.5461	1206.67	2545.19	62762.8	567.623
AAN34370	8.53705	6.17366	32.6865	0	0	83.2586	15.1416	0	0	0	0	9.12401	0	0	0	0	96.1925	0	0	19.6667	26.7515	2262.35	48.8789	1581.15	0	183.852	0	0	5.78199	204.582	0	0	0	0	11.5005	180.784	0	13.6872	327.997	0	0	0	23.4695	0	7.00342	0	0	0	32.988
AAN41408	0	0	0	0	0	0	0	0	0	0	0	0	0	0	0	0	0	0	0	0	0	0	0	0	0	0	0	0	0	0	0	0	0	0	0	0	0	0	0	0	13.9153	0	0	0	0	0	0	0	0
AAN41648	0	0	0	0	0	0	0	0	0	0	0	0	0	0	0	0	63.7199	0	0	0	0	0	0	0	0	0	0	0	0	0	0	0	0	0	52.3747	0	0	0	0	80.1277	0	0	0	0	0	0	0	0	0
AAN80811	43.087	0	146.641	0	0	6.36684	0	0	0	838.195	1036.36	61.3992	38.8475	0	0	311.382	532.567	0	600.591	165.431	15.0018	0	155.326	0	0	386.629	0	94.8069	38.9094	141.721	0	24.0606	0	0	193.478	199.266	120.318	0	0	240.501	0	0	0	198.118	58.9111	117.937	0	0	55.2455
AAO24820	19.1048	35.9212	126.79	426.126	307.154	44.0398	101.655	50.9216	202.824	211.048	27.7852	79.6316	139.523	196.839	1797.35	34.5168	166.734	3246.12	228.46	682.178	235.475	322.28	126.4	608.306	35.6214	565.725	598.993	102.83	33.6423	172.359	29.7279	16.0028	29.5392	216.8	61.7677	55.8029	416.123	453.711	78.6446	364.211	99.1495	200.371	75.2812	61.1782	94.0366	28.2385	48.1794	13.9622	193.696
AAO42740	194.869	3453.97	3398.95	793.941	394.319	403.133	162.648	40.7373	2160.32	1373.8	570.666	410.409	1384.89	3887.56	549.559	2098.62	138.553	127.83	161.183	2785.93	1967.61	433.336	690.339	617.34	839.648	1008.02	2871.04	983.678	385.593	969.519	154.585	172.83	2300.37	61.5432	486.42	931.909	629.519	10.3377	705.18	740.727	1210.31	7413.72	126.052	67.7667	761.696	304.348	4157.19	17.4528	2038.85
AAP43530	29.7756	0	60.8022	0	38.8144	34.3188	0	0	7.35138	235.834	163.224	9.54683	0	0	8.27543	43.0366	307.441	0	124.513	48.0154	6.22027	0	3.78844	0	0	593.146	0	42.3341	4.03329	25.1838	0	2.49409	0	0	104.289	295.701	243.896	72.2043	102.142	61.3661	15.9857	12.011	0	0	381.055	29.3405	0	27.2008	38.2474
AAP83161	0	52.3161	653.999	233.547	458.425	96.21	0	7.1416	104.19	94.2415	168.611	67.6528	36.6893	407.62	29.3216	5.44599	17.2909	12.2235	8.84562	0	1964.68	0	529.26	47.5135	971.504	624.812	54.3149	165.304	163.323	16.9965	379.922	300.461	320.418	121.377	16.2426	189.296	252.519	19.3311	405.34	986.214	361.421	0	22.098	11.8801	9.89125	351.482	5.42974	512.181	124.03
AAQ10697	0	24.046	0	0	0	0	8.42509	0	0	0	0	0	0	0	0	0	0	0	0	5.47146	0	8.12139	0	0	0	0	0	41.0045	0	20.0883	0	0	0	0	0	0	0	0	0	0	0	0	224.178	0	0	0	0	0	0
AAQ62546	0	13.079	0	0	0	0	0	0	7.44214	18.8483	3.37222	0	0	87.3471	0	0	9.88051	3.05588	0	0	0	3.43572	0	4.75135	0	8.11444	0	0	4.08308	16.9965	0	7.57464	0	17.6548	0	0	0	0	4.13612	15.5309	5.39434	0	0	1.48501	4.94563	4.95045	0	0	0
AAQ90024	0	0	0	0	0	2.89402	0	0	0	0	0	0	0	0	0	0	0	0	0	0	0	0	0	0	0	0	0	0	0	0	0	0	0	0	0	0	0	0	0	0	0	0	0	0	0	0	0	0	0
AAQ92181	25.6274	0	17.8404	9.1166	2.53083	42.3443	3.44346	0	1.91734	49.3689	41.7023	6.22487	4.20106	3.75059	7.01464	12.6276	29.4329	0.393649	26.2077	8.94508	8.92284	5.75351	136.849	10.4049	61.0216	21.9508	2.79867	3.549	2.62985	21.8943	13.8966	1.62624	0	10.2341	29.2925	16.4454	56.3831	14.941	36.2305	12.504	8.33858	8.35369	0.71165	69.4398	9.5562	15.3048	6.29497	144.725	8.00217
AAR04097	0	0	125.145	0	0	0	0	0	0	0	0	15.7197	0	536.711	0	194.874	0	0	0	0	102.422	0	18.714	0	0	1319.82	0	0	1726.7	0	0	0	0	0	0	0	0	0	0	0	0	0	0	0	0	0	0	0	0
AAR04099	0	0	563.153	0	0	0	0	0	0	0	0	0	0	868.209	0	194.874	0	0	0	0	809.135	0	12.476	0	0	6823.46	0	0	969.609	0	0	0	0	0	0	0	0	0	0	0	0	0	0	0	0	0	0	0	0
AAR05762	4647.95	492.744	351.986	0	1251.26	2146.74	0	0	0	8.45356	9.07475	60.6853	0	13.0585	39.4526	1751.31	717.897	0	0	112.12	42.364	1645.72	1093.99	1457.61	0	1037.22	0	0	5.49385	343.036	6.311	6.79453	0	0	114.737	396.859	7.5504	1802.02	3968	5.22427	7.25816	0	7.43331	3564.62	652.133	46.6264	7.30579	7.41019	36.4969
AAR29485	129.913	1843.04	2316.36	493.409	273.948	287.952	81.3239	56.5796	1396.19	1023.38	371.895	300.15	927.567	3321.65	711.506	1446.25	64.1886	50.3574	109.324	1734.05	1241.23	241.71	442.4	653.477	575.031	874.302	2099.92	514.151	295.017	640.96	26.7551	131.223	1299.72	18.1832	311.412	571.98	387.67	6.12605	529.54	401.124	912.859	4677.89	197.832	32.9421	485.856	235.321	409.525	24.4339	1176.11
AAR37059	0	43.7317	9.64741	8.87387	8.2115	87.1251	0	0	0	7.87778	0	4.03942	0	0	0	0	0	0	0	0	0	0	0	0	0	0	13.6208	0	20.4786	31.9671	0	0	0	0	0	5.51982	14.0723	0	0	0	0	1072.31	0	22.3441	24.8047	0	6.80818	6.90547	0
AAR37060	0	190.466	18.1698	100.277	7.73269	100.978	0	0	0	22.2553	7.96356	15.2155	4.81346	80.2168	14.8379	32.152	0	0	2.61113	8.19922	7.43531	8.1135	0	0	18.9605	9.58119	577.194	0	14.4634	60.2063	27.6911	5.96255	6.87884	148.528	14.3839	31.1878	13.2517	0	19.535	0	6.36941	382.857	3.26155	8.76719	268.621	116.906	12.8224	6.50282	4.52189
AAR37061	0	0	0	14.1894	0	0	0	0	0	0	0	0	0	0	0	0	0	0	0	0	0	0	0	0	0	0	0	0	0	0	0	0	0	0	0	0	0	0	0	0	0	0	0	0	0	0	0	0	0
AAR96043	0	0	0	14.4761	13.3955	16.3994	0	0	0	0	17.2443	0	4.16924	0	0	0	0	0	1451.99	0	0	0	3.92238	0	0	0	0	3.13077	87.6935	0	0	0	774.565	0	0	603.306	45.9125	4.94261	2229.28	15.8839	777.888	0	0	0	0	718.941	5.55314	11.265	15.8831
AAS45561	7.64193	30.3949	68.2717	13.4566	195.084	35.5706	91.4893	9.05273	56.6022	83.6228	17.0986	10.2092	0	30.756	21.239	31.0651	117.418	189.809	441.502	4.40115	67.8486	13.0654	192.031	21.0799	20.3551	25.7148	34.4249	149.395	2.58787	37.7035	0	4.80083	18.462	89.5173	20.5892	13.9507	67.5755	21.4412	13.1074	24.6089	30.7705	7.70657	127.803	151.534	47.0183	9.41284	0	10.4717	9.91008
AAS50177	0	0	19.3547	35.6057	0	0	0	0	37.4418	0	0	8.10393	0	0	0	0	0	0	0	0	0	0	0	0	0	40.8242	54.6522	0	0	21.3776	0	0	0	22.2056	0	0	0	0	0	0	0	0	0	0	0	0	0	0	0
AAS61092	23.8522	0	30.4416	0	7.06656	44.2173	3.84591	0	0	108.47	57.0074	1.15873	4.3988	0	7.53314	19.5881	62.192	0	46.1331	7.49289	2.26493	0	183.467	10.2538	0	52.5349	0	6.6063	1.4686	36.6798	0	0.90815	0	31.7504	37.974	34.8347	80.7343	27.5948	37.192	18.155	7.76095	13.1203	3.97411	85.4606	17.7884	23.1476	9.76485	162.432	11.1718
AAS87172	0	0	0	0	0	59.3075	0	0	0	0	0	0	0	0	0	0	7672.03	0	0	0	0	0	0	0	0	0	0	0	0	78.5797	0	0	0	0	0	0	0	86.0217	0	3740.98	0	0	0	0	0	0	0	0	93.6338
AAS89471	0	0	29.6773	13.6489	12.6301	0	0	0	0	0	0	12.426	0	0	0	0	0	0	0	0	24.2887	0	0	0	0	0	0	5.90373	0	0	0	87.6495	22.4709	0	0	0	0	1.16504	789.704	0	10.4034	0	0	0	0	0	0	0	0
AAS92348	0	0	0	0	0	4.06903	0	0	0	0	0	0	0	0	6.37768	0	0	0	0	0	0	0	0	0	0	37.0641	0	51.2692	0	0	0	0	0	0	0	0	0	0	0	0	0	0	0	0	0	0	0	0	5.83086
AAT02170	3.7913	74.0264	72.5803	31.155	90.607	63.8661	171.471	33.6842	70.2034	102.729	8.48292	2.02598	7.69108	30.5172	134.347	34.2488	21.7479	222.927	15.2978	17.4679	59.4016	66.9805	77.1807	59.7607	40.3941	25.5151	27.3261	7.70052	7.70333	53.444	5.89941	1.58785	7.32746	1344.83	10.2147	24.9163	172.921	54.3265	18.2079	9.76712	16.962	145.288	116.388	52.2982	105.747	9.33976	54.6346	10.3904	14.7165
AAT34976	51.9488	0	0	2419.04	0	0	0	17.949	0	0	0	0	0	0	6.01583	0	0	0	0	0	0	0	0	0	0	0	0	0	0	0	0	0	0	0	0	0	0	0	0	0	0	0	3.96707	0	0	0	0	0	0
AAT35601	0	0	0	0	0	0	0	0	0	0	0	0	0	0	0	0	0	0	6.15545	0	0	0	0	0	0	0	0	0	0	0	0	0	0	0	0	0	0	18.4966	11.5129	21.6152	0	0	0	0	0	0	0	0	0
AAT45231	0	0	113.313	0	0	0	0	0	0	0	0	23.7224	0	0	0	0	115.198	0	754.491	0	0	0	0	0	0	19.9173	0	0	0	20.8593	0	0	0	0	49.8353	0	0	0	0	9.53034	0	0	0	860.226	48.5571	0	0	0	0
AAT70791	0	0	0	0	0	306.939	0	0	0	0	0	12.9824	0	0	0	0	2.48856	0	0	0	0	0	0	0	0	32.7	0	0	0	0	0	0	0	0	16.3638	0	0	400.462	8.33398	0	10.8692	0	0	0	0	0	10.9405	0	0
AAU89126	0	0	13.4605	0	0	1021.58	0	0	0	0	0	0	0	0	0	0	10.8035	0	0	0	27.5412	0	0	0	0	7.09794	0	0	0	0	0	0	0	0	177.599	0	0	0.528422	159.192	3.39634	0	0	0	0	0	0	9.49911	0	0
AAV37206	13752	16853.6	524.206	10688.2	9088.93	3176.28	13.4906	131913	2938.95	951.223	234.007	1040.54	3111.73	3673.48	4032.4	1250.54	492.41	11.5666	13838.8	113.895	2431.14	5375.13	0	665.41	8195.16	122.854	219.29	4847.13	2210.02	16651.4	1420.27	4093.49	7.35029	0	2699.95	266.602	113.28	2118.86	302.671	30636.9	2810.85	0	690.047	0	18.7194	1786.33	226.07	13.897	593.189
AAV74563	0	25.8138	0	0	0	0	0	0	0	0	0	0	0	0	0	0	0	0	0	0	0	0	0	0	0	0	0	0	0	0	0	0	0	41.814	0	0	0	0	14.6941	0	12.7761	0	0	0	0	0	0	0	0
AAV74569	0	0	0	0	0	0	0	0	0	0	0	0	0	0	0	0	0	0	0	0	0	0	0	0	0	0	0	0	0	0	0	0	0	0	0	0	0	0	0	0	0	0	0	0	0	0	0	0	0
AAV80410	0	2.71224	4.78666	4.40286	20.3711	0	3.32603	0	4.6299	50.8123	8.39171	4.0084	91.3005	36.2269	20.8475	37.2686	0	0	1.37576	241.921	3.91753	6.41228	0	23.6472	9.98994	111.059	371.694	3.80886	17.7812	5.28693	8.75396	3.14156	3.62434	0	2.52621	54.7743	240.882	0.375821	0	19.3242	33.5593	25.215	1.71845	1.84771	9.23032	12.3191	27.0236	3.42622	77.7535
AAV80411	152.839	1058.29	1258.15	300.531	124.522	162.608	27.108	1.13159	344.33	489.791	79.081	214.393	232.538	1131.82	180.531	559.172	20.3525	9.68412	30.8351	1258.73	1153.43	150.252	140.985	280.062	503.789	370.293	1383.88	209.541	56.9331	770.229	53.5101	83.2144	1218.49	9.79096	216.187	292.965	181.387	1.14863	671.1	206.714	482.072	3223.91	19.258	25.4125	300.917	81.5779	264.986	3.49056	718.006
AAW30456	14.7084	124.093	0	46.0443	31.9556	15.2139	17.3915	0	0	0	0	2.61995	0	0	0	0	5.0221	32.3076	0	5.64725	0	0	3.119	3.86405	0	0	0	0	0	0	0	0	0	34.0998	0	0	4.5636	2.9477	0	0	0	0	4.49282	0	0	0	17.663	0	0
AAW34142	72.5983	530.529	419.383	148.023	33.2058	76.2227	84.7124	1.13159	245.276	175.21	235.106	36.7531	214.451	442.887	37.1682	293.393	17.2213	69.7257	18.2207	149.639	175.608	32.6635	77.7846	63.2397	71.2428	108.002	268.514	764.436	46.5817	145.428	5.94557	22.4039	199.39	29.3729	56.6204	114.396	85.3585	0.382878	86.509	73.8266	136.758	431.568	15.7565	7.52963	97.1711	43.9266	65.3863	0	174.949
AAX18273	62.2062	0	0	0	0	0	0	0	0	0	0	0	0	0	0	0	0	0	0	0	0	0	0	0	0	20.9322	0	0	0	0	0	0	0	0	0	0	0	0	0	0	0	0	0	0	0	0	0	0	0
AAX19284	0	0	0	0	0	0	0	0	0	7.41843	0	0	0	91.6763	0	0	0	0	0	0	0	0	0	5.61019	0	0	0	0	0	0	0	0	0	0	0	0	0	0	0	0	0	0	0	0	0	0	0	0	0
AAX19285	0	0	0	0	0	0	0	0	0	0	0	6.45908	0	0	0	0	0	0	0	0	0	0	0	0	0	0	0	0	8.18638	0	0	0	0	0	0	0	0	0	0	0	0	0	0	0	0	0	0	0	0
AAX33294	0	0	0	0	0	7.56897	0	0	0	0	0	0	0	0	0	0	0	0	0	0	0	0	0	0	0	0	0	0	0	0	0	0	0	0	0	0	15.8928	0	0	0	0	0	0	0	0	0	0	0	0
AAX35723	0	2.65514	0	0	0	0	0	0	0	0	0	0	0	0	0	6.63346	0	0	0	0	0	0	0	0	0	0	0	11.186	0	5.17563	0	0	0	0	0	0	0	0	0	0	0	0	38.6923	0.904405	0	0	0	0	0
AAX54909	28.1723	6.79103	0	0	81.6097	0	0	0	0	0	0	0	0	0	1194.05	0	9.61925	0	0	0	637.578	0	101.559	0	0	0	0	715.259	6.36019	3177.04	7.30619	0	0	10.3128	6.32525	0	26.2231	234.308	25.7712	6.0481	0	505.077	507.724	0	0	0	8.45786	0	0
AAX84025	0	296.69	25.5419	11.747	0	66.5387	0	0	0	10.4284	0	0	0	32.2182	20.8582	171.749	0	5.07226	3.67057	34.5779	20.9042	4978.48	356.486	2302.84	159.921	40.4059	144.246	0	0	465.488	15.5706	0	0	0	13.48	51.1489	2170.21	1.0027	20.5958	0	0	20.1824	0	0	139.552	41.0847	0	0	0
AAY21388	38.1499	528.78	16.2298	1209.2	366.075	304.414	67.664	0	0	0	10.6699	50.9661	0	0	0	0	37.7756	0	0	0	0	0	0	35.0783	0	8.5582	0	3.2286	0	0	0	0	12.2888	777.398	0	0	5.91841	0.637133	8.72463	0	0	4.27474	90.3128	0	0	0	188.98	0	0
AAY43141	155.516	44.9851	0	0	0	6.89403	0	0	0	0	0	0	0	0	10.8055	182.631	101.952	0	0	0	0	79.7655	19.7868	61.2833	0	20.9322	0	0	0	0	0	0	0	0	0	34.0682	0	90.3837	74.6873	60.0958	0	10.4554	0	0	0	63.8514	0	0	0
AAY43143	0	0	19.8479	0	0	0	0	0	0	16.2071	0	0	0	0	0	0	31.8599	0	0	0	0	0	0	0	0	0	0	0	0	21.9222	0	0	0	0	10.4749	0	0	0	0	10.016	0	0	0	0	0	0	0	0	0
AAY52005	0	0	0	0	23.1981	18.9334	0	23.1894	0	59.3474	0	0	9.62693	22.9191	0	6.43039	1.45831	0	2.61113	16.3984	0	0	4.52846	22.4408	28.4408	0	0	0	24.1057	20.0688	0	0	0	0	0	0	6.62586	0	0	4.58457	6.36941	57.4285	6.52311	22.7947	11.6792	5.84529	0	0	9.04379
AAY52007	16.6095	186.176	370.966	19.4984	153.365	117.808	22.0944	0	102.519	86.5483	27.8725	22.1893	33.6942	13.3695	86.5543	585.166	47.6382	0	21.3243	172.184	26.0236	9.46575	116.23	13.0904	254.387	424.766	134.679	12.6508	61.8712	23.4135	0	24.3471	0	0	16.7813	18.1929	38.6509	0	17.0932	235.341	37.1549	16.75	19.0257	8.18271	367.894	34.0975	44.8784	0	64.035
AAY54279	22.9258	431.055	463.272	112.139	16.6029	38.9583	60.9929	1.13159	141.505	123.443	284.264	34.7112	111.101	461.34	18.5841	227.811	3.91394	87.1571	25.2287	83.6218	79.8219	45.7289	53.4769	12.0457	5.08877	113.145	165.24	983.678	15.5272	107.724	0	16.0028	73.848	34.9677	36.0311	66.9635	46.2359	0	34.0793	61.5221	71.7979	210.646	3.50145	4.70602	47.0183	37.6513	20.6483	0	76.4512
AAY62597	0	1237.9	1043.58	412.67	136.974	645.352	240.583	114.291	231.126	266.796	284.264	396.116	1539.92	2275.95	451.328	1991.62	415.66	17.4314	156.979	3895.01	1580.47	3690.97	284.4	1442.47	631.008	792.015	3883.13	219.242	3563.5	414.739	1926.37	96.0166	882.484	422.41	36.0311	2692.49	860.698	109.12	204.476	730.883	512.842	254.317	164.568	3.76481	2024.92	323.174	1934.06	55.8489	2564.5
AAY63943	7.64193	41.4476	73.1482	4.48554	53.9594	28.7952	254.137	14.7107	23.5842	43.8024	12.8239	0	0	6.15121	45.1328	20.7101	44.6189	104.589	137.356	4.40115	151.662	19.5981	143.415	51.1941	0	25.7148	6.88498	44.6244	0	26.9311	0	8.00138	3.6924	48.9548	15.4419	11.1606	28.4528	26.0357	5.24297	19.6871	13.6758	7.70657	22.7594	77.1787	53.2874	3.13761	10.3241	27.9245	4.92152
AAY67968	0	0	9.08488	0	0	3.15557	0	0	0	0	0	0	0	0	0	0	1.45831	0	0	0	0	0	0	5.61019	0	19.1624	0	0	4.82113	40.1375	0	0	0	1248.16	0	0	0	0	4.88376	4.58457	6.36941	1325.64	6.52311	0	0	0	0	19.5085	0
AAY67970	0	0	0	0	0	0	0	0	0	3.64545	0	0	0	0	0	0	3.5831	0	0	0	0	0	0	0	4.65863	18.8329	0	0	18.953	64.1021	0	0	0	2594.25	0	0	6.51195	0	7.1997	0	0	2763.27	0	0.861646	5.73919	0	0	0	0
AAY68306	0	82.8338	130.8	332.628	510.816	10.69	0	5.3562	163.727	138.221	118.028	109.533	20.3829	271.747	16.7552	10.892	9.88051	3.05588	2.2114	6.94403	132.238	3.43572	76.7043	33.2594	947.417	348.921	65.1778	257.14	187.822	25.4948	633.203	335.809	343.721	59.585	24.3639	233.318	179.569	17.5188	62.0418	151.426	26.9717	0	58.0074	13.3651	14.8369	589.104	16.2892	5.50732	77.6507
AAZ14842	234.537	0	0	0	0	0	0	0	0	0	0	0	0	0	0	0	0	0	0	0	0	54.8361	0	0	0	0	0	0	0	0	0	0	0	0	0	0	0	0	0	0	0	0	8.26635	0	0	0	0	0	0
AAZ32816	0	0	0	0	0	0	0	0	0	0	0	0	0	0	3.47636	0	0	0	0	0	0	0	0	0	0	0	0	0	0	0	0	0	0	0	0	0	0	0	0	0	0	0	2.29245	0	0	0	0	0	0
AAZ79478	13070.2	2187.6	9310.4	19723.5	6798.32	9835.16	125.235	439.135	10138.6	6219.94	19407.4	7045.96	11527	8806.51	9804.37	7832.15	198.71	28.2564	11464.5	5483.41	7189	3973.19	2766.08	6581.26	15422.2	4056.66	5564.67	3613.68	9224.69	4824.79	9524.07	8702.02	15090.4	2.72077	5609.54	14352.8	12961.5	5473.37	2330.39	22680.5	14667.8	2.49848	452.934	1323.69	573.151	18877.5	2075.2	6379.07	4946.36
AAZ85968	0	0	82.6556	0	21.1059	0	5.74336	0	0	283.475	445.59	31.1475	0	0	13.4997	140.411	70.32	0	49.8886	22.3793	6.76475	0	4.12006	20.4169	0	95.8881	0	32.8855	17.5453	9.12942	0	8.13722	0	0	191.939	89.8545	102.481	57.7577	119.969	62.5665	11.59	21.7705	8.90223	106.885	42.5035	15.9544	5.83301	0	41.5953
AAZ91706	426.978	0	0	0	0	0	0	0	0	0	0	0	0	0	0	0	0	0	0	0	0	30.8453	0	0	0	0	0	0	0	0	0	0	0	0	0	0	0	0	0	0	0	0	2.75545	0	0	0	0	0	0
AAZ98839	92.5386	72.068	9.08488	167.129	38.6635	359.736	12.6254	2.10813	0	29.6737	0	34.235	91.4558	34.3786	39.5677	25.7216	0	61.3403	13.0557	49.1953	29.7412	0	45.2846	22.4408	0	57.4871	141.092	0	197.666	210.722	22.1529	2.98127	0	0	14.3839	5.19797	119.266	0	78.1401	0	146.496	1330.43	0	164.823	443.809	11.6906	0	0	4.52189
AAZ98840	0	478.383	0	84.7171	0	383.892	0	0	14.8476	75.2075	0	6.42726	0	212.989	58.4987	43.4606	0	0	0	0	0	0	22.9546	0	0	16.1889	43.3449	0	73.3145	16.9546	0	10.0747	0	572.368	0	8.78277	11.1954	0	74.2668	0	0	444.741	0	85.9184	88.802	0	0	0	0
AB008454.1.gene1.p01	0	0	0	0	0	11.4536	0	0	0	0	0	0	0	0	0	0	0	0	0	0	0	0	0	0	0	0	0	0	0	0	0	0	0	0	0	0	0	0	0	0	0	0	0	0	0	0	0	0	0
AB049569.1.gene1.p01	196.352	0	54.4775	0	9.27383	121.103	0	0	0	8.89693	4.77535	4.562	11.5456	0	11.8634	15.4239	190.636	0	219.207	29.5	0	0	54.3099	0	11.3697	34.4722	0	73.6934	5.78199	192.548	0	0	0	0	161.006	62.3393	7.9464	0.855452	175.713	98.9689	0	0	3.91158	883.218	70.0342	49.0718	7.68896	0	10.996
AB080798.1.gene5.p01	0	0	0	26.5394	0	0	30.0729	0	0	0	12.6458	0	15.2872	0	0	0	0	11.4595	0	0	0	0	0	0	0	0	0	2336.07	0	0	0	0	0	0	0	0	0	1814.56	0	65.5211	0	0	0	0	0	0	0	619.574	0
AB082569.2.gene1.p01	114.629	0	0	0	0	0	0	0	0	0	0	55.1296	0	0	0	0	0	0	0	0	11.9733	0	0	0	0	0	0	0	0	0	8.91836	0	0	0	7.72096	0	0	0	125.831	0	0	0	0	0	0	0	0	0	0
AB084246.gene.p01	377.503	0	0	0	0	2.69916	0	0	0	0	0	0	0	9.80205	0	5.50031	286.898	0	0	0	19.0796	0	0	0	0	188.494	0	0	0	0	0	0	0	0	0	35.5691	0	275.775	0	125.487	38.137	0	0	0	89.9093	34.9989	0	0	7.84253
AB104852.1.gene4.p01	0	0	11.8483	0	0	4.11545	0	0	0	0	0	0	0	0	12.9009	0	17.1171	0	71.5133	0	0	0	0	0	0	0	0	51.854	0	0	0	0	26.9138	0	6.2531	0	0	56.746	31.8466	0	24.9206	0	0	0	0	0	0	0	5.89737
AB107899.1.gene2.p01	0	0	0	0	20.8844	8.52254	0	0	0	0	0	0	0	0	0	0	0	0	0	0	0	0	0	0	0	8.62558	0	0	0	0	0	0	0	0	0	0	0	1178.99	0	0	0	0	14.6813	0	42.0573	0	0	0	0
AB114632.1.gene2.p01	0	0	0	0	0	12.2532	0	0	0	0	0	0	0	0	0	0	0	0	0	0	0	0	0	0	0	0	0	0	0	0	0	0	0	0	0	0	0	0	6.32124	0	0	0	0	0	0	0	0	0	0
AB119105.1.gene1.p01	0	1029.97	259.676	298.569	202.607	300.656	0	15.0643	41.862	265.054	9.48438	181.213	389.824	218.368	0	336.97	27.7889	0	143.05	351.542	672.999	48.3148	496.181	601.342	0	342.328	213.865	8.6096	103.353	3035.47	567.245	14.2025	606.246	490.335	22.8412	37.1438	505.038	0	1140.02	0	242.745	3921.36	1328.47	121.121	3310.48	362.002	0	0	358.414
AB176534.1.gene1.p01	0	0	0	0	0	0	0	0	0	0	0	0	0	0	0	0	0	0	0	0	0	0	0	0	0	0	0	0	0	0	0	0	0	0	0	0	0	0.840753	0	0	0	0	0	2.06677	6.88309	0	7.55685	0	0
AB261016.1.gene1.p01	0	16.1248	0	183.231	0	360.787	0	158.485	0	0	0	0	459.873	0	7.74641	1681.91	0	5.65128	24.5375	243.992	11.6453	0	0	43.9337	0	0	40.1781	0	2061.4	0	0	0	0	8.16232	0	0	0	0	0	0	0	0	5.10828	35.7013	0	0	0	0	43.0802
AB280919.1.gene1.p01	0	0	0	0	0	53.9761	0	0	0	0	0	0	0	0	0	0	0	0	0	0	0	0	0	0	0	0	0	0	0	0	0	0	0	0	0	0	0	5148.12	0	0	11.4683	0	2.93626	0	0	0	0	0	0
AB284167.2.gene1.p01	285.272	0	0	0	136.717	1104.68	0	0	0	0	0	8.96724	0	0	5.82977	0	3.43781	0	0	0	0	0	0	0	0	169.399	0	4.26042	0	0	0	0	0	0	418.205	0	0	1.68151	97.8598	0	0	0	0	1221.46	0	0	0	7.66483	0
AB300358.1.gene1.p01	0	0	0	0	20.8844	56.8169	0	0	0	0	7.16929	0	0	0	0	0	0	0	0	0	0	0	0	0	0	0	0	0	0	0	0	0	0	0	0	0	0	5130.14	0	0	5.73414	0	0	0	0	0	0	0	0
AB372224.1.gene1.p01	0	0	0	0	48.7302	2.84085	0	0	0	0	3.58465	0	0	0	0	0	0	0	0	0	0	0	0	0	0	0	0	0	0	0	0	0	0	0	0	0	0	162.464	0	0	0	0	0	0	0	0	0	0	0
AB429270.1.gene1.p01	0	0	0	0	0	14.2042	0	0	0	0	0	0	0	0	0	0	0	0	0	0	0	0	0	0	0	0	0	0	0	0	0	0	0	0	0	0	0	391.069	0	0	0	0	5.87251	0	0	0	0	0	0
AB551737.1.gene1.p01	0	0	0	0	0	3.78448	0	0	0	0	0	0	0	0	0	0	0	0	0	0	0	0	0	0	0	0	0	0	0	0	0	0	0	0	0	0	0	0	0	0	0	0	0	0	0	0	0	0	0
AB587082.1.gene1.p01	0	0	0	0	6.71472	54.8031	0	0	0	0	0	3.30312	0	0	0	0	0	0	0	0	0	0	0	0	0	0	0	0	0	0	0	0	0	0	0	0	0	3680.42	0	0	5.5309	0	0	0	0	0	0	0	0
AB699171.1.gene1.p01	0	0	0	0	0	2.84085	0	0	0	0	0	0	0	0	0	0	0	0	0	0	0	0	0	0	0	0	0	0	0	0	0	0	0	0	0	9.35907	0	32.7497	0	0	0	0	0	0	0	0	0	0	0
AB703103.1.gene1.p01	8.39036	0	0	0	9.11448	14.8778	0	0	0	0	0	0	0	0	0	0	0	0	0	0	0	0	0	0	0	0	0	0	0	0	0	0	0	0	11.3028	0	0	0	0	0	0	0	0	26.868	0	0	0	0	0
AB715422.1.gene3.p01	0	0	0	0	0	1510.27	12.5887	0	0	0	0	22.757	0	45.7049	0	0	8.72444	0	0	0	0	0	0	0	0	19.1067	0	0	0	0	0	0	0	0	191.228	0	0	1610.2	155.826	0	25.4036	0	6.50415	0	0	0	12.7851	0	0
AB733453.1.gene1.p01	0	0	11.0501	0	0	7.67633	0	0	0	0	0	0	0	0	0	0	0	0	0	0	0	0	0	0	0	0	0	0	0	0	0	0	0	0	5.83179	0	16.1182	0	0	0	0	0	0	0	0	0	0	102.823	0
AB744718.1.gene1.p01	0	0	0	0	0	88.1925	0	0	0	0	0	0	0	0	0	0	1624.73	0	0	0	0	0	0	0	0	0	0	0	0	0	0	0	0	0	0	0	0	0	0	0	0	0	0	0	0	0	0	0	0
AB900900.1.gene1.p01	142.636	0	0	0	109.374	561.638	0	0	0	0	0	13.4509	0	0	5.82977	0	3.43781	0	0	0	0	0	0	0	0	67.7597	0	0	0	0	0	0	0	0	209.103	0	0	0	28.7823	0	0	0	0	729.569	0	0	7.55685	22.9945	0
ABA02367	0	0	0	0	0	0	0	0	0	0	0	0	0	0	0	0	0	0	0	0	0	0	0	0	0	0	0	0	0	0	0	0	0	0	0	0	0	0	0	0	0	0	2.29245	0	0	0	0	0	0
ABA71359	12.1472	0	0	0	0	0	0	0	0	0	0	0	0	0	0	0	3.73284	0	0	0	0	0	0	0	0	24.525	0	0	0	0	0	0	0	0	0	0	0	6.08605	0	3.91171	0	0	0	0	0	0	0	0	0
ABB18304	95.5241	295.659	180.432	632.461	946.366	254.076	1131.76	116.554	674.509	322.545	42.7465	28.5857	18.0863	61.5121	1263.72	214.004	345.992	3244.18	627.914	61.616	283.368	605.363	403.508	502.906	106.864	360.007	68.8498	207.601	25.8787	333.945	56.4829	9.60166	44.3088	783.277	51.4731	159.038	1195.02	999.312	96.995	371.594	92.3116	390.466	689.786	64.943	604.969	31.3761	127.331	129.151	98.2294
ABB43029	0	335.34	0	11.1095	0	0	0	0	0	0	0	0	0	0	0	0	0	0	27.7711	0	0	0	0	0	0	0	0	144.161	0	0	0	0	0	0	0	0	0	0	0	0	0	0	0	0	0	0	0	0	0
ABB70047	7.64193	44.2108	34.1358	35.8843	120.371	20.326	145.705	13.5791	61.319	27.8743	2.13732	4.08367	5.16751	0	82.3011	24.1618	58.709	280.84	192.018	8.80229	43.9021	34.8411	46.1846	30.1142	20.3551	15.4289	0	81.4881	5.17574	48.4759	0	1.60028	14.7696	74.1315	2.57365	19.531	71.1321	39.0536	2.62149	7.38266	3.41895	43.6706	105.043	37.6481	94.0366	9.41284	10.3241	0	14.5635
ABB70049	7.64193	13.8159	4.87655	76.2542	66.4116	3.38767	0	2.26318	84.9033	23.8922	4.27465	0	0	12.3024	223.009	3.45168	15.6557	337.008	11.2128	0	3.9911	97.9905	4.86154	69.2626	10.1775	25.7148	0	7.76077	2.58787	16.1586	5.94557	0	0	62.9419	2.57365	5.58029	128.038	112.183	13.1074	36.9133	3.41895	38.5328	19.258	0	3.13455	3.13761	0	3.49056	0
ABB70053	7.64193	77.3688	63.3951	85.2253	240.742	76.2227	271.08	36.2109	136.789	103.533	8.5493	8.16735	0	6.15121	270.797	58.6786	126.029	902.56	378.43	17.6046	71.8397	80.57	85.0769	51.1941	35.6214	30.8577	13.77	114.471	2.58787	48.4759	2.97279	4.80083	7.3848	151.06	7.72096	25.1113	138.708	148.94	5.24297	4.92177	23.9326	143.856	203.084	90.3555	184.939	6.27522	68.8277	10.4717	24.6747
ABB70054	3.82096	2.76317	14.6296	4.48554	29.0551	1.69384	6.77699	1.13159	4.71685	31.8563	8.5493	0	0	6.15121	103.54	0	14.873	92.9676	35.0399	4.40115	35.9199	4.35513	63.2	6.02283	0	10.2859	0	5.82058	0	10.7724	5.94557	3.20055	0	2.79742	5.14731	2.79015	10.6698	20.6754	5.24297	2.46089	6.83789	2.56886	1.75072	27.2949	6.2691	0	6.88277	6.98111	4.92152
ABB70056	57.3144	165.79	195.062	273.618	431.676	174.465	1074.15	108.633	556.588	374.311	44.8838	26.5439	23.2538	86.1169	1993.81	103.55	374.955	3180.27	489.156	189.249	259.421	468.177	508.031	397.507	61.0653	426.865	172.125	153.275	20.703	253.152	26.7551	22.4039	44.3088	446.188	72.0623	133.927	569.057	813.233	39.3223	558.621	68.3789	326.245	427.177	164.711	363.608	37.6513	151.421	62.83	88.2523
ABB71176	0	0	0	0	0	0	0	0	0	0	0	0	0	0	0	0	0	0	0	0	0	0	0	0	0	0	0	0	0	0	0	0	0	0	0	0	0	0	22.0412	0	0	0	0	0	26.355	0	0	0	0
ABB77558	0	0	19.8479	0	185.831	55.1522	0	0	0	64.8286	0	0	0	0	54.0275	0	9.55798	0	0	0	0	0	0	0	0	104.661	0	173.728	10.5328	0	0	0	0	0	0	0	0	0	277.41	0	13.9153	0	0	0	63.7891	51.0811	0	0	0
ABB80128	0	57.7015	20.3668	0	0	14.1485	7.07597	14.1782	19.6998	49.8926	8.92647	0	10.791	51.3807	11.088	0	14.7118	4.04455	0	128.669	41.6717	4.54727	45.6842	18.8656	10.6266	0	201.284	0	156.718	33.7431	0	23.3923	15.4212	2.92083	0	5.82648	37.1351	3.9977	10.9486	0	14.2791	5.36438	14.6237	1.96545	32.7284	45.8645	35.9321	0	82.3584
ABB82608	0	12.567	0	204.004	0	0	0	0	0	0	0	0	0	0	0	0	0	0	0	0	0	0	11.0552	0	0	0	0	0	0	0	0	0	0	0	0	0	0	2.61202	0	0	0	0	43.793	0	0	0	0	0	0
ABB89122	0	0	19.8479	0	0	0	0	0	0	0	0	0	0	0	0	0	0	0	0	0	0	0	0	0	0	0	0	0	0	0	0	0	0	0	0	0	0	0	0	0	55.6613	0	0	0	0	0	0	0	0
ABC17628	291.695	0	0	0	0	148.466	0	0	0	0	0	0	0	17.3921	0	409.895	0	0	0	0	0	0	0	0	0	0	0	0	0	0	0	0	0	0	0	0	0	5.41281	0	0	0	0	0	0	0	0	9.73028	0	0
ABC17629	0	0	0	0	0	28.7353	0	0	0	0	0	0	0	0	0	0	0	0	0	0	0	0	0	0	0	0	0	0	0	0	0	0	0	0	0	0	0	0	0	0	0	0	0	0	0	0	0	0	0
ABC18245	22.9258	406.186	702.223	112.139	45.658	293.034	203.31	69.0271	117.921	135.389	177.398	126.594	893.978	1230.24	307.965	818.048	162.037	87.1571	84.0956	1562.41	1237.24	908.045	99.6616	924.505	152.663	241.719	1755.67	289.089	1130.9	258.538	1236.68	30.4053	432.011	107.701	7.72096	973.761	572.613	53.9858	62.9156	233.784	253.002	357.071	45.5188	7.52963	905.886	147.468	2987.12	167.547	1534.44
ABC18328	0	0	0	0	0	0	0	0	0	0	0	0	0	0	5.82977	7.57946	0	0	12.3109	0	0	0	0	0	0	11.2933	0	8.52085	0	23.6549	0	0	0	0	0	0	0	5.88527	17.2694	0	0	0	0	0	0	0	0	0	0
ABC54722	0	0	0	0	0	75.7653	0	0	0	0	0	19.571	0	0	0	0	0	0	0	0	0	0	0	0	0	0	0	0	0	0	0	0	0	0	0	0	0	62.3881	0	0	10.9235	0	5.59357	0	0	0	0	0	0
ABC60093	0	56.6757	7.69411	0	13.0978	2.6725	0	0	14.8843	50.2622	0	9.66469	0	58.2314	0	5.44599	6.17532	0	0	0	6.29706	3.43572	7.67043	4.75135	0	16.2289	10.863	0	0	16.9965	0	156.543	0	24.2754	4.06065	0	0	0	0	31.0618	5.39434	8.10617	0	2.97002	0	4.95045	0	0	3.82965
ABC60094	0	78.4741	46.1647	21.2316	26.1957	8.0175	0	0	22.3264	100.524	3.37222	3.22156	16.3064	67.9367	8.3776	5.44599	19.761	0	0	0	113.347	0	19.1761	0	0	16.2289	43.4519	3.06119	8.16617	25.4948	0	151.493	0	39.7233	0	8.80446	0	0	8.27224	132.013	53.9434	0	0	4.45503	0	0	0	5.50732	3.82965
ABC69169	0	0	0	0	0	20.6164	0	0	0	0	0	0	0	0	0	0	11.9095	0	0	0	0	13.252	66.5684	0	0	0	0	0	0	0	0	0	0	0	0	0	0	1950.28	0	0	0	0	0	0	0	0	0	0	0
ABD04054	0	0	0	0	0	0	0	0	0	0	0	6.21302	0	0	0	0	0	0	0	0	0	0	0	0	0	0	0	0	0	0	0	48.6941	22.4709	0	0	0	0	3.49513	630.168	7.48812	0	0	0	0	0	0	0	0	7.38576
ABD46539	118.45	571.977	453.519	502.381	772.035	401.439	1541.76	193.502	1264.12	453.952	74.8064	44.9204	10.335	110.722	1871.69	355.523	360.082	3639.29	873.193	35.2092	478.932	810.055	916.4	782.968	198.462	303.434	151.47	370.577	41.4059	398.58	38.6462	20.8036	96.0024	1202.89	92.6515	273.434	842.915	879.471	96.995	214.097	174.366	762.95	1222.01	582.605	1078.29	69.0275	227.131	146.603	167.466
ABD46710	0	0	116.854	0	2022.39	405.886	0	0	0	1431.29	0	40.7729	10.3189	0	286.278	0	87.5352	0	0	17.5771	0	8.69666	0	0	20.3233	451.873	0	1774.44	165.365	0	0	153.387	0	0	71.9497	66.8589	127.838	0	2209.08	0	27.3088	0	0	0	1039.05	902.22	13.744	0	207.318
ABE02098	0	86.5523	7.63754	0	13.0015	0	5.30698	0	59.0993	43.656	0	12.7915	0	38.5355	0	0	12.2598	0	0	13.7859	87.5107	6.82091	666.227	0	0	24.1643	0	3.03868	0	8.43576	0	230.581	5.78295	48.1937	4.0308	4.36986	5.57027	0	0	88.6462	48.1921	0	0	4.42227	0	4.91405	0	5.46683	3.80149
ABE98197	0	0	300.176	0	12.1666	0	0	0	0	0	12.5298	0	0	0	0	0	0	0	0	0	0	0	0	0	0	75.3749	0	5.68708	0	0	0	0	0	0	30.1755	0	0	0	7.68408	0	0	0	0	0	0	0	0	0	7.31121
ABF20240	0	0	0	0	0	36.0787	0	0	0	0	0	18.639	0	18.7172	0	0	0	0	0	0	24.2887	0	0	0	0	0	0	0	0	0	0	24.3471	22.4709	0	0	0	0	1025.24	0	0	0	0	0	0	0	0	0	0	0
ABF67771	0	0	0	0	0	0	0	0	0	0	0	0	0	0	0	0	0	3.69442	10.694	0	0	0	0	0	0	9.80999	0	11.1025	9.87253	0	0	0	0	0	0	0	0	9.49424	5.00039	4.69405	0	0	0	0	0	0	0	0	0
ABF69686	149.018	5979.5	5281.3	2103.72	705.624	1930.97	5763.83	564.664	3080.1	1859.61	1635.05	1535.46	5330.28	9583.58	3180.54	5367.36	922.906	377.681	599.882	11957.9	5767.13	4350.78	1652.92	6585.97	2249.24	3106.34	12269	1946.01	6125.49	3086.3	5547.22	254.444	4109.64	1910.64	707.755	5139.45	2809.72	197.948	1098.4	2340.3	2991.58	4230.91	632.012	126.121	7099.76	1051.1	14846.1	788.866	11907.6
ABG21123	3.82096	13.8159	4.87655	17.9422	8.30145	8.46919	50.8274	10.1843	18.8674	7.96407	0	0	0	0	53.0975	0	7.82787	58.1047	0	0	11.9733	28.3084	9.72308	18.0685	10.1775	10.2859	6.88498	0	0	10.7724	2.97279	1.60028	0	33.569	0	8.37044	24.8962	19.5268	7.86446	0	6.83789	10.2754	29.7623	0.941204	18.8073	3.13761	3.44138	10.4717	2.49428
ABG26481	0	0	10.9722	0	0	3.81113	22.8723	0	10.6129	0	0	0	5.81344	0	0	0	0	104.589	0	0	0	0	27.3462	20.3271	34.3492	0	61.9648	0	0	0	13.3775	3.60062	0	28.3238	5.79072	0	0	0	0	16.611	0	658.912	11.8174	0	7.05274	21.1789	0	0	5.4613
ABG36698	0	0	19.8479	0	0	0	0	0	0	0	0	0	0	0	0	0	9.55798	0	0	0	0	0	0	0	0	0	0	0	0	0	0	0	0	0	20.9499	0	0	0	0	20.0319	0	0	0	0	0	0	0	0	0
ABG36700	151.182	153.061	106.122	0	287.402	559.611	0	0	0	0	0	56.5519	0	0	26.261	40.9713	210.611	0	748.66	182.845	15.7914	12.9238	24.0443	5.95757	0	61.0467	13.6208	222.624	5.11966	170.491	0	12.6635	7.30478	0	860.469	22.0793	0	37.1155	726.062	165.527	0	0	3.46351	57.7223	24.8047	24.8289	6.80818	20.7164	53.2186
ABG56269	0	0	0	0	0	0	0	0	0	0	0	0	0	0	0	0	0	0	0	0	0	0	0	0	0	0	0	0	0	0	0	0	0	0	0	0	0	0	0	0	0	0	0	0	0	0	0	0	0
ABG69871	1316.98	0	358.825	0	64.2985	524.782	157.473	0	36.5341	4071.23	4064.14	71.1673	60.037	0	82.2528	1751.13	1731	0	1530.69	374.978	92.7386	0	630.718	0	0	1812.47	0	450.83	130.287	604.921	0	61.9744	0	0	946.87	864.438	426.987	0	467.006	857.73	132.407	0	13.5602	3021.73	242.785	1105.75	26.6551	0	239.415
ABG71110	0	0	0	0	0	0	0	0	0	0	0	0	0	0	0	0	4.39663	0	1.81667	0	0	0	1.05021	0	0	0	0	0	0	0	0	0	0	0	0	0	1.53663	0	0	0	0	0	0	0.406646	0	0	0	0	0
ABG71850	369.939	0	149.511	0	33.4888	163.994	5.4678	0	7.61128	501.194	634.591	16.4739	8.33847	0	8.568	222.79	333.467	0	264.615	85.2222	12.8804	0	133.361	72.89	0	365.15	11.1099	90.7922	25.0553	182.519	0	23.2404	0	0	203.494	130.566	57.3907	204.5	376.481	206.491	38.6186	0	8.4751	704.705	91.0445	141.763	16.6594	0	55.699
ABG77519	0	0	0	0	0	10.3082	0	0	0	0	0	6.21302	0	0	0	0	0	0	0	0	0	0	0	0	0	78.2464	0	0	0	0	0	0	0	0	0	0	0	8.15531	0	0	0	0	0	0	0	0	0	0	0
ABG77965	2.05004	0	5.23277	0	0	63.6149	39.9962	0	0	40.5927	0	0	12.4762	0	0	14.8153	0	0	0	0	0	0	1.30417	0	0	0	62.7973	0	0	0	3.18994	0	0	115.568	13.8083	0	11.4492	0	85.7959	13.2032	0	0	0	0	3.36352	40.4017	14.7711	43.0737	0
ABG81258	84.0612	3415.28	2716.24	1103.44	423.374	789.328	2036.49	54.3164	2155.6	927.815	852.793	643.178	1694.94	4410.41	661.063	2333.34	231.705	75.5362	124.742	3481.31	1855.86	616.251	952.862	1264.79	1373.97	905.16	3098.24	880.847	1381.92	2084.47	986.965	132.823	2056.67	1286.81	434.947	1247.2	768.227	26.8015	608.185	492.177	1429.12	2761.52	129.554	96.0028	3172.17	414.165	3420.73	191.981	3543.58
ABI18324	0	0	30.7764	0	0	0	5.34629	0	0	0	0	3.22156	0	9.70524	0	0	0	0	0	0	37.7824	0	11.5056	0	0	0	0	0	0	0	0	0	0	4.4137	0	0	16.8346	2.41639	8.27224	34.9446	16.183	0	2.76225	0	0	0	5.42974	22.0293	0
ABI20753	8.39036	0	0	0	0	11.1584	0	0	0	0	0	0	0	0	0	0	0	0	0	0	0	0	0	0	0	0	0	0	0	0	0	0	0	0	16.9543	0	0	0.840753	0	0	0	0	0	24.8012	0	0	0	0	0
ABI81214	3.82096	16.579	156.05	35.8843	439.977	22.0199	27.108	0	9.4337	254.85	57.7078	14.2929	0	43.0584	148.673	0	345.992	170.441	1131.09	13.2034	163.635	13.0654	418.092	66.2512	20.3551	25.7148	27.5399	486.988	12.9393	123.883	11.8911	19.2033	33.2316	48.9548	66.915	30.6916	56.9057	31.7789	31.4578	78.7483	64.96	17.982	12.2551	440.483	50.1528	12.5504	185.835	90.7545	7.48284
ABJ15828	0	0	94.4277	0	0	6.55977	0	0	0	0	0	15.815	0	0	10.2816	0	297.089	0	1134.45	0	0	0	18.8274	0	0	39.8345	0	0	0	62.578	0	0	0	0	99.6706	0	13.7738	0	0	0	0	0	0	1556.43	97.1141	0	0	0	0
ABK51578	0	0	285.228	6.55895	60.6937	247.68	0	0	0	0	0	38.8136	0	0	128.108	0	679.907	0	2908.2	6.43554	0	0	7.10875	0	0	203.047	10.0675	1367.45	0	0	0	0	0	0	218.272	4.07987	15.6019	1752.36	636.319	3.59841	9.99866	0	0	0	22.9174	9.1759	0	15.3121	25.0406
ABL62887	15.5516	0	0	0	0	0	0	0	0	0	0	0	0	0	0	0	12.744	0	0	0	0	0	0	0	0	0	0	0	0	0	0	0	0	0	20.9499	0	0	0	0	10.016	0	0	0	0	0	0	0	0	0
ABM94007	0	18.586	10.9337	30.1712	0	3.79776	0	169.989	31.727	8.92815	47.9211	0	11.5861	0	0	92.8684	0	0	9.42756	29.6035	8.94846	9.76467	10.9001	6.75191	0	115.31	30.8737	0	0	48.3058	0	3.58799	16.5575	0	5.7704	18.7674	7.97428	0	17.6329	71.7283	0	287.982	0	0	0	0	0	0	0
ABN11268	7.64193	11.0527	19.5062	0	16.6029	22.0199	67.7699	5.65796	23.5842	19.9102	4.27465	2.04184	5.16751	0	90.2657	0	71.2336	224.672	15.4175	0	71.8397	17.4205	17.0154	6.02283	5.08877	5.14295	13.77	11.6412	2.58787	5.38622	0	0	11.0772	23.778	2.57365	8.37044	14.2264	9.95483	5.24297	7.38266	6.83789	12.8443	28.0116	6.58842	37.6146	3.13761	3.44138	6.98111	7.48284
ABN79417	110.808	2202.25	1896.98	623.49	174.331	586.068	216.864	158.423	820.732	720.749	444.564	438.995	1596.76	2534.3	549.559	2005.43	290.414	23.2419	218.649	4220.7	2334.79	2850.43	415.662	1608.1	778.582	1162.31	3359.87	370.577	3317.65	678.663	1611.25	124.822	1484.34	408.423	167.287	2725.97	736.217	120.224	456.138	895.762	649.6	1882.97	73.5304	25.4125	1777.29	307.486	4845.47	27.9245	2816.06
ABN80187	53.4099	3975.51	4411.25	1348.04	314.962	1949.94	6685.2	755.852	965.443	1435.27	973.097	1486.17	5110.42	7099.68	2009.25	5713.95	1067.62	233.99	671.714	11143.9	7204.63	7529.13	907.687	5553.39	1615.7	2505.84	11493.7	1210.73	9164.83	1430.49	6227.16	244.46	2735.48	1064.15	71.9497	6666.39	3078.76	336.024	408.313	2280.13	1512.23	1420.92	517.405	50.7456	6331.29	902.22	35799.7	439.123	9914.93
ABO42050	14.5333	0	102.016	0	7.89379	28.9918	0	0	0	0	0	73.7796	0	0	35.343	0	28.2852	0	79.966	0	0	0	13.8684	0	0	9.7808	0	7.37966	0	71.704	22.6144	3.04338	0	2.66004	0	5.30626	6.7639	30.5824	1774.84	0	6.50211	19.5417	0	102.028	29.8062	0	0	0	0
ABO43851	30.5677	444.871	497.408	116.624	58.1102	204.954	91.4893	55.448	70.7527	79.6407	113.278	102.092	516.751	867.32	177.876	593.689	114.287	42.6101	60.2685	1100.29	590.682	746.905	99.6616	653.477	152.663	288.005	1005.21	170.737	978.215	274.697	639.149	30.4053	295.392	103.504	10.2946	731.018	327.208	35.2248	55.0512	258.393	222.232	146.425	52.5217	0	664.525	112.954	726.132	73.3017	1138.23
ABO93588	0	0	14.5613	0	24.788	2412.55	10.118	0	0	0	6.38201	0	0	0	0	0	0	0	0	0	0	0	0	0	0	0	0	0	0	0	0	0	0	0	76.8488	0	0	0	187.865	7.34816	0	0	0	0	0	0	0	0	0
ABP04245	0	0	0	0	0	0	0	0	0	0	0	0	0	0	0	0	0	0	24.6218	0	0	0	0	0	0	11.2933	0	4.26042	5.68264	23.6549	0	0	0	0	0	6.12681	0	28.5856	23.0258	0	0	0	0	0	0	0	0	0	0
ABP35557	0	0	0	0	0	41.2328	0	0	0	0	0	0	0	0	0	0	4.76382	0	0	0	0	0	7.39648	0	0	0	0	0	0	0	0	48.6941	11.2354	0	0	0	0	1174.36	0	0	0	0	0	0	0	0	0	0	0
ABP68837	0	0	0	0	0	4.78921	0	0	0	0	0	0	0	0	0	0	0	0	0	0	0	0	0	0	0	0	0	0	0	0	0	0	0	0	0	0	0	0	0	0	0	0	0	0	0	0	0	0	0
ABP89888	144.069	2599.15	1582.25	1041.47	1058.45	926.058	2666.21	284.07	1890.81	877.149	417.784	451.794	1453.61	2252.17	2607.92	2130.28	622.921	4285.59	862.242	3222.83	2225.58	2558.22	1022.64	2118.52	1191.63	1153.28	3115.18	652.619	1900.16	1549.88	1106.14	88.9197	1011.19	2170.6	252.813	1638.94	1746.85	875.682	379.765	849.739	651.341	1725.61	1264.63	128.878	2842.74	351.797	4391.26	228.588	2609.6
ABQ96616	0	0	20.5008	0	104.697	35.604	0	0	0	83.7014	0	8.58377	0	0	22.3219	0	3.2908	0	0	0	0	0	0	0	0	64.8621	0	89.7211	0	0	0	0	0	0	0	0	0	0	66.1235	0	0	0	0	0	39.5325	0	14.4674	0	0
ABQ96629	1435.2	183.528	44.6755	0	0	775.887	0	0	0	0	4.89516	9.35293	0	0	0	608.721	30.4782	8.87191	211.867	20.1601	0	862.808	250.526	524.181	0	306.255	0	0	11.8541	24.6723	0	0	152.222	0	159.151	262.004	0	1496.89	1242.84	5.63622	117.457	23.534	8.01945	1220.1	78.9705	244.329	0	0	16.9846
ABR13270	61.5011	0	62.7932	4.8132	11.1348	111.78	14.5441	0	0	149.552	157.101	10.9549	2.77249	0	4.27321	251.86	116.756	0	78.2068	18.8906	23.5545	1.16832	503.408	14.5413	0	66.2236	7.38792	20.8192	2.77691	20.2288	1.59497	3.43435	1.98106	176.353	128.417	44.9094	183.188	51.1504	106.893	81.8601	20.1778	17.9173	1.87861	126.245	35.317	60.6025	48.006	453.21	9.29575
ABS19068	0	4.42523	0	0	6.6474	10.8507	0	1.81225	7.55405	0	6.84587	0	0	0	0	0	0	0	0	0	0	3.48738	0	0	0	0	0	3.10723	0	0	0	0	0	0	4.12172	0	0	0	16.7933	3.94112	0	0	0	0	0	0	0	5.59014	3.9946
ABS58643	12.9528	0	24.7967	0	0	0	0	0	0	33.747	0	0	0	0	0	0	0	0	0	0	0	0	4.12006	0	0	26.1513	0	0	0	0	0	0	0	0	0	33.1043	18.0849	1.29793	0	12.5133	17.3849	0	0	0	26.5647	0	0	0	4.11408
ABS72058	0	82.3635	0	0	61.8616	0	0	0	0	0	0	0	0	22.9191	0	0	0	0	0	0	0	0	9.05692	0	0	0	0	0	0	0	0	0	0	83.3842	0	0	6.62586	0	9.76752	0	0	1742	0	1.75344	5.83959	0	0	0	0
ABS72059	0	8.74093	0	0	39.3908	10.7165	0	0	0	0	0	0	0	0	0	0	0	0	0	0	0	0	0	0	0	0	0	0	0	0	0	0	0	0	0	0	33.7525	0	0	0	0	1097.04	0	0	0	0	0	0	0
ABU86807	1817	0	0	0	0	1117.6	0	0	0	0	0	6.06853	0	36.5639	0	1959.41	0	0	0	0	0	0	0	0	0	0	0	0	0	0	0	0	0	0	0	0	10.5706	22.759	0	36.5699	0	0	0	0	0	0	0	0	0
ABV82118	0	20408.8	3613.52	5795.32	3416.05	3623.12	34657.5	742.324	6669.62	4161.23	5003.48	3836.61	4968.56	13108.2	2684.08	10717.5	232.488	36.7997	519.991	12882.2	5188.43	1413.24	6755.11	4884.52	13785.5	3368.63	5514.87	597.579	5662.26	20570	1328.84	436.876	6173.69	29216.2	3330.31	4486.55	2653.23	10.3377	3059.27	1223.06	4748.92	3488.51	490.203	1096.5	29380.2	2117.89	2694.6	893.583	13232.2
ABV82120	0	8535.44	1731.17	2206.89	697.322	1988.57	12879.7	290.819	1919.76	1166.74	893.402	2050	2625.09	3561.55	1104.43	5094.68	37.5738	15.4946	312.555	6055.98	1979.58	731.662	3466.28	2809.65	10141.9	1836.03	1528.47	331.773	2572.34	6188.76	567.802	267.246	3053.61	9311.2	1219.91	2285.13	1248.37	4.59454	1022.38	435.577	1617.16	1916.37	162.817	804.729	6397.62	887.944	1070.27	649.244	5743.97
ABW03156	0	0	0	0	0	10.1155	0	0	0	0	0	0	0	0	0	0	0	0	0	0	0	0	0	0	0	0	0	0	0	0	0	0	0	0	0	0	0	0	0	0	0	0	0	0	0	0	0	0	0
ABW03157	11.4093	0	0	0	0	0	0	0	0	0	0	0	0	0	0	0	0	0	0	0	0	0	0	0	0	0	0	0	0	0	0	0	0	0	0	0	0	0	0	0	0	0	0	0	0	0	0	0	0
ABW06431	311.031	0	0	0	0	0	0	0	0	0	0	0	0	0	0	0	0	0	0	0	0	0	0	0	0	20.9322	0	0	0	0	0	0	0	0	0	0	0	0	0	0	0	0	0	0	0	0	0	0	0
ABW24731	34.3887	46.9739	126.79	520.323	601.855	44.0398	664.145	36.2109	764.129	453.952	21.3732	16.3347	23.2538	135.327	3491.16	37.9685	512.726	4900.17	368.619	123.232	227.493	1047.41	206.615	701.66	50.8877	540.01	151.47	108.651	12.9393	366.263	50.5374	9.60166	25.8468	321.703	51.4731	39.062	800.236	1311.36	62.9156	922.832	47.8653	511.202	129.554	121.415	75.2293	12.5504	92.9173	31.415	39.6403
ABW39616	194.841	0	0	7.14778	0	0	0	0	0	0	3.40586	0	0	0	0	0	185.86	0	0	7.0133	19.0796	0	0	0	0	65.563	0	0	0	17.166	0	0	0	0	0	17.7846	0	189.138	0	78.4292	10.8963	0	5.57962	0	44.9546	4.99984	0	0	0
ABW78937	0	161.308	46.1647	92.0034	98.2339	8.0175	0	0	89.3057	201.049	16.8611	54.7666	24.4595	378.504	8.3776	16.338	30.8766	0	4.42281	6.94403	163.724	3.43572	141.903	9.50269	256.927	89.2588	54.3149	33.6731	77.5786	33.993	79.7367	540.325	34.9547	105.929	4.06065	26.4134	140.288	3.62458	20.6806	298.97	37.7604	0	13.8113	5.94004	19.7825	207.919	10.8595	27.5366	11.5947
ABX72042	0	0	0	0	0	4.78921	0	0	0	0	0	0	0	0	0	0	0	0	0	0	0	0	0	0	0	0	0	0	0	0	0	0	0	0	7.27683	0	0	0	0	0	0	0	0	0	0	0	0	0	0
ABY55282	0	0	0	0	0	3.9216	0	0	0	0	0	0	0	0	0	0	0	0	0	0	0	0	0	0	0	0	0	0	0	0	0	0	0	0	0	0	0	98.3955	0	0	0	0	0	0	0	0	0	0	0
ABY58049	0	0	0	0	0	2.84085	0	0	0	0	0	0	0	0	0	0	0	0	0	0	0	0	0	0	0	0	0	0	0	0	0	0	0	0	0	0	0	739.115	0	0	0	0	0	0	0	0	0	0	0
ABY66120	16.7807	0	0	0	0	11.1584	0	0	0	0	0	0	0	0	0	0	0	0	0	0	0	0	0	0	0	0	0	0	0	0	0	0	0	0	0	0	0	0	0	0	0	0	0	22.7344	0	0	0	0	0
ABY77969	273.994	0	0	0	0	0	0	0	0	0	0	0	0	9.80205	0	5.50031	188.355	0	0	7.0133	6.35988	0	0	0	0	139.321	0	0	0	0	0	0	0	0	0	13.3384	0	174.495	0	101.958	16.3444	0	5.57962	0	64.9345	34.9989	0	0	7.84253
ACA23187	0	812.373	950.927	192.878	49.8087	440.398	227.029	97.3169	146.222	163.264	235.106	291.983	1147.19	1439.38	477.877	1335.8	198.045	56.1679	127.545	2240.18	1325.04	1818.27	204.185	1234.68	412.191	658.298	2340.89	217.302	2106.53	387.807	1409.1	73.6127	642.478	219.597	20.5892	1688.04	597.51	76.1928	96.995	477.412	300.867	249.179	80.5333	6.58842	1369.8	222.77	2126.77	111.698	2314.66
ACA23192	42.0306	243.159	575.433	89.7108	20.7536	176.159	416.785	53.1848	75.4696	155.299	128.239	157.221	534.837	1014.95	281.417	500.494	147.164	75.5362	63.0717	695.381	722.388	265.663	94.8	662.512	71.2428	185.146	1253.07	275.507	538.277	296.242	906.7	20.8036	317.546	36.3664	5.14731	407.361	473.029	19.5268	34.0793	162.418	201.718	326.245	40.2667	3.76481	811.849	50.2018	8813.38	178.018	1394.88
ACA23195	0	168.554	82.9013	44.8554	12.4522	67.7535	27.108	14.7107	28.3011	35.8383	21.3732	49.0041	152.441	153.78	95.5754	220.908	32.8771	1.93682	16.8191	374.097	223.501	213.401	24.3077	132.502	66.1541	108.002	392.444	21.3421	351.95	43.0897	92.1564	9.60166	84.9252	32.1703	0	253.903	88.9151	8.42332	15.7289	88.5919	41.0274	23.1197	10.5043	1.88241	169.266	25.1009	591.918	3.49056	270.751
ACA35067	0	0	34.4957	0	9.78714	0	63.9188	0	0	0	0	57.7742	0	0	106.42	97.666	1059.47	621.099	1242.63	207.552	0	5.13456	0	21.3022	0	109.141	162.343	347.688	0	50.8014	14.0193	0	0	0	91.0276	6.57898	0	0.902801	1458.78	0	48.3699	36.3432	37.1528	0	36.9553	29.5931	0	0	63.4303
ACA42497	3.77956	21.8658	19.2948	8.87387	0	8.37742	30.166	10.074	0	43.3278	2.11417	14.138	12.7788	97.3528	63.0265	3.41428	22.4548	76.6335	4.15922	134.957	51.322	2.15397	2.40443	23.8303	0	55.9595	61.2934	0	30.7179	10.6557	0	0	14.6096	1621.52	10.1831	24.8392	123.132	0	5.18616	29.2106	23.6733	177.871	5.19526	2.79301	3.10059	0	13.6164	0	26.6756
ACA48663	0	0	0	0	0	20.137	0	0	0	0	0	0	0	0	0	0	11.6326	0	0	0	0	0	7.22447	8.95021	0	45.856	0	0	0	64.0333	0	0	0	0	7.64914	0	0	1174.36	7.7913	0	0	0	0	0	0	0	0	0	0
ACA48664	0	0	0	0	0	61.8493	0	0	0	0	0	55.9171	0	0	0	0	11.9095	0	0	0	0	6.62602	0	0	0	0	0	5.90373	0	0	0	126.605	123.59	0	15.6625	0	0	1971.25	15.9536	0	31.2101	0	0	0	0	0	0	0	45.3344
ACB16010	425.018	0	115.412	0	29.4702	208.455	16.0389	0	0	631.418	207.392	24.1617	24.4595	0	50.2656	220.562	526.137	0	504.2	177.073	0	0	97.798	106.905	0	194.747	0	45.9179	6.12462	114.726	0	22.7239	0	72.8261	353.277	224.514	33.6692	310.808	204.738	168.899	16.183	0	20.7169	940.011	81.6028	207.919	0	8.26099	17.3921
ACB17069	59.5802	0	6.08319	0	0	23.2425	0	0	0	24.8367	25.9953	0.636766	0	0	1.65589	3.22932	305.149	0	10.9275	5.49016	0	0	0	10.3305	0	19.2465	0	0.605067	1.6141	1.67974	0	0.499061	0	0	10.434	9.57147	1.10916	21.0151	17.9858	9.97685	3.19869	1.60224	0.54598	54.8888	2.93262	8.80645	0	0	0.756959
ACB17398	49.8285	0	0	0	0	26.2965	0	0	0	0	0	0	0	0	0	0	58.3325	0	63.5376	0	0	0	1.50949	0	0	19.1624	0	0	0	0	0	0	0	0	0	0	0	0.475528	24.4188	0	0	0	0	0.584479	0	3.89686	0	0	0
ACB17400	83.3715	0	83.6031	6.99088	12.9381	79.1972	0	0	0	173.772	253.164	22.2759	4.02687	0	0	80.6936	1224.88	0	1162.12	20.578	6.22027	0	45.4613	37.5472	0	152.294	0	33.2625	16.1332	33.5785	0	2.49409	0	0	88.2449	65.2282	16.6293	119.346	130.742	15.3415	15.9857	12.011	0	259.641	53.7385	29.3405	5.36352	0	15.3408
ACB17731	278.585	0	144.758	2.33599	41.0709	134.964	5.294	0	2.45645	431.345	480.851	15.9503	5.38229	3.20344	9.67828	100.664	408.477	0	327.737	66.4691	4.15699	0	100.006	94.0975	0	227.661	3.58558	57.5938	17.5203	92.5665	0	9.16736	0	0.728423	179.602	191.804	37.0443	231.3	251.201	97.4005	40.9521	17.3916	5.47048	636.231	73.4589	106.211	5.37664	7.27128	35.9873
ACB17801	0	0	7.60028	0	0	5.27982	0	0	0	31.0307	6.6622	3.18228	0	0	0	0	2818.21	0	6.55331	0	0	0	0	0	0	8.01548	0	0	0	0	0	0	0	0	0	0	22.1724	4.77384	12.257	0	5.32855	0	0	0	0	88.0215	0	0	7.77485
ACB17952	10.5697	0	5.39587	0	0	2.81133	0	0	0	11.0152	14.1896	0	1.42945	0	0	5.72889	11.2599	0	8.5297	2.43492	0	0	5.37926	4.99817	0	5.69065	0	3.22022	1.43173	5.95981	0	0	0	0	8.54319	3.08728	1.96768	7.83757	5.80131	0	5.67456	0	0.968583	15.1008	1.73418	3.47175	0	0	1.37995
ACB18310	65.9254	0	32.0526	0	9.37816	30.2686	0.695997	0	0.968842	99.7852	120.727	4.61333	5.30703	1.26346	4.36249	37.5757	270.922	0	66.5021	12.6559	1.63954	0	18.9727	18.5564	0	53.8746	1.41418	16.3392	3.18929	22.1266	0	2.62958	0	0.57459	43.8762	49.2863	23.3769	44.5907	44.1532	33.8662	5.61802	2.11057	3.23639	142.479	28.3289	25.1342	2.12058	0.716961	11.1059
ACB18769	18.5908	0	7.90892	0	0	0	0	0	0	0	10.3991	0	0	0	0	0	5.07818	0	0	0	0	0	0	0	0	8.34098	0	0	0	8.73551	0	0	0	0	12.5221	13.5754	5.7682	3.10481	8.50319	3.99113	0	0	0	12.2118	0	0	0	0	4.04529
ACB19549	11.3037	0	1.60294	0	2.72872	6.12448	0	0	0	19.6337	23.184	0.671159	0.849289	0	0.872666	3.40374	230.545	0	10.5963	4.34002	1.31189	0	2.39701	0.989864	0	11.8336	0	3.18874	0.850642	3.54094	0	0.526017	0	0	7.61372	0.917131	2.33814	6.16682	12.0637	1.6178	6.74292	0.844393	0	19.8001	2.06068	3.09403	0	0	3.27952
ACC64523	11.3037	0	0	464.44	0	0	330.802	0	0	0	6.32292	0	45.8616	18.1973	7.854	20.4224	0	0	0	0	11.807	0	7.19103	0	0	0	0	8546.47	0	0	0	0	0	0	7.61372	0	0	541.422	0	291.205	0	0	0	0	0	0	0	216.851	0
ACC93634	0	52.4456	0	0	0	0	0	0	0	0	0	0	0	0	0	0	0	0	0	0	0	0	7.68941	0	0	0	0	0	0	0	0	0	0	8.84925	0	8.82625	0	0	0	0	0	0	0	0	0	0	0	0	0
ACC95408	0	0	22.3111	0	0	15.4992	0	0	0	0	0	6.22784	0	0	4.04884	0	37.0077	0	166.726	0	0	0	0	0	0	15.6866	0	79.8906	0	0	0	0	0	0	15.6999	0	0	59.559	0	0	0	0	0	0	0	0	0	0	0
ACC96132	0	0	0	858.669	0	0	0	0	0	0	0	0	0	0	0	0	0	0	0	0	0	0	0	0	0	0	0	5.23115	0	0	0	0	0	0	0	0	0	1130.39	0	0	0	0	4.72031	43.1405	0	0	0	0	0
ACD01409	79.8653	0	0	0	0	60.6932	0	0	0	0	0	0	0	0	0	72.1466	0	0	0	0	0	0	0	0	0	0	0	0	0	0	0	0	0	0	0	0	0	2.28653	7.82771	22.0445	0	0	0	0	0	0	0	0	0
ACD03314	0	0	0	0	0	10.3082	0	0	0	0	0	6.21302	0	18.7172	0	0	2.38191	0	0	0	0	0	0	0	0	0	0	0	0	0	0	14.6082	0	0	0	0	0	188.737	0	0	10.4034	0	0	0	0	0	0	0	0
ACD76089	0	0	91.9886	0	39.1485	3.99396	39.9492	0	0	0	0	62.5887	6.09232	0	87.6402	40.6942	1192.36	333.384	1421.09	238.685	0	0	5.73159	14.2014	0	60.6337	64.9373	338.539	12.204	12.7003	14.0193	0	0	0	84.9591	0	0	0	1464.97	0	8.06165	18.1716	28.8967	0	22.1732	59.1862	8.11455	0	28.9325
ACD88490	0	91.5531	84.6352	14.1544	26.1957	13.3625	0	0	29.7686	37.6966	0	6.44313	8.15318	164.989	0	0	24.7013	6.11176	4.42281	6.94403	163.724	0	53.693	4.75135	0	113.602	21.7259	0	8.16617	25.4948	0	136.344	0	39.7233	0	17.6089	5.61153	1.20819	45.4973	147.544	43.1547	0	8.28676	7.42505	4.94563	0	10.8595	66.0879	7.76507
ACF08831	7.64193	71.8425	24.3827	17.9422	37.3565	28.7952	155.871	19.2371	61.319	11.9461	0	8.16735	0	12.3024	5.30975	20.7101	13.3074	261.471	32.2367	4.40115	19.9555	17.4205	29.1692	15.0571	40.7102	10.2859	13.77	17.4617	7.76361	32.3173	5.94557	0	0	68.5367	2.57365	22.3212	64.0189	18.3782	5.24297	12.3044	6.83789	59.0837	152.313	7.52963	40.7492	9.41284	20.6483	6.98111	36.8109
ACG58975	0	74.1144	15.3882	106.158	189.919	2.6725	0	1.7854	52.095	12.5655	43.8389	22.5509	8.15318	126.168	4.1888	5.44599	4.94026	6.11176	0	0	88.1589	3.43572	15.3409	0	329.187	48.6866	0	67.3462	73.4955	16.9965	239.21	196.941	110.69	24.2754	8.12131	70.4357	44.8923	12.0819	12.4084	93.1855	43.1547	4.05308	8.28676	1.48501	9.89125	138.613	16.2892	0	11.7005
ACH85847	0	0	0	0	6.6474	8.13806	0	0	0	0	6.84587	0	0	0	0	0	0	0	2.24466	0	0	0	0	0	0	0	0	0	4.14448	0	0	0	0	0	8.24343	0	0	0	8.39664	0	0	0	0	0	0	0	0	0	0
ACH85850	0	0	11.209	0	0	11.6802	0	0	0	0	0	0	0	0	0	0	8.99642	0	0	0	0	5.00527	0	0	0	0	0	4.45965	0	0	0	0	0	0	0	0	0	0	18.0769	11.313	0	0	0	0	0	7.21199	0	0	5.73325
ACH85966	3.82096	0	9.7531	0	16.6029	5.08151	16.9425	6.78955	18.8674	43.8024	0	2.04184	0	0	63.7169	3.45168	10.959	199.493	1.40159	8.80229	11.9733	21.7757	17.0154	6.02283	15.2663	5.14295	6.88498	3.88039	0	10.7724	2.97279	0	0	11.1897	5.14731	2.79015	24.8962	27.9501	2.62149	4.92177	10.2568	10.2754	24.5101	11.2944	53.2874	3.13761	0	6.98111	2.49428
ACI02010	30.0689	39649.2	8373.6	2379.14	2391	1887.47	159.994	368.668	9702.92	3578.63	6351.08	1259.74	7140.86	13718.4	3639.46	3781.07	559.338	39.6286	939.738	8714.07	8059.23	1223.53	3041.49	8697.24	1089.25	2274.54	5602.32	803.111	11754.8	4543.84	266.694	183.862	8118.58	16110	1798.49	27235.4	2216.69	6.02609	1794.78	1653.84	2599.05	205240	57.8645	202.945	3019.27	1674.07	4257.26	126.356	16713.6
ACI02041	72.5983	649.345	936.297	188.393	58.1102	389.583	403.231	108.633	221.692	215.03	265.028	234.811	1240.2	1814.61	629.205	1363.41	215.266	87.1571	134.553	2121.35	1325.04	1269.52	165.292	1282.86	254.439	442.294	2650.72	479.228	1495.79	457.828	1661.79	36.8064	616.631	180.433	36.0311	1077	668.642	74.2784	104.859	514.325	352.152	480.376	77.0319	6.58842	1109.63	160.018	2729.02	223.396	2032.58
ACI02892	0	8.74093	0	0	6.56513	50.9032	0	0	0	0	0	0	0	0	4.19917	16.3784	11.1431	0	31.0363	0	0	0	0	0	0	0	10.8899	9.20631	0	0	0	0	0	0	24.4242	0	5.62542	0	41.4636	0	0	0	0	0	4.95787	0	0	0	0
ACI02941	0	0	0	0	0	0	0	0	0	0	0	23.661	0	0	0	0	0	0	0	0	6.60702	0	0	0	0	0	34.193	0	0	0	0	0	0	0	0	0	0	0	0	8.1477	0	0	0	0	0	0	0	0	0
ACI02996	8.53705	0	32.6865	0	0	98.3966	7.5708	0	0	0	9.5507	18.248	0	0	0	0	171.398	0	0	0	26.7515	2067.74	38.0169	1722.45	0	218.324	0	0	5.78199	252.719	13.284	0	0	0	34.5014	261.825	0	9.40997	445.139	5.49827	0	0	11.7348	4.2058	0	0	7.68896	15.5977	66.2755
ACI32877	0	0	19.4757	0	198.924	27.0591	0	0	0	222.646	0	8.15458	0	0	0	0	0	0	0	0	0	0	0	0	0	102.698	0	108.481	10.3353	0	0	19.1733	0	0	0	0	14.2042	0	240.8	0	27.3088	0	0	0	137.705	62.6542	0	0	9.96153
ACI75321	874.228	0	518.024	7.33059	101.751	520.42	27.6886	0	15.4172	1705.02	2109.75	96.7705	46.4481	10.0527	60.7429	744.61	1353.49	0	1071.99	237.358	32.6127	0	246.297	354.346	0	748.043	22.5039	275.86	84.5856	220.063	0	41.8446	0	0	887.476	725.017	244.123	880.398	869.696	526.85	89.3998	33.5857	40.0562	2641.06	420.062	256.385	33.7449	102.681	100.594
ACI76101	4.22787	0	13.4897	0	0	0.93711	0	0	0	0	0	0	0	0	0	0	0.433074	0	0	0	0	0	0	0	0	0	0	0	0	8.93972	0	0	0	0	0	0	0	0.211826	0	0	0	0	0	0	0	0	0	0	0
ACJ24509	11.2	0	185.823	0	267.665	19.8599	0	0	0	198.426	758.054	11.97	0	0	15.5639	20.2351	0	0	0	38.7018	0	0	14.2501	0	0	30.15	20.1812	204.735	0	0	0	23.4536	0	0	7.54387	0	52.1255	0	361.152	0	70.1512	7.52981	0	0	9.18798	0	10.0874	0	36.1631
ACJ64205	0	362.748	61.7052	0	256.04	742.115	0	0	7.46056	0	0	48.4431	0	0	37.7925	180.162	222.862	0	875.667	34.8061	12.6253	0	7.68941	0	0	32.5381	54.4493	245.502	0	298.175	0	7.59339	0	0	903.696	8.82625	11.2508	0	854.15	253.002	0	4.06312	0	0	49.5787	39.7017	0	0	50.6509
ACL81266	0	0	0	0	0	0	0	0	0	0	0	0	0	0	0	0	0	0	0	0	0	0	0	0	0	0	0	0	0	0	0	0	0	0	0	0	0	0	0	0	0	6.72746	91.6978	0	0	0	0	0	0
ACM47285	0	179.972	17.1687	150.025	14.6133	327.989	0	0	8.30321	21.0291	0	17.9715	0	32.4845	60.7549	18.2283	0	0	0	0	0	0	0	26.5054	0	27.1599	290.876	6.83076	72.8881	66.3706	10.4662	5.63403	0	0	0	19.6463	50.0864	0	0	0	0	2197.71	0	87.812	154.5	0	6.05797	0	13.0543
ACM47287	0	144.136	18.1698	41.7822	30.9308	59.9559	6.31268	0	0	0	0	3.80389	0	45.8381	19.7838	6.43039	0	0	0	0	7.43531	0	9.05692	0	0	0	12.8265	0	24.1057	0	0	0	0	229.307	0	20.7919	19.8776	0	24.4188	0	0	1081.57	6.52311	22.7947	40.8771	23.3812	0	0	4.64678
ACM47288	0	183.559	0	28.3788	13.1303	26.7911	21.4381	0	0	0	0	6.45908	0	0	8.39834	0	0	0	0	0	0	0	0	0	0	16.269	108.899	0	24.5591	0	0	0	0	0	0	0	11.2508	0	0	0	0	390.059	0	0	79.3259	19.8508	0	0	15.5686
ACN65732	0	0	47.4535	0	0	348.883	10.9911	0	0	161.454	0	6.62301	8.3808	0	12.9172	5.59803	15.2345	0	0	0	32.3643	0	1095.96	0	0	16.682	0	0	0	8.73551	0	0	0	0	96.0025	0	472.992	0	42.516	0	0	37.4962	0	0	66.0881	15.266	55.8133	1658.7	0
ACO24447	715.372	56.2314	39.6957	0	0	6.89403	0	0	0	0	0	0	0	25.0358	10.8055	393.36	442.853	0	0	53.7388	0	336.788	178.081	294.16	0	230.254	0	0	0	0	0	0	0	0	10.4749	45.4243	0	448.802	362.767	330.527	0	0	0	0	0	25.5406	0	0	9.87904
ACP19238	0	59.6509	0	38.7333	35.8421	25.5964	7.31503	2.44286	0	0	4.61402	22.0394	55.7776	39.8374	17.1939	29.8057	3.37974	0	9.07722	47.5056	25.8477	0	31.485	58.509	0	44.4101	74.3159	0	5.58665	162.787	0	0	0	78.5072	5.55596	6.02332	15.3559	0	73.5699	0	0	510.196	3.77944	12.1911	392.476	27.0937	0	0	21.1043
ACP19239	0	0	0	0	0	0	0	0	0	15.8045	0	0	0	0	0	0	0	0	0	0	0	0	0	0	0	0	0	0	0	0	0	0	0	0	0	0	0	0	0	0	0	0	0	0	0	0	0	0	0
ACQ53948	0	18.6514	21.9445	10.0925	0	11.4334	0	0	0	0	0	0	191.844	69.2011	0	15.5326	0	0	0	9.90258	0	0	0	13.5514	0	23.1433	46.4736	30.558	23.2908	0	0	0	99.6948	0	0	6.27783	48.0142	0.861476	0	5.53699	215.394	0	0	0	21.1582	0	0	0	16.5347
ACR56331	0	0	0	0	0	3.71946	0	0	0	0	0	0	0	0	0	0	0	0	12.3109	0	0	0	0	6.6127	0	22.5866	0	4.26042	0	11.8275	0	0	0	0	0	6.12681	0	15.1336	11.5129	10.8076	0	0	0	0	0	0	0	0	0
AE016830.1.gene1786.p01	197.826	3297.92	46.5092	0	2047.2	1543.92	554.008	0	0	0	11.6482	203.082	0	0	7.23439	0	220.771	0	0	5.99644	0	0	0	155.913	0	14.0143	0	0	0	0	16.2014	0	0	4026.75	0	0	48.4578	4.17329	57.1473	0	0	0	376.88	0	0	8.54983	1069.04	0	0
AE016830.1.gene424.p01	2649.49	6202.56	493.642	7446.6	2384.46	1826.08	19290	0	11.9369	10.0773	43.2713	338.456	0	0	8092.64	4.36757	329.836	39996.3	0	22.2759	3545.18	7467.07	1525.58	4142	508.686	1034.71	8.71189	218.496	343.828	1608.44	210.65	0	0	19186.9	9.76969	0	5715.43	3473.19	348.294	34.2526	622.966	7632.16	781.992	19.0552	91.2248	234.24	1924.71	591.846	6.22743
AF001493.1.orf0.gene.p01	0	0	0	0	0	0	0	0	0	0	0	0	0	0	0	0	0	0	0	0	0	0	0	0	0	114.907	0	0	46.2559	0	0	0	0	0	0	0	0	0	0	0	0	0	0	0	0	0	0	0	11.1458
AF002716.gene.p01	0	0	38.4706	0	174.638	0	44.5524	0	0	418.851	0	0	27.1773	0	6359.99	835.051	20.5844	636.641	0	81.0137	0	0	0	71.2702	0	486.866	1158.72	0	0	1940.43	171.981	0	0	0	0	117.393	1150.36	1633.07	199.913	0	0	27.0206	41.4338	12.3751	32.9708	140.263	108.595	0	38.8254
AF015628.1.gene2.p01	0	191.558	0	13.5201	75.0655	20.4219	0	6.82158	0	0	64.4222	0	0	74.1627	0	31.2117	4.71888	0	4.22462	132.657	240.595	603.843	124.554	0	0	248.026	103.762	5.84803	163.805	698.099	0	0	33.3884	12.6478	15.5148	8.40992	0	11.5405	173.834	0	0	2315.13	0	0	85.0321	37.8289	0	0	7.31608
AF024602.1.gene6.p01	0	0	11.209	0	0	27.2537	7.78866	0	0	0	0	4.69329	0	0	6.10239	0	23.3907	0	0	40.4652	0	15.0158	0	0	0	35.4642	0	4.45965	0	12.3805	0	0	0	0	5.9157	0	0	0	84.359	22.626	7.85866	0	4.02415	0	7.20496	14.424	0	0	0
AF024666.2.gene33.p01	0	0	7.9696	0	0	0	94.1412	0	0	13.0155	0	0	0	0	0	39.4869	0	272.216	0	0	0	0	0	4.92147	0	8.40498	135.023	0	0	0	0	0	0	0	0	0	0	0	0	0	0	54.5767	0	0	35.859	10.2554	5.62415	0	0
AF024666.2.gene42.p01	0	0	68.9915	0	19.5743	0	159.797	0	0	28.1681	10.0793	48.1451	6.09232	0	31.3001	56.9718	1974.96	895.113	2125.03	31.1328	0	10.2691	17.1948	21.3022	0	97.014	357.155	32.0239	0	25.4007	0	0	0	0	157.781	19.7369	8.38624	0.902801	1069.36	5.8026	80.6165	48.4575	86.69	0	88.6928	22.1948	0	0	40.5372
AF024666.2.gene6.p01	0	0	0	0	0	0	42.2076	0	0	0	0	0	0	0	0	21.4973	0	178.528	0	0	0	8.13722	0	0	0	0	51.4562	0	0	6.70915	0	0	0	0	0	0	4.43016	0	0	0	0	0	0	0	0	0	4.28663	0	0
AF036933.1.gene1.p01	0	0	0	0	0	30.6329	0	0	0	0	0	0	0	0	0	0	0	0	0	0	0	0	0	0	0	0	0	0	0	0	0	0	0	0	0	0	0	0	0	0	0	0	0	0	0	0	0	0	0
AF038993.gene.p01	0	0	0	0	0	0	0	0	0	0	13.7261	0	0	0	0	0	35.19	0	0	0	0	0	0	0	0	0	0	0	0	0	0	0	0	0	0	0	0	0	0	0	0	0	0	0	0	0	0	0	0
AF043381.1.gene2.p01	0	0	0	0	0	42.6547	0	0	0	0	0	0	0	0	0	0	0	0	0	0	0	0	0	0	0	0	0	0	0	0	0	0	0	0	0	0	0	7.23131	0	0	0	0	0	0	0	0	0	0	0
AF047171.1.gene1.p01	136.593	0	43.582	0	46.3691	219.5	0	0	0	0	0	4.562	11.5456	0	23.7268	15.4239	103.188	0	153.445	29.5	0	0	81.4648	0	0	57.4536	0	82.3632	11.564	132.377	0	14.3018	0	0	97.7538	37.4036	15.8928	0.855452	128.856	109.965	0	0	7.82317	626.664	56.0274	77.1129	0	0	27.5649
AF047479.2.gene10.p01	204.24	0	390.995	0	0	28.8081	8.23288	0	0	0	5.19297	148.829	0	0	6.45043	0	1500.6	9.41164	5533.77	10.6933	0	0	41.3416	0	0	137.452	0	0	0	196.3	36.1143	0	0	0	356.427	6.7791	17.2827	0	146.494	11.9582	66.455	93.6216	0	6213.24	753.973	0	8.36138	0	0
AF047479.2.gene11.p01	0	8.40794	0	0	0	0	0	0	0	0	0	6.21302	0	0	0	0	0	0	0	0	0	0	14.793	0	0	0	0	0	0	0	0	24.3471	0	0	0	0	0	6.99026	0	0	0	15.6333	0	0	0	0	0	0	0
AF078527.gene.p01	16.7233	0	704.327	0	199.832	785.825	0	0	0	0	0	277.032	0	0	348.588	0	2446.19	0	10925.3	38.5251	17.4679	0	63.8327	0	0	742.805	0	3914.66	0	0	0	0	0	0	844.811	0	15.5662	7388.37	2512.69	0	14.9637	0	0	0	54.8761	0	0	0	107.407
AF110130.1.orf0.gene.p01	0	0	11.6708	0	29.8013	32.4303	8.10954	0	0	76.2403	0	0	1354.21	14.7214	9365.5	0	5.62024	22119.8	114.049	0	38.2069	13648.9	895.889	8900.76	0	1452.39	115.343	0	0	1469.53	128.064	7.65975	0	80.3393	36.9565	173.616	136.19	1991.18	1072.84	0	0	122.959	0	0	52.5126	300.365	0	0	0
AF118110.1.gene1.p01	1171.36	1463.14	29.1226	803.624	710.589	219.17	0	10114.2	187.792	95.1223	8.50935	105.679	257.168	330.613	132.123	89.3243	35.8399	0	1286.23	8.76116	166.843	446.482	0	29.9734	607.799	10.2378	13.7056	378.501	226.668	997.155	106.52	331.302	0	0	153.698	22.2169	0	175.301	36.5293	1944.81	258.626	0	73.1868	0	0	62.459	6.8506	0	24.5594
AF121000.gene.p01	0	0	0	0	0	0	0	0	0	0	0	0	0	0	0	0	0	0	0	0	0	0	0	0	0	0	0	0	0	0	0	0	0	0	0	0	0	0	0	0	0	0	0	0	0	0	0	0	0
AF133139.gene.p01	0	0	0	0	0	0	0	0	0	0	0	0	0	0	0	0	0	0	0	14.3853	0	0	0	0	0	0	0	0	0	0	0	0	0	0	0	0	0	0	0	0	0	0	0	0	0	0	0	0	0
AF133140.gene.p01	0	0	0	0	0	0	0	0	0	0	0	0	0	0	0	0	0	0	0	151.046	0	0	0	0	0	0	11.2519	0	0	0	0	0	0	0	0	0	0	0	0	0	0	0	0	0	0	0	0	0	0
AF139725.gene.p01	11.4093	16.5016	43.6839	0	0	5.05777	0	0	0	0	6.38201	0	15.4301	0	0	10.3067	0	0	0	26.2835	0	0	0	0	91.1699	30.7135	20.5584	5.79338	239.547	16.0831	0	0	0	0	0	0	10.62	0	62.6216	0	0	0	0	0	65.518	0	0	0	7.24771
AF143804.1.gene1.p1	0	0	0	0	0	3.78448	0	0	0	0	0	0	0	0	0	0	0	0	0	0	0	0	0	0	0	0	0	0	0	0	0	0	0	0	5.75023	0	0	0	0	0	0	0	0	0	0	0	0	0	0
AF155139.2.gene4.p01	0	235.021	212.704	19.5649	0	136.681	7.38992	0	0	182.372	0	22.2651	16.9046	67.0754	11.58	7.52773	0	0	9.17016	124.779	34.8165	0	31.8074	164.189	0	314.054	30.0307	25.388	158.028	11.7467	0	0	0	6.10085	16.8385	0	7.75656	0	0	0	126.758	16.8072	3.81813	2.05266	287.116	27.3711	7.50527	0	267.747
AF155139.2.gene5.p01	11.8524	0	0	0	0	5.25419	0	0	58.5256	0	6.62986	0	48.0879	57.2421	0	0	0	0	0	13.6521	61.9007	0	0	0	0	0	0	0	0	0	0	0	0	0	0	0	22.0648	0	0	0	0	0	0	0	0	0	0	0	0
AF155139.2.gene6.p01	0	0	0	0	0	3.36137	0	0	0	0	0	0	0	0	0	0	1.55342	0	0	0	0	0	0	0	0	0	0	0	0	0	0	0	0	0	0	0	0	0	0	0	0	0	0	1.86779	0	0	0	0	0
AF155139.2.gene7.p01	0	772.158	0	0	0	0	0	0	0	14.8369	0	0	0	458.381	0	0	0	0	0	0	0	0	27.1708	0	28.4408	9.58119	0	0	33.7479	0	0	0	0	1104.84	9.5893	5.19797	0	0	92.7914	0	0	14.3571	0	1.75344	5.83959	0	0	0	0
AF155139.2.gene8.p01	0	0	0	0	0	0	0	0	0	11.4104	0	0	0	105.757	0	0	0	0	0	0	0	0	0	0	0	14.737	0	0	0	0	0	0	0	0	0	0	0	0	0	0	0	0	0	0	0	0	0	0	0
AF156486.gene.p01	0	0	7.43703	0	0	5.16641	0	0	0	0	0	0	0	0	0	0	10.7442	0	53.4379	0	0	0	0	0	0	0	0	50.3015	0	0	0	0	0	0	3.92498	0	0	6.42303	0	0	0	0	0	0	0	0	0	0	0
AF162694.1.gene4.p01	0	0	0	0	0	0	0	1.03594	0	0	0	0	0	0	0	0	3.5831	0	0	0	0	0	0	0	0	14.1247	0	0	7.10737	9.86187	0	0	0	1266.39	0	0	0	0	0	0	0	1114.71	0	1.72329	0	0	0	0	0
AF170880.4.gene1.p01	0	0	0	0	0	0	0	0	4.90092	0	0	0	0	0	0	0	0	0	1.45629	0	0	0	0	0	5.28736	0	0	0	2.68886	0	0	0	0	0	0	0	0	0	5.44757	0	0	0	0	0	32.5688	0	0	0	0
AF174129.3.gene9.p01	58.7325	0	0	0	18.229	70.6697	0	0	0	0	0	0	0	0	0	0	0	0	0	0	0	0	0	0	0	45.1732	0	0	0	0	0	0	0	0	5.65142	0	0	0	5.75646	0	0	0	0	105.405	0	0	0	0	0
AF189721.1.gene1.p01	0	0	0	0	0	11.1584	0	0	0	0	0	0	0	0	0	0	0	0	0	0	0	0	0	0	0	0	0	4.26042	0	0	0	0	0	0	0	0	0	0	0	0	0	0	0	4.13353	0	0	7.55685	0	0
AF190692.1.gene1.p01	8.53705	0	0	0	0	0	0	0	0	0	0	0	0	0	0	0	0	0	3.13153	0	0	0	0	0	0	0	0	0	0	0	0	0	0	0	0	0	0	0	5.85709	0	0	0	0	2.1029	0	0	0	0	0
AF190694.1.gene1.p01	8.53705	0	0	0	0	3.78448	0	0	0	0	0	0	0	0	0	0	0	0	0	0	0	0	0	0	0	0	0	0	0	0	0	0	0	0	0	0	0	0	0	0	0	0	0	2.1029	0	7.01026	0	0	0
AF191564.1.gene5.p01	1263.19	159.4	54.0992	0	0	642.653	7.51822	0	0	0	4.74219	13.591	0	13.648	5.8905	597.357	22.5785	0	186.587	58.5903	17.7105	526.631	177.978	420.939	0	365.15	15.2761	0	11.4837	11.9507	6.59587	0	114.695	0	114.206	247.625	7.89122	945.506	977.159	21.8404	83.4437	11.3993	0	1060.85	48.6835	194.924	7.63557	7.74467	16.4538
AF203816.1.gene1.p01	34.1482	6.17366	0	0	0	41.6293	0	0	0	0	0	9.12401	0	0	5.93169	0	24.4854	0	68.8937	0	0	0	27.1549	0	0	11.4907	0	21.6745	0	72.2054	0	0	0	0	17.2507	12.4679	0	0	58.5709	10.9965	0	0	7.82317	203.981	7.00342	14.0205	7.68896	0	0
AF205943.1.gene12.p01	0	0	62.3223	0	141.457	2568.81	28.87	0	0	0	0	17.3964	11.0068	0	463.7	0	66.6935	0	0	0	85.0104	0	0	0	0	701.088	0	3892.92	0	0	0	0	0	0	328.913	23.772	0	5137.84	6086.3	0	14.5647	0	0	0	0	0	58.6412	0	83.0061
AF205943.1.gene13.p01	0	0	81.8073	0	44.3107	131.743	0	0	0	0	0	12.4557	0	0	44.5372	0	204.139	0	944.781	6.71201	0	0	7.41414	0	0	94.1197	0	618.412	0	0	0	2.44052	0	0	86.3495	0	0	518.514	0	0	15.6423	0	2.66996	0	9.56076	0	0	0	3.80392
AF205943.1.gene15.p01	0	0	0	0	0	12.3463	0	0	0	0	0	0	0	0	25.8017	0	20.921	0	91.9456	0	0	0	0	7.31671	0	37.4869	0	122.564	0	0	0	0	8.97127	0	18.7593	0	0	50.2342	76.4317	0	0	0	0	0	0	7.62332	0	0	18.0179
AF205943.1.gene7.p01	0	0	17.6052	0	0	0	0	0	0	0	0	0	18.6556	0	0	0	14.13	0	0	0	0	0	0	43.4869	0	0	0	0	0	38.8903	0	0	0	0	0	0	0	4674.79	0	0	0	0	0	0	0	0	0	0	0
AF207840.gene.p01	0	0	10.4218	28.7585	0	0	14.4833	981.851	20.161	204.243	9.13546	13.091	143.567	13.1459	56.7379	22.13	0	8.27847	0	47.029	76.7652	79.1134	0	12.8715	0	10.9911	0	0	0	0	0	0	0	0	0	5.96289	45.6054	0	22.4098	15.7777	0	0	11.2245	0	73.6882	362.095	22.064	0	184.135
AF226276.1.gene3.p01	0	238.834	225.805	69.2333	3062.33	355.559	62.7608	457.606	931.885	442.525	224.326	113.455	1092.7	151.908	180.3	117.207	125.654	11.9578	12.98	2921.02	283.368	13034.1	2431.19	1915	1476.63	7985.67	467.58	149.732	623.114	8912.08	18.3537	148.2	376.143	0	182.729	465.105	1668.82	0	72.8317	68.3698	253.299	166.529	275.625	8.71636	7528.1	426.17	66683.1	0	796.884
AF227521.gene.p01	0	0	7.69411	0	0	2.6725	0	0	0	0	0	0	0	0	0	0	0	0	0	0	12.5941	0	0	0	0	0	10.863	0	0	0	0	2.52488	0	0	0	0	0	0	0	3.88273	0	0	0	0	0	0	0	0	0
AF231133.1.gene2.p01	0	0	0	0	0	5.8824	0	0	0	0	0	0	0	0	0	0	0	0	0	0	0	0	0	0	0	0	0	0	0	0	0	0	0	0	0	0	0	10.6374	0	0	0	0	0	0	0	0	0	0	0
AF231133.1.gene3.p01	0	0	0	0	0	8.13806	0	0	0	0	0	0	0	0	0	0	0	0	0	0	0	0	0	0	0	0	0	4.66084	0	0	0	0	0	0	0	0	0	0	0	0	0	0	0	0	0	0	0	0	0
AF231986.2.gene2.p01	0	8.74093	23.1395	0	78.7816	66.9779	0	0	0	6.29832	0	12.9182	0	0	0	0	59.4298	0	223.905	0	0	0	0	0	0	0	0	15.3438	0	17.0386	0	0	0	0	0	0	0	0	91.2199	11.677	0	0	0	0	0	4.96271	0	0	0
AF242872.1.gene2.p01	1653.98	7760.39	11471.8	11707.7	66885.4	7061.54	14825	3163.51	4472.49	3868.08	2252.39	5097.93	37827	17846.3	13387	11597.3	1980.63	9636.55	6753.25	46743.7	26870.8	15485.7	18557.7	15929.7	2097.89	8732.67	16693.3	1114.8	6667.94	23412.5	10317.6	1199.88	6307.71	25977.1	9084.89	11035.3	6689.72	7309.19	776.774	6397.82	10668.1	4275.84	12346.4	1311.99	78907.7	8820.09	28747.2	782.462	39811.7
AF250872.1.gene1.p1	478.075	0	54.4775	0	27.8215	355.741	0	0	0	8.89693	0	22.81	11.5456	0	23.7268	23.1359	444.234	0	488.519	68.8333	8.91717	0	184.653	0	0	126.398	0	147.387	11.564	192.548	0	10.7263	0	0	218.509	130.912	15.8928	0	310.426	153.952	0	0	3.91158	1535.12	147.072	112.164	0	7.79883	33.2875
AF252623.2.gene1.p01	41.9518	0	0	0	18.229	275.24	0	0	0	0	0	0	0	0	0	0	1.7189	0	0	0	0	0	0	0	0	56.4665	0	0	0	0	0	0	0	0	11.3028	0	0	0	28.7823	0	0	0	0	299.681	0	0	0	0	0
AF252855.1.gene1.p01	0	8.74093	0	0	39.3908	85.7317	0	0	0	0	0	3.22954	0	0	8.39834	16.3784	50.763	0	110.844	0	0	0	0	0	0	8.13452	0	39.894	0	42.5964	0	0	0	0	69.202	0	5.62542	0	103.659	19.4617	0	0	0	0	0	0	0	0	0
AF255298.1.gene1.p1	0	0	0	0	0	0	0	0	0	0	0	0	0	0	0	0	0	0	3.07773	0	0	0	0	0	0	0	0	0	0	0	0	0	0	0	0	0	0	1.68151	0	0	0	0	0	0	0	0	0	0	0
AF259520.1.gene4.p01	109.517	0	0	0	0	71.3959	0	0	0	0	0	0	0	0	0	93.1134	0	0	0	0	0	0	0	0	0	0	0	0	0	0	0	0	0	0	0	0	0	1.93662	13.2596	12.4473	0	0	0	0	0	0	0	0	0
AF261825.2.gene36.p01	0	34.9637	15.4263	0	52.5211	200.934	0	0	0	6.29832	0	22.6068	0	0	29.3942	21.8379	58.1917	0	297.062	20.8837	0	0	0	0	0	40.6726	0	95.1319	0	85.1929	0	2.53113	0	0	301.232	4.41313	0	0	402.197	105.093	0	0	0	0	24.7893	19.8508	5.44318	0	23.2468
AF277571.gene.p01	0	288.272	63.5942	91.9209	0	230.357	0	0	0	133.532	0	15.2155	14.4404	0	24.7298	38.5823	0	0	5.22227	0	0	0	0	0	0	67.0683	295.01	3.61453	28.9268	200.688	0	38.7566	0	46.9036	0	5.19797	13.2517	0	0	0	25.4776	47.8571	0	14.0275	478.846	274.729	0	19.5085	0
AF305837.gene.p01	0	0	0	0	0	0	0	0	0	0	0	0	0	0	0	0	0	0	0	0	0	0	0	6.6127	0	0	0	0	0	0	0	0	0	0	0	0	0	0.840753	11.5129	5.4038	0	0	0	0	0	0	0	0	0
AF313472.2.gene15.p01	128.024	6937.02	1015.36	644.104	526.489	12733	243.286	460.393	2280.3	295.431	0	1348.71	6.18359	0	368.52	1486.94	9575.01	1557.47	305.248	2443.67	678.173	10902.4	773.722	28.8284	0	5292.62	378.983	2851.04	489.282	4949.99	28.4586	26.8091	0	3.34747	3985.14	80.1305	536.248	44.9	5508.48	7432.59	1881.96	153.698	276.536	0	2490.6	2417.94	123.542	0	2523.68
AF313472.2.gene8.p01	0	0	74.3703	0	0	10.3328	0	0	0	0	0	12.4557	0	0	12.1465	0	137.287	0	613.467	0	6.08666	0	7.41414	0	0	39.2166	0	115.397	0	0	0	0	0	0	39.2498	0	5.42404	1908.22	0	0	0	0	0	0	9.56076	0	0	0	0
AF318077.1.gene1.p01	0	0	0	0	0	0	0	0	0	0	0	7.09094	0	0	0	0	0	0	0	0	0	0	0	0	0	0	0	0	0	0	0	0	0	0	0	0	0	11.967	0	0	0	0	0	0	0	0	0	0	0
AF319779.2.orf0.gene.p01	2964.79	829.731	363.156	290.936	39.8844	170.899	0	8.15512	1087.78	277.41	82.1504	887.807	167.585	192.098	261.485	248.755	20.685	0	121.212	1014.98	297.217	31.3864	52.554	14.4684	36.6736	98.8375	231.553	41.9475	373.003	155.269	5456.02	161.46	709.607	0	494.606	697.075	145.246	2.75931	837.565	195.085	887.024	6.17105	67.291	359.501	97.8899	407.017	198.41	1132	318.248
AF325134.1.gene1.p1	209.759	0	0	0	145.832	1636.56	0	0	0	0	0	17.9345	0	0	5.82977	0	12.0323	0	0	0	0	0	0	0	0	203.279	0	0	0	0	0	0	0	0	327.783	0	0	0	126.642	0	0	0	0	1663.75	0	0	7.55685	7.66483	0
AF326777.3.gene18.p01	0	0	0	0	0	19.7692	9.88698	0	0	0	0	0	0	0	0	0	2466.74	0	0	0	0	0	0	0	0	0	0	0	0	0	0	0	0	0	0	0	0	31.2806	0	1055.52	0	0	0	0	0	0	0	0	14.1645
AF326777.3.gene20.p01	170.485	0	0	7.14778	0	0	0	0	0	0	0	0	0	0	0	0	125.986	0	0	0	12.7198	0	0	0	0	57.3677	0	0	0	0	0	0	0	0	0	13.3384	0	125.075	0	98.0365	21.7926	0	0	0	34.9647	29.999	0	0	0
AF332513.1.gene1.p01	0	0	0	0	0	7.56897	0	0	0	0	0	0	0	0	0	0	1.74895	0	0	0	0	0	0	0	0	0	0	4.33491	0	12.0342	0	3.57544	0	0	0	0	0	0	0	0	0	0	0	6.3087	0	0	0	0	0
AF332662.1.gene1.p01	0	96.1502	61.7052	0	223.215	616.196	0	0	0	12.5966	0	25.8363	0	0	8.39834	65.5136	186.956	0	691.666	90.4958	6.31265	0	7.68941	0	0	48.8071	21.7797	159.576	0	238.54	0	12.6557	0	0	276.808	0	11.2508	0	675.857	120.663	0	0	0	0	69.4102	14.8881	0	0	11.8355
AF337947.1.gene1.p01	0	0	0	9.58616	0	0	7.24163	1136.63	40.322	204.243	9.13546	0	149.089	39.4377	22.6952	22.13	0	8.27847	0	0	59.7063	111.689	10.3897	38.6146	0	0	0	0	5.5306	0	0	0	0	0	5.50022	5.96289	15.2018	0	44.8195	21.0369	0	0	3.74152	0	66.9893	375.506	7.35466	0	84.4298
AF337947.1.gene2.p01	0	0	0	32.2052	0	0	60.8216	2234.26	33.8659	814.819	15.3455	0	315.363	0	114.368	74.3469	0	41.7179	5.03157	15.7996	128.948	203.248	52.3571	10.8106	0	0	0	0	9.29016	0	0	0	0	0	0	20.0326	102.143	0	37.6434	26.5029	0	0	0	0	258.812	1024.99	24.7084	0	53.0032
AF351241.1.gene1.p01	17.0741	0	0	0	0	3.78448	0	0	0	0	0	0	0	0	0	0	3.49791	0	3.13153	0	0	0	0	0	0	0	0	0	0	0	0	0	0	0	0	6.23393	0	0.855452	0	0	0	0	0	14.7203	0	0	0	0	0
AF353562.gene.p01	0	2550.41	1587.61	225.262	704.409	486.916	64.5467	64.6663	669.793	586.136	281.293	463.198	541.391	1523.25	404.577	842.799	425.645	10.062	155.338	716.421	5301.05	848.454	408.31	1423.67	431.801	917.327	918.054	241.909	743.918	904.753	272.844	130.247	537.109	421.455	557.102	439.686	1244.12	223.442	826.215	477.292	817.045	671.725	997.444	52.1565	814.219	271.671	166.865	465.436	609.311
AF355189.1.gene2.p01	0	0	0	0	0	45.3685	0	0	0	0	0	0	0	0	0	0	0	0	0	0	0	0	0	0	0	9.83936	0	0	0	0	0	0	0	0	0	0	0	87.169	5.01536	0	0	0	0	0	0	0	0	0	0
AF368302.1.gene3.p01	0	43.2762	0	0	117.014	74.2798	0	3.54454	0	24.9463	6.69486	6.39575	80.9323	0	0	21.6238	0	0	0	0	50.0061	20.4627	0	113.194	0	32.2191	129.397	0	397.2	16.8715	0	5.01263	23.1318	0	0	0	11.1405	0	156.017	0	21.4187	32.1863	0	0	0	0	0	10.9337	15.6259
AF418284.1.gene3.p01	0	0	103.87	40.9466	88.4105	0	0	0	0	0	6.50357	62.1302	7.86199	56.1517	0	10.503	0	0	0	26.7841	24.2887	0	7.39648	9.16331	0	0	0	29.5186	23.6236	65.5579	0	219.124	123.59	0	0	0	10.8222	4.66018	558.376	7.48812	31.2101	0	0	0	9.538	9.54731	0	0	52.5162
AF427129.1.gene1.p01	8.53705	0	0	0	0	34.0603	0	0	0	0	4.77535	0	0	0	0	7.71197	17.4895	0	40.7099	0	0	0	10.862	0	0	0	0	8.66981	5.78199	0	0	0	0	0	5.75023	6.23393	0	0	46.8568	10.9965	0	0	0	90.4247	0	7.01026	0	0	0
AF445082.1.gene5.p01	0	0	0	0	0	20.6164	0	0	0	0	0	6.21302	0	0	0	10.503	2.38191	0	0	0	24.2887	0	0	0	0	0	0	0	0	0	0	0	0	4.25607	0	0	0	1166.21	0	0	0	0	0	0	0	0	0	0	0
AF458080.1.gene3.p01	0	0	14.8741	0	0	7.74961	0	0	0	0	0	18.6835	0	0	0	0	79.9844	0	312.077	0	0	0	0	0	0	15.6866	0	103.562	0	0	0	0	0	0	15.6999	0	0	204.953	0	0	0	0	0	0	14.3411	0	0	0	0
AF472622.2.gene1.p01	10618.3	12486.2	252.396	8018.39	5734.29	1884.86	0	89944.4	1999.99	665.856	114.876	394.265	2005.91	1836.74	2098.12	742.079	289.836	0	8975.72	113.895	1096.4	3077.69	0	443.607	5500.58	61.4271	82.2337	2386.87	1164.25	9950.1	591.779	2207.62	29.4012	0	1342.29	149.964	35.3999	730.929	88.714	18958.2	1919.28	0	491.397	0	24.9592	718.279	130.161	20.8455	273.917
AF479774.1.gene5.p01	0	0	0	0	0	5.38489	0	0	0	0	0	12.9824	0	0	0	0	0	0	0	0	0	0	0	0	0	0	0	0	0	0	0	0	0	0	0	0	0	1.21721	0	0	0	0	0	0	0	0	0	0	0
AF488377.1.gene1.p1	0	0	0	0	0	7.43892	0	0	0	0	0	35.869	0	0	29.1489	0	0	0	701.722	0	0	0	5.33767	185.156	0	79.053	0	89.4689	0	189.239	0	0	0	0	0	30.6341	0	253.907	184.207	21.6152	0	0	0	0	34.4154	0	0	0	0
AF495873.1.gene1.p1	0	0	0	0	0	3.78448	0	0	0	0	0	0	0	0	0	0	0	0	0	0	0	0	0	0	0	0	0	0	0	0	0	0	0	0	0	0	0	0	0	0	0	0	0	6.3087	0	7.01026	0	0	0
AF506748.1.gene1.p1	8.53705	0	0	0	0	15.1379	0	0	0	0	0	0	0	0	0	0	6.99582	0	0	0	0	0	0	0	0	0	0	0	0	12.0342	0	0	0	0	0	0	0	0	11.7142	5.49827	0	0	0	25.2348	0	7.01026	0	0	0
AF534183.gene.p01	0	4.16431	0	0	0	7.65822	0	0	0	6.00123	6.44222	0	0	0	0	0	0	0	0	0	0	0	0	0	0	0	0	5.84803	3.90011	0	0	0	0	0	7.75738	4.20496	0	0	3.95078	0	0	0	0	0	0	0	0	0	3.75907
AF547625.1.gene1.p1	0	0	0	0	0	0	0	0	0	0	0	0	0	0	0	0	1.74895	0	0	0	0	0	0	0	0	0	0	0	0	0	0	0	0	0	0	0	0	0	0	0	0	0	0	0	0	0	0	0	0
AGC41079.1	0	0	0	0	0	4.24456	0	0	0	0	0	0	0	0	0	0	0	0	0	0	0	0	0	0	0	0	0	0	0	0	0	0	0	0	0	0	0	0	0	0	0	386.235	0	0	0	0	0	0	0
AGT37351.1	0	0	0	0	0	2100.58	0	0	0	0	0	0	0	0	0	0	30178.8	0	0	0	0	0	0	0	0	0	0	0	0	0	0	0	0	0	0	0	0	0	0	0	0	0	0	0	0	0	0	0	0
AJ005044.1.gene1.p01	0	0	0	0	0	3.71946	0	0	0	0	0	0	0	0	0	0	0	0	0	0	0	0	0	0	0	0	0	0	0	0	0	0	0	0	0	0	0	0.840753	0	0	0	0	0	2.06677	0	0	0	0	0
AJ009818.1.gene3.p01	0	0	14.8386	0	0	195.856	0	0	0	0	0	0	0	37.4345	0	0	23.8191	0	0	0	36.433	0	0	0	0	62.5971	0	0	0	0	0	14.6082	0	0	7.83126	0	0	4857.07	7.97681	7.48812	10.4034	0	0	0	0	0	0	0	22.3613
AJ011428.2.gene1.p01	0	0	0	0	0	0	0	0	0	8.89693	0	0	5.77279	0	0	0	0	0	0	0	0	0	0	0	0	0	0	0	0	0	0	0	0	0	0	0	0	0	0	0	0	0	0	0	0	0	0	0	0
AJ222769.gene.p01	0	221.054	229.198	40.3699	24.9044	121.956	30.4964	27.1582	51.8853	47.7844	59.8451	63.2969	310.05	387.526	76.9913	310.651	61.8402	7.7473	33.6383	686.579	323.279	529.149	48.6154	192.731	142.486	138.86	585.224	36.8637	587.446	80.7932	217.013	14.4025	180.928	67.138	2.57365	546.869	145.821	15.3151	20.9719	115.662	88.8926	28.2574	21.0087	0.941204	285.244	43.9266	354.462	13.9622	378.22
AJ223604.1.gene5.p01	0	0	59.3546	0	0	0	0	0	0	0	6.50357	37.2781	15.724	0	0	0	0	0	0	0	24.2887	6.62602	7.39648	0	0	0	0	0	0	0	0	214.254	78.6481	0	0	0	0	4.66018	382.887	7.48812	20.8067	0	0	0	0	9.54731	10.4716	0	37.3367
AJ249217.gene.p01	0	202.369	80.3583	0	0	43.4185	148.9	105.666	8.63629	0	0	138.324	18.9228	90.1002	9.72185	37.919	0	3.54622	5.13249	8.05826	7.30748	0	17.8024	242.605	0	28.2494	138.666	39.0763	762.858	9.86187	114.303	0	0	0	9.42444	86.8463	6.51195	7.71132	0	9.01149	18.7797	37.6275	471.206	0	407.483	28.724	6.30098	0	49.1312
AJ251806.1.gene1.p01	0	56.816	38.5658	0	137.868	393.83	0	0	7.46056	25.1933	0	19.3772	0	0	16.7967	16.3784	116.383	0	334.749	62.651	6.31265	0	0	0	0	8.13452	0	141.163	4.09319	93.7121	0	5.06226	0	0	484.414	0	5.62542	0	393.904	89.5238	0	0	0	0	29.7472	9.92542	0	0	19.7258
AJ295238.gene.p01	496.725	10511.1	9260.57	2565.73	1465.21	1944.53	7461.46	62.2375	6108.32	3659.49	1754.74	1568.13	4059.08	12868.3	1967.26	6893.01	277.107	828.961	508.779	11280.1	5212.37	884.092	3220.77	2562.72	5012.44	2926.34	7821.34	2772.54	2230.74	4271.27	237.823	505.688	6930.63	3681.4	1654.86	2712.02	1824.54	183.399	2723.72	1599.58	3836.06	38761.5	766.818	320.95	4466.74	1327.21	2329.82	171.037	6556.68
AJ308558.1.gene1.p01	8.53705	0	0	0	0	7.56897	0	0	0	0	0	0	5.77279	0	0	0	5.24686	0	3.13153	0	0	0	0	0	0	0	0	0	0	12.0342	0	0	0	0	11.5005	0	0	0	11.7142	5.49827	0	0	0	27.3377	7.00342	0	0	0	0
AJ310778.1.gene12.p01	9356.72	1422.01	648.319	0	17.8008	5811.34	43.5956	0	0	17.0773	0	43.783	22.1613	52.76	56.9283	4411.25	137.639	0	1280.31	811.613	136.929	4566.62	2157.89	3590.3	0	2183.55	0	0	77.6882	485.085	25.4981	0	506.726	0	794.689	1591.45	0	8723.99	6835.43	84.4298	630.486	187.285	7.50814	7721.7	430.17	1103.39	73.7934	44.9087	21.1064
AJ312056.2.gene1.p01	0	0	0	39.8092	0	0	10.0243	0	0	0	0	0	0	0	0	0	0	0	0	0	0	0	0	0	0	0	0	1257	0	0	0	0	0	0	0	0	0	501.778	0	50.9608	0	0	0	0	0	0	0	175.546	0
AJ313523.1.orf0.gene.p01	0	0	0	0	0	0	8.91049	0	0	0	0	0	0	0	13.9627	0	0	0	0	0	0	11.4524	0	0	0	0	0	20.408	0	169.965	0	0	0	0	0	0	0	2.01366	0	0	0	20.2654	290.037	2.47502	0	0	0	0	0
AJ318094.1.gene1.p01	42.6852	0	0	0	9.27383	18.9224	0	0	0	0	0	0	0	0	0	0	5.24686	0	6.26307	0	0	0	0	0	0	0	0	13.0047	0	12.0342	0	21.4527	0	0	11.5005	6.23393	7.9464	0	29.2855	5.49827	0	0	3.91158	58.8812	0	7.01026	0	0	5.57288
AJ420072.gene.p01	0	0	0	0	0	0	0	0	0	0	0	0	0	0	0	5.41922	0	0	0	0	0	0	0	0	0	0	0	0	0	8.45649	0	0	0	0	0	0	0	0	0	0	0	0	0	0	0	14.7784	10.8061	0	7.72691
AJ459418.gene.p01	0	0	1729.86	0	60.5091	0	0	0	0	0	0	218.282	0	0	199.963	0	68.4686	0	0	10.6933	0	0	76.7772	7.31671	0	162.443	0	9.42801	0	0	7.22285	7.77625	17.9425	0	762.878	0	34.5653	0	7897.95	0	8.30687	0	0	0	624.503	15.2466	0	0	0
AJ487033.2.gene3.p01	0	0	71.9103	0	0	13.8764	0	0	0	0	0	20.0728	0	0	13.0497	0	229.579	0	831.318	0	0	0	15.9309	0	0	50.5592	0	362.398	0	0	0	0	0	0	59.0357	0	11.6547	526.331	0	0	5.60181	0	0	0	15.4075	5.14086	0	0	3.97695
AJ489618.1.orf2.gene.p01	1483.5	2942.78	394.445	592.602	67.1472	602.835	137.041	122.04	597.726	397.246	69.1519	308.291	466.743	1194.11	136.003	539.773	118.191	0	895.619	450.922	419.671	99.8097	275.262	1567.04	13.7204	1081.58	1874.89	88.9296	1493.17	813.25	296.564	34.5174	408.174	1583.9	62.4518	105.319	421.93	126.975	21.2042	165.876	313.418	865.77	854.376	131.959	540.889	1624.25	46.3933	0	788.898
AJ514254.gene.p01	0	5.51771	0	22.3927	53.8751	0	0	1.12982	51.8043	75.5405	14.9379	26.5024	18.058	945.806	132.536	17.2314	0	0	0	26.3656	11.9546	45.6574	29.1237	63.1409	20.3233	10.2698	0	0	2.58383	5.3778	0	7.98888	3.68663	0	0	130.932	74.572	0.76456	986.756	9.82816	58.0313	2641.79	1.74799	0	0	203.626	6.87201	0	17.098
AJ518835.1.gene6.p01	0	0	0	0	0	0	0	0	0	0	0	3.22954	0	0	0	0	0	0	0	0	0	0	0	0	0	0	0	0	0	0	0	0	0	0	0	0	0	0	0	0	0	0	0	0	0	0	0	0	0
AJ549214.1.gene2.p01	0	0	0	0	0	0	0	0	0	0	0	0	0	0	7.143	0	0	0	0	0	0	0	0	0	0	0	0	0	0	7.24588	0	0	0	0	0	0	0	0.515072	3.52659	0	0	0	0	0	0	0	0	0	0
AJ555823.2.gene1.p01	0	0	0	0	6.96145	2.84085	0	0	0	0	0	0	0	0	0	0	0	0	0	0	0	0	0	0	0	0	0	0	0	0	0	0	0	0	0	0	0	482.897	0	0	0	0	0	0	0	0	0	0	0
AJ557142.gene.p01	0	0	10.7083	0	0	0	0	0	0	0	0	0	0	0	11.6595	0	0	0	452.426	9.66437	0	0	0	0	0	56.4665	0	76.6876	0	212.894	0	0	0	0	0	36.7609	0	176.558	97.8598	32.4228	0	0	0	0	0	0	0	0	0
AJ567827.1.gene1.p01	0	0	35.545	0	0	41.1545	0	0	0	0	0	19.8439	0	0	38.7026	0	133.133	0	510.809	0	0	5.29074	11.8119	7.31671	0	24.9912	0	127.278	6.28764	0	0	0	26.9138	0	25.0124	13.5582	0	297.684	503.176	0	24.9206	6.24144	0	22.868	7.61589	22.87	0	0	0
AJ579365.gene.p01	0	35.8875	57.0021	5.82573	37.7362	24.1992	0	2.93938	104.145	56.8897	0	21.2152	33.5573	343.53	24.1367	98.6255	44.7334	2.51551	27.3054	85.7418	82.9369	2.82818	44.1985	86.0457	138.793	46.757	44.7104	7.55965	215.109	20.9865	11.583	4.15682	76.7299	3.63323	16.7131	72.4757	41.5732	0	13.6189	51.1384	79.9283	13.3455	0	4.88967	85.493	12.2252	120.679	0	89.5748
AJ584652.2.gene5.p01	0	0	0	0	0	9.89965	0	0	0	0	0	0	0	0	0	0	0	0	0	0	0	0	0	0	0	0	0	0	0	0	0	0	0	0	0	0	0	9.69686	0	0	0	0	3.41071	0	0	0	0	0	0
AJ584700.2.gene1.p01	0	0	0	0	0	0	0	0	0	0	0	0	0	0	0	0	0	0	0	0	0	0	0	0	17.8666	0	0	0	0	0	0	0	0	137.504	9.03607	0	0	0	0	0	0	135.288	0	0	0	0	0	0	0
AJ584701.2.gene1.p01	13.342	0	34.0559	0	43.4806	147.864	0	0	0	13.9045	7.46312	21.3891	0	21.4788	0	84.3681	0	0	0	0	0	0	67.9022	0	0	17.9582	0	6.77477	18.0727	37.6152	0	5.58785	0	0	0	0	0	0	27.4611	34.3717	0	914.934	0	0	21.8905	0	0	0	0
AJ635404.2.gene1.p01	0	0	0	0	0	0	0	0	0	0	0	0	0	0	0	0	0	0	0	0	0	0	0	0	0	0	0	0	0	0	0	0	0	0	5.75023	0	0	0	5.85709	0	0	0	0	0	0	0	0	0	0
AJ704396.1.gene1.p01	0	0	0	0	0	0	0	0	0	0	0	0	0	13.5073	0	0	0	0	36.9327	0	0	0	0	19.8381	0	22.5866	0	12.7813	0	0	0	0	0	0	0	6.12681	0	21.0188	0	0	0	0	0	0	6.88309	0	0	0	0
AJ809407.1.gene1.p01	9.42701	0	854.224	0	102.406	279.993	0	0	0	0	26.3658	196.466	25.4983	0	222.702	0	1450.39	14.3355	6684.29	0	0	53.7245	83.9601	141.164	12.5549	418.724	16.9865	1905.15	38.3085	79.7326	0	0	419.052	0	349.232	523.168	17.5496	3633.05	5374.64	0	582.026	0	12.9581	2.32212	30.934	503.169	0	8.61184	30.4384
AJ866285.2.gene1.p01	0	0	0	0	0	3.78448	0	0	0	0	0	0	0	0	0	0	0	0	0	0	0	0	0	0	0	0	0	0	0	0	0	0	0	0	0	0	0	0	0	0	0	0	0	0	0	0	0	7.79883	0
AJ920369.1.gene1.p01	0	0	0	0	0	3.87943	0	0	0	0	0	0	0	0	0	0	0	0	0	0	0	0	0	0	0	0	0	0	0	0	0	0	0	0	0	0	8.14577	0	0	0	0	0	0	0	0	0	0	7.9945	0
AJE61443.1	0	0	0	0	0	16.035	0	0	0	0	0	0	0	0	0	0	333.467	0	0	0	0	0	0	0	0	0	0	0	0	0	0	0	0	0	0	0	0	0	0	0	0	0	0	0	0	0	0	0	0
AJP18054.1	0	0	0	0	0	224.49	0	0	0	0	0	0	0	0	0	0	2443.57	0	0	0	0	0	0	0	0	0	0	0	0	0	0	0	0	0	0	0	0	0	0	0	0	0	0	0	0	0	0	0	0
AKF43458.1	0	0	0	0	0	68.1487	0	0	0	0	0	0	0	0	0	0	231.575	0	0	0	0	0	0	0	0	0	0	0	0	0	0	0	0	0	0	0	0	0	0	0	0	0	0	0	0	0	0	0	0
AM051152.1.gene1.p01	0	0	0	0	0	0	0	0	0	0	0	0	0	0	0	0	1.74895	0	0	0	0	0	0	0	0	0	0	0	0	0	0	0	0	0	0	0	0	0	0	0	0	0	0	0	0	0	0	0	0
AM051153.1.gene1.p01	0	0	0	0	0	0	0	0	0	0	0	0	0	0	0	0	0	0	0	0	0	0	0	0	0	0	0	0	0	0	0	0	0	0	5.75023	0	0	0	0	0	0	0	0	0	0	0	0	0	0
AM051159.1.gene1.p01	0	0	0	0	0	0	0	0	0	0	0	0	0	0	0	0	1.74895	0	0	0	0	0	0	0	0	0	0	0	0	0	0	0	0	0	0	0	0	0	0	0	0	0	0	0	0	0	0	0	0
AM051160.1.gene1.p01	0	0	0	0	0	0	0	0	0	0	0	0	0	0	0	0	6.99582	0	0	0	0	0	0	0	0	0	0	0	0	0	0	0	0	0	0	0	0	0	0	0	0	0	0	0	0	0	0	0	0
AM087405.1.gene3.p01	0	0	22.499	0	0	468.893	0	0	0	0	0	0	0	0	0	0	9.0289	0	0	0	9.2069	0	0	0	0	11.8641	0	0	0	0	0	0	0	0	100.93	0	0	0	96.7584	0	0	0	0	0	0	0	7.93879	0	0
AM087453.1.gene1.p01	0	0	0	0	0	3.90744	0	0	0	27.558	0	0	0	0	0	0	0	0	0	0	0	0	0	0	0	0	0	0	0	0	0	0	0	0	0	0	0	0	0	0	0	0	0	0	0	0	0	104.679	0
AM087454.1.gene1.p01	0	0	0	0	0	7.56897	0	0	0	0	0	0	0	0	0	0	1.74895	0	0	0	0	0	0	0	0	0	0	0	0	0	0	0	0	0	0	0	0	0	0	0	0	0	0	6.3087	0	0	0	0	0
AM176546.2.gene1.p01	0	0	0	0	0	0	22.7124	0	0	0	0	0	0	0	0	0	0	0	0	0	0	0	0	0	0	0	0	0	0	0	0	0	0	0	0	0	0	0	0	0	0	0	0	0	0	0	0	0	0
AM176557.2.gene1.p01	0	0	0	0	0	7.56897	0	0	0	0	0	0	0	0	0	0	0	0	0	0	0	0	0	0	0	0	0	0	0	0	0	0	0	0	0	0	7.9464	0	0	0	0	0	0	0	0	0	0	0	0
AM180355.1.gene2260.p01	78.7611	12131.8	17289.4	18584.5	78542.7	4853.17	27799	4408.5	5736.45	5581.53	2246.88	5050.58	56400.9	26119.6	23859.9	17146.9	2468.73	22077.7	6211.55	9162.76	40311.4	21231.1	27056.8	19305	3881.09	7738.82	20862.2	1599.72	8108.21	40635.3	6066.5	1748.28	4414.44	25660	10185.7	13113	7331.2	15531.9	1404.95	7608.9	9514.05	1429.69	12450.2	1144.66	115397	12741	2128.11	791.456	56538.3
AM180355.1.gene636.p01	11.4629	35.9212	180.432	497.895	606.006	32.1829	111.82	14.7107	382.065	222.994	38.4718	12.251	18.0863	92.2681	1486.73	20.7101	214.484	1996.87	386.84	96.8252	171.617	431.158	233.354	313.187	35.6214	241.719	34.4249	203.72	12.9393	215.449	41.619	11.2019	11.0772	351.076	36.0311	55.8029	718.434	710.239	86.509	182.106	34.1895	341.658	54.2725	144.945	68.9602	9.41284	51.6207	55.8489	49.0812
AM183304.1.gene1.p01	68.2964	0	0	0	0	71.9052	0	0	0	0	0	0	5.77279	0	5.93169	7.71197	31.4812	0	37.5784	0	0	0	16.293	0	0	11.4907	0	0	0	0	0	0	0	0	17.2507	6.23393	7.9464	0	40.9997	16.4948	0	0	7.82317	203.981	7.00342	7.01026	0	0	10.996
AM261837.1.gene1.p01	0	0	545.024	0	100.848	139.925	0	0	0	0	15.5789	133.946	12.5553	0	116.108	0	667.569	4.70582	3405.39	10.6933	9.697	37.0352	53.1534	117.067	0	87.4693	0	834.379	6.28764	26.1733	14.4457	0	287.081	0	193.846	223.71	0	1732.15	3350.26	0	315.661	0	4.25366	2.2868	7.61589	160.09	0	8.48086	5.89737
AM286274.1.gene1.p01	0	0	0	0	0	0	0	0	0	0	0	0	0	0	0	0	0	0	0	0	0	0	0	0	0	0	0	0	0	0	0	0	0	0	0	0	0	0	0	0	0	0	0	0	0	0	0	0	0
AM296480.1.gene1.p01	0	30.5932	30.8526	0	72.2165	203.613	0	0	0	6.29832	0	16.1477	0	0	16.7967	10.9189	43.3342	3.06344	226.122	55.6897	6.31265	0	3.84471	0	0	8.13452	0	42.9628	0	136.309	0	5.06226	0	0	272.737	4.41313	0	0	132.683	62.2775	0	0	0	0	19.8315	4.96271	0	0	3.94516
AM410044.gene9.p01	0	18571	1112.9	3582.83	142.088	357.566	67973.3	1329.96	107.645	90.8758	0	291.235	1400.42	10809.2	196.911	196.931	35.7286	22.1006	79.966	778.413	11294.2	17293.9	8182.36	25170.5	0	2758.18	196.406	664.169	7101.83	1382.86	203.53	0	2190.91	33819.8	14.6836	254.7	710.21	9266.47	14.9565	294.845	39.0126	5935.78	459.472	26.8495	482.861	447.53	490.858	0	547.733
AM411407.1.gene1.p01	0	0	0	0	0	0	0	0	0	0	0	0	0	0	0	0	0	0	30.7773	0	0	0	0	0	0	0	0	17.0417	0	23.6549	0	0	0	0	0	0	0	13.4521	17.2694	5.4038	0	0	0	0	0	0	0	0	0
AM850916.2.gene1.p01	0	0	0	0	0	0	0	0	0	0	0	0	0	0	0	0	8.74477	0	0	0	0	0	0	0	0	0	0	0	0	0	0	0	0	0	0	0	0	0	5.85709	0	0	0	0	0	0	0	0	0	0
AM850917.2.gene1.p01	0	0	0	0	0	0	0	0	0	0	0	0	0	0	0	0	13.9916	0	0	0	0	0	0	0	0	0	0	0	0	0	0	0	0	0	0	0	0	0	40.9997	0	0	0	0	0	0	0	0	0	0
AM850918.2.gene1.p01	0	0	0	0	0	0	0	0	0	0	0	0	0	0	0	0	0	0	0	0	0	0	0	0	0	0	0	0	0	0	0	0	0	0	0	0	0	0	0	0	0	0	0	0	0	0	0	0	0
AM850920.1.gene1.p01	0	0	10.8955	0	0	0	0	0	0	0	0	0	0	0	0	0	3.49791	0	0	0	0	0	0	0	0	0	0	0	0	0	0	0	0	0	0	0	0	0	0	0	0	0	0	0	0	0	0	0	0
AM931008.1.gene1.p01	0	0	0	0	0	5.68169	0	0	0	0	0	0	0	0	0	0	0	0	0	0	0	0	0	0	0	0	0	0	0	0	0	0	0	0	0	0	0	1676.65	0	0	0	0	0	0	0	0	0	0	0
AM982522.2.gene1.p01	0	0	0	0	0	0	0	0	0	0	0	0	0	0	0	0	0	0	0	0	0	0	0	0	0	0	0	0	0	0	0	0	0	0	0	0	0	0	0	0	0	0	0	0	0	0	0	0	0
AOT73359.1	0	0	0	0	0	12.0262	0	0	0	0	0	0	0	0	0	0	357.551	0	0	0	0	0	0	0	0	0	0	0	0	0	0	0	0	0	0	0	0	0	0	0	0	0	0	0	0	0	0	0	0
APZ75411.1	0	0	0	0	0	82.6531	0	0	0	0	0	0	0	0	0	0	1171.38	0	0	0	0	0	0	0	0	0	0	0	0	0	0	0	0	0	0	0	0	0	0	0	0	0	0	0	0	0	0	0	0
AQY45923.1	0	0	0	0	0	384.84	0	0	0	0	0	0	0	0	0	0	2793.72	0	0	0	0	0	0	0	0	0	0	0	0	0	0	0	0	0	0	0	0	0	0	0	0	0	0	0	0	0	0	0	0
ARX60875.1	0	0	0	0	0	2.00437	0	0	0	0	0	0	0	0	0	0	0	0	0	0	0	0	0	0	0	0	0	0	0	0	0	0	0	0	0	0	0	0	0	0	0	0	0	0	0	0	0	0	0
ARX76269.1	0	0	35.2388	0	25.709	0	0	0	0	0	0	0	0	0	0	0	18.5858	0	0	0	0	0	0	0	0	403.493	0	0	0	0	0	0	0	0	0	0	18.3576	0	0	0	0	15.9111	0	0	0	0	0	0	0
ARX76270.1	0	0	13.6373	0	40.6263	0	0	0	0	11.1358	0	0	0	0	0	0	16.418	0	0	0	0	0	0	0	0	258.881	0	0	0	0	0	0	0	0	0	0	0	0	0	0	0	75.4299	2.44795	0	0	0	0	0	0
ASC49561.1	0	0	0	0	0	412.901	0	0	0	0	0	0	0	0	0	0	4818.6	0	0	0	0	0	0	0	0	0	0	0	0	0	0	0	0	0	0	0	0	0	0	0	0	0	0	0	0	0	0	0	0
ASK38392.2	0	0	0	0	0	4.00134	0	0	0	0	0	0	0	0	0	0	0	0	0	0	0	0	0	0	0	0	0	0	0	0	0	0	0	0	0	0	0	0	0	0	0	0	0	0	0	0	0	0	0
ASK40562.1	0	9.68373	0	0	0	0	0	1.32191	0	0	0	0	3.01831	0	0	12.0967	10.0589	0	0	0	46.6236	61.0515	0	0	0	0	0	0	0	0	0	0	0	0	3.00652	0	0	10.7346	0	0	19.9699	0	0	1.0995	0	3.66533	0	0	0
ASR73329.1	0	3.26371	0	0	0	0	0	0	0	0	0	0	0	0	0	0	0	0	0	0	75.4251	23.1482	0	0	6.01059	0	0	2.29165	0	0	0	1.89016	0	0	3.03986	0	4.20087	0.90447	0	2.90667	20.1914	0	0	1.1117	0	0	0	0	0
ASU04896.1	0	0	0	0	0	0	0	1.33658	0	0	0	0	0	0	0	0	1.84917	0	0	0	61.2829	30.8643	0	0	0	0	0	0	0	0	0	0	0	0	0	0	0	5.87906	34.0599	2.90667	8.07655	0	0	3.3351	0	0	0	0	5.73386
AUI09862.1	0	0	32.5726	9.98697	0	41.4843	0	0	0	0	0	0	11.5054	136.955	0	0	0	0	0	68.5935	0	0	5.41206	6.70486	0	0	76.6464	0	0	0	0	0	16.4421	0	28.651	0	23.7561	0	5.83669	5.47911	0	0	0	0	13.958	0	7.66217	0	0
AWM64865.1	0	0	0	0	0	140.306	0	0	0	0	0	0	0	0	0	0	1750.7	0	0	0	0	0	0	0	0	0	0	0	0	0	0	0	0	0	0	0	0	0	0	0	0	0	0	0	0	0	0	0	0
AXF35727.1	4.91267	10.6579	0	0	0	0	39.2097	0	0	0	0	0	0	0	23.8939	0	1.00644	241.55	0	11.3172	0	5.59946	0	3.87182	13.0854	0	0	2.49453	0	0	0	0	37.979	140.27	0	0	4.57278	7.38408	0	0	0	313.767	56.2733	1.21012	8.06028	4.03407	8.84927	8.97572	0
AXY65402.1	0	0	0	0	0	0	0	0	0	7.12751	0	0	0	0	0	0	0	0	0	0	0	0	0	0	0	18.4109	0	0	4.63207	241.022	15.9631	0	0	0	0	19.9765	6.36602	0	0	0	0	0	0	0	0	5.61606	0	0	0
AY004350.gene.p01	74.4389	570.612	0	0	26.9544	0	9448.75	0	0	0	5.55183	2.6519	0	0	4579.07	0	0	21741.6	0	22.8645	1632.82	3665.32	429.357	1881.27	6.6092	20.0387	0	103.315	134.443	874.439	73.3589	0	0	4051.05	0	0	2503.63	1820.52	102.142	0	0	100.091	4.54761	0	4.0711	24.4504	0	4.53347	6.39198
AY005110.1.gene1.p1	25.9744	0	22.1001	0	0	15.3527	0	0	0	0	0	13.8801	0	0	12.0317	0	0	0	457.337	0	0	0	0	252.478	0	23.3074	0	92.3243	0	158.664	0	0	0	0	0	31.6118	0	346.167	302.949	33.4576	0	0	0	0	7.10276	0	0	0	0
AY027590.1.gene1.p1	25.6111	0	0	0	0	26.4914	0	0	0	0	0	0	5.77279	0	0	0	20.9875	0	43.8415	19.6667	0	0	10.862	0	0	22.9815	0	26.0094	0	24.0685	0	0	0	0	40.2516	6.23393	0	0	23.4284	10.9965	0	0	0	98.8362	14.0068	14.0205	0	0	5.42311
AY029068.1.gene1.p1	151.027	0	0	0	36.4579	684.38	0	0	0	0	0	0	0	0	0	0	3.43781	0	0	0	0	0	0	0	0	124.226	0	0	0	0	0	0	0	0	73.4685	0	0	0	23.0258	0	0	0	0	797.772	0	0	0	15.3297	0
AY033516.1.gene2.p01	0	0	0	0	0	37.1946	0	0	0	0	0	0	0	0	0	0	0	0	0	0	0	0	0	0	0	0	0	0	0	0	0	0	0	0	0	0	0	0	0	0	0	0	0	24.8012	0	0	0	0	0
AY034138.1.gene10.p01	0	43.7046	30.8526	0	137.868	294.703	0	0	0	12.5966	0	12.9182	0	0	4.19917	21.8379	85.4304	0	328.098	13.9224	0	0	0	0	0	24.4036	21.7797	76.7192	0	93.7121	0	5.06226	0	0	223.889	4.41313	16.8763	0	327.562	46.7081	0	0	0	0	29.7472	19.8508	0	0	7.67826
AY036620.1.gene1.p01	0	0	0	0	0	3.78448	0	0	0	0	0	0	0	0	0	0	0	0	0	0	0	0	0	0	0	0	0	0	0	0	0	0	0	0	0	0	0	0	0	0	0	0	0	0	0	0	0	0	0
AY039040.1.gene1.p01	17.5654	0	0	0	0	0	0	0	0	0	0	0	0	0	0	0	5.39785	0	6.4433	0	0	0	0	0	0	0	0	4.45965	0	12.3805	0	0	0	0	11.8314	0	0	0	0	0	0	0	0	12.9805	0	0	0	0	0
AY040093.1.gene1.p01	239.037	0	76.2685	0	27.8215	431.431	7.5708	0	0	17.7939	0	4.562	17.3184	0	29.6585	0	288.578	0	410.231	0	8.91717	0	119.482	0	11.3697	126.398	0	186.401	17.346	276.787	0	7.15089	0	0	149.506	68.5732	15.8928	3.42181	333.854	126.46	0	0	43.0274	870.6	140.068	147.215	0	0	16.2693
AY070258.1.gene1.p1	0	0	0	0	0	18.9224	0	0	0	0	0	4.562	0	0	0	0	0	0	0	0	0	0	0	0	0	0	0	0	0	0	0	0	0	0	0	0	7.9464	0	0	0	0	0	0	0	0	0	7.68896	0	0
AY082011.1.gene5.p01	0	371.046	0	20.77	0	282.355	0	0	0	92.1928	0	18.9092	0	0	12.2932	63.9311	0	0	6.48999	0	0	0	0	0	0	166.699	382.566	0	0	274.346	0	22.2299	0	0	0	0	32.9373	0	0	0	0	1022.96	0	4.35818	522.516	101.7	0	0	0
AY082011.1.gene6.p01	0	322.521	0	106.486	0	314.991	0	0	0	47.2667	0	36.3548	0	0	52.5221	54.6285	0	0	2.77281	0	7.8957	0	0	0	0	61.0467	476.726	0	25.5983	351.638	0	15.8294	0	0	0	0	7.03613	0	0	0	13.5276	71.1486	0	22.3441	595.313	43.4506	6.80818	0	0
AY082011.1.gene8.p01	0	183.559	0	141.894	0	176.822	0	0	0	176.353	0	19.3772	0	0	8.39834	32.7568	0	0	17.735	0	0	0	0	0	0	146.421	239.577	0	8.18638	153.347	0	20.249	0	0	0	0	0	0	0	0	0	0	0	2.97737	485.871	0	0	0	0
AY092401.1.gene1.p1	17.0741	0	10.8955	0	0	22.7069	0	0	0	0	0	0	0	0	0	0	6.99582	0	15.6577	0	0	0	0	0	0	11.4907	0	8.66981	0	0	0	0	0	0	17.2507	6.23393	0	0.855452	17.5713	21.9931	0	0	0	63.087	0	0	0	0	0
AY101764.1.gene1.p01	8.53705	0	0	0	0	7.56897	0	0	0	0	4.77535	0	0	0	0	0	5.24686	0	6.26307	0	0	0	0	0	0	11.4907	0	8.66981	0	12.0342	0	0	0	0	0	0	0	0	5.85709	5.49827	0	0	3.91158	48.3667	0	0	0	0	0
AY115475.1.gene4.p01	0	0	14.8741	0	0	18.0824	0	0	0	0	0	0	0	0	0	0	33.4263	0	85.5006	0	0	0	0	0	0	7.84331	0	121.315	0	0	0	0	0	2.13311	3.92498	0	0	42.6256	0	0	10.4282	0	0	0	0	0	0	0	3.80392
AY130282.1.gene1.p1	1999.42	0	809.699	11.2845	229.728	3600.77	17.0492	0	11.8664	40.0712	5.37697	41.094	97.5011	15.4749	153.617	199.722	2890.93	0	4030.28	365.382	90.3653	16.4346	1357.58	15.1519	12.8021	556.35	17.3209	1542.41	110.677	2642.32	29.9151	48.3107	0	0	2091.32	730.008	125.265	13.4852	2908.39	1331.06	8.60121	0	198.197	9374.24	1167.09	876.172	25.973	17.5627	328.021
AY130284.1.gene1.p1	243.224	0	35.8174	0	20.3242	306.877	0	0	0	0	5.23276	24.9949	12.6515	0	25.9994	0	226.145	0	356.875	43.1009	9.77131	0	113.073	0	0	75.5482	0	123.503	0	184.617	0	0	0	0	226.836	68.3105	0	1.87478	237.47	156.648	0	0	21.4313	1209.77	115.114	76.8174	0	0	42.2544
AY130285.1.gene1.p1	364.836	0	35.8174	0	10.1621	514.226	0	0	0	19.4982	0	29.9939	37.9544	0	38.9992	16.9013	410.127	0	525.018	64.6513	19.5426	0	95.2191	0	0	125.914	0	128.253	12.6716	290.113	0	11.7538	0	0	277.245	34.1552	8.70755	4.68696	346.578	192.798	0	0	8.57252	1115.29	92.091	130.59	0	0	23.7703
AY136758.1.gene3.p01	0	0	0	0	0	217.618	0	3.82586	0	0	0	13.8067	0	0	0	0	2.64657	0	0	0	0	0	0	0	0	0	0	0	0	0	0	0	0	0	26.1042	0	0	447.895	35.4525	0	0	0	0	0	0	0	0	0	0
AY138986.1.gene1.p01	1649.47	411.09	83.255	0	0	12.3935	0	0	0	0	0	0	0	30.0047	0	134.695	32.4558	0	0	171.745	0	1423.33	616.562	859.323	0	815.315	0	4.732	0	78.8197	0	0	0	0	6.27696	190.539	0	2.80144	1170.03	0	0	0	0	0	0	145.396	0	0	23.843
AY139603.1.gene1.p01	64.9854	0	130.332	0	10.0848	8.23089	0	0	0	0	0	54.5706	0	0	6.45043	0	465.967	0	2063.67	10.6933	0	0	11.8119	0	0	12.4956	0	0	6.28764	52.3466	36.1143	3.88813	0	0	168.834	0	0	6.51184	522.284	0	16.6137	18.7243	0	2460.6	335.099	0	0	0	0
AY150585.1.gene1.p1	0	0	164.006	0	27.9191	1788.75	91.1683	0	0	1178.52	28.7526	260.947	52.1374	0	17.8575	69.6513	47.3875	26.0554	0	0	214.763	0	16.3501	0	0	103.779	0	0	0	0	0	0	0	0	657.826	18.7674	3038.2	0	17.6329	16.5527	0	311.021	0	0	21.084	0	439.809	8687.08	0
AY157676.1.gene1.p01	0	0	0	0	0	3.71946	0	0	0	0	0	0	0	0	0	0	0	0	0	0	0	0	0	0	0	0	0	0	0	0	0	0	0	0	0	0	0	0	0	0	0	0	0	2.06677	0	0	0	0	0
AY162283.2.gene7.p01	8218.7	964.845	493.811	0	0	4625.18	23.6639	7.90259	0	0	14.9262	35.6485	0	85.9152	0	4037.62	136.667	0	939.665	414.934	41.8084	3429.24	1655.11	3133.55	0	2101.11	0	0	99.3997	394.96	31.1411	0	554.405	0	682.989	1354.23	12.419	6762.22	6316.06	111.708	596.915	206.309	0	6576.28	317.412	942.21	84.1164	24.3767	34.37
AY171244.1.gene1.p01	0	0	296.209	0	50.4242	82.3089	0	0	0	0	5.19297	54.5706	0	0	77.4052	0	348.049	0	1501.78	10.6933	9.697	0	23.6238	43.9003	0	124.956	0	414.832	6.28764	0	0	0	107.655	0	106.303	94.9074	0	733.047	1114.63	0	157.831	0	12.761	6.86041	7.61589	198.206	0	8.48086	24.0781
AY171578.gene.p01	12.9872	0	16.5751	0	14.1081	28.7862	0	3.84621	0	27.0694	21.7939	0	17.564	0	0	0	2.66064	0	1948.45	74.7961	13.5655	0	8.26203	0	17.2964	17.4806	0	0	79.164	73.2296	0	0	778.114	0	17.4954	825.067	169.241	10.411	2610.71	41.822	859.938	0	0	0	42.6166	906.486	0	59.3209	24.7502
AY216678.1.gene1.p01	0	2371.04	0	0	0	0	0	0	0	0	0	37.2781	0	0	0	0	0	8.84022	236.699	0	0	0	0	0	23.2266	0	0	1310.63	0	0	0	0	0	0	0	0	0	0	0	0	0	0	0	0	0	0	0	0	0
AY223863.1.gene1.p01	0	0	0	0	0	3.78448	0	0	0	0	0	0	0	0	0	0	0	0	0	0	0	0	0	0	0	0	0	0	0	0	0	0	0	0	0	0	0	0	0	0	0	0	0	0	0	0	0	7.79883	0
AY227054.1.gene1.p01	0	15473.9	0	0	0	12.7838	3017.71	0	0	0	0	0	0	0	6.67899	69.4685	0	0	0	0	0	262.954	0	0	460.875	0	0	317546	13.0209	27.1007	0	0	139.337	0	6.47466	0	0	0	0	0	0	0	0	0	0	7111.99	0	0	0
AY227752.1.gene1.p01	0	0	0	0	0	5.68169	5.68307	0	0	6.67853	0	0	0	0	0	0	0	0	0	0	0	0	0	0	0	0	0	0	0	0	0	0	0	0	8.63288	0	0	0	17.5867	0	0	0	0	0	0	21.0492	5.77177	0	0
AY232670.1.gene3.p01	0	159.751	445.159	95.542	126.301	82.4657	0	10.3298	71.7635	84.8174	45.525	62.1302	62.8959	804.841	533.174	283.58	0	0	174.859	133.921	170.021	0	221.895	357.369	46.4532	31.2985	62.8501	17.7112	173.239	852.253	0	506.419	112.354	114.914	556.019	263.19	151.511	3.49513	606.237	37.4406	114.437	93.8	10.6544	148.925	57.228	162.304	41.8865	0	89.853
AY238472.1.gene1.p01	0	0	0	0	0	0	0	0	0	0	0	0	0	0	0	0	0	0	0	0	0	0	0	6.6127	0	0	0	0	0	11.8275	0	0	0	0	0	0	0	0	0	5.4038	0	0	0	0	0	0	0	0	0
AY259086.1.gene4.p01	0	0	0	0	0	5.15411	0	0	0	0	0	0	0	0	0	0	0	0	0	0	0	0	0	0	0	0	0	0	0	0	0	0	0	0	7.83126	0	0	139.805	0	0	0	0	0	0	0	0	0	0	0
AY259086.1.gene5.p01	0	0	83.0964	0	0	2532.73	28.87	0	0	0	0	0	0	0	79.1683	0	60.0241	0	0	0	34.0041	0	0	0	0	153.363	0	471.118	0	0	0	0	0	59.585	296.022	0	0	4395.71	636.549	0	0	54.7166	0	0	0	0	29.3206	0	10.3401
AY264780.2.gene3.p01	0	0	0	0	0	8.26231	0	0	0	0	0	0	0	0	0	0	0	0	0	0	0	0	0	0	0	0	0	0	0	0	0	0	0	0	0	0	0	0	0	0	0	0	0	0	0	0	0	0	0
AY271267.1.gene1.p01	42.6852	0	10.8955	0	0	56.7672	0	0	0	0	4.77535	4.562	0	0	5.93169	7.71197	103.188	0	81.4199	9.83333	0	0	27.1549	0	0	0	0	39.0142	0	24.0685	0	0	0	0	17.2507	18.7018	0	0.855452	35.1426	21.9931	0	0	0	233.422	28.0137	14.0205	0	0	0
AY289548.1.gene1.p01	0	0	0	0	0	3.78448	0	0	0	0	0	0	0	0	0	0	0	0	0	0	0	0	0	0	0	0	0	0	0	0	0	0	0	0	0	0	0	0	0	0	0	0	0	0	0	0	0	15.5977	0
AY327539.1.gene1.p01	0	0	0	0	0	7.59552	0	0	0	0	0	0	0	0	0	0	1.75509	0	0	0	0	0	0	0	0	0	0	0	0	0	0	0	0	0	0	0	0	0	0	0	0	0	0	12.6617	0	0	0	0	0
AY327540.1.gene1.p01	0	0	0	0	0	3.79776	0	0	0	0	0	0	0	0	0	0	0	0	3.14252	0	0	0	0	0	0	0	0	4.35012	0	0	0	10.764	0	0	0	0	0	0	0	5.51756	0	0	0	4.22055	0	7.03486	0	0	0
AY339625.2.gene8.p01	0	0	0	0	0	34.0901	0	0	0	0	0	0	0	0	0	0	0	0	0	0	0	0	0	0	0	0	0	0	0	0	0	0	0	0	0	0	0	3151.67	0	0	0	0	0	0	0	0	0	0	0
AY339985.2.gene4.p01	15.1182	1273.69	675.319	0	2709.79	5951.32	0	0	9.33147	259.967	0	258.523	10.223	0	420.177	477.999	2024.03	0	7564.23	809.743	47.3742	12.9238	57.7063	0	0	386.629	217.932	2475.73	15.359	2237.7	0	123.469	0	0	6751.37	77.2775	77.3975	17.4216	8017.8	1338.82	13.5276	0	6.92702	29.7922	520.899	366.226	61.2737	41.4328	301.563
AY355285.1.gene3.p01	11.3563	0	0	79.9887	0	0	0	0	84.1135	0	0	0	0	0	0	0	0	109.372	0	0	0	0	0	0	0	0	0	0	0	0	0	0	0	0	0	0	10.5706	0	0	0	0	22.9046	0	0	0	0	0	0	0
AY368237.1.gene1.p1	8.53705	0	10.8955	0	0	3.78448	0	0	0	0	0	0	0	0	0	0	3.49791	0	15.6577	0	0	0	5.43099	0	0	0	0	0	0	0	0	0	0	0	5.75023	0	0	0	17.5713	5.49827	0	0	3.91158	33.6464	0	7.01026	0	0	5.57288
AY463797.7.gene28.p01	0	0	0	0	0	5.42537	0	0	0	0	0	0	0	0	0	0	0	0	0	0	0	0	0	0	0	0	0	0	0	0	0	0	0	0	0	0	0	0	0	0	0	0	0	0	0	0	0	0	0
AY485126.gene.p01	72.5983	5263.84	2833.27	847.767	257.345	1177.22	847.124	415.294	660.359	633.144	679.669	994.374	3818.79	4816.39	1622.13	3603.55	713.119	162.693	448.51	7253.09	5487.76	4285.45	588.246	4104.56	997.4	2268.04	7704.3	735.333	5770.95	851.022	4161.9	160.028	1753.89	565.078	115.814	4079.19	1867.22	183.399	301.471	1941.64	929.954	932.495	493.704	25.4125	3899.38	618.11	30673	394.433	7754.77
AY494945.1.gene2.p01	25.7688	0	0	0	0	11.4233	0	0	0	0	0	0	0	0	0	17.4588	0	0	0	0	0	0	0	0	0	0	0	0	0	0	0	0	0	0	0	0	0	0.645539	0	0	0	0	0	0	0	0	0	0	0
AY515297.1.gene1.p1	0	0	0	0	0	0	0	0	0	0	0	0	0	0	0	0	0	0	6.15545	0	0	0	0	0	0	0	0	4.26042	0	0	0	0	0	0	0	0	0	2.52226	0	0	0	0	0	0	0	0	0	0	0
AY574271.1.gene1.p01	68.2964	0	32.6865	0	9.27383	132.457	0	0	0	0	0	0	0	0	11.8634	15.4239	115.431	0	131.524	0	0	0	32.5859	0	0	11.4907	0	78.0283	11.564	60.1712	0	0	0	0	63.2525	31.1696	0	0	76.1422	21.9931	0	0	3.91158	437.403	42.0205	28.041	0	0	16.4191
AY589493.1.gene1.p01	8.53705	0	0	0	0	3.78448	0	0	0	0	0	0	0	0	0	0	0	0	0	0	0	0	0	0	0	0	0	0	0	0	0	0	0	0	0	0	0	0	0	0	0	0	0	6.3087	0	0	0	0	0
AY590467.1.gene1.p1	0	0	90.1355	0	10.96	1636.96	116.315	0	0	683.446	22.5744	86.2634	54.5791	0	105.153	18.2283	16.5356	10.2284	0	0	189.693	0	0	0	0	122.22	0	0	0	71.1114	0	0	0	0	455.313	0	2977.01	0	13.844	19.4939	27.0831	210.275	0	0	16.5535	0	327.13	5539.3	0
AY628175.1.gene1.p01	8.53705	0	0	0	0	0	0	0	0	0	0	0	0	0	0	0	5.24686	0	3.13153	0	0	0	0	0	0	0	0	8.66981	0	12.0342	0	0	0	0	0	6.23393	0	0	5.85709	0	0	0	0	21.029	0	0	0	0	0
AY628176.1.gene1.p01	0	0	0	0	0	0	0	0	0	0	0	0	0	0	0	0	0	0	0	0	0	0	0	0	0	0	0	0	0	0	0	0	0	0	0	0	0	0	0	0	0	0	0	0	7.00342	0	0	0	0
AY649755.1.gene1.p01	8.39036	0	0	0	0	0	0	0	0	0	0	0	0	0	0	0	0	0	9.23318	0	0	0	0	6.6127	0	0	0	0	0	0	0	0	0	0	0	0	0	4.20377	0	0	0	0	0	0	0	0	0	0	0
AY712687.1.gene1.p01	309.623	3812.82	124.193	1059.27	28.8295	196.08	16066.8	476.818	98.2848	64.535	29.6902	255.274	227.314	2121.97	1462.89	127.862	34.4341	0	201.19	295.499	2744.36	4103.81	2042.88	4838.63	0	702.516	1020.17	152.727	1707.57	486.34	68.8264	7.40998	846.322	7276.49	71.5028	45.2186	708.151	2114.17	121.386	56.9748	79.1561	707.748	218.879	32.6864	152.401	544.819	87.643	0	159.677
AY743435.1.gene1.p01	0	0	0	0	0	0	0	0	0	0	0	0	0	0	0	0	0	0	0	0	0	0	0	0	0	0	0	0	0	0	0	0	0	0	0	0	0	0	0	0	0	0	0	0	0	0	0	0	0
AY750914.gene.p01	0	0	0	0	0	11.1968	0	0	0	0	0	0	0	0	0	0	0	0	0	0	0	0	0	0	0	0	0	0	0	0	0	0	0	0	0	0	0	0.843652	0	0	0	0	0	6.22168	0	0	0	0	0
AY758206.1.gene5.p01	0	0	0	0	0	123.258	0	0	0	0	0	0	0	0	0	0	3.56015	0	0	0	0	0	0	0	0	0	0	0	0	0	0	0	0	0	17.5576	0	0	0	5.96131	0	0	0	0	0	0	0	0	0	0
AY769933.1.gene1.p01	2487.23	3102.29	330.056	2035.85	3676.88	630.535	6.74532	62523.4	1436.61	110.976	42.5467	231.682	478.332	1677.55	782.17	817.661	291.394	0	4575.75	61.3281	389.3	3671.56	0	143.873	3525.24	20.4757	54.8225	3364.02	314.245	8170.23	899.504	2790.58	7.35029	0	1116.87	49.9879	14.1599	205.788	46.9662	6353.71	415.162	0	111.523	0	0	1811.31	34.253	6.94849	2151.45
AY790341.1.gene1.p01	0	0	10.8955	0	0	0	0	0	0	0	4.77535	0	0	0	0	0	0	0	0	0	0	0	0	0	0	0	0	0	0	0	0	0	0	0	0	0	0	0	0	0	0	5.73951	0	0	0	0	0	38.9942	0
AY822595.1.gene1.p01	0	0	0	0	0	22.3167	0	0	0	0	0	0	0	0	0	0	0	0	0	0	0	0	0	0	0	0	0	0	0	0	0	0	0	0	5.65142	0	0	0	0	0	0	0	0	26.868	0	0	0	0	0
AY825330.1.gene1.p01	0	0	0	0	0	0	0	0	0	0	0	0	0	0	0	0	12.2427	0	0	0	0	0	0	0	0	0	0	0	0	0	0	0	0	0	0	0	0	0	0	0	0	0	0	0	0	0	7.68896	0	0
AY826417.1.gene1.p01	8.53705	0	0	0	0	0	0	0	0	0	0	0	0	0	0	0	0	0	0	0	0	0	0	0	0	0	0	0	0	24.0685	0	0	0	0	0	0	0	0	5.85709	0	0	0	0	8.4116	0	0	0	0	0
AY847143.1.gene1.p01	8.39036	0	0	0	0	22.3167	0	0	0	0	0	0	0	0	0	0	0	0	0	0	0	0	0	0	0	0	0	0	0	0	0	0	0	0	5.65142	0	0	0	0	0	0	0	0	35.135	0	0	0	0	0
AY847144.1.gene1.p01	0	0	0	0	18.229	66.9502	0	0	0	0	0	0	0	0	0	0	0	0	0	0	0	0	0	0	0	0	0	0	0	0	0	0	0	0	11.3028	0	0	0	0	0	0	0	0	43.4021	0	0	0	0	0
AY847145.1.gene1.p01	8.39036	0	0	0	45.5724	89.267	0	0	0	0	0	4.48362	0	0	0	0	0	0	0	0	0	0	0	0	0	0	0	0	0	0	0	0	0	0	16.9543	0	0	0	5.75646	0	0	0	0	72.3368	0	0	0	0	0
AY847146.1.gene1.p01	0	0	0	0	0	11.1584	0	0	0	0	0	0	0	0	0	0	1.7189	0	0	0	0	0	0	0	0	0	0	0	0	0	0	0	0	0	0	0	0	0	5.75646	0	0	0	0	14.4674	0	0	0	0	0
AY847147.1.gene1.p01	8.39036	0	0	0	0	11.1584	0	0	0	0	0	0	0	0	0	0	0	0	0	0	0	0	0	0	0	0	0	0	0	0	0	0	0	0	0	0	0	0	0	0	0	0	0	4.13353	0	0	0	0	0
AY853593.1.gene1.p1	59.7593	0	0	0	0	71.9052	0	0	0	0	0	4.562	0	0	0	0	48.9707	0	56.3676	0	0	0	10.862	0	0	11.4907	0	34.6792	0	84.2397	0	0	0	0	34.5014	12.4679	0	0	35.1426	38.4879	7.63884	0	7.82317	290.2	0	21.0308	0	0	0
B1LEM1	0	0	0	0	0	0	0	0	0	0	0	0	0	0	0	0	3.2836	0	0	0	0	0	0	0	0	14.3823	0	2.71287	0	0	0	0	0	0	3.59861	0	0	2.14144	3.66549	0	0	0	0	3.94811	0	0	0	4.88067	0
B1LL36	174.846	0	15.9392	0	6.78341	88.5821	0	0	0	26.0309	3.49297	0	0	0	4.33878	0	176.542	0	217.606	0	0	0	63.5606	4.92147	0	67.2399	0	0	0	0	0	0	0	0	8.41209	27.3591	0	18.7718	137.095	0	0	0	2.86116	59.9891	5.12271	41.0217	0	0	0
B1LLK9	861.957	0	56.6566	0	8.03732	532.981	9.84204	0	4.56677	250.597	146.922	11.8612	15.0093	0	0	43.4441	1873.48	0	633.718	51.1333	3.86411	0	16.474	26.2404	4.92686	398.345	13.3318	20.6631	12.5276	67.7929	0	3.09872	0	62.2934	79.7365	89.1451	51.6516	94.5274	375.635	30.9736	0	0	11.8651	225.992	63.7311	94.1712	6.66377	13.518	14.2299
B1YIX1	0	12.7026	22.4181	0	9.5407	0	0	0	0	18.3059	0	0	0	0	0	15.8678	0	0	3.22165	0	0	0	0	0	0	0	15.8256	0	0	24.7611	0	3.67833	0	0	5.9157	19.24	0	0	12.0513	0	0	17.714	0	0	0	7.21199	0	0	0
B2VGJ3	0	0	0	0	0	0	0	0	0	0	30.0165	0	0	0	6.21415	0	7.32895	0	0	10.3016	0	0	0	0	0	0	0	0	0	0	0	0	8.64265	0	0	0	0	2.68856	24.544	0	0	0	0	2.20304	0	0	0	236.936	0
B6IBA3	16.028	0	6.81863	0	11.6075	16.5789	0	0	6.59533	122.493	26.8966	5.70999	0	0	0	19.3052	28.4578	0	27.4369	0	0	0	6.79764	0	0	21.5734	9.62692	2.71287	3.61849	0	0	0	0	0	14.3944	19.5066	4.97302	23.0204	29.3239	20.6456	0	3.5919	0	27.6368	4.38289	8.77433	0	0	0
B7LM76	421.73	0	141.642	0	52.2426	221.392	29.5261	0	0	597.577	566.993	25.6993	27.517	0	15.4224	147.042	496.412	0	354.176	51.1333	11.5923	0	256.524	102.046	0	492.952	19.9977	84.5307	15.0332	125.156	0	6.19744	0	79.898	92.1953	235.019	120.52	249.478	637.057	138.19	46.3423	4.97424	3.39004	770.923	166.915	112.398	29.987	74.3489	47.7142
B7LQA4	0	0	40.9118	0	5.80375	4.73681	0	0	0	5.56788	8.96554	0	3.61273	0	7.42435	0	4.37813	2.70816	0	0	0	0	3.39882	0	0	79.1025	28.8808	2.71287	0	0	0	0	0	52.8051	3.59861	3.90132	0	6.42431	29.3239	0	0	0	0	6.58019	4.38289	13.1615	0	14.642	0
B7LQD5	223.589	6.46764	91.3147	0	29.1463	206.164	7.93131	0	0	531.274	270.148	19.117	12.0954	0	18.6425	153.505	448.898	0	324.785	103.016	18.6836	0	73.9648	70.487	0	216.682	0	18.1653	36.3439	126.073	0	0	0	58.9302	265.058	169.8	41.624	217.774	227.032	201.603	16.0052	6.01282	12.2936	623.459	80.7061	95.4731	8.05511	24.5106	34.4019
B7N5M0	14.7975	0	23.6069	0	4.01866	8.19971	0	0	0	46.264	66.2182	5.93061	0	0	0	20.0511	33.3467	0	16.284	4.26111	3.86411	0	4.70685	2.9156	0	24.8966	0	5.63538	0	5.21484	0	0	0	0	24.9176	13.5068	3.44344	5.18974	10.1523	19.0607	0	2.48712	0	19.1364	9.10445	3.03778	0	0	7.11494
B7NF27	168.601	0	111.574	0	13.5668	96.8866	0	0	0	247.294	356.283	13.3477	12.6677	0	4.33878	56.4098	162.469	0	139.726	43.156	0	0	75.4782	511.833	8.31644	226.934	0	47.562	29.605	88.0254	0	10.4611	0	0	117.769	177.834	40.6872	1464.2	115.674	124.674	16.7625	4.19821	40.0562	3883.91	399.571	92.2988	0	0	40.3251
B7NJS0	35.7743	0	91.3147	0	29.1463	7.92939	0	0	22.0811	46.603	30.0165	0	0	0	0	0	31.148	0	9.84196	10.3016	0	0	0	0	0	638.009	0	22.7066	0	12.6073	0	0	0	3.2739	6.02405	202.454	0	12.5466	67.496	11.5202	0	60.1282	0	44.0607	7.33692	14.6882	8.05511	8.17021	0
B7NNT4	29.5951	0	4.72139	4.34282	12.056	27.879	0	0	0	50.1194	12.4159	1.97687	5.00308	0	2.5704	13.3674	301.636	0	401.671	4.26111	0	0	89.4302	131.202	0	49.7931	0	0	0	5.21484	0	0	0	0	7.47529	67.5342	3.44344	411.472	15.2284	16.6781	3.31016	4.97424	5.08506	1083.48	121.393	12.1511	0	0	0
B7NR12	118.645	0	23.9088	0	6.78341	77.5093	5.53772	0	0	78.0927	101.296	13.3477	0	10.0527	0	33.8459	150.956	0	114.529	21.578	0	0	63.5606	9.84294	0	67.2399	0	9.5124	12.6878	17.6051	0	5.23057	0	0	79.9149	27.3591	29.0623	86.3503	107.105	28.1523	11.175	0	0	110.749	35.859	30.7663	0	11.409	12.1194
B7VAE6	0	6.37425	33.7485	0	0	35.167	0	0	10.8811	0	0	0	0	0	6.12442	7.96254	0	0	0	0	0	0	0	0	0	0	0	0	5.96985	0	0	0	0	0	0	0	0	0	0	0	0	0	0	0	0	0	0	0	0
BAA02119	0	0	0	31.2911	63.7019	0	4.72762	0	125.038	0	0	0	7.20969	0	155.571	24.0789	0	383.72	0	0	0	221.784	27.1312	96.6349	0	0	0	92.0363	0	0	4.14762	0	0	35.1265	3.59075	11.6784	84.3568	72.6499	7.31497	3.43342	0	60.929	170.982	22.3238	0	0	14.4042	14.61	0
BAA02494	0	0	0	0	0	42.6127	0	0	0	0	0	0	0	0	0	0	0	0	0	0	0	0	0	0	0	0	0	0	4.34029	0	0	0	0	0	0	0	0	5.1372	0	0	0	0	0	0	0	0	0	0	4.18332
BAA06245	0	0	0	67.9746	0	0	0	0	0	0	0	0	0	0	0	0	0	0	0	0	0	0	0	0	0	0	0	0	0	0	0	0	0	0	0	0	0	86.0659	0	0	0	0	0	0	0	0	0	0	0
BAA08271	0	0	22.9972	0	0	0	0	0	0	0	0	28.8871	0	0	12.52	0	409.759	0	363.535	0	0	0	0	0	0	0	16.2343	9.14969	0	0	0	0	0	0	30.3425	6.57898	0	0	241.07	0	0	0	4.12809	0	0	0	0	0	0
BAA12916	0	0	0	0	6.96145	17.0451	0	0	0	0	0	0	0	0	0	0	0	0	0	0	0	0	0	0	0	8.62558	0	0	0	0	0	0	0	0	0	0	0	1216.87	0	0	0	0	0	0	0	0	0	0	0
BAA32077	0	0	0	0	0	0	0	0	0	0	0	0	0	0	0	0	0	0	0	0	0	0	0	0	0	0	11.5473	0	0	0	0	0	0	0	0	0	0	0	4.39666	0	0	0	0	0	0	0	0	5.85424	0
BAA78801	0	0	0	0	0	0	0	0	0	0	0	0	0	0	0	0	2.97739	0	5.33106	0	0	0	0	0	0	0	0	0	0	0	0	0	0	0	0	0	0	13.8349	24.9275	0	0	0	0	0	0	0	0	0	0
BAB37346	19.7301	0	2.09839	0	0	2.91545	1.45808	0	0	18.8483	17.4743	0	0	0	1.1424	2.97054	11.1156	0	5.42799	0	0	0	8.36774	3.88746	0	17.7042	0	3.33948	0	6.95311	0	1.37721	0	0	6.64471	7.20365	4.59125	10.05	6.7682	3.17678	1.47118	0	0	22.6802	1.34881	2.70025	0	0	3.19104
BAB59035	761.017	0	526.097	0	223.897	1082.36	56.2402	0	0	1751.42	1942.2	152.501	117.93	25.5235	99.144	744.756	1438.89	0	1215.48	219.143	49.6814	9.03549	1976.88	237.413	0	661.538	0	201.263	21.476	357.589	0	13.2802	0	539.747	993.146	486.246	974.002	741.921	989.849	479.921	127.678	106.591	58.115	1886.3	507.248	390.572	71.3975	1853.89	142.113
BAB71966	0	0	0	1631.04	176.821	20.6164	520.691	0	0	230.219	126.82	0	133.654	2685.92	28.2744	31.5089	10.7186	23.5739	0	167.401	540.423	0	59.1719	0	30.9688	6197.11	20.95	16247.1	15.749	0	94.9805	0	0	42.5607	23.4938	12.735	37.8778	0	279.188	561.609	5.20168	0	53.2721	12.8878	33.383	9.54731	15.7075	15.9319	15.0775
BAB71968	0	5.52634	0	49.3409	62.2609	25.4076	121.986	15.8423	33.0179	67.6946	4.27465	4.08367	7.75126	12.3024	108.85	6.90336	49.3156	222.735	110.726	101.226	35.9199	19.5981	106.954	3.01142	0	56.5725	0	44.6244	12.9393	26.9311	2.97279	3.20055	3.6924	12.5884	12.8683	92.0748	39.1227	40.5851	10.4859	71.3657	37.6084	23.1197	3.50145	80.9435	6.2691	0	10.3241	6.98111	32.0234
BAB82500	7.64193	187.896	107.284	116.624	215.838	125.344	569.267	50.9216	226.409	131.407	10.6866	28.5857	2.58375	12.3024	130.089	48.3235	138.553	885.129	351.8	4.40115	143.679	213.401	102.092	274.039	81.4204	51.4295	41.3099	85.3685	7.76361	188.518	5.94557	9.60166	40.6164	344.082	10.2946	33.4817	344.991	40.968	13.1074	34.4524	20.5137	459.825	218.841	39.5305	357.339	15.6881	65.3863	59.3395	49.1482
BAB93733	0	0	0	0	0	0	0	0	0	0	0	0	0	0	0	0	23.9949	100.472	16.5243	10.3776	0	0	0	0	0	0	0	32.0239	0	0	0	0	0	0	0	0	0	0	80.3567	0	0	6.05719	0	0	0	0	0	0	0
BAC00986	0	0	0	67.9746	0	0	0	0	0	0	0	0	0	0	0	0	0	0	0	0	0	0	0	0	0	0	0	0	0	0	0	0	0	0	0	0	0	116.044	0	0	0	0	0	2.37719	0	0	0	0	0
BAC06841	0	0	87.6016	0	0	0	0	0	0	0	0	0	0	0	0	0	0	0	0	0	71.6955	0	0	0	0	659.909	0	0	0	0	0	0	0	0	0	0	0	0	0	0	0	0	0	0	0	0	0	0	0
BAC53608	0	0	0	0	0	0	0	0	0	0	0	4.48362	0	0	0	0	0	0	3.07773	0	0	0	0	26.4508	0	0	0	8.52085	0	11.8275	0	0	0	0	0	0	0	4.20377	0	0	0	0	0	0	0	0	0	0	0
BAC53825	0	0	0	0	32.7446	0	0	0	0	0	0	0	0	0	656.245	0	0	56.0245	0	0	0	0	0	0	0	0	0	51.0199	0	467.404	7.81733	0	0	0	0	0	0	137.935	13.7871	0	0	0	27.6225	0	0	0	0	0	0
BAC58936	0	0	0	0	0	0	0	0	0	0	0	8.47229	0	0	0	0	12.9922	0	0	0	0	0	0	0	0	0	0	0	0	22.3493	0	0	0	0	0	0	0	0	0	0	0	0	0	7.81077	13.0064	13.0191	0	14.4835	0
BAC67134	182.663	0	0	0	0	0	0	0	0	0	0	0	0	0	0	0	87.3169	0	0	0	25.4395	0	0	0	0	81.9538	0	0	0	0	0	2.55007	0	0	0	17.7846	0	113.483	0	101.958	16.3444	0	8.36943	0	24.9748	14.9995	0	0	7.84253
BAC67136	213.107	0	0	0	0	2.69916	0	0	0	0	0	0	0	0	0	0	202.076	0	0	0	31.7994	0	0	0	0	90.1492	0	0	0	0	0	0	0	0	0	48.9076	0	189.138	0	105.879	5.44815	0	5.57962	0	19.9798	14.9995	0	0	7.73571
BAC67138	79.154	0	0	0	0	0	0	0	0	0	0	0	0	0	0	0	29.9372	0	0	7.0133	6.35988	0	0	0	0	16.3908	0	0	0	0	0	0	0	0	0	4.44614	0	57.3515	0	23.5288	5.44815	0	0	0	0	4.99984	0	0	0
BAC67142	986.38	0	15.5417	0	0	10.7966	10.7992	0	0	0	0	0	0	29.4061	0	33.0019	860.695	0	0	0	101.758	0	0	9.59748	0	483.527	0	0	0	8.58302	0	0	0	0	0	71.1383	0	830.987	0	454.889	65.3778	0	27.8981	0	249.748	129.996	0	16.6868	31.5838
BAC67143	54.7989	0	0	0	0	0	0	0	0	0	0	0	0	0	0	0	56.1323	0	0	0	0	0	0	0	0	32.7815	0	0	0	0	0	0	0	0	0	4.44614	0	55.5212	0	35.2931	5.44815	0	0	0	19.9798	14.9995	0	0	0
BAC67144	0	0	0	7.23803	13.3955	5.46648	0	0	0	0	0	0	4.16924	0	0	0	0	0	217.12	7.10185	0	0	0	0	0	0	0	0	20.8794	0	0	0	113.206	0	0	76.5388	5.73907	2.4713	359.561	0	104.822	0	0	1.51876	0	111.385	5.55314	5.63249	0
BAC67147	55.7725	0	7.90892	0	0	21.9769	0	0	0	0	0	0	0	0	0	0	0	0	0	0	0	0	0	0	0	0	0	0	0	17.471	0	0	0	0	0	0	0	0	34.0128	0	0	0	0	1402.83	0	0	11.1627	0	0
BAC67151	0	0	0	0	0	0	0	0	0	0	0	0	0	0	0	0	0	0	0	93.5047	0	0	0	0	0	0	11.2519	0	4.22928	0	0	0	0	0	0	0	0	0	0	0	0	0	0	0	0	0	0	0	0
BAC77251	1181.69	10.6399	635.478	29.9989	235.537	1228.94	72.793	0.687999	35.3696	2495.29	2551.31	131.591	102.109	18.6994	114.066	770.884	1885.31	1.17757	1419.41	377.297	170.668	4.41315	2947.4	361.911	3.09394	1205.93	55.8136	317.318	82.866	415.897	7.8322	49.6208	5.98654	640.638	1176.7	928.489	1363.75	1032.95	1297.92	539.131	180.153	139.004	58.8983	2430.7	541.878	536.048	170.874	2579.22	206.862
BAC77725	0	0	0	0	0	0	0	0	15.9474	0	0	58.6785	0	0	0	0	0	0	0	0	40.4811	0	0	0	0	0	23.2778	0	0	0	0	2.70523	0	0	0	0	0	0	0	45.7608	5.77965	4.34259	0	0	0	0	0	0	0
BAC79067	0	0	0	0	0	7.78678	0	0	0	0	0	0	0	0	0	0	5.39785	0	0	0	0	0	0	0	0	11.8214	0	0	0	0	0	0	0	0	0	0	0	0	0	0	7.85866	0	0	0	0	0	0	0	0
BAC98411	0	0	0	158.607	0	0	0	0	0	0	0	0	0	0	0	0	0	0	0	0	0	0	0	0	0	0	0	0	0	0	0	0	0	0	0	0	0	196.308	0	0	0	0	0	4.75438	0	0	0	0	0
BAD46890	17347.6	9465.27	16107	81825.9	27907.8	8107.01	372.409	1153.42	41375.7	14659.1	35411.8	22827.9	55491.3	17816.4	15397.3	18108.3	482.69	43.3265	8154.63	17584.6	28756	5864.48	8872.74	13613.6	44371	11149.6	35175.9	9954.12	13782.9	9948.19	51928.5	14023.5	49085	6.80194	29001.4	37139.7	43640.8	6033.06	8459.78	36019.2	44881.3	4.99695	1992.23	3303.74	1530.43	47151	10556.7	54033.6	16043.9
BAD77819	0	0	377.711	0	16.0746	0	0	0	0	0	0	71.1673	0	0	0	0	709.376	0	3034.25	0	0	0	9.41371	0	0	79.669	0	0	0	83.4374	0	0	0	5.41682	328.913	0	0	0	0	9.53034	0	0	6.78008	3710.64	169.95	0	0	0	0
BAD77822	466.547	168.694	39.6957	0	0	6.89403	0	4.60565	0	0	0	0	0	0	0	842.914	401.435	0	0	17.9129	0	345.651	217.655	159.337	0	230.254	0	0	0	65.7667	0	0	0	0	0	79.4925	0	386.468	330.758	290.463	0	0	0	0	0	102.162	0	0	20.3038
BAD86537	0	14.4727	0	0	0	0	0	0	0	0	0	0	0	0	0	0	0	0	0	0	0	0	6.36583	0	0	0	0	0	0	0	0	0	0	0	0	0	0	0	0	0	0	0	41.264	0	0	0	0	0	0
BAD86538	0	17.7157	0	0	0	0	7.24163	0	0	0	0	0	0	0	0	0	0	0	0	0	0	0	10.3897	0	0	0	0	0	5.5306	0	0	0	0	0	0	0	0	0	0	0	0	0	123.47	0	0	0	0	0	0
BAE66664	48.1894	0	20.5008	0	348.989	420.127	0	0	0	251.104	0	0	0	0	55.8047	0	3.2908	0	0	0	0	0	0	0	0	64.8621	0	220.225	32.6378	0	0	0	0	0	43.278	0	14.9518	0	308.576	31.0363	0	0	0	0	144.952	79.1421	28.9348	0	40.816
BAE96115	0	422.765	8.77779	250.293	7.47131	478.678	0	0	0	164.856	0	51.4543	4.65076	0	66.9028	99.4084	0	0	12.6143	0	14.3679	0	0	5.42055	0	120.345	706.399	3.49235	60.5562	426.588	5.35101	34.566	0	0	0	55.2449	25.6076	0	0	0	18.4623	1946.68	0	64.3783	705.274	16.9431	0	0	8.73808
BAE96117	0	216.204	9.08488	91.9209	0	160.934	0	0	0	44.5106	0	26.6272	0	0	4.94596	38.5823	0	0	5.22227	0	0	0	0	0	0	28.7436	179.572	0	4.82113	200.688	0	38.7566	0	0	0	0	0	0	0	0	6.36941	14.3571	0	10.5206	321.177	151.978	0	13.0056	0
BAE98117	0	20706.5	1074.12	3029.12	371.726	2734.6	36735.4	7975.87	205.505	106.022	87.9461	6775.72	3383.34	5017.5	6920.8	501.278	66.3145	42.192	91.5974	1906.85	11891.8	10383.3	4630.37	20737.2	36.9514	1219.93	6982.55	258.288	36580.7	808.3	4785	0	1242.28	15458.2	124.588	3045.79	4063.26	3770.9	336.295	476.517	49.6524	4103.75	250.015	59.2317	3285.19	5468	283.21	0	5664.1
BAF36555	8.62754	0	0	0	0	0	0	0	0	0	0	0	0	0	0	0	0	0	3.16473	0	0	4.91684	0	6.79963	0	0	0	0	0	0	0	0	16.6745	0	0	0	0	9.50972	5.91918	0	0	0	0	23.3771	0	0	0	0	0
BAG76424	131.012	0	106.404	0	19.4072	73.9174	5.28109	0	0	217.215	373.083	12.7291	8.05375	9.58688	8.27543	75.314	272.061	0	288.346	54.8748	0	0	79.5573	46.934	0	176.341	0	33.2625	8.06658	50.3677	0	4.98818	0	0	104.289	152.199	44.3448	149.779	163.427	42.1892	15.9857	4.00366	13.6428	363.791	97.7063	58.681	0	5.44016	34.6734
BAG80136	0	0	0	0	0	0	0	0	0	0	0	0	0	0	0	0	1.22	0	0	0	0	0	0	0	0	24.0464	0	21.167	0	0	0	0	0	0	0	17.3942	0	0	0	0	0	0	0	0	4.88531	0	0	0	0
BAH18719	44.7543	4948.18	3350.93	6036.08	1258.63	1216.83	4237.89	14.7268	1804.76	1166.02	1821.93	159.438	3866.95	7420.95	8257.74	5264.75	270.985	13780.3	895.619	4221.36	4560.43	3046.49	2584.55	4279.69	384.114	1780.38	5179.05	429.253	1990.44	4374.09	441.05	85.3883	1763.58	1962.3	170.82	257.813	2582.79	2448.09	191.053	374.711	418.254	578.369	1713.39	530.385	2129.44	637.006	246.329	140.824	2144.1
BAH62779	16.028	0	156.829	0	11.6075	826.574	23.6898	0	0	556.788	8.96554	59.9549	25.2891	0	77.9557	53.0894	87.5625	0	0	0	106.03	0	3551.77	0	0	50.3379	0	0	0	0	0	4.47517	0	228.822	352.664	19.5066	1999.15	1.60608	106.299	27.5275	9.56108	111.349	2.44795	0	52.5946	48.2588	226.16	4866.03	3.39389
BAH63712	37.3986	0	27.2745	0	0	78.1574	0	0	0	116.925	0	5.70999	3.61273	0	0	43.4368	75.5227	0	56.8336	12.3078	0	0	135.953	12.6321	0	50.3379	0	10.8515	7.23697	7.53127	0	0	0	15.6459	50.3805	35.1119	119.353	28.9094	29.3239	6.88186	9.56108	21.5514	0	46.0613	13.1487	17.5487	19.2476	361.17	3.48762
BAH65216	0	0	4.23098	0	0	19.1048	0	0	0	1.72744	0	0	0	0	1.15171	0	1.6979	0	0	0	0	0	29.5257	0	0	0	0	0	0	2.33659	0	0	0	9.10157	1.11647	0	23.1433	0	0	0	0	0	0	0	0	0	4.4787	39.3701	0
BAH65231	447.179	0	662.032	0	126.301	3044.89	174.489	0	33.1216	2264.9	980.539	320.209	96.763	0	205.067	403.96	960.093	0	646.289	154.524	625.9	20.3878	8932.68	155.071	0	746.35	112.808	168.029	72.6879	264.753	34.7914	26.2199	0	474.715	1608.42	320.008	5860.66	457.952	834.497	236.164	120.039	336.718	32.7828	1088.3	513.584	455.333	757.18	16307.7	108.887
BAH65866	0	0	71.1803	0	0	527.446	10.9911	0	0	477.905	13.8655	86.0992	25.1424	0	77.5034	11.1961	77.4423	0	2.27314	0	142.403	0	2735.95	0	0	75.0689	0	0	12.5912	0	0	2.59537	0	11.3423	283.833	4.52513	1470.89	0	102.038	0	0	162.483	0	0	152.511	45.798	262.322	4591.14	0
BAO79439.1	0	0	0	0	0	188.411	0	0	0	0	0	0	0	0	0	0	1452.44	0	0	0	0	0	0	0	0	0	0	0	0	0	0	0	0	0	0	0	0	0	0	0	0	0	0	0	0	0	0	0	0
BAQ02518.1	0	0	0	0	0	228.499	0	0	0	0	0	0	0	0	0	0	2832.62	0	0	0	0	0	0	0	0	0	0	0	0	0	0	0	0	0	0	0	0	0	0	0	0	0	0	0	0	0	0	0	0
BX664015.1.gene104.p01	0	0	0	0	0	9.88459	0	0	0	0	0	0	0	0	0	0	2555.82	0	0	0	0	0	0	0	0	0	0	0	0	31.4319	0	0	0	0	0	0	0	42.4523	0	1105.78	0	0	0	0	0	0	0	0	14.3601
CAA06639	0	0	0	0	0	0	0	0	0	0	0	0	0	0	0	0	0	0	0	0	0	0	0	0	0	0	0	0	0	0	0	0	0	18.7669	4.31644	0	0	0	0	0	0	0	0	0	5.25716	0	0	0	0
CAA10366	93.3094	0	0	0	0	0	0	0	0	0	0	0	0	0	0	0	3.18599	0	0	0	0	0	0	0	0	20.9322	0	0	0	0	0	0	0	0	0	0	0	0	0	0	0	0	0	0	0	0	0	0	0
CAA37477	3.68265	0	0	4.32317	4.00047	3.26504	6.53167	0	0	3.83789	0	0	0	0	0	0	0	0	0	21.2091	0	0	0	0	0	0	0	0	0	0	0	0	0	0	0	0	0	0	0	0	0	0	0	0	0	0	6.63362	0	0
CAA43220	58.6409	3.85517	34.0187	1207.83	1239.29	2.36324	141.828	0	1868.98	388.901	2.98199	0	162.218	128.732	3092.9	529.735	7.64499	6609.71	0	24.5619	0	1993.02	820.719	1016.77	70.9984	28.7017	0	3505.5	3.61059	458.405	41.4762	0	10.3032	868.405	114.904	400.959	2034.49	1386.22	113.382	154.504	104.942	473.096	3019.06	698.603	0	13.1328	225.666	262.981	17.213
CAA52618	0	0	0	0	0	42.6127	0	0	0	0	3.58465	0	0	0	0	0	0	0	0	7.38145	0	0	0	0	0	0	0	0	0	0	0	0	0	0	0	0	0	2893.53	0	0	0	0	0	0	0	0	0	0	0
CAA54738	0	0	0	0	243.58	0	0	0	0	0	0	0	0	0	0	0	0	0	0	0	0	0	0	0	0	0	0	0	0	0	0	0	0	0	0	0	0	0	11.3954	0	0	0	0	0	0	0	0	0	0
CAA63057	0	0	0	0	0	0	0	0	0	0	3.39739	3.24561	0	0	0	0	3.73284	0	0	0	0	0	11.5915	0	0	8.17499	0	0	0	0	0	0	0	0	8.18191	0	0	0	20.8349	0	5.4346	0	0	2.99218	0	4.9874	0	0	7.82302
CAA63519	51.9488	0	0	2134.45	0	0	0	15.3848	0	0	0	0	0	0	0	0	0	0	0	0	0	0	0	0	0	0	0	0	0	0	0	0	0	0	0	0	0	0	0	0	0	0	0	0	0	0	0	0	0
CAA67773	0	5738.42	271.48	792.564	160.746	942.967	9948.66	2292.51	45.6677	38.5534	36.2131	1873.08	950.586	1295.32	2242.67	91.901	24.6311	42.192	16.9625	330.236	3023.66	2893.61	1335.57	5933.24	0	473.035	2216.42	84.5307	9946.95	312.89	1489.47	0	384.303	4462.1	37.3765	810.41	1351.55	1163.06	158.63	166.781	0	988.63	67.8008	13.6688	849.749	1336.62	74.9674	0	1833.52
CAA67774	0	0	0	0	0	24.7115	0	0	0	0	0	0	0	0	0	0	2663.17	0	0	0	0	0	0	0	0	0	0	0	0	0	0	0	0	0	0	0	0	40.2179	0	1299.65	0	0	0	0	0	0	0	0	14.3601
CAA70208	0	0	12.771	0	0	0	0	0	0	0	0	0	0	0	0	0	0	0	0	0	0	0	0	0	0	0	0	0	0	0	0	0	0	0	0	0	0	0	0	0	0	13.4549	100.868	2.46487	0	0	0	0	0
CAA74376	0	0	0	0	0	0	3.24139	0	0	0	0	0	0	0	0	0	0	0	0	0	0	0	0	0	0	0	0	7.42385	0	5.15238	0	0	0	0	0	0	0	0	0	0	0	0	10.0483	0	0	0	0	0	0
CAA90687	31.1031	0	59.5436	0	810.899	248.185	0	0	0	761.736	0	58.1728	0	0	64.833	0	57.3479	0	0	0	16.244	0	0	0	0	293.05	0	765.981	94.7952	0	0	32.5661	0	0	41.8997	34.0682	57.9024	0	992.274	10.016	27.8307	0	0	0	548.587	383.108	0	0	129.519
CAA90688	15.5516	0	79.3915	0	1199.45	448.112	0	0	0	907.6	0	58.1728	0	0	162.083	0	31.8599	0	0	0	0	8.86283	0	0	20.7116	313.982	0	1058.16	157.992	21.9222	0	65.1323	0	0	52.3747	68.1364	101.329	0	1269.68	0	111.323	0	0	0	599.618	421.419	28.0133	0	90.0027
CAB61224	0	77.2851	0	9.65071	178.607	72.8863	0	143.644	0	222.753	4.59849	0	0	0	17.136	7.42634	1.68418	4.16711	15.0778	66.2839	51.5214	4.68507	15.6895	220.29	76.64	55.3257	44.4394	0	105.789	81.1197	6.39599	0	0	0	44.298	0	61.2167	2.4713	5.64017	10.5893	0	160.281	15.0668	200.476	141.625	40.5037	7.40419	0	0
CAB61231	0	8.74093	0	0	0	0	0	0	0	0	0	0	0	0	0	0	0	0	0	0	0	0	0	0	0	0	0	0	0	0	0	0	0	0	0	0	0	0	0	0	0	0	0	0	0	0	0	0	0
CAB96926	0	53.1472	0	0	0	0	14.4833	0	0	0	0	0	0	0	0	0	0	0	0	0	0	0	20.7794	0	0	0	0	0	0	23.022	0	0	0	0	0	0	0	0	0	0	0	27.4498	261.906	0	0	0	7.35466	0	0
CAC08444	0	0	0	0	0	0	0	0	0	0	0	0	0	0	0	17.645	0	0	0	0	0	0	0	0	0	0	0	0	0	0	0	0	0	0	4.38551	0	0	0	0	8.3867	0	0	0	0	0	0	0	0	0
CAC14594	0	1.4938	0	0	0	0	0	0	0	0	0	0	0	0	0	0	0	0	0	9.5172	0	4.70885	0	0	0	0	0	0	0	0	0	0	0	0	0	0	0	0	0	0	0	0	0	0	0	1.69622	0	0	0
CAC14595	0	11.3184	0.998755	0.918673	3.4004	0	0	0.463517	2.89814	0.815552	0	0	0.529172	0	0.543738	1.41386	0	0	0	0.901389	41.6878	20.0692	6.47192	0	1.04222	1.05332	0	1.98683	0	0	0	0	3.78116	1.7188	5.79814	2.85722	5.82736	4.23449	0.5369	1.00802	1.40045	0.526122	1.07569	0.963829	0.64198	1.28521	0	2.85957	0
CAC14596	0	2.52599	0	0	0	0	0	0	0	0	0	0	0	0	0	0	0	0	0	4.02337	0	1.99065	0	0	0	0	0	0	0	0	0	0	0	0	1.17637	0	0	0	0	0	0	0	0	0	0	0	0	0	0
CAC35724	32.6362	0	39.0491	2.39454	13.2948	148.294	9.04448	0	0	133.922	100.406	13.08	6.89648	3.28373	12.7554	36.8525	64.7712	0	40.4038	14.0969	27.6976	0	295.859	17.6836	0	46.6733	11.0263	16.5719	1.38149	20.1274	0	0	0	147.096	93.4256	25.3211	334.16	38.2216	68.5725	36.7838	7.30061	19.1988	2.80379	84.4111	148.927	53.5989	64.2995	821.751	3.92303
CAC35726	0	0	0	0	0	0	0	0	0	0	0	0	0	0	0	0	0	0	0	0	0	0	14.9147	0	0	0	0	0	0	0	0	0.701356	0	0	5.6398	0	1.55876	0	0	0	0	1.12586	0	0	12.3641	0	1.50826	24.477	0
CAC41008	4.08977	0	0	2.40055	0	19.0365	1.81344	0	0	17.0487	1.14384	1.09274	2.76552	0	2.84165	0	2.9325	0	0	0	4.27188	0	29.9205	0	0	2.75238	0	0	0	0	0	0	0	0	12.3962	0	66.6193	0.204907	4.20887	0	1.82974	2.74958	0	0.503709	5.03261	0	3.68349	102.743	0
CAC41338	0	0	23.4883	0	6.66411	475.913	0	0	0	19.1798	3.43153	13.1129	0	0	25.5748	5.54177	11.3111	0	0	70.6616	6.40782	0	19.5133	0	0	16.5143	0	0	0	147.011	0	12.8464	0	0	16.5283	13.439	5.71023	0	357.754	114.58	0	0	0	0	55.3587	20.1501	5.52524	0	11.9063
CAC42503	0	8.85046	7.80981	0	0	27.1269	0	0	15.1081	6.37725	17.1147	3.27001	0	0	0	5.52788	2.50727	0	0	0	0	27.899	7.78577	0	0	57.6552	0	9.32168	4.14448	0	0	0	0	0	20.6086	0	0	0	8.39664	15.7645	0	0	0	0	0	5.0249	0	0	3.88724
CAC44638	694.119	0	7.77086	0	0	10.7966	0	0	0	0	0	0	0	9.80205	0	11.0006	612.466	0	0	0	19.0796	0	0	0	0	295.034	0	6.18346	0	8.58302	0	0	0	0	0	66.6921	0	536.298	0	262.738	98.0667	0	5.57962	0	114.884	69.9977	0	0	31.0497
CAC47932	0	4.55069	0	0	27.3434	0	0	0	0	0	0	33.6271	0	0	0	0	0	0	0	0	13.1459	0	0	0	0	0	90.7114	0	0	0	0	5.27102	6.08104	0	0	0	0	0	0	32.4228	22.5228	4.23067	0	0	0	0	0	0	24.4263
CAC47934	1789.89	3816.76	12171.6	10053.5	2532.66	3792.34	154.661	3996.01	20996.5	3807.22	3137.12	18732.2	22946.7	4551.25	7921.08	6857.34	236.937	148.888	6026.91	2442.29	10297.1	2008.73	928.453	1540.88	6283.41	6844.5	4333.35	4045.61	3524.88	3985.23	13704.3	3974.98	20481	0	18881.6	11287.3	5929.45	231.782	2374.15	5332.33	29353.9	166.618	609.825	1223.21	685.23	17486.6	2521.46	32526.2	6176.51
CAC81326	0	0	0	0	0	3.9216	0	0	0	0	0	0	0	0	0	0	0	0	0	0	0	0	0	0	0	0	0	0	0	0	0	0	0	0	0	0	0	63.8241	0	0	0	0	0	0	0	0	0	0	0
CAC85157	0	0	0	0	0	0	0	0	0	0	0	0	0	0	0	0	0	0	0	0	0	0	0	0	0	0	0	0	0	0	0	0	0	0	0	0	0	0	0	0	0	0	0	0	0	0	0	0	0
CAC85357	0	0	0	0	0	0	0	0	0	0	0	0	0	0	0	5.78904	0	0	0	0	0	0	0	0	0	0	34.6418	0	0	0	0	0	0	2.34586	0	0	0	0	4.39666	4.12731	0	0	0	0	0	0	5.77177	0	0
CAC86407	17.5654	501.754	112.09	10.3103	76.3256	1549.57	15.5773	39.0155	271.049	100.683	0	168.958	0	0	109.843	182.48	1133.55	267.115	6.4433	323.722	82.564	1016.07	111.745	6.92192	0	449.213	0	245.281	95.174	519.983	6.83313	14.7133	0	0	378.605	6.41332	24.5252	5.28041	1536.54	978.574	196.466	35.428	56.3381	2.16341	317.018	259.632	39.5511	0	209.665
CAD03195	0	0	0	0	6.73176	2.74711	0	0	0	6.45818	0	0	0	0	0	5.59803	0	0	0	0	0	0	0	0	0	0	11.1663	0	0	0	0	0	0	20.4162	4.17402	0	0	0	0	0	0	0	0	0	0	0	0	0	0
CAD11594	0	0	0	0	0	0	0	0	0	16.2071	0	0	0	0	0	0	41.4179	0	0	0	0	0	0	0	0	0	0	0	0	0	0	0	0	0	20.9499	0	0	0	0	60.0958	0	0	0	0	0	0	0	0	0
CAD13485	0	4957.13	4730.25	1708.99	502.238	2699.98	1565.48	647.27	1042.42	1075.15	1105	1510.96	6815.94	8205.71	1760.18	8456.62	1486.51	63.9152	724.624	15870.5	7435.41	12551.5	1205.66	6462.5	2503.68	3702.93	14630.6	925.472	14963.1	1723.59	7408.18	361.663	4168.72	1654.67	131.256	11461.9	3350.32	480.895	715.665	2970.29	2000.08	1055.8	470.945	22.5889	8112.22	1389.96	6652.19	129.151	10635.8
CAD20591	8.39036	0	42.8332	0	18.229	3.71946	0	0	0	0	0	4.48362	0	27.0146	11.6595	0	0	0	307.773	0	0	0	0	105.803	0	56.4665	0	76.6876	0	106.447	0	0	0	0	5.65142	6.12681	0	176.558	80.5904	43.2304	0	0	3.84438	0	6.88309	0	0	0	0
CAD36021	9.24847	23261.3	1274.77	3170.26	592.752	3460.28	40836.2	12133.6	239.755	115.66	56.9063	7922.3	4183.83	5017.5	8630.12	350.895	83.3668	28.128	71.2424	2428.83	13794.9	12164.8	5118.7	24629.5	12.3171	1805	8782.34	328.73	40514.4	912.596	5929.09	0	1224.41	16775.2	87.2118	3457.75	4622.82	4427.03	431.473	488.43	33.1016	4912.06	292.391	47.8409	3641.78	6136.31	191.583	25.3462	6873.41
CAD57182	160.631	0	20.5008	0	296.64	263.47	0	0	0	200.883	0	8.58377	10.862	0	66.9657	0	19.7448	0	0	37.0044	16.7784	9.15437	0	0	0	64.8621	0	309.946	10.8793	0	0	26.9099	0	0	54.0975	11.7296	0	1.6096	440.823	0	14.3731	0	0	0	316.26	79.1421	14.4674	0	41.0978
CAD57199	11.4629	0	0	0	0	0	0	0	0	0	0	0	0	0	0	0	0	0	0	0	0	0	0	0	0	0	0	0	0	0	0	0	0	0	0	0	0	0	94.3735	0	0	0	0	0	0	0	0	0	0
CAD60196	35.6809	8529.76	6310.29	10878.6	2452.98	1843.86	6816.69	22.6436	3221.72	2077.05	3296.05	310.521	6517.9	12965.3	14935.3	9720.4	506.467	21272.3	1630.44	7115.96	7698.85	5664.63	4601.42	7343.66	563.452	3053.08	8100.97	698.834	3431.58	7609.31	924.027	166.516	3182.05	3106.75	336.466	405.713	4996.08	4353.3	314.742	748.5	852.902	867.013	3996.07	917.839	3499.99	1310.11	550.909	246.795	3925.05
CAD89787	0	4320.1	1238.78	3723.79	913.092	173.001	0	2.96347	0	896.84	162.323	64.1672	155.629	354.4	27.8109	1581.9	246.001	0	7.34114	184.415	261.302	211.001	50.9266	1608.84	0	3070.85	450.769	477.621	271.09	14.1057	54.497	4798.57	14437.1	1373.63	0	43.8419	27.9427	0	0	2133.19	1155.03	0	0	24.6487	65.6714	49.3017	9.01247	0	38.6662
CAE46076	64.9564	406.186	297.469	313.988	311.304	204.954	681.087	100.712	594.323	434.042	76.9437	32.6694	82.6801	326.014	1014.16	310.651	157.34	2130.51	119.135	250.865	526.825	398.495	495.877	560.123	132.308	195.432	364.904	129.993	23.2908	382.421	32.7006	35.2061	199.39	646.203	82.3569	164.619	433.906	485.107	149.425	334.68	164.109	693.591	511.212	186.358	730.351	31.3761	278.752	125.66	248.906
CAE46077	0	22.1054	156.05	22.4277	99.6174	25.4076	74.5469	13.5791	47.1685	155.299	21.3732	2.04184	7.75126	55.3609	146.018	17.2584	97.8484	732.12	252.287	13.2034	379.154	50.084	296.554	105.4	10.1775	56.5725	68.8498	87.3087	10.3515	86.1794	5.94557	11.2019	33.2316	47.5561	33.4575	39.062	92.4717	83.8503	23.5934	83.6701	23.9326	48.8083	45.5188	195.77	150.459	15.6881	44.738	66.3206	29.5291
CAE46078	15.2839	151.974	63.3951	22.4277	41.5073	88.0795	362.569	58.8428	169.807	91.5868	12.8239	10.2092	2.58375	6.15121	209.735	69.0336	48.5328	759.235	88.3004	17.6046	95.7863	115.411	92.3692	99.3767	30.5326	51.4295	55.0799	21.3421	10.3515	48.4759	0	1.60028	22.1544	269.951	7.72096	80.9142	142.264	48.2427	7.86446	63.983	20.5137	25.6886	469.194	21.6477	181.804	18.8257	24.0897	31.415	41.8665
CAE53425	33.7937	0	614.597	59.5071	192.729	3.7452	0	0	427.601	0	0	40.6318	11.4257	13.6008	17.6103	7.63192	218.081	0	895.619	0	0	4.81476	171.987	0	0	22.7429	0	235.945	11.4439	0	0	10.615	0	0	625.959	0	0	0	0	27.206	0	0	7.74196	0	0	0	7.60915	7.71788	5.51503
CAE55180	0	0	0	0	0	0	0	0	0	0	0	0	0	0	0	0	0	0	0	0	0	0	0	0	0	0	0	0	0	0	0	0	0	0	0	0	0	14.1273	0	0	0	0	0	0	21.0287	0	0	0	0
CAF18336	78.7611	0	0	10.2733	0	38.7943	0	0	0	0	0	0	0	0	0	71.1492	0	0	6.42021	0	0	39.8986	11.1345	20.6913	0	0	0	0	0	0	0	0	16.9136	0	0	19.171	0	49.9841	54.0364	0	7.83049	0	0	64.6698	0	0	0	0	0
CAF21854	0	0	0	29.6254	0	0	0	0	0	0	0	0	0	0	0	0	0	0	0	0	0	0	0	0	0	0	0	0	0	8.89352	0	0	0	0	0	0	0	0	0	0	0	25.4496	28.9073	0	0	0	0	0	0
CAG27784	0	0	0	0	0	2.71269	0	0	0	0	0	0	0	0	0	0	0	0	0	0	6.39176	3.48738	0	0	0	0	0	621.445	0	0	0	0	0	0	0	0	0	0	4.19832	0	0	0	0	0	0	0	0	0	0
CAG27847	11.4629	0	29.2593	0	49.8087	20.326	0	0	0	59.7306	0	6.12551	0	0	31.8585	0	14.0902	0	0	0	0	0	0	0	0	0	0	34.9235	15.5272	16.1586	0	4.80083	0	0	23.1629	0	0	0	55.0512	44.2959	10.2568	0	0	0	28.211	0	10.3241	0	0
CAG30567	240.721	3340.68	5076.49	744.6	680.719	457.336	132.151	5.65796	2518.8	1947.22	538.606	496.166	1899.06	6938.56	645.134	2978.8	120.549	81.3466	228.46	2130.15	2717.94	461.644	1708.83	659.5	1297.64	1445.17	5094.89	999.199	419.235	1362.71	41.619	227.239	3577.94	40.5625	797.833	1099.32	857.142	1.14863	954.221	937.597	1921.45	9805.32	115.548	84.7083	771.1	298.073	887.877	45.3772	2903.83
CAG30572	0	231.063	84.6352	14.1544	58.9403	16.035	5.34629	0	66.9793	257.594	10.1167	41.8803	16.3064	368.799	0	16.338	61.7532	6.11176	2.2114	41.6642	440.794	3.43572	95.8804	9.50269	8.02895	73.0299	43.4519	0	8.16617	42.4913	0	840.786	0	191.996	4.06065	17.6089	22.4461	1.20819	37.2251	462.045	129.464	4.05308	2.76225	16.3351	4.94563	9.90091	0	38.5513	42.7608
CAG34107	0	0	0	0	18.2918	0	0	0	0	0	0	0	0	0	0	0	0	0	0	0	0	0	0	0	0	0	0	0	0	0	0	0	0	0	0	0	0	0	0	0	0	0	0	0	0	0	0	0	0
CAG34229	0	0	62.9518	0	0	0	0	0	0	0	0	0	0	0	0	0	15.1576	0	0	0	0	0	0	165.217	0	0	0	0	0	52.1484	0	0	0	0	0	0	0	7710.47	0	0	0	0	0	0	60.6963	0	0	0	0
CAG34249	0	2.98759	0	0	0	0	0	0	0	0	0	0	0	0	0	0	0	0	0	0	0	10.5949	2.62819	0	0	0	0	0	0	0	0	0	0	0	0	1.50838	0	0	0	0	0	0	0	0	1.69457	0	1.86044	11.3222	0
CAG34250	3.91281	3.96143	0.998755	0.918673	2.5503	2.42838	0	0.231759	0	0.815552	0.875481	0.418184	0	0	0	2.12079	3.8477	0	4.30586	0	24.5222	10.2576	8.46329	0	0	2.10663	2.82019	3.17893	0.530016	0	1.2177	0	2.2687	13.1774	2.10842	2.28577	8.01262	2.11724	2.1476	1.00802	0	0	0.358562	5.97574	0.64198	1.28521	1.40964	9.29361	0
CAG34251	1.74649	2.52599	0	0	0	4.64533	0	0	0	3.64023	5.86159	0.933286	0	0	0	0	10.3761	0	4.4845	2.01168	0	1.99065	3.33318	0	0	7.05225	0	0	0	4.92388	0	0	0	0	1.17637	5.1013	1.62566	1.75007	2.39647	1.12483	1.56274	0	0	6.02289	1.43275	0	0	0	2.28018
CAG34257	3.13025	6.79103	1.99751	0.918673	4.2505	2.42838	0	0.927035	0.966047	4.89331	0.875481	0	0	0	1.08748	0.706931	0.641283	0	1.43529	0	37.6007	21.4072	3.98272	0	8.33776	3.15995	0	3.17893	0	0	0	0.655498	0.756232	15.4692	2.63552	0	11.6547	2.19566	4.2952	2.52004	0	0.526122	0.717124	1.73489	1.28396	1.92782	0.704822	4.28936	0
CAG34266	0	1.24168	0	0	0	0	0	0	0	0	0	0	0	0	0	0	0	0	0	0	0	5.87116	0	0	0	0	0	0	0	0	0	0	0	0	0	0	0	0	0	0	0	0	0	0	0	0	0	0	0
CAI29522	0	0	59.6386	0	6.34525	80.2709	0	0	0	0	0	28.0923	0	0	20.2926	0	293.18	0	968.468	0	0	0	3.71594	0	0	62.8966	10.5251	326.259	0	0	0	0	0	0	47.2124	0	0	88.967	0	0	10.4531	0	0	0	0	0	0	0	3.81303
CAI43343	0	0	14.8741	0	0	12.916	0	0	0	0	0	3.11392	0	0	0	0	25.0697	0	106.876	0	0	0	0	0	0	23.5299	0	88.7673	0	0	0	0	0	2.13311	15.6999	0	0	74.1568	0	0	0	0	0	0	0	0	0	0	0
CAI57695	0	0	0	0	253.406	20.6821	0	0	0	275.521	0	8.3104	0	0	43.222	0	6.37199	0	0	0	0	0	0	0	0	104.661	0	229.005	10.5328	0	0	6.51323	0	0	10.4749	11.3561	0	0	362.767	0	0	0	0	0	114.82	76.6217	0	0	20.0309
CAI84881	5.33099	0	6.80374	287.878	428.54	0	33.0933	0	704.16	88.8916	0	0	86.5162	0	966.762	130.026	0	1337.61	0	0	5.56836	522.559	149.222	285.703	14.1997	0	0	1004.28	0	82.6631	12.4429	0	0	210.759	32.3168	132.355	511.103	489.318	29.2599	41.201	33.3907	139.778	801.175	161.519	0	4.37759	91.2267	68.1802	3.38648
CAI94891	6.02863	357.493	115.412	14.1544	111.332	21.38	0	1.7854	111.632	540.318	23.6056	57.9882	20.3829	659.956	87.9648	10.892	133.387	3.05588	2.2114	55.5522	654.895	20.6143	210.937	33.2594	136.492	178.518	65.1778	27.5507	48.997	169.965	37.5232	1537.65	23.3031	410.474	4.06065	22.0111	33.6692	4.22868	33.089	691.126	140.253	4.05308	24.8603	19.3051	34.6194	34.6532	0	38.5513	54.4613
CAJ00294	7.64193	35.9212	14.6296	8.97108	8.30145	15.2445	47.4389	11.3159	33.0179	23.8922	2.13732	2.04184	0	6.15121	31.8585	13.8067	6.2623	63.9152	11.2128	0	19.9555	17.4205	14.5846	9.03425	5.08877	25.7148	6.88498	5.82058	5.17574	5.38622	0	1.60028	7.3848	53.1509	0	8.37044	28.4528	11.1035	0	2.46089	3.41895	38.5328	29.7623	1.88241	62.691	3.13761	6.88277	6.98111	4.98856
CAJ00297	22.9258	107.764	82.9013	506.866	560.348	79.6104	247.36	33.9478	924.502	179.192	36.3345	12.251	0	49.2097	1550.45	69.0336	201.176	2268.02	468.132	39.6103	119.733	326.635	257.662	222.845	50.8877	318.863	68.8498	143.574	18.1151	253.152	50.5374	3.20055	18.462	426.606	28.3102	78.1241	714.878	1066.32	68.1586	201.793	23.9326	387.897	194.33	185.417	137.92	9.41284	230.573	27.9245	12.2703
CAJ00299	26.7467	138.159	39.0124	31.3988	29.0551	66.0597	376.123	58.8428	80.1864	39.8204	2.13732	6.12551	0	18.4536	47.7877	86.292	49.3156	123.957	26.6303	0	59.8664	69.6821	250.369	54.2055	25.4439	36.0007	13.77	9.70096	0	21.5449	0	4.80083	11.0772	197.218	33.4575	55.8029	117.368	49.3913	0	19.6871	34.1895	5.13771	273.113	3.76481	28.211	12.5504	17.2069	31.415	34.4507
CAJ00301	15.2839	58.0266	19.5062	103.167	136.974	42.3459	128.763	29.4214	127.355	99.5509	2.13732	0	0	6.15121	177.876	34.5168	144.033	517.132	123.34	8.80229	39.911	513.906	70.4923	255.97	35.6214	41.1436	27.5399	50.445	0	86.1794	2.97279	0	14.7696	152.459	5.14731	16.7409	323.651	84.999	13.1074	179.645	23.9326	115.599	238.099	19.7653	166.131	6.27522	10.3241	24.4339	36.9449
CAJ21496	0	8.28952	9.7531	0	16.6029	5.08151	33.8849	1.13159	18.8674	3.98204	0	2.04184	0	0	23.8939	10.355	9.39345	44.547	26.6303	4.40115	3.9911	13.0654	19.4462	12.0457	0	0	0	11.6412	2.58787	10.7724	0	0	0	9.79096	2.57365	5.58029	14.2264	12.2521	0	2.46089	3.41895	12.8443	12.2551	0	6.2691	0	0	3.49056	0
CAJ29561	0	0	0	0	0	3.9216	0	0	0	0	0	0	0	0	0	0	0	0	0	0	0	0	0	0	0	0	0	0	0	0	0	0	0	0	0	0	0	8.86446	0	0	0	0	0	0	0	0	0	0	0
CAJ31068	5.1402	0	0	0	5.58382	0	0	0	0	0	0	0	0	0	403.58	0	1.05305	52.1108	0	0	0	0	0	0	0	0	0	0	0	101.442	3.99918	0	0	0	0	0	9.56914	120.012	3.52659	0	0	152.055	0	0	0	4.22091	0	0	0
CAJ43792	0	7.23634	0	0	0	0	8.87397	0	0	0	0	0	0	0	6.95272	0	0	10.1445	0	0	0	22.8109	0	7.88645	0	0	0	0	0	0	0	0	0	0	0	0	0	0	0	6.4447	0	47.0922	816.11	0	0	0	0	0	0
CAJ45367	0	13.079	30.7764	0	26.1957	2.6725	0	0	7.44214	12.5655	0	6.44313	0	29.1157	4.1888	0	1.23506	0	0	0	18.8912	0	15.3409	4.75135	8.02895	56.8011	0	6.12239	8.16617	8.49825	0	80.7962	0	8.8274	0	17.6089	0	0	4.13612	23.2964	21.5774	0	16.5735	0	4.94563	9.90091	0	0	19.254
CAJ75666	0	109.669	290.321	534.086	1828.61	26.891	0	40.421	542.906	31.609	67.8634	145.871	205.095	341.793	179.13	27.3991	9.32052	0	27.8142	349.358	221.766	0	125.419	394.421	1615.76	142.885	245.935	92.4062	92.44	106.888	259.574	82.5683	293.099	11.1028	153.22	143.961	70.5798	16.7158	10.4045	39.0685	162.835	81.5652	20.8456	3.73558	273.699	224.154	68.2933	0	77.6009
CAJ75672	0	0	0	747.72	0	0	0	0	0	47.4134	0	0	0	0	10.537	0	0	0	0	0	15.8404	0	0	59.7607	0	0	0	0	10.2711	0	0	0	0	0	0	0	0	0	0	9.76712	0	0	0	0	0	0	0	0	0
CAJ77026	34.7558	169.655	44.3575	10.2002	28.3165	508.441	30.822	18.0128	117.988	18.1105	0	32.5023	5.87551	0	18.1117	94.1904	548.263	39.6394	6.37451	100.083	27.2275	302.062	33.1657	0	0	409.332	0	216.19	0	257.216	6.76018	0	0	0	286.775	12.6897	16.1756	1.74135	703.435	470.073	54.4233	17.5249	31.8495	0	128.305	142.7	0	0	95.3577
CAJ77891	16.0631	0	0	0	52.3483	0	0	0	0	16.7403	0	0	0	0	11.1609	0	6.58159	0	0	0	0	0	0	0	0	0	0	122.347	0	0	0	0	0	0	0	0	0	3.2192	99.1853	0	0	0	0	0	26.355	13.1904	0	0	0
CAJ85716	0	1429.02	0	0	0	0	0	0	0	0	0	137.073	0	0	0	8.5822	0	0	0	207.916	0	0	0	0	0	0	0	0	0	0	0	0	0	0	0	0	0	0	2385.59	0	0	0	0	0	7.79369	0	0	0	0
CAL18627	1.6475	0	2.10264	0	0	3.65169	1.46103	0	0	3.4339	0	0	2.22809	0	0	11.9062	0	0	0	0	0	0	0	0	0	0	0	0	0	0	0	0	0	36.7883	4.43877	1.20304	4.60055	0	2.26063	3.18321	0	0	0.754867	0	0	4.05857	0	4.51511	0
CAL26907	1647.65	12.3473	294.179	0	102.012	1782.49	0	0	10.5387	17.7939	9.5507	114.05	51.9551	0	100.839	100.256	2002.55	0	2298.55	245.833	44.5859	19.461	651.718	20.1849	11.3697	390.685	0	758.609	86.7298	1359.87	0	46.4808	0	3.12509	1167.3	361.568	55.6248	13.6872	1475.99	780.755	0	0	105.613	5589.51	847.414	413.605	38.4448	0	137.075
CAL37101	0	0	0	0	0	0	0	0	0	0	0	0	0	0	0	0	0	0	0	0	0	0	0	0	0	0	0	0	0	0	0	0	0	0	0	0	0	0	0	0	0	0	0	0	0	0	0	0	0
CAL44990	0	76.7681	270.966	765.523	65.896	6.72275	0	35.9298	336.976	126.436	25.4488	48.6236	194.841	244.138	126.444	27.3991	12.4274	0	11.1257	296.954	110.883	0	77.1807	262.947	323.153	102.06	163.957	15.401	71.8978	42.7552	188.781	82.5683	161.204	5.55139	214.508	44.2957	70.5798	6.07849	0	29.3014	122.127	0	0	3.73558	136.849	24.906	40.976	0	78.133
CAL44999	0	0	0	0	0	0	0	0	0	0	0	0	0	0	0	0	0	0	0	0	0	0	0	0	0	0	0	0	0	21.3776	0	0	0	0	0	0	0	1.51962	0	0	0	0	0	0	0	0	0	0	0
CAL64024	5.1402	0	0	0	39.0867	0	0	0	0	0	0	0	0	0	835.732	0	2.10611	62.5329	0	0	0	0	0	0	0	0	0	0	0	239.114	11.9975	0	0	0	0	0	0	219.936	28.2127	0	0	86.3947	0	0	0	0	4.62957	0	0
CAL69903	26.7467	77.3688	112.161	44.8554	29.0551	76.2227	410.008	54.3164	136.789	131.407	17.0986	10.2092	7.75126	24.6048	246.903	34.5168	60.2746	1365.46	81.2925	83.6218	139.688	84.9251	138.554	66.2512	66.1541	41.1436	34.4249	48.5048	20.703	53.8622	0	4.80083	7.3848	92.3147	15.4419	189.73	131.594	153.151	10.4859	46.7568	153.853	46.2394	400.916	36.7069	360.474	15.6881	48.1794	73.3017	76.3842
CAM12479	24.0551	16482.5	6147.8	1595.5	1241.23	794.443	101.329	121.108	4825.48	1428.94	2781.96	469.19	4684.66	6505.86	2264.74	1961.16	280.901	12.1934	573.549	3976.06	5037.81	579.206	1296.94	3891.25	472.542	1214.17	4323.65	509.96	5368.25	1483.53	93.5768	95.7092	5224.48	13208.5	716.965	11676.7	1449.81	3.01304	940.713	979.911	1329.12	89122.1	24.7991	114.064	1800.71	681.48	3217.32	43.9501	8633.88
CAM88415	0	127.026	33.6271	0	19.0814	506.141	15.5773	13.0052	130.104	9.15295	0	14.0799	0	0	36.6143	39.6695	431.828	17.8076	0	40.4652	9.17378	340.358	16.7618	0	0	212.785	15.8256	115.951	17.8451	160.947	0	0	0	0	159.724	0	8.17507	0.880069	361.539	316.764	39.2933	23.6187	12.0724	0	180.124	72.1199	0	0	62.4495
CAO72212	0	6.21714	0	0	0	201.99	15.2482	10.1843	0	0	0	9.18826	0	13.8402	5.97346	310.651	59.8832	52.2943	0	9.90258	0	0	16.4077	67.7569	22.8995	0	15.4912	0	0	0	13.3775	0	0	31.4709	0	0	8.00236	0	0	16.611	0	589.553	63.0261	0	0	14.1193	0	0	11.0734
CAO78565	0	657.635	926.544	188.393	62.2609	337.074	88.1009	71.2903	169.807	159.281	196.634	253.188	1085.18	1273.3	408.85	1142.51	214.484	54.2311	86.8988	2020.13	1404.87	1491.63	102.092	1090.13	300.238	473.152	2155	312.371	1865.85	247.766	1076.15	44.8078	524.321	186.028	10.2946	1300.21	558.387	65.4722	81.266	415.89	276.935	310.832	78.7826	2.82361	1206.8	185.119	1603.68	122.17	2380.95
CAO82104	340.688	0	0	0	0	171.164	0	0	0	11.835	0	0	0	0	7.89053	318.02	0	0	0	0	0	0	0	0	0	0	0	0	0	0	0	0	0	0	0	0	0	7.96565	0	0	0	0	0	0	0	0	10.2281	0	0
CAO82964	15.2839	102.237	73.1482	58.312	145.275	71.1412	277.857	33.9478	94.337	75.6587	14.9613	4.08367	0	6.15121	164.602	44.8719	96.2828	437.722	173.798	4.40115	99.7774	87.1027	114.246	105.4	50.8877	30.8577	27.5399	65.9665	2.58787	48.4759	0	1.60028	29.5392	186.028	18.0156	30.6916	113.811	98.7826	15.7289	29.5306	37.6084	87.3411	278.365	56.4722	159.862	9.41284	30.9724	24.4339	29.4621
CAP45560	25.1711	0	0	0	0	174.815	0	0	0	0	0	17.9345	0	0	0	0	0	0	0	0	0	0	0	0	0	0	0	0	0	0	0	0	0	0	0	0	0	0	5.75646	0	0	0	0	14.4674	0	0	0	38.3242	0
CAP45902	0	0	0	0	0	4.78921	0	0	0	0	6.04314	0	0	0	0	0	0	0	0	0	0	0	0	0	0	0	0	0	0	0	0	0	0	0	0	0	0	0	0	0	0	0	0	0	0	0	0	0	0
CAP58293	78.1792	31421	12441.4	3367.5	3018.15	1652.87	218.658	331.267	9123.86	2588.39	5389	800.194	10198.9	12295.3	4867.93	3992.94	545.786	21.3385	1036.8	8492.41	10213.8	1028.18	2456.14	6976.75	945.083	2039.8	7953.78	1102.37	9298.72	2509.29	243.3	156.157	12175	26414.8	1292.16	20415.6	3011.57	7.23131	2195	2045.03	2981.1	116688	41.3318	210.352	3685.28	1343.21	5595.1	60.4313	17214.5
CAP69686	5287.53	1045.9	377.109	0	16.8937	48.2582	0	0	57.5936	0	8.69905	0	0	150.215	129.666	4383.15	4418.97	0	0	340.346	0	3545.13	1582.94	2010.09	0	2176.94	0	0	0	175.378	0	0	0	0	31.4248	794.925	0	3778.97	3382.27	2033.24	0	52.277	7.12556	0	0	842.839	0	0	30.4556
CAP72501	19120.5	3187.37	1416.42	0	51.6685	245.991	0	4.69537	137.003	0	8.86851	0	0	331.806	242.352	13720.7	14687.7	0	0	1004.4	0	12333.4	5507.02	8084.54	0	8301.23	0	16.1011	42.9519	961.02	0	0	0	0	224.259	2361.77	0	15327.7	12607	7300.92	28.3728	159.886	36.3219	0	26.0127	2356.45	14.2795	14.4835	203.377
CAP74085	0	0	0	0	0	51.5411	0	0	0	0	0	0	0	0	0	0	7.14573	0	0	0	0	6.62602	0	0	0	0	0	0	0	0	0	0	0	0	0	0	0	1880.38	0	0	0	0	0	0	0	0	0	0	0
CAQ86961	26.0669	389.578	66.5363	0	66.0719	801.179	0	18.0128	182.346	9.05524	0	60.3613	5.87551	0	36.2234	62.7936	439.678	57.257	6.37451	150.124	72.6067	356.532	49.7486	20.5441	0	257.294	0	207.366	52.9638	281.712	0	3.63906	0	0	181.429	6.34485	32.3512	1.74135	792.855	397.324	116.621	11.6833	23.8871	0	192.457	171.24	7.82578	0	128.933
CAR51973	0	0	0	9.13404	0	0.689842	0	0	0	0.810874	0	0	17.3625	0	0.540619	47.7956	0	0	0	8.96218	0	0	0.989969	1.83967	0	10.4727	2.80402	0.790174	0	0	0	0	0	0	1.04816	0	0	0	0	0.501117	0	0	0	0.19166	0	0	0	0.710792	3.51447
CAR59960	0	0	0	0	0	2.63991	0	0	0	0	0	0	0	0	0	0	1.22	0	0	0	0	0	0	0	0	0	0	0	0	0	0	0	0	0	0	0	0	0	0	0	0	0	0	0	0	0	0	0	0
CAR61679	12.8168	0	8.17878	0	76.576	0	17.0492	0	0	0	3.58465	0	0	0	4.45266	17.3671	1.31286	0	0	0	0	0	4.0768	0	0	0	11.5473	0	0	0	0	0	0	72.7218	4.31644	14.0386	5.96502	0.64215	26.38	0	0	0	0	3.15711	26.2858	10.5246	0	17.5627	0
CAR63499	0	0	0	0	69.7977	35.604	0	0	0	50.2208	0	0	0	0	0	0	6.58159	0	0	0	0	9.15437	0	0	0	0	0	16.3129	0	0	0	6.72748	0	0	10.8195	0	0	0	55.1029	0	0	0	0	0	13.1775	26.3807	0	0	0
CAR63502	0	0	0	0	0	6.89403	0	0	0	0	0	0	0	0	0	0	0	0	0	0	0	0	0	0	0	0	0	7.89671	0	0	0	0	0	0	0	0	0	0	0	10.016	0	0	0	0	0	12.7703	0	0	0
CAR69107	61.1354	348.16	263.334	197.364	452.429	159.221	908.116	101.843	462.251	270.778	68.3944	36.7531	33.5888	301.409	876.108	141.519	211.353	1504.91	536.811	79.2206	395.119	385.429	449.692	364.381	137.397	123.431	275.399	238.644	25.8787	215.449	32.7006	32.0055	107.08	455.979	66.915	106.026	409.01	355.694	73.4016	140.27	109.406	313.4	442.933	262.596	460.779	50.2018	158.304	150.094	103.218
CAS07946	129.152	0	52.3277	0	15.5887	78.1555	5.45402	0	2.5307	211.509	287.828	7.66846	4.15874	0	11.3952	57.4092	189.413	0	160.926	33.0585	0	0	45.6458	32.3139	0	126.929	0	30.1878	5.55382	26.0085	0	2.57576	0	0	88.3729	110.777	24.8067	107.026	133.617	64.6959	14.6748	8.26952	3.75722	305.512	28.59	53.8689	0	0	17.0375
CAS10898	44.7179	0	0	0	0	39.647	7.93131	0	0	65.2441	20.011	9.55849	0	0	6.21415	0	93.4441	0	42.6485	10.3016	0	0	51.2064	21.1461	0	24.0758	0	0	0	0	0	0	0	0	30.1202	26.1231	0	60.9408	12.272	34.5606	0	0	0	79.3093	14.6738	14.6882	0	0	0
CAT00058	0	0	207.741	0	16.0746	0	0	0	0	0	0	39.5374	0	0	0	0	645.714	0	2263.47	0	0	0	28.2411	0	0	19.9173	0	7.51384	0	41.7187	0	0	0	0	159.473	0	27.5475	0	0	9.53034	0	0	0	2894.15	218.507	0	0	0	9.65966
CAV31157	34.3887	245.922	160.926	242.219	535.444	186.322	745.469	92.7905	499.986	238.922	29.9225	38.7949	12.9188	43.0584	735.4	179.487	228.574	2620.52	625.111	22.0057	219.51	431.158	369.477	394.495	81.4204	180.003	137.7	263.866	20.703	210.062	23.7823	12.8022	25.8468	546.895	56.6204	139.507	565.5	372.541	36.7008	118.123	44.4463	277.436	737.055	115.768	498.394	37.6513	110.124	80.2828	71.5297
CAW25151	14.0053	0	7.94421	3.65361	0.845224	14.4867	0	0	2.88152	16.2175	18.2796	1.24736	1.05227	2.50518	3.78434	9.84026	13.0709	0	11.4164	5.37731	6.50175	0.886848	35.6389	6.13223	4.14497	14.6618	1.40201	1.18526	0	7.67767	1.81607	1.95521	0	5.41164	11.0057	7.95432	21.003	4.9119	18.1499	2.50559	4.17726	1.04621	1.78253	27.7907	4.46809	4.47245	2.80312	36.9612	0.988534
CAW29378	0	0	0	0	0	5.25419	0	0	58.5256	0	0	6.33366	0	0	0	21.4138	0	0	0	0	0	0	0	0	0	0	0	0	0	0	0	0	0	0	0	0	0	0	0	0	0	0	0	0	0	0	0	0	0
CAW29737	0	0	0	0	0	0	0	0	0.963268	0	0	0	0	0	0	0	0.15986	0	0	0	0	0	0	0	0	0	0	0	0	0	0	0	0	0	0	0	0	0	0	0	0	0	0	0	0	0	0	0	0
CAX16467	0	0	75.5422	0	0	0	0	0	0	0	0	0	0	0	0	0	45.4728	0	309.396	0	0	0	0	0	0	0	0	0	0	20.8593	11.5128	0	0	0	19.9341	0	0	0	0	9.53034	0	0	0	568.624	60.6963	0	0	0	0
CAX85496	76.4193	945.005	1765.31	291.56	87.1653	504.764	423.562	167.476	278.294	493.773	463.8	547.212	1713.03	2792.65	1614.16	1511.84	174.562	244.04	211.641	3899.42	2538.34	1378.4	286.831	2683.17	284.971	1090.31	3938.21	644.144	1961.61	624.801	2957.92	68.8119	875.099	170.642	92.6515	1478.78	1006.52	87.6791	186.125	994.198	478.653	924.788	227.594	6.58842	1388.61	269.835	4697.49	499.15	3847.41
CAY49038	0	0	11.2903	31.155	57.659	0	0	0	141.967	0	9.89674	0	5.98195	0	0	0	0	0	9.73499	91.7065	18.4805	0	5.62776	0	23.5632	11.9071	0	0	0	74.8216	0	11.115	0	0	0	0	214.092	1.77289	30.3465	102.555	229.553	0	0	0	0	0	0	0	51.6628
CAY49157	4.61113	8.33648	8.82752	18.946	9.18334	7.8358	0	0.227601	2.84614	26.4303	4.29887	9.44566	8.31485	6.18606	3.2039	0	0.314889	0	3.66479	1.77043	9.6329	1.31394	5.37799	0.605696	20.4704	2.06884	4.15439	0	2.60253	8.66677	35.2776	17.3809	0.742664	0	5.17647	25.8148	10.7303	0	0	0	10.315	0	7.04258	1.13584	1.26092	47.3308	0	0	17.2488
CAY51926	0	0.583885	0	0.947837	0	0	0	0	0	0	0	0	0	0	0	0	0.661642	0	0	0.930004	1.68671	0	0	0	0	0	0	0	0	0	0	0	0	0	0	0.589584	0	0	0	0	0.722456	0	0	0	0	0	0	0	0
CAZ44321	0	0	887.621	0	32.1493	32.7989	0	0	0	0	0	150.242	0	0	0	0	1809.82	0	7539.48	0	0	0	65.896	0	0	159.338	0	0	0	312.89	0	0	0	5.41682	697.694	0	55.0951	0	10.1523	0	0	0	0	9287.52	521.988	0	0	0	0
CP000034.1.gene2563.p01	189.271	0	99.3077	2.46879	20.5606	110.94	5.59496	0	5.19219	350.666	430.547	7.86661	5.68826	0	14.6121	94.9881	300.724	0	300.854	41.1797	0	0	50.8389	43.0936	2.8008	212.296	7.57882	69.4108	17.092	47.4321	0	14.0924	0	0	151.566	73.7118	64.5979	180.808	171.697	96.1653	16.9357	4.2416	7.70862	400.435	58.6574	70.803	7.57638	3.84232	29.7962
CP000034.1.gene2880.p01	300.504	0	149.147	0	34.004	134.139	7.40256	0	7.72838	589.372	638.518	20.0728	16.9335	3.35951	17.3996	148.927	376.22	0	337.579	64.9	6.53926	0	91.6026	70.7219	0	297.737	0	90.0697	12.7204	161.794	0	12.236	0	0	261.444	245.34	62.1585	219.775	292.074	133.058	29.8763	9.82094	20.0795	615.308	101.005	106.244	3.75905	1.90638	51.0703
CP000034.1.gene3205.p01	6.57669	0	8.39357	0	1.78607	8.74636	0	0	0	34.2696	45.9849	0.878608	0	0	0	4.45581	18.526	0	6.63421	0	0	0	4.18387	5.18329	0	15.4912	0	3.33948	0	4.63541	0	0	0	0	13.2894	10.8055	0	10.3795	13.5364	11.6482	0	1.10539	0.753342	33.2102	2.69761	8.10074	0	0	2.11775
CP000034.1.gene4157.p01	0	0	15.738	0	0	8.19971	0	0	0	44.9789	34.4887	3.29478	0	0	29.988	11.1395	40.4203	0	27.14	0	0	0	11.7671	14.578	0	16.5977	0	0	0	34.7656	0	0	0	0	12.4588	81.041	17.2172	19.1526	8.46025	19.8549	5.51694	0	0	56.1941	10.1161	5.06297	0	0	4.02486
CP000647.1.gene3014.p01	0	0	2.66335	0	0	19.427	0	0	0	4.34961	0	1.11516	0	0	0	0	0	0	0	0	2.17975	0	7.96544	0	0	0	0	0	0	0	0	0	0	0	8.43366	0	38.8491	0	0	0	1.86727	1.40299	0	0	1.71195	0	1.87952	83.8808	0
CP000647.1.gene3449.p01	0	0	2.11119	0	0	37.3987	0	0	0	34.4786	1.85061	6.18776	0	0	3.4481	0	1.01667	0	0	0	1.72785	0	296.761	0	0	4.45305	0	0	0	0	0	0	0	0	24.5125	1.20793	30.795	0	1.13491	0	2.96031	6.67276	0	0	1.35703	0	4.4696	185.872	0
CP000647.1.gene3710.p01	306.378	6.24914	209.546	7.37776	93.0187	759.882	44.5868	1.62857	7.75821	961.155	632.78	82.7003	57.3713	6.32339	75.8714	237.027	484.751	0.398208	323.898	92.2966	168.215	21.9375	2816.16	89.1565	10.4624	335.191	28.3108	81.3757	20.2184	111.847	11.0016	21.0569	6.83237	527.12	484.162	231.181	1333.77	237.968	388.061	144.703	54.8286	118.834	22.6766	622.715	210.094	173.529	239.15	3261.02	56.2339
CP000647.1.gene4115.p01	12.7498	0	81.3607	0	34.6255	570.854	11.3068	0	0	571.355	3.56593	102.198	25.8645	0	70.8705	28.794	54.8523	0	2.33843	0	146.493	0	2952.41	0	0	34.3222	0	0	0	8.9864	0	0	0	32.6706	266.222	4.6551	1418.19	0.638797	83.1004	4.10576	0	115.719	0	1.57031	183.04	15.7044	172.249	4099.86	0
CP000647.1.gene444.p01	2.05004	0	34.013	2.4066	2.22696	203.568	9.09004	0	0	162.371	6.88036	14.2414	9.70372	0	8.54642	1.85191	9.65963	0	0.751989	0	59.9569	1.16832	427.766	0	5.4605	16.5559	3.69396	0	0	0	0	0	0	0	92.5154	0	450.336	0.205423	9.84543	1.32032	0	27.5651	0.939306	0.504978	20.1811	6.73362	57.2379	921.402	0
CP000675.2.gene2298.p01	39.4554	22.938	40.4818	177.098	113.455	24.0068	0.686073	0.91646	57.3016	45.1499	28.9941	28.939	89.9794	66.0085	22.5765	48.9207	2.85286	2.74506	37.4593	39.2087	84.0407	24.6901	20.6708	53.6559	341.04	33.3216	12.5461	20.8202	23.5786	67.6144	116.168	122.152	104.665	0.283199	43.7717	106.771	148.343	11.7058	41.9313	9.46692	50.5335	7.28168	4.60813	10.6717	12.0585	145.478	7.6646	0.706738	37.8794
CP000675.2.gene2723.p01	81.3865	35.8739	72.2147	161.057	99.3565	18.2112	0.68738	0.918206	22.0075	73.5084	20.8114	48.0473	20.9653	59.8952	64.6272	17.505	6.51055	0	43.7858	31.2481	76.9141	31.8049	21.6964	36.0423	339.625	40.6881	1.39667	16.5304	50.9219	42.6127	91.0607	76.2875	5.24321	0	56.3851	91.1262	79.3631	6.21357	182.935	1.99683	27.0488	0	4.97206	17.9474	4.45106	174.397	4.88676	0	20.9929
CP001138.1.gene2905.p01	37.563	0	18.6434	0	4.53387	37.9289	0	0	0	84.8174	60.7	2.23031	0	0	2.89994	20.7366	63.2733	0	53.584	24.037	0	0	10.6206	4.93409	0	25.2796	3.76026	8.47715	2.82675	5.8834	0	0.873997	0	0	30.9234	19.81	1.94245	43.7041	42.952	13.4402	5.60181	0	1.91233	68.8816	27.3912	11.9953	0	0	2.72452
CP001138.1.gene2906.p01	0	0	0	0	0	0.704663	0	0	0	0	0	0.849436	0	0	0	0	0.651303	0	0	0	0	0	0	0	0	0	0	0	0	0	0	0	0	0.581884	0	0	1.4796	0.637133	2.18116	0	0	0	0	1.95778	0	1.3053	0	1.45213	0
CP001138.1.gene3995.p01	6.19694	0	0	0	0	0	0	0	0	0	0	0	0	0	0	5.59803	1.26955	0	0	0	0	0	0	0	0	0	0	0	0	0	0	0	0	49.9062	0	4.52513	0	0	0	0	0	0	0	1.52647	0	0	0	0	0
CP001138.1.gene4042.p01	12.3625	0	23.6667	0	6.71472	38.3622	10.9633	0	0	32.2091	24.2032	3.30312	8.35959	0	0	11.1677	24.0603	0	11.3369	0	0	0	184.818	0	0	16.6397	11.138	6.27738	0	0	0	0	0	0	24.9807	9.02736	57.536	13.0072	16.9633	23.8862	0	0	0	38.0651	5.07083	0	5.5672	124.228	7.96166
CP001138.1.gene894.p01	11.9102	0	0	0	6.46906	10.5596	0	0	0	6.20615	16.6555	3.18228	0	0	0	5.37957	18.3	0	6.55331	0	6.22027	0	22.7307	0	0	32.0619	0	0	0	0	0	0	0	2.17994	12.0334	8.69709	0	6.56403	20.4284	0	5.32855	4.00366	2.72857	16.1359	0	0	0	0	3.88743
CP001485.1.gene2821.p01	0	0	0	0	0	7.65822	0	0	0	0	3.22111	0	0	0	8.00219	0	0	0	0	0	0	0	3.66335	0	0	0	0	2.92402	0	0	0	0	0	0	3.87869	0	0	0	3.95078	0	0	0	0	0	0	0	0	0	3.65804
CP001581.1.gene3143.p01	0	56.4603	45.2924	0	0	9.4392	50.3546	29.428	0	0	0	15.1713	0	68.5573	4.93158	0	0	0	0	0	0	0	4.5153	50.3449	0	9.55334	12.7893	0	149.021	0	33.1327	0	0	0	0	10.3657	0	1.42244	0	0	6.35089	0	0	0	23.2905	23.3132	6.39257	0	22.6683
CP001581.1.gene725.p01	0	0	39.1964	24.0357	11.1208	0	0	0	94.782	0	28.6321	0	0	0	0	18.4958	0	0	0	0	21.3863	0	19.5379	0	0	13.7792	36.8931	0	0	0	0	0	0	0	0	0	0	0	0	0	13.7403	0	0	0	4.19912	4.20322	0	0	13.2758
CP001918.1.gene1258.p01	71.7513	0	15.6983	0	26.7236	129.047	7.27203	0	0	83.3219	43.5756	0	5.54498	0	0	11.1115	48.7182	0	34.5915	4.72264	0	2.33663	130.417	8.07848	0	13.7966	7.38792	7.28672	2.77691	11.5593	0	0.858587	0	1317.02	53.8522	20.9577	26.7149	19.3098	37.9752	15.8439	1.83435	0	6.57514	62.1123	18.4994	20.2008	1.84638	74.9107	7.84962
CP001918.1.gene2596.p01	42.5153	0	0	0	0	43.0791	5.38619	0	0	25.3186	20.3843	0	0	0	4.22006	21.9465	3.73284	0	6.68372	6.99585	0	0	7.72767	0	0	32.7	0	6.16807	0	0	0	0	0	553.607	16.3638	4.43508	0	4.26023	25.0019	11.7351	0	0	0	25.4336	4.98253	9.9748	0	5.54842	0
CP001918.1.gene2898.p01	148.878	0	68.4025	0	38.8144	340.548	26.4055	0	0	117.917	173.217	9.54683	24.1612	0	20.6886	268.979	131.76	6.03722	107.037	20.578	12.4405	0	193.211	18.7736	0	88.1703	96.5745	27.2147	8.06658	16.7892	0	2.49409	0	3337.48	144.401	39.1369	105.319	51.9155	269.655	134.238	5.32855	16.0146	10.9143	99.7492	39.0825	107.582	64.3623	266.568	19.3327
CP001918.1.gene3442.p01	1679.38	1.28787	938.698	27.1783	350.16	1789.73	112.132	0	28.5798	3509.62	3459.7	216.028	156.552	8.60092	169.523	1093.96	2723.56	1.80544	2119.83	506.671	133.933	4.05971	4046.86	473.003	0	1888.87	99.4782	437.677	150.77	552.293	0	59.669	0	1373.58	1558.2	1214.61	1894.72	1344.11	1943.93	744.388	168.912	219.106	97.102	3008.9	914.562	829.174	320.794	3881.76	251.254
CP001918.1.gene721.p01	0	0	0	0	0	30.5752	0	0	17.0286	0	0	0	0	0	0	24.9223	0	0	0	0	0	0	0	0	0	0	0	0	0	0	0	0	0	1115.96	0	0	0	0	9.46401	0	0	0	0	0	0	0	0	0	0
CP003583.1.gene510.p01	539.609	1993.62	34.0932	539.384	313.403	118.42	33113.6	0	0	5.56788	0	17.13	0	8.60092	13861.3	0	19.7016	76413.6	0	6.1539	6791.53	12992.1	1794.58	6926.62	64.0384	93.4847	0	339.109	644.091	2831.76	245.245	0	0	16747	3.59861	0	9418.9	6367.03	546.158	0	0	1372.11	26.9275	1.31604	0	78.969	149.169	0	0
CP004022.1.gene1136.p01	0	0	0	0	0	0	0	0	0	0	3.41438	0	0	0	0	0	18.7575	0	0	0	0	0	0	0	0	0	0	0	0	0	0	0	0	0	0	0	0	0	0	0	0	0	0	0	0	0	0	0	0
CP004022.1.gene1280.p01	0	0	0	0	0	0	0	0	0	0	55.462	0	0	0	0	0	258.987	0	0	0	0	0	0	0	0	0	0	0	0	8.73551	0	0	0	0	0	0	0	0	51.0192	3.99113	0	0	0	0	0	10.1773	0	0	0
CP004022.1.gene1427.p01	0	0	0	0	0	2.36841	0	0	0	0	41.8392	0	0	0	0	0	180.598	0	0	0	0	0	0	0	0	0	0	0	0	0	0	0	0	7.82297	10.7958	0	0	0	135.623	0	0	0	0	0	4.38289	0	0	0	0
CP004022.1.gene2485.p01	0	0	0	0	0	0	0	0	0	0	5.79937	0	0	0	0	0	19.824	0	0	0	0	0	0	0	0	0	0	0	0	0	0	0	0	0	0	0	4.8252	0	8.29859	0	0	0	0	0	0	0	0	0	0
CP004022.1.gene2534.p01	0	0	0	0	0	0	0	0	0	0	20.5892	0	0	0	0	0	51.5282	0	0	0	0	0	0	0	0	0	0	0	0	0	0	0	0	0	0	0	5.71023	0	0	0	0	0	0	0	0	0	0	0	0
CP004022.1.gene3225.p01	0	0	0	0	26.927	2.74711	10.9911	0	0	0	83.1929	0	0	0	0	0	229.788	0	0	0	0	0	0	0	0	0	0	0	0	8.73551	0	0	0	0	0	0	23.0728	0	38.2644	0	0	0	0	0	0	0	0	0	0
CP004022.1.gene546.p01	0	0	0	0	0	0	0	0	0	0	0	0	0	0	0	0	0.330166	0	0	0	1.68337	0	0	0	0	0	0	0	0	0	0	0	0	0	0	0	0	0	0	0	0	0	0	0	0	0	0	0	0
CP004022.1.gene547.p01	0	0	0	0	0	0	0	0	0	0	1.16432	0	0	0	0	0	5.11715	0	0	0	0	0	0	0	0	0	0	0	0	0	0	0	0	0	0	0	0	0	0	0	0	0	0	0	0	0	0	0	0
CP004022.1.gene757.p01	0	0	0	0	0	0	0	0	0	0	1.23374	0	0	0	0	0	6.32594	0	0	0	0	0	0	0	0	0	0	0	0	0	0	0	0	0	0	0	0	0	0	0	0	0	0	0	0	0	0	0	0
CP004067.1.gene46.p01	0	0	0	28.1006	0	17.6857	0	7.08909	0	91.4697	22.3162	4.26383	10.791	0	0	461.307	0	0	0	0	0	4.54727	0	0	0	0	0	0	7219.85	0	0	0	0	0	0	11.653	14.8541	0	0	0	0	0	0	0	39.2741	52.4166	0	0	970.575
D16171.1.gene1.p01	0	0	0	0	0	4.94229	0	0	0	0	0	0	0	0	0	0	497.917	0	0	0	0	0	0	0	0	0	0	0	0	15.7159	0	0	0	0	0	0	0	14.5231	0	208.231	0	0	0	0	0	0	0	0	0
D37826.1.gene1.p01	0	0	0	0	0	23.1521	0	0	0	0	0	0	0	0	0	0	9.36205	0	9.57881	0	0	0	0	0	0	0	0	16.5746	0	0	0	0	0	0	8.79446	0	0	0	17.9158	12.6137	5.84146	0	0	0	0	0	0	0	0
D89862.1.gene1.p01	1486.92	0	0	0	844.335	7741.32	0	0	0	0	0	99.3223	0	0	46.9609	0	48.4624	0	0	0	0	0	0	0	0	1000.69	0	0	0	0	0	0	0	0	1872.19	0	0	0	417.333	0	0	0	0	6973.66	0	0	0	100.332	0
DQ018711.1.gene4.p01	0	5.48344	0	0	0	0	0	0	0	0	0	0	0	0	0	6.84976	0	0	0	0	0	0	0	0	0	0	0	0	0	0	0	0	0	0	0	0	0	0	0	0	0	10.1956	0	0	0	0	0	0	0
DQ018711.1.gene5.p01	0	0	0	0	7.73269	12.6223	0	4.21625	0	0	0	0	0	0	0	0	0	0	0	8.19922	0	0	0	0	0	0	0	0	0	0	0	0	0	0	0	0	0	0	0	0	0	4.78571	3.26155	7.01375	0	0	0	0	0
DQ018711.1.gene6.p01	0	36.4055	0	0	0	0	0	0	0	0	0	0	0	0	0	0	0	0	0	0	0	0	0	0	0	0	0	0	0	0	0	0	0	0	0	0	0	0	0	0	0	0	0	0	0	0	0	0	0
DQ061159.1.gene1.p01	8.39036	0	21.4166	0	0	0	0	0	0	0	0	4.48362	0	0	0	0	0	0	101.565	0	0	0	0	79.3524	0	0	0	38.3438	0	47.3098	0	0	0	0	0	6.12681	0	24.3818	40.2952	16.2114	0	0	0	0	0	0	0	0	0
DQ072853.1.gene1.p01	17.0741	0	0	0	0	0	0	0	0	0	0	9.12401	0	0	0	0	1.74895	0	0	0	0	0	0	0	0	0	0	0	0	0	0	0	0	0	0	0	0	0.855452	0	0	0	0	0	6.3087	0	0	0	0	0
DQ105529.2.gene1.p01	17.0741	0	0	0	9.27383	52.9828	0	0	0	0	0	0	0	0	11.8634	0	27.9833	0	72.0253	9.83333	0	0	10.862	0	0	11.4907	0	8.66981	0	48.1369	0	0	0	0	11.5005	6.23393	0	0	17.5713	5.49827	0	0	0	115.659	0	21.0308	7.68896	0	5.57288
DQ143913.1.gene6.p01	17.6927	0	0	0	0	0	0	0	0	0	0	0	0	0	0	0	0	0	0	0	0	0	0	6.97208	0	0	0	0	0	0	0	0	0	0	0	0	0	6.20512	12.1386	0	0	0	0	2.17909	0	0	0	0	0
DQ174305.1.gene1.p01	0	0	0	0	0	3.78448	0	0	0	0	0	0	0	0	0	0	0	0	0	0	0	0	0	0	0	0	0	0	0	0	0	0	0	0	0	0	7.9464	0	0	0	0	0	0	0	0	0	0	7.79883	0
DQ174308.1.gene1.p01	0	0	0	0	0	3.78448	0	0	0	0	0	0	0	0	0	0	0	0	0	0	0	0	0	0	0	0	0	0	0	0	0	0	0	0	0	0	0	0	0	0	0	0	0	0	0	0	0	0	0
DQ211987.1.gene1.p01	8.39036	0	0	0	109.374	7.43892	0	0	0	0	0	0	0	0	5.82977	0	0	0	0	0	0	0	0	0	0	0	0	0	0	0	0	0	0	0	243.011	0	0	0	0	0	0	0	0	6.2003	0	0	0	0	0
DQ212986.1.gene3.p01	0	0	1994.31	38.2168	106.093	1269.97	115.48	0	602.813	373.196	254.94	0	4931.04	1834.29	542.868	29.4083	0	0	0	1462.41	782.095	129.87	0	359.202	0	1752.72	997.221	0	22.0486	91.7811	278.609	0	1919.01	0	701.681	71.3161	3878.69	0	290.356	20.9667	495.2	0	0	0	1308.61	400.987	2081.76	0	1781.8
DQ212986.1.gene8.p01	0	30.3553	89.287	41.0639	0	21.7093	6.20415	2.07188	0	87.4907	15.6533	29.9079	170.306	11.2625	14.5828	18.9595	4.29972	0	10.265	265.923	233.839	3.98701	4.45061	44.1099	9.31727	65.9153	378.181	24.8667	127.933	29.5856	0	8.79006	0	0	4.71222	10.2172	52.0956	0	4.7998	0	12.5198	42.3309	3.20548	0	160.697	17.2344	50.4079	38.3461	427.963
DQ223685.1.gene1.p01	8.39036	0	10.7083	0	0	0	0	0	0	0	0	8.96724	0	0	17.4893	0	0	0	270.84	9.66437	0	0	0	46.2889	0	22.5866	0	46.8647	0	94.6197	0	0	0	0	0	18.3804	0	115.183	143.911	48.6342	0	0	0	0	0	0	0	0	0
DQ268764.2.gene6.p01	0	0	10.7083	0	9.11448	11.1584	0	0	0	0	0	53.8034	0	0	23.3191	0	0	0	1400.37	19.3287	0	0	0	152.092	0	214.573	0	183.198	0	567.718	0	0	0	0	0	79.6486	0	619.635	425.978	183.729	0	0	0	0	20.6493	0	0	0	0
DQ279850.1.gene1.p1	8.53705	0	0	0	0	3.78448	0	0	0	17.7939	0	0	0	0	0	0	5.24686	0	12.5261	0	0	0	5.43099	0	0	0	0	0	11.564	12.0342	0	0	0	0	11.5005	0	0	0	5.85709	0	7.63884	0	0	14.7203	7.00342	0	0	0	5.57288
DQ286729.1.gene1.p1	128.056	0	54.4775	0	27.8215	113.534	0	0	0	17.7939	0	9.12401	5.77279	0	0	0	176.644	0	206.681	19.6667	0	0	48.8789	0	0	45.9629	0	60.6887	11.564	144.411	0	10.7263	0	0	97.7538	24.9357	0	0.855452	64.428	27.4914	0	0	15.6463	319.641	21.0103	42.0616	0	0	5.42311
DQ294299.gene.p01	45.8516	555.398	887.532	197.364	49.8087	409.909	179.59	112.028	155.656	143.353	200.909	212.351	1051.59	1396.32	438.054	1073.47	265.365	85.2203	124.742	2108.15	1672.27	1358.8	128.831	1213.6	228.995	411.436	2698.91	329.833	1687.29	236.993	1533.96	40.0069	620.323	170.642	0	1088.16	682.868	58.5804	55.0512	376.515	403.436	328.814	75.2812	9.41204	1253.82	185.119	4711.25	198.962	2457.66
DQ303918.1.gene1.p01	0	0	0	0	0	587.413	0	0	0	0	0	0	0	0	0	0	5.02715	0	0	0	0	0	0	0	0	0	0	0	0	0	0	0	0	0	41.3207	0	0	810.203	92.5951	0	10.9784	0	0	0	0	0	0	0	0
DQ309276.1.gene1.p01	0	0	0	0	0	0	0	0	0	0	0	0	0	0	0	0	0	0	0	0	0	0	0	0	0	0	0	0	0	12.5613	0	0	0	0	0	0	0	0	0	0	0	0	4.0829	0	0	0	0	0	0
DQ351241.gene.p01	0	0	0	0	11.7359	14.3676	0	0	0	0	0	0	0	0	0	0	0	0	0	0	0	0	0	0	0	0	0	0	0	0	0	0	0	0	36.3842	0	0	0	14.8242	0	0	0	0	0	0	0	0	0	0
DQ369751.1.gene1.p01	17.0741	0	0	0	0	7.56897	0	0	0	0	0	0	0	0	0	0	13.9916	0	3.13153	0	0	0	0	0	0	0	0	13.0047	5.78199	12.0342	6.64199	3.57544	0	0	23.0009	0	0	0	5.85709	10.9965	0	0	0	44.1609	0	0	0	0	5.57288
DQ388882.1.gene1.p01	0	0	0	0	0	3.78448	0	0	0	0	0	0	0	0	0	0	1.74895	0	3.13153	0	0	0	0	0	0	0	0	0	0	0	0	0	0	0	0	0	0	0	0	5.49827	0	0	0	6.3087	0	0	0	0	0
DQ393783.1.gene4.p01	0	0	118.483	0	10.0848	12.3463	0	0	0	0	0	19.8439	0	0	0	0	121.722	4.70582	616.376	0	0	5.29074	5.90594	36.5836	0	37.4869	0	136.706	0	0	0	0	44.8563	0	37.5186	67.791	0	322.801	286.619	0	74.7619	6.24144	0	9.14721	0	53.3633	0	0	6.06025
DQ408762.1.gene1.p1	8.39036	0	0	0	0	0	0	0	0	0	0	0	0	0	0	0	0	0	67.71	0	0	0	0	0	0	0	0	4.26042	0	11.8275	0	0	0	0	0	0	0	21.0188	28.7823	0	0	0	0	0	0	0	0	0	0
DQ449578.gene.p01	0	0	0	0	36.4997	0	0	0	0	0	43.8544	0	0	0	0	0	0	0	0	0	0	0	0	0	0	30.15	0	0	0	0	0	0	0	0	0	0	0	0	61.4726	0	0	0	0	0	0	0	0	0	0
DQ464881.1.gene2.p01	36.0383	123.792	275.966	169.226	97.8714	343.48	7.98984	10.6729	489.369	84.5044	10.0793	221.468	12.1846	14.5041	732.422	48.833	1949.12	0	373.45	93.3985	94.1074	1124.47	51.5843	28.4029	0	266.788	16.2343	187.569	1629.24	355.609	0	10791.8	78.3579	0	600.782	32.8949	25.1587	3.61121	278.158	922.614	201.541	96.9151	0	0	103.475	133.169	8.11455	0	116.046
DQ464881.1.gene4.p01	209.708	9651.59	1586.73	685.792	862.409	20113.3	491.498	656.545	3938.63	593.201	0	2201.24	101.289	0	1082.41	2178.56	14355.5	1996.91	269.235	4123.6	1251.69	11609.8	1191.15	94.4439	79.797	8165.47	728.752	4662.5	700.011	7685.96	93.2324	25.0939	0	5.48328	6416.83	109.381	697.138	58.5381	17162.4	11190.8	2761.04	382.681	487.292	14.759	3637.31	3640.86	161.893	0	4015.96
DQ677333.1.gene1.p01	0	0	240.627	0	10.2406	83.5801	0	0	0	0	5.27317	95.714	0	0	58.9505	0	374.668	0	1770.49	0	9.84676	0	23.9886	22.2891	12.5549	88.8202	0	469.107	31.9237	0	0	0	109.318	0	120.644	158.327	0	921.959	937.814	0	101.222	0	4.31936	0	0	116.116	0	0	12.1423
DQ834728.1.gene1.p1	8.53705	0	0	0	0	3.78448	0	0	0	0	0	0	0	0	0	0	5.24686	0	6.26307	0	0	0	0	0	0	0	0	4.33491	0	0	0	0	0	0	0	0	0	0	5.85709	5.49827	0	0	3.91158	12.6174	0	0	0	0	0
DQ834729.1.gene1.p1	0	0	21.791	0	0	0	0	0	0	0	0	0	0	0	0	0	0	0	0	0	0	0	0	6.7283	0	0	0	0	0	0	0	0	0	0	5.75023	0	0	0	0	0	0	0	0	4.2058	0	0	0	0	0
DQ836922.1.gene1.p01	0	0	0	0	0	18.9224	0	0	0	0	0	0	0	0	0	0	0	0	0	0	0	0	0	0	0	0	0	0	0	0	0	0	0	0	5.75023	0	7.9464	0	0	0	0	0	0	0	0	0	0	0	0
EEB58431	0	0	0	0	1.66341	0	0	0	0.945145	0	0	0	0	0	0	0.691635	0	0	0	0	0	0	0	0	0	0	0	0	0	0	0.595676	0	0	0	0	0	0	0	0	0	0	0	0	0	0	0.628703	0	0	0
EF136376.1.gene1.p01	42.6852	0	10.8955	0	0	26.4914	0	0	0	0	0	0	0	0	0	0	24.4854	0	15.6577	0	0	0	27.1549	0	0	0	0	13.0047	0	24.0685	0	3.57544	0	0	23.0009	0	0	0	40.9997	5.49827	0	0	0	71.4986	0	7.01026	0	0	5.57288
EF210159.1.gene1.p01	0	0	0	0	0	0	0	0	0	0	0	0	0	0	5.82977	0	0	0	135.42	0	0	0	0	13.2254	0	45.1732	0	4.26042	0	59.1373	0	0	0	0	0	12.2536	0	71.464	80.5904	10.8076	0	0	0	0	0	0	0	0	0
EF219142.1.gene1.p01	0	0	0	0	0	0	0	0	0	0	0	0	0	0	11.6595	0	0	0	55.3991	0	0	0	0	0	0	11.2933	0	21.3021	0	59.1373	0	0	0	0	0	0	0	31.9486	34.5387	10.8076	0	0	0	0	0	0	0	0	0
EF394371.1.gene1.p01	0	0	0	0	6.96145	25.5676	0	0	0	0	0	3.4245	0	0	0	0	0	0	0	0	0	0	0	0	0	0	0	0	0	0	0	0	0	0	0	0	0	1771.05	0	0	0	0	0	0	0	0	0	0	0
EF417572.2.gene1.p01	0	0	0	0	0	2.84085	0	0	0	0	0	0	0	0	0	0	0	0	0	0	0	0	0	0	0	0	0	0	0	0	0	0	0	0	0	0	0	0	0	0	0	0	0	0	0	0	0	0	0
EF418608.1.gene1.p01	0	0	0	0	36.4579	0	0	0	0	0	0	0	0	0	0	0	0	0	0	0	0	0	0	0	0	0	0	0	0	0	6.52787	0	0	0	107.377	0	0	0	0	0	0	0	0	4.13353	0	0	0	0	0
EF426798.1.gene1.p1	0	0	10.7083	0	9.11448	0	0	0	0	0	0	8.96724	0	0	0	0	0	0	412.415	0	0	0	0	19.8381	0	0	0	68.1668	0	47.3098	0	0	0	0	0	12.2536	0	190.01	57.5646	32.4228	7.50759	0	0	0	0	0	0	0	0
EF468463.1.gene1.p01	34.1482	0	10.8955	0	0	121.103	0	0	10.5387	0	0	0	0	0	17.7951	0	97.9415	0	106.472	0	0	0	16.293	0	0	11.4907	0	43.3491	0	72.2054	0	0	0	0	109.254	24.9357	0	1.7109	111.285	32.9896	0	0	0	298.612	21.0103	14.0205	0	0	16.5689
EF581888.1.gene1.p01	0	0	0	0	0	14.8778	0	0	0	0	0	0	0	0	0	0	0	0	0	0	0	0	0	0	0	11.2933	0	0	0	0	0	0	0	0	0	0	0	0	0	0	0	0	0	22.7344	0	0	0	0	0
EF685372.2.gene1.p1	0	0	0	0	0	2.84085	0	0	0	0	0	0	0	0	0	0	0	0	0	0	0	0	0	0	0	0	0	0	0	0	0	0	0	0	0	0	0	25.0439	0	0	0	0	0	0	0	0	0	0	0
EU085533.1.gene1.p01	0	0	0	0	0	931.335	0	0	0	0	0	30.3426	0	0	0	12.8234	14.5407	0	0	0	0	0	0	0	0	38.2133	0	0	0	0	0	0	0	0	133.86	0	0	1650.03	185.043	0	25.4036	0	6.50415	0	0	0	0	0	0
EU136031.3.gene1.p3	0	0	0	0	0	22.3167	0	0	0	0	0	0	0	0	0	0	0	0	0	0	0	0	0	0	0	0	0	0	0	0	0	0	0	0	0	0	0	0	0	0	0	0	0	53.7359	0	0	0	0	0
EU177100.1.gene1.p01	0	0	0	0	0	0	0	0	0	0	0	0	0	0	0	0	0	0	12.3109	0	0	0	0	0	0	11.2933	0	17.0417	0	0	0	0	0	0	0	0	0	36.9931	46.0517	10.8076	0	0	0	4.13353	0	0	0	0	0
EU202673.2.gene1.p2	0	0	0	0	0	0	0	0	0	0	0	0	0	0	0	0	0	0	0	0	0	0	0	0	0	0	0	0	0	0	0	0	0	0	0	0	0	0.840753	0	0	0	0	0	0	0	0	0	0	0
EU220745.1.gene1.p01	0	0	0	0	0	0	0	0	0	0	0	0	0	0	0	0	0	0	0	0	0	0	0	7.34464	0	0	0	0	0	0	0	0	0	0	0	0	0	0	0	0	0	0	4.2699	0	0	0	0	0	0
EU274580.1.gene1.p1	17.0741	0	0	0	0	0	0	0	0	0	0	0	0	0	0	0	5.24686	0	3.13153	0	0	0	0	0	0	0	0	0	0	0	0	0	0	0	0	0	0	0	5.85709	0	0	0	0	10.5145	0	0	0	0	0
EU342351.1.gene1.p01	0	0	0	0	0	0	0	0	0	0	0	0	0	0	0	0	0	0	0	0	0	0	0	0	0	0	0	0	0	0	0	0	0	0	0	0	7.9464	0	0	0	0	0	0	0	0	0	15.3779	7.79883	0
EU402393.1.gene1.p1	0	0	0	0	0	0	0	0	0	0	0	4.48362	0	0	0	0	0	0	280.073	9.66437	0	0	0	0	0	33.8799	0	68.1668	0	130.102	6.52787	0	0	0	0	12.2536	0	117.705	103.616	70.2494	0	0	0	0	0	0	0	0	0
EU477409.1.gene1.p1	0	0	0	0	0	168.809	0	0	0	233.442	0	35.9101	15.147	0	15.5639	0	9.178	0	0	0	23.3973	0	0	0	0	0	0	0	0	0	0	0	0	0	150.877	0	646.356	0	0	0	0	45.1789	0	0	18.376	0	40.3494	409.26	0
EU515250.1.gene1.p01	0	0	0	0	6.96145	25.5676	0	0	0	0	0	0	0	0	0	0	0	0	0	0	0	0	0	0	0	0	0	0	0	0	0	0	0	0	0	0	0	2243.67	0	0	0	0	0	0	0	0	0	0	0
EU515251.1.gene1.p01	0	0	0	0	0	0	0	0	0	0	0	0	0	0	0	0	0	0	0	0	0	0	0	0	0	0	0	0	0	0	0	0	0	0	0	0	0	57.7935	0	0	0	0	0	0	5.25716	0	0	0	0
EU545409.1.gene1.p1	75.5133	0	0	0	164.061	405.421	0	0	0	0	0	0	0	0	11.6595	0	1.7189	0	0	0	0	0	0	0	0	79.053	0	0	0	0	0	0	0	0	469.068	0	0	0	63.321	0	0	0	0	473.29	0	0	0	7.66483	0
EU675686.2.gene5.p01	0	0	44.3575	0	0	5662.18	61.6441	0	0	0	0	0	0	0	0	0	46.2819	0	0	0	154.289	0	0	0	0	23.3904	0	0	0	24.4967	0	0	0	6.36138	801.798	0	0	0	763.048	11.1922	0	0	0	0	0	0	23.4773	0	0
EU675686.2.gene7.p01	16344.6	1955.37	824.096	23.6881	21.92	10018.6	71.5784	0	49.8193	21.0291	56.436	150.961	0	194.907	14.0204	7510.06	231.498	0	2057.7	1301.58	84.3078	7083.82	3427.45	5486.63	0	4291.26	36.3595	0	136.665	1109.34	62.797	0	1559.96	0	1182.46	2873.27	0	14091.2	11836.7	181.943	1065.27	298.454	18.4911	12182.7	744.91	1955.23	90.8696	73.7344	65.1533
EU886977.1.gene2.p01	0	0	0	0	14.1081	34.5435	11.5173	0	0	0	0	6.94007	0	0	0	11.732	0	0	0	0	0	0	0	0	0	0	0	0	8.796	18.3074	0	0	0	0	0	0	0	0	0	8.36439	0	0	0	0	0	0	0	0	0
FJ194944.1.gene1.p01	8.53705	0	0	0	0	7.56897	0	0	0	17.7939	0	0	0	0	0	0	3.49791	0	0	0	0	0	0	0	0	0	0	0	0	0	0	0	0	0	11.5005	0	0	0	0	0	0	5.73951	0	0	0	0	7.68896	31.1953	0
FJ214366.1.gene1.p1	8.39036	0	0	0	0	7.43892	0	0	0	0	0	0	0	0	0	0	0	0	0	0	0	0	0	0	0	0	0	0	0	0	0	0	0	0	5.65142	0	0	0	0	0	0	0	0	14.4674	0	0	0	0	0
FJ214367.1.gene1.p1	25.1711	0	0	0	9.11448	37.1946	0	0	0	0	0	0	0	0	0	0	0	0	0	0	0	0	0	0	0	0	0	0	0	0	0	0	0	0	11.3028	0	0	0	0	0	0	0	0	88.871	0	0	0	0	0
FJ214368.1.gene1.p1	50.3422	0	0	0	27.3434	319.873	0	0	0	0	0	4.48362	0	0	0	0	0	0	0	0	0	0	0	0	0	45.1732	0	0	0	0	0	0	0	0	169.543	0	0	0	11.5129	0	0	0	0	436.088	0	0	0	0	0
FJ214369.1.gene1.p1	58.7325	0	0	0	45.5724	148.778	0	0	0	0	0	0	0	0	0	0	0	0	0	0	0	0	0	0	0	0	0	0	0	0	0	0	0	0	56.5142	0	0	0	17.2694	0	0	0	0	157.074	0	0	0	0	0
FJ349556.1.gene4.p01	0	83.3577	53.4955	0	11.3833	27.872	9.29291	80.6878	51.7436	10.9207	0	11.1994	28.3437	67.4785	0	9.4662	2.14679	0	0	36.2103	43.7822	0	0	156.917	0	28.209	37.764	5.32096	78.0693	14.7716	0	0	10.1264	153.438	7.05822	30.6078	9.75395	1.05004	0	0	0	126.811	4.80134	0	214.912	0	28.3139	0	221.877
FJ349556.1.gene5.p01	0	5.41616	0	0	0	6.64026	0	0	0	0	0	0	0	0	0	0	0	0	0	0	0	0	0	0	0	0	0	0	0	0	0	0	0	0	0	0	0	0	0	0	0	25.1764	0	7.3795	0	0	0	0	0
FJ349556.1.gene6.p01	0	36.034	0	0	0	0	0	0	0	0	0	0	4.81346	22.9191	0	0	0	0	0	0	0	0	0	0	0	0	0	0	9.64227	0	0	0	0	52.1151	0	0	0	0	4.88376	0	0	0	0	0	0	0	0	0	0
FJ360626.1.gene1.p01	0	0	0	0	6.96145	0	0	0	0	0	0	0	0	0	0	0	0	0	0	0	0	0	0	0	0	0	0	0	0	0	0	0	0	0	0	0	0	37.2447	0	0	0	0	0	0	0	0	0	0	0
FJ360884.1.gene1.p01	128.056	0	32.6865	0	18.5477	158.948	0	0	0	8.89693	0	0	17.3184	0	5.93169	15.4239	143.414	0	241.128	19.6667	8.91717	0	76.0338	0	0	57.4536	0	95.3679	0	144.411	0	3.57544	0	0	92.0036	31.1696	7.9464	0.855452	158.142	82.4741	0	0	0	456.329	42.0205	49.0718	0	0	10.996
FJ381668.1.gene1.p01	185.673	0	556.872	0	40.3394	119.348	0	0	22.9207	0	20.7719	138.907	6.27764	0	103.207	0	1243.85	9.41164	5179.6	21.3866	9.697	5.29074	64.9653	80.4838	0	174.939	0	579.822	18.8629	130.867	57.7828	0	179.425	0	400.198	115.245	0	905.146	2407.6	0	224.286	31.2072	8.50733	3485.09	388.41	106.727	8.36138	16.9617	0
FJ437066.1.gene1.p1	0	0	0	0	0	22.9679	0	0	0	0	0	0	0	0	0	0	0	0	0	0	0	0	0	0	0	0	0	0	0	0	0	0	0	0	0	0	0	2242.17	0	0	0	0	0	0	0	0	0	0	0
FJ460181.2.gene2.p01	0	0	0	0	0	0	0	0	0	0	0	68.3432	0	0	0	0	0	0	0	0	0	0	0	0	0	0	0	0	0	0	0	243.471	89.8836	0	0	0	0	2.33009	1116.75	0	0	0	0	0	0	0	0	0	0
FJ460181.2.gene3.p01	0	0	284.36	0	10.0848	111.117	0	0	0	0	5.19297	99.2193	0	0	58.0539	0	515.416	0	2063.67	0	0	5.29074	47.2475	36.5836	0	124.956	0	476.114	18.8629	0	0	0	179.425	0	93.7965	122.024	17.2827	957.241	1401.25	0	224.286	0	0	281.277	45.6953	144.843	0	0	11.9576
FJ503047.1.gene1.p01	0	0	0	0	0	352.397	12.5887	0	0	0	0	0	0	0	0	12.8234	5.81629	0	0	0	0	0	0	0	0	19.1067	0	0	0	0	0	0	0	0	19.1228	0	0	395.438	29.2174	0	63.5089	0	0	0	0	0	0	0	0
FJ755840.1.gene1.p01	0	0	21.791	0	0	0	0	0	0	0	0	0	0	0	0	0	5.24686	0	0	0	0	0	0	0	0	0	0	0	0	0	0	0	0	0	5.75023	0	0	0	11.7142	0	0	0	0	0	0	0	7.68896	0	0
FJ755841.1.gene1.p01	0	0	0	0	0	0	0	0	0	0	0	0	0	0	0	0	5.34022	0	0	0	0	0	0	0	0	0	0	0	0	0	0	0	0	0	0	0	0	0	17.8839	0	0	0	0	0	0	0	0	0	0
FJ790516.1.gene3.p01	0	0	0	0	0	16.3375	0	0	0	0	0	0	0	0	0	0	0	0	0	0	0	0	0	0	0	0	0	9.35685	0	0	0	0	0	0	0	0	0	0	0	0	0	0	0	0	0	0	0	0	0
FJ848783.1.gene3.p01	0	0	0	0	9.97111	36.6213	0	0	0	0	0	0	0	0	0	0	0	0	0	0	0	0	0	0	0	0	0	270.329	0	0	0	0	0	0	0	0	0	0	0	0	0	0	0	0	0	0	0	0	5.9919
FJ872411.1.gene41.p01	0	10.0322	0	0	15.07	21.5242	0	0	0	0	3.87997	0	0	11.1665	0	0	0	0	0	0	0	0	4.41268	49.2007	0	0	0	0	4.69787	0	0	0	0	0	0	0	6.45645	0	4.75889	13.402	0	0	0	0	5.69028	0	0	0	0
FJ872411.1.gene43.p01	0	0	0	0	0	0	0	0	0	0	0	0	0	0	0	0	0	0	0	0	0	0	0	0	0	0	0	0	0	0	0	0	0	0	0	0	0	0	0	0	0	0	0	0	0	0	0	0	0
FJ873740.1.gene1.p01	17.0741	0	0	0	0	3.78448	0	0	0	0	0	0	0	0	0	0	0	0	0	0	0	0	0	0	0	0	0	0	0	12.0342	0	0	0	0	5.75023	0	0	0	0	0	0	0	0	25.2348	7.00342	7.01026	0	0	0
FM897214.1.orf2.gene.p01	0	47.0845	103.87	76.4336	17.6821	339.14	14.435	0	20.0938	16.9635	0	269.645	0	0	45.239	161.746	6.66935	0	23.8832	0	0	46.3822	113.906	64.1432	281.816	0	29.33	33.0609	0	114.726	0	20.4515	0	256.215	32.8913	11.886	0	370.251	78.1727	0	0	623.77	0	4.00953	213.651	26.7325	14.6603	0	0
FN546177.1.gene1.p01	0	0	0	0	20.8844	79.5437	0	0	0	0	0	0	0	0	0	0	0	0	0	0	0	0	0	0	0	8.62558	0	0	0	0	0	0	0	0	0	0	0	12493.7	0	0	0	0	0	0	0	0	0	0	0
FN594949.1.gene24.p01	3.81499	215.191	126.592	179.141	53.8751	289.194	51015.3	2268.69	3758.16	441.315	38.4117	116.203	2241.77	264.089	371.101	251.579	23.4469	48.345	65.772	2135.61	354.653	1852.39	184.45	19991.6	304.849	636.73	1161.74	63.9263	909.507	43.0224	100.917	20.7711	88.4791	27.9305	23.1267	1069.74	78.1231	586.8	60.2	174.45	1573.67	46.1672	23627.6	6.57813	200.298	97.114	1151.06	27.8808	819.673
FN594949.1.gene25.p01	9783.51	5928.92	2307.02	3871.97	632.833	3604.08	402.66	773.83	5869.5	2312.39	445.666	1661.82	3933.48	9199.03	803.588	3536.74	795.056	21.7128	5703.68	2762.99	2469.77	527.292	1460.61	24664.7	342.287	3124.91	8490.27	961.376	8935.51	4262.99	1539.68	136.344	1018.29	1793.82	323.143	838.277	2192.93	695.347	182.207	921.433	2376.35	4803.55	4922.34	597.209	3436.69	10249.8	424.377	0	5618.7
FN652295.1.gene1.p01	392.704	0	87.164	0	27.8215	707.698	0	0	10.5387	0	0	9.12401	17.3184	0	29.6585	23.1359	591.147	0	679.543	49.1666	26.7515	0	238.963	6.7283	0	218.324	0	290.439	28.9099	517.472	0	3.57544	0	0	356.514	143.38	31.7856	2.56636	462.71	252.921	0	0	50.8506	1638.16	287.14	224.328	0	0	43.8342
FR848831.1.gene1.p01	0	0	0	0	0	3.78448	0	0	0	0	0	0	5.77279	0	0	0	0	0	0	0	0	0	0	0	0	0	0	0	0	0	0	0	0	0	0	0	0	0	0	0	0	0	0	6.3087	0	0	0	0	0
GQ149243.1.gene1.p01	0	0	0	0	0	3.71946	0	0	0	0	0	0	0	0	0	0	0	0	3.07773	0	0	0	0	0	0	0	0	4.26042	0	0	0	0	0	0	5.65142	0	0	0.840753	0	0	0	0	0	0	0	0	0	0	0
GQ149347.1.gene3.p1	0	0	0	0	0	0	0	0	0	0	0	0	0	0	0	0	882.931	0	0	0	0	0	0	0	0	0	0	9.3923	0	0	0	0	0	0	286.553	0	0	0	0	559.907	0	0	0	0	0	0	0	0	0
GQ149347.1.gene4.p1	0	12.3473	0	0	0	0	0	0	0	0	0	0	0	0	0	0	0	0	0	0	0	0	0	0	0	0	0	0	0	0	0	0	0	0	0	0	0	0	0	0	0	0	0	0	0	0	0	0	0
GQ205627.2.gene1.p01	0	0	0	0	10.1041	8.24657	0	0	0	0	0	0	0	0	0	0	0	0	0	0	0	0	0	0	0	0	0	0	3.14981	0	0	0	0	0	0	0	0	0	0	2.99525	0	0	0	0	0	0	0	0	0
GQ205627.2.gene3.p01	0	147.139	28.8529	0	282.422	105.23	10.0243	13.3905	0	459.427	31.6146	30.2022	30.5744	36.3946	0	61.2673	0	0	0	195.301	47.228	0	57.5282	0	978.529	197.789	61.1042	28.6987	612.462	47.8027	8.79449	1178.8	0	0	7.61372	16.5084	105.216	0	7.75523	0	0	7.59953	5.17923	0	166.915	0	10.1808	0	29.3173
GQ351345.1.gene1.p01	0	0	0	0	20.8844	28.4085	0	0	0	0	0	0	0	0	0	0	0	0	0	0	0	0	0	0	0	0	0	0	0	0	0	0	0	0	0	0	5.96502	5831.37	0	0	5.73414	0	0	0	0	0	0	0	0
GQ402541.1.gene1.p01	0	0	0	0	0	5.68169	0	0	0	0	0	0	0	0	0	0	0	0	0	0	0	0	0	0	0	0	0	0	0	0	0	0	0	0	0	0	0	342.266	0	0	0	0	0	0	0	0	0	0	0
GQ870432.1.gene1.p1	0	0	0	0	0	0	0	0	0	0	0	0	0	0	0	0	0	0	0	0	0	0	0	0	0	0	0	0	0	0	0	0	0	0	0	0	0	0.840753	0	0	0	0	0	0	0	0	0	0	0
GU827715.1.gene1.p01	0	0	0	0	0	7.56897	0	0	0	0	0	0	0	0	0	0	0	0	0	0	8.91717	0	0	0	0	0	0	0	0	12.0342	0	0	0	0	0	6.23393	23.8392	0	0	0	0	11.479	0	0	0	0	0	54.5918	0
HE819402.1.gene1.p01	6.40839	0	0	0	0	11.3634	0	0	0	0	0	0	0	0	0	0	0	0	0	0	0	0	0	0	0	0	11.5473	0	0	0	0	0	0	344.842	4.31644	0	0	0	21.9833	0	0	0	0	0	0	0	0	5.85424	0
HE819404.1.gene1.p01	0	0	0	0	0	53.9761	0	0	0	0	0	0	0	0	0	0	0	0	0	7.38145	0	0	0	0	0	0	0	0	0	0	0	0	0	0	0	0	5.96502	2440.17	0	0	0	0	5.87251	0	0	0	0	0	0
HE981194.1.gene1.p01	0	0	0	0	0	0	22.7124	0	0	0	0	0	0	0	0	0	0	0	0	0	0	0	0	0	0	0	0	0	0	0	0	0	0	0	0	0	0	0	0	0	0	0	0	0	0	0	0	0	0
HE999704.1.gene1125.p01	0	0	0	26.7875	0	0	0	0	0	0	0	0	0	0	0	0	0	0	0	0	0	0	0	0	0	0	0	0	0	0	0	0	0	0	0	0	0	0	0	0	0	0	0	0	0	0	0	0	0
HG798963.1.gene1.p01	734.411	0	0	0	0	274.16	0	0	0	0	0	0	0	10.371	0	785.644	2.63958	0	0	0	0	0	0	0	0	0	0	0	0	45.4062	0	0	0	0	0	0	5.99649	7.10093	39.7788	16.5964	0	0	0	0	0	0	5.80223	0	0
HM167760.1.gene1.p01	33.5614	0	0	0	36.4579	267.801	0	0	0	0	0	0	0	0	0	0	1.7189	0	0	0	0	0	0	0	0	11.2933	0	0	0	0	0	0	0	0	45.2114	0	0	0	17.2694	0	0	0	0	150.874	0	0	0	0	0
HM246246.1.gene1.p1	51.402	0	21.8675	0	0	72.1575	0	0	0	0	0	0	0	0	0	7.73903	43.8773	0	62.8504	19.7357	0	4.88233	27.2502	0	0	11.531	0	47.8513	0	72.4588	0	7.17598	0	0	46.1632	12.5116	7.97428	0.858453	76.4094	27.5878	0	0	3.92531	181.484	14.056	14.0697	0	0	16.4767
HM544040.1.gene1.p1	0	0	0	0	0	2.84085	0	0	0	0	0	0	0	0	0	0	0	0	0	0	0	0	0	0	0	0	0	0	0	0	0	0	0	0	0	0	0	104.028	0	0	0	0	0	0	0	0	0	0	0
HM755448.1.gene1.p01	0	0	0	0	118.488	7.43892	0	0	0	0	0	0	0	0	0	0	0	0	0	0	0	0	0	0	0	0	0	0	0	0	0	0	0	0	237.36	0	0	0	0	0	0	0	0	8.26707	0	0	0	0	0
HM803271.1.gene1.p01	134.246	0	0	0	738.273	476.091	0	0	0	0	0	0	0	0	46.6382	0	3.43781	0	0	0	0	0	0	0	0	11.2933	0	0	0	0	0	0	0	0	1966.7	0	0	0	51.8081	0	0	0	0	434.021	0	0	0	7.66483	0
HQ111474.1.gene3.p01	0	0	0	0	0	24.4142	0	0	0	0	0	0	0	0	0	0	0	0	0	0	0	0	0	0	0	24.7094	0	88.5559	0	0	0	0	0	0	6.18257	0	0	0	0	0	0	0	0	0	0	0	0	0	5.83086
HQ166709.1.gene1.p01	41.9518	0	0	0	18.229	438.896	0	0	0	0	0	13.4509	0	0	0	0	0	0	0	0	0	0	0	0	0	33.8799	0	0	0	0	0	0	0	0	28.2571	0	0	0	17.2694	0	0	0	0	351.35	0	0	0	22.9945	0
HQ322612.1.gene1.p01	128.844	0	0	0	0	59.9726	0	0	0	0	0	0	0	0	0	168.768	1.31979	0	0	0	0	0	0	0	0	0	0	0	0	0	0	0	0	0	0	0	0	1.29108	4.41987	0	0	0	0	0	0	0	0	0	0
HQ398214.1.gene1.p01	8.39036	0	0	0	0	0	0	0	0	0	0	0	0	0	0	0	0	0	3.07773	0	0	0	0	0	0	0	0	0	0	0	0	0	0	0	0	0	0	2.52226	0	0	0	0	0	0	0	0	0	0	0
HQ398215.1.gene1.p01	0	0	0	0	0	55.7919	0	0	0	0	0	17.9345	0	0	0	0	0	0	0	0	0	0	0	0	0	0	0	0	0	0	0	0	0	0	0	0	0	0	5.75646	0	0	0	0	4.13353	0	0	0	0	0
HQ424460.1.gene1.p01	0	19.839	0	0	0	0	0	0	0	0	0	0	0	0	0	0	0	0	0	0	0	93.8066	0	0	0	0	0	0	0	0	0	0	0	0	0	0	0	0	0	0	0	0	0	0	0	0	0	0	0
HQ451074.1.gene23.p01	0	0	0	0	0	4076.76	0	0	0	0	0	0	0	0	0	0	0	0	0	0	0	0	0	44.9252	0	0	0	0	0	107.137	0	0	0	0	0	0	0	0	0	0	0	0	100.118	0	0	0	0	0	0
HQ456945.1.gene1.p01	1301.33	0	0	0	0	551.176	0	0	0	0	0	0	0	31.1131	0	1146.46	0	0	0	0	0	0	0	0	0	0	0	0	0	0	0	0	0	0	0	0	0	20.6572	53.0384	12.4473	0	0	0	0	0	0	11.6045	0	0
HQ529916.1.gene1.p01	8.53705	0	0	0	0	15.1379	0	0	0	0	0	0	0	0	0	0	0	0	0	0	0	0	0	0	0	0	0	8.66981	0	0	0	0	0	0	0	0	0	0	0	5.49827	0	0	0	14.7203	0	0	0	0	0
HQ650104.1.gene1.p01	0	0	0	0	6.96145	25.5676	0	0	0	0	7.16929	0	0	0	0	0	0	0	0	0	0	0	0	0	0	0	0	0	0	0	0	0	0	0	0	0	0	2387.51	0	0	0	0	0	0	5.25716	0	0	0	0
HQ693810.1.gene2.p01	0	0	0	0	0	2.84832	0	0	0	0	0	0	0	0	0	0	0	0	0	0	0	0	0	0	0	0	34.7329	0	0	0	0	0	0	28.2245	0	0	0	0.64384	4.40823	0	0	0	0	0	0	0	11.5739	76.3054	0
HQ734811.1.gene1.p01	0	0	0	0	0	0	0	0	0	0	0	0	0	0	0	0	0	0	0	0	0	0	0	7.02297	0	0	0	0	0	12.5613	0	0	0	0	0	0	0	0	0	0	0	0	24.4974	0	0	0	0	0	0
HQ832678.1.gene1.p01	0	0	0	0	6.96145	42.6127	0	0	0	0	3.58465	3.4245	4.33338	0	0	0	0	0	0	0	0	0	0	0	0	0	0	0	0	0	0	0	0	0	0	0	0	2661.71	0	0	0	0	0	0	0	0	0	0	0
HQ833651.1.gene1.p01	0	0	0	0	154.946	81.8281	0	0	0	0	0	8.96724	0	0	0	0	0	0	0	0	0	0	0	0	0	22.5866	0	0	0	0	0	0	0	0	367.343	0	0	0	0	0	0	0	0	155.007	0	0	0	0	0
HQ913565.1.gene1.p01	0	0	0	0	0	11.1968	0	0	0	0	0	0	0	0	0	0	0	0	0	0	0	0	0	0	0	0	0	0	0	0	0	0	0	0	0	0	0	0	0	0	0	0	0	24.8867	0	0	0	0	0
JE0138	85.3705	0	501.193	0	18.5477	151.379	60.5664	0	0	0	9.5507	269.158	0	0	53.3852	0	1514.59	0	0	186.833	107.006	2126.12	434.479	1621.52	0	2240.69	0	8.66981	0	192.548	26.568	0	8.2498	0	293.262	417.673	7.9464	11.9763	4222.97	5.49827	7.63884	0	27.3811	0	21.0103	0	23.0669	0	329.58
JF268688.1.gene5.p01	2022.78	2442.29	4094.17	3452.07	0	63.2036	7.90236	0	110.002	241.451	0	490.465	686.92	14.3453	699.636	5972.89	0	0	251.688	892.967	437.462	5.07834	56.6884	0	0	215.891	0	0	694.05	1369.18	124.792	835.975	843.889	0	84.0288	6005.91	514.254	18.7513	1027.09	0	1594.68	125.808	4.0829	1874.53	65.7913	3131.8	80.2571	0	2348.18
JF273470.1.gene1.p01	0	0	0	0	0	0	0	0	0	0	0	0	0	0	0	0	0	0	0	0	0	0	0	0	0	0	0	0	0	0	0	0	0	0	0	0	0	0	0	0	0	0	0	0	0	0	0	0	0
JF273491.1.gene2.p01	508.934	0	0	0	0	214.188	0	0	0	0	0	0	0	0	0	471.387	2.63958	0	0	0	0	0	0	0	0	0	0	0	0	0	0	0	0	0	0	0	0	4.51877	30.9391	16.5964	0	0	0	0	0	0	0	0	0
JF274242.1.gene1.p01	0	0	0	0	0	3.70672	0	0	0	0	0	0	0	0	0	0	0	0	0	0	0	0	0	0	0	0	0	0	0	0	0	0	0	0	5.63207	0	0	0	0	0	0	0	0	8.23875	0	0	0	0	0
JF274243.1.gene1.p01	117.465	0	0	0	91.1448	438.896	0	0	0	0	0	0	0	0	0	0	3.43781	0	0	0	0	0	0	0	0	124.226	0	0	0	0	0	0	0	0	237.36	0	0	0	46.0517	0	0	0	0	591.095	0	0	0	7.66483	0
JF274246.1.gene1.p01	16.7807	0	0	0	9.11448	7.43892	0	0	0	0	0	0	0	0	0	0	0	0	0	0	0	0	0	0	0	0	0	0	0	0	0	0	0	0	5.65142	0	0	0	0	0	0	0	0	4.13353	0	0	0	0	0
JF274247.1.gene1.p01	8.39036	0	0	0	0	0	0	0	0	0	0	0	0	0	0	0	0	0	0	0	0	0	0	0	0	0	0	0	0	0	0	0	0	0	0	0	0	0	0	0	0	0	0	4.13353	0	0	0	0	0
JF460794.1.gene1.p01	0	0	0	0	0	0	0	0	0	0	0	0	0	0	0	0	0	0	0	0	0	0	0	0	0	0	0	0	0	0	0	0	0	0	0	0	0	116.871	0	0	0	0	0	0	0	0	0	0	0
JF460795.1.gene1.p01	0	0	0	0	0	51.2698	0	0	0	0	0	0	0	0	0	0	0	0	0	0	0	0	0	0	0	0	0	0	0	0	0	0	0	0	0	0	0	4474.69	0	0	0	0	0	0	0	0	0	0	0
JF703135.1.gene1.p1	0	0	0	0	0	926.021	0	0	0	0	0	0	0	0	0	0	11191.5	0	0	0	0	0	0	0	0	0	0	0	0	0	0	0	0	0	0	0	0	0	0	0	0	0	0	0	0	0	0	0	0
JF795538.1.gene1.p01	93.9075	0	43.582	0	0	90.8276	0	0	0	0	0	9.12401	5.77279	0	0	7.71197	78.703	0	106.472	0	0	0	43.4479	0	0	22.9815	0	47.684	5.78199	84.2397	0	0	0	0	40.2516	18.7018	0	0.855452	93.7135	71.4775	0	0	0	355.39	35.0171	7.01026	0	0	16.4191
JF802084.2.gene3.p01	0	5.04476	0	4.09466	15.1561	4.63869	0	2.06596	0	14.5401	0	0	16.5102	0	0	0	0.714573	0	0	4.01762	0	0	4.43789	19.2429	0	4.69478	0	3.54224	0	0	0	0	0	0	0	0	0	0.349513	0	0	6.24202	0	0	6.01429	14.307	2.86419	0	0	13.4168
JF949915.1.gene1.p01	1624.49	0	496.592	0	147.938	2548.51	17.253	5.76165	24.0165	30.4126	0	36.387	92.0887	0	74.347	105.448	1803.51	0	2379.99	280.113	60.9636	11.0874	754.972	7.66651	0	549.907	17.5279	1037.27	39.5295	1919.72	0	40.7401	9.40017	0	1166.26	610.875	90.5447	10.7221	1982.12	939.745	0	0	129.254	6057.42	782.04	615.059	0	8.88632	207.16
JF949916.1.gene1.p01	1104.53	7.00662	333.869	11.374	94.7255	1627.84	25.7768	0	11.9606	0	5.41965	15.5325	52.4133	0	94.248	61.2673	1393.42	0	1851.66	122.761	50.6014	5.52169	616.374	7.63609	0	430.355	0	821.602	59.0589	1038	0	28.4049	0	0	907.121	346.676	45.0927	3.88348	1648.54	755.052	0	0	71.0294	4520.26	604.073	461.453	8.72636	0	149.755
JF966749.1.gene1.p01	0	0	0	0	0	0	0	0	0	0	0	0	0	0	0	0	0	0	0	0	0	0	0	0	0	0	0	0	0	0	0	0	0	0	0	0	0	0.840753	0	0	0	0	0	0	0	0	0	0	0
JN118546.1.gene3.p01	0	0	0	0	0	8.13806	0	0	0	0	0	0	0	0	25.5107	0	0	0	0	0	0	0	0	0	0	37.0641	0	51.2692	0	0	0	0	0	0	0	0	0	0	0	0	0	0	0	0	0	0	0	0	0
JN211012.1.gene1.p01	25.6111	0	0	0	0	7.56897	0	0	0	0	0	0	0	0	0	0	19.2385	0	18.7892	0	0	0	10.862	0	0	22.9815	0	21.6745	0	12.0342	0	0	0	0	23.0009	6.23393	0	0	46.8568	10.9965	0	0	0	90.4247	0	0	0	0	0
JN227084.1.gene1.p01	8.53705	0	0	0	0	22.7069	0	0	0	0	0	0	0	0	0	0	8.74477	0	6.26307	0	0	0	0	0	0	0	0	0	0	0	0	0	0	0	5.75023	0	0	0	5.85709	5.49827	0	0	0	23.1319	0	0	0	0	0
JN227085.1.gene1.p01	83.9036	0	42.8332	0	9.11448	33.4751	0	0	0	0	0	35.869	0	0	81.6168	7.57946	0	0	2308.3	57.9862	0	0	0	628.206	0	304.919	15.1186	379.178	0	827.922	0	0	0	0	0	116.409	0	1192.19	944.059	335.036	0	0	0	0	13.7662	0	0	0	0
JN596280.1.gene2.p01	0	0	0	0	0	0	0	0	0	0	0	7.09094	0	0	0	0	0	0	0	0	0	0	0	0	0	0	0	0	0	0	0	0	0	0	0	0	0	0	0	0	0	0	0	0	0	0	0	0	0
JN790862.1.gene1.p01	33.5614	0	0	0	0	63.2308	0	0	0	0	0	0	0	0	0	0	0	0	0	0	0	0	0	0	0	0	0	0	0	0	0	0	0	0	22.6057	0	0	0	5.75646	0	0	0	0	66.1365	0	0	0	0	0
JN790863.1.gene1.p01	0	0	0	0	9.11448	0	0	0	0	0	0	0	0	0	0	0	0	0	0	0	0	0	0	0	0	0	0	0	0	0	0	0	0	0	124.331	0	0	0	5.75646	0	0	0	0	2.06677	0	0	0	0	0
JN790864.1.gene1.p01	1694.85	0	74.9581	19.6994	1121.08	6516.49	7.44071	0	0	0	0	125.541	0	0	104.936	7.57946	48.1293	0	1443.45	19.3287	0	0	5.33767	700.946	0	1163.21	0	200.24	0	413.961	6.52787	0	0	0	2673.12	61.2681	0	627.202	1018.89	167.518	0	0	0	7223.35	41.2985	0	0	237.61	0
JN935135.1.gene1.p1	1459.83	6.17366	490.298	10.0219	157.655	2274.47	7.5708	0	31.6161	53.3816	19.1014	41.058	46.1823	0	71.1803	92.5437	1813.67	0	2311.07	216.333	44.5859	9.73052	782.062	13.4566	0	310.25	30.7658	836.637	138.768	1107.15	0	46.4808	0	0	1081.04	461.311	47.6784	11.1209	1622.42	907.215	7.63884	0	97.7896	5652.59	595.291	497.728	15.3779	15.5977	148.071
JN935136.1.gene1.p1	179.278	6.17366	43.582	0	0	283.836	0	0	0	0	0	4.562	11.5456	0	0	7.71197	314.812	0	253.654	19.6667	17.8343	0	86.8958	0	11.3697	57.4536	0	43.3491	5.78199	72.2054	0	10.7263	0	0	120.755	81.041	7.9464	0.855452	187.427	126.46	0	0	15.6463	719.191	70.0342	70.1026	0	0	10.996
JN935137.1.gene1.p1	0	0	0	0	0	0	0	0	0	0	0	0	0	0	0	0	0	0	0	0	0	0	0	0	0	0	0	0	0	0	0	0	0	0	0	0	0	0	5.85709	5.49827	0	0	0	6.3087	7.00342	0	0	0	0
JN967644.1.gene1.p01	0	0	0	0	0	20.0437	0	0	0	0	0	0	0	0	0	0	103.745	0	0	0	0	0	0	0	0	0	0	0	0	0	0	0	0	0	0	0	0	0	0	0	0	0	0	0	0	0	0	0	0
JQ1201	0	0	327.229	0	18.9903	126.577	0	0	0	0	0	62.2784	0	0	48.5861	0	1155.6	0	4142.5	0	0	0	18.5353	0	0	149.023	0	781.152	0	0	0	4.88104	0	0	337.548	0	16.2721	2889.2	0	0	20.8564	0	2.66996	0	28.6823	0	5.24831	0	18.9174
JQ664733.1.gene1.p01	0	0	8.17878	0	0	17.0451	11.3661	0	0	6.67853	0	0	0	0	0	0	0	0	0	0	0	0	0	0	0	0	0	0	0	0	0	0	0	2.34586	12.9493	0	0	0	30.7767	0	0	0	0	0	0	10.5246	11.5435	11.7085	0
JQ724542.1.gene1.p1	0	0	0	0	0	0	0	0	0	0	0	0	0	0	0	0	0	0	0	0	0	0	0	0	0	0	0	0	0	0	0	0	0	0	0	0	0	0	0	0	0	0	0	0	0	0	0	0	0
JQ733571.1.gene2.p01	0	0	0	0	0	2.84085	0	0	0	0	0	0	0	0	0	0	0	0	0	0	0	0	0	0	0	0	0	0	0	0	0	0	0	0	0	0	0	3.21075	0	0	0	0	0	0	0	0	0	0	0
JQ733575.1.gene2.p01	0	0	0	0	0	14.2042	0	0	0	0	0	0	0	0	0	0	0	0	0	0	0	0	0	0	0	0	0	0	0	0	0	0	0	0	0	0	0	822.594	0	0	0	0	2.93626	0	0	0	0	0	0
JQ733576.1.gene2.p01	0	0	0	0	0	2.84085	0	0	0	0	0	0	0	0	0	0	0	0	0	0	0	0	0	0	0	0	0	0	0	0	0	0	0	0	0	0	0	4.49505	0	0	0	0	0	0	0	0	0	0	0
JQ733577.1.gene2.p01	0	0	0	0	6.96145	5.68169	0	0	0	0	7.16929	0	0	0	0	0	0	0	0	0	0	0	0	0	0	0	0	0	0	0	0	0	0	2.34586	0	0	0	285.115	0	0	0	0	0	0	0	0	0	0	0
JQ734687.1.gene1.p01	0	0	0	0	0	4.00875	0	0	0	0	0	0	0	0	0	0	20.3786	0	0	0	0	0	0	0	0	0	0	0	0	0	0	0	0	0	0	0	0	0	0	0	0	0	0	0	0	0	0	0	0
JQ808129.1.gene1.p01	0	0	0	0	0	552.946	0	3.92982	0	0	0	14.1819	0	0	0	11.9871	2.71848	0	0	0	0	0	0	0	0	0	0	0	0	0	0	0	0	0	53.6271	0	0	616.967	54.6238	0	11.8734	0	0	0	0	0	0	0	0
JQ861959.1.gene5.p01	0	2442.4	0	319.583	36.9661	22.6278	9883.19	40.3115	0	35.4637	4.75871	127.291	86.2901	1013.47	2139.79	46.1106	5.22858	0	0	195.981	1475.09	2462.94	1277.25	2433.86	0	446.577	521.196	69.1168	270.807	443.715	46.332	0	501.484	3842.92	91.683	37.2732	1251.16	1460.28	116.734	38.3538	15.2244	509.036	11.6939	14.669	55.8322	76.8442	7.66217	0	21.9154
JX017365.1.gene1.p01	0	0	0	0	0	3.71946	0	0	0	0	0	0	0	0	0	0	0	0	0	0	0	0	0	0	0	0	0	0	0	0	0	0	0	0	0	0	0	0	0	0	0	0	0	10.3338	0	0	0	0	0
JX121119.1.gene1.p01	0	0	0	0	0	11.3534	0	0	0	35.5877	0	0	0	0	5.93169	0	0	0	0	0	0	0	0	0	0	11.4907	0	0	0	0	0	0	0	0	17.2507	0	31.7856	0	0	0	0	11.479	0	0	0	0	0	85.7872	0
JX121121.1.gene1.p01	0	0	0	0	0	0	0	0	0	8.89693	0	0	0	0	0	0	0	0	0	0	0	0	0	0	0	0	0	0	0	0	0	0	0	0	0	0	0	0	0	0	0	0	0	0	0	0	0	46.793	0
JX121129.1.gene1.p01	0	0	0	0	0	0	0	0	0	8.89693	0	0	0	0	0	0	0	0	0	0	0	0	0	0	0	0	0	0	0	0	0	0	0	0	0	0	0	0	0	0	0	0	0	0	0	0	0	46.793	0
JX121131.1.gene1.p01	0	0	0	0	0	3.78448	0	0	0	0	0	0	0	0	0	0	0	0	0	0	0	0	0	0	0	0	0	0	0	0	0	0	0	0	0	0	0	0	0	0	0	0	0	0	0	0	0	0	0
JX262694.1.gene1.p01	0	0	0	0	0	16.035	0	0	0	0	0	0	0	0	0	0	172.291	0	0	0	0	0	0	0	0	0	0	0	0	0	0	0	0	0	0	0	0	0	0	0	0	0	0	0	0	0	0	0	0
JX268631.1.gene1.p01	0	0	0	0	0	0	0	0	0	0	0	0	0	0	0	0	0	0	0	0	0	0	0	0	0	0	0	0	0	0	0	0	0	0	0	0	0	0	0	0	0	0	0	0	0	0	0	0	0
JX310327.1.gene1.p01	17.0741	0	0	0	0	0	0	0	0	0	0	0	0	0	0	0	1.74895	0	3.13153	0	0	0	0	0	0	0	0	0	0	0	0	0	0	0	0	0	0	0	5.85709	0	0	0	0	8.4116	0	0	0	0	0
JX313020.1.gene1.p1	1166.26	0	0	0	865.876	5590.34	0	0	0	0	0	89.6724	0	0	40.8084	0	36.097	0	12.3109	0	0	0	0	79.3524	0	846.997	0	4.26042	0	23.6549	0	0	0	0	1932.79	0	0	19.3373	374.17	10.8076	7.50759	0	0	5762.15	0	0	0	99.6428	0
JX514369.1.gene1.p01	0	0	0	0	0	2.84085	0	0	0	0	0	0	0	0	0	0	0	0	0	0	0	0	0	0	0	0	0	0	0	0	0	0	0	0	0	0	0	285.757	0	0	0	0	0	0	0	0	0	0	0
JX896165.1.gene1.p01	184.588	0	0	0	36.4579	498.407	0	0	0	0	0	4.48362	0	0	0	0	3.43781	0	0	0	0	0	0	0	0	112.933	0	0	0	0	0	0	0	0	129.983	0	0	0	23.0258	0	0	0	0	516.692	0	0	0	15.3297	0
KC107824.1.gene1.p1	0	0	0	0	0	0	0	0	0	0	0	0	0	0	0	0	0	0	73.8655	0	0	0	0	19.8381	0	22.5866	0	21.3021	0	23.6549	0	0	0	0	0	0	0	42.0377	63.321	10.8076	0	0	0	0	6.88309	0	0	0	0
KC149518.1.gene1.p01	0	0	10.8955	0	0	0	0	0	0	0	0	0	0	0	0	0	0	0	0	0	0	0	5.43099	0	0	0	0	0	0	0	0	3.57544	0	0	5.75023	0	0	0	5.85709	0	0	0	0	2.1029	0	0	0	0	5.57288
KC603538.1.gene1.p01	0	0	0	0	0	0	0	0	0	20.302	0	0	0	0	0	0	0	0	0	0	0	0	0	0	0	0	0	0	0	0	0	0	0	0	4.37384	0	0	55.9593	0	0	0	0	0	0	0	0	0	0	0
KC865667.1.gene1.p01	0	0	0	0	0	3.78448	0	0	0	0	0	0	0	0	0	0	3.49791	0	0	0	0	0	5.43099	0	0	0	0	0	0	0	0	0	0	0	5.75023	0	0	0	0	0	0	0	0	6.3087	7.00342	0	0	0	0
KC900516.1.gene1.p1	0	0	0	0	0	7.56897	0	0	0	17.7939	0	0	0	0	0	0	3.49791	0	3.13153	0	0	0	0	0	0	0	0	0	0	0	0	0	0	0	0	0	0	0	0	0	0	0	0	6.3087	7.00342	0	0	0	0
KC964871.1.gene1.p1	0	0	0	0	0	3.71946	0	0	0	0	0	0	0	0	0	0	0	0	0	0	0	0	0	0	0	0	0	0	0	0	0	0	0	0	0	0	0	0.840753	0	0	0	0	0	0	0	0	0	0	0
KF057027.1.gene1.p01	0	0	0	0	0	0	0	0	0	0	0	0	0	0	0	0	0	0	0	0	0	0	0	0	0	0	0	0	0	0	0	0	0	0	0	0	0	0	0	0	0	0	0	0	0	0	0	0	0
KF240808.1.gene1.p01	8.53705	0	0	0	9.27383	49.1983	0	0	0	0	0	4.562	0	0	0	7.71197	38.477	0	72.0253	9.83333	0	0	5.43099	0	0	11.4907	0	13.0047	5.78199	36.1027	0	0	0	0	17.2507	18.7018	0	1.7109	29.2855	16.4948	0	0	0	151.409	28.0137	7.01026	0	0	0
KF240809.1.gene1.p01	0	0	0	0	0	3.71946	0	0	0	0	0	0	0	0	0	0	0	0	6.15545	0	0	0	0	0	0	0	0	0	0	11.8275	0	0	0	0	0	0	0	4.20377	0	5.4038	0	0	0	0	0	0	0	0	0
KF305673.1.gene1.p01	0	0	0	0	20.8844	124.997	0	0	0	0	10.7539	0	0	0	0	0	0	0	0	7.38145	0	0	0	0	0	17.2512	0	0	0	0	0	0	0	0	0	0	0	19010.9	0	0	11.4683	0	0	0	0	0	0	0	0
KF478993.1.gene2.p01	0	0	0	0	0	0	0	0	0	0	0	0	0	0	0	0	0	0	0	0	0	0	0	0	0	0	0	0	0	0	0	0	0	0	0	0	6.49335	0	0	0	0	0	0	0	0	0	0	0	0
KF478993.1.gene3.p01	0	311.288	81.055	207.1	130.316	225.231	6.25794	14.6289	261.335	154.436	78.9451	252.651	114.521	204.483	495.21	235.862	8.67401	0	49.1814	97.5375	58.9667	591.171	170.589	400.431	272.544	208.959	279.737	25.0823	105.145	586.895	263.53	29.5542	238.672	547.631	156.852	329.786	78.821	0.707107	174.291	118.165	145.226	1551.36	16.1664	55.6235	1053.59	81.1245	63.5562	12.8929	104.216
KF513180.1.gene1.p1	411.128	0	0	0	656.243	2555.27	0	0	0	0	0	44.8362	0	0	17.4893	0	15.4701	0	0	0	0	0	0	0	0	406.558	0	0	0	0	0	0	0	0	1638.91	0	0	0	166.937	0	0	0	0	2666.13	0	0	0	76.6483	0
KF515536.1.gene1.p01	0	0	0	0	0	0	0	0	0	0	0	0	0	0	0	5.78904	0	0	0	0	0	0	0	0	0	0	0	0	0	0	0	0	0	0	0	0	0	0	0	0	0	0	0	0	0	0	0	0	0
KF526113.1.gene1.p01	0	0	0	0	6.96145	65.3394	0	0	0	6.67853	7.16929	0	0	0	0	0	0	0	0	0	0	0	0	0	0	0	0	0	0	0	0	0	0	0	0	0	0	1770.41	0	0	0	0	8.80877	0	0	0	0	0	0
KF526114.1.gene1.p01	0	0	0	0	0	2.84085	0	0	0	0	0	0	0	0	0	0	0	0	0	0	0	0	0	0	0	0	0	0	0	0	0	0	0	0	0	0	0	16.6959	0	0	0	0	0	0	0	0	0	0	0
KF526115.1.gene1.p01	0	0	0	0	6.96145	8.52254	0	0	0	0	0	0	0	0	0	0	0	0	0	0	0	0	0	0	0	0	0	0	0	0	0	0	0	0	0	0	0	816.173	0	0	0	0	0	0	0	0	0	0	0
KF526116.1.gene1.p01	0	0	0	0	6.96145	0	0	0	0	0	0	0	0	0	0	0	0	0	0	0	0	0	0	0	0	0	0	0	0	0	0	0	0	0	0	0	0	1708.12	0	0	0	0	0	0	5.25716	0	0	0	0
KF526117.1.gene1.p01	0	0	0	0	0	0	0	0	0	0	0	0	0	0	0	0	0	0	0	0	0	0	0	0	0	0	0	0	0	0	0	0	0	2.34586	0	0	0	0	0	0	0	0	0	0	0	0	0	0	0
KF663615.1.gene1.p1	8.53705	0	0	0	0	0	0	0	0	0	0	0	0	0	0	0	0	0	0	0	0	0	0	0	0	0	0	0	0	0	0	0	0	0	0	0	0	0	5.85709	0	0	0	0	10.5145	0	0	0	0	0
KF944358.1.gene1.p01	0	0	0	0	0	3.78448	0	0	0	0	0	0	0	0	0	0	1.74895	0	3.13153	0	0	0	5.43099	0	0	0	0	0	0	0	0	0	0	0	5.75023	0	0	0	5.85709	0	0	0	0	4.2058	0	0	0	0	0
KF992029.1.gene1.p01	6.40839	0	8.17878	0	0	0	0	0	0	0	0	0	0	0	0	0	0	0	0	0	0	0	0	0	0	0	0	0	0	0	0	0	0	0	0	0	0	0.64215	4.39666	0	0	0	0	0	0	0	0	0	0
KJ020573.1.gene1.p01	0	0	0	0	9.11448	11.1584	0	0	0	0	0	4.48362	0	0	11.6595	0	0	0	446.27	0	0	0	0	46.2889	0	33.8799	0	93.7293	0	94.6197	0	0	0	0	0	6.12681	0	220.277	172.694	86.4608	0	0	0	6.2003	0	0	0	0	0
KJ020574.1.gene1.p01	8.39036	0	0	0	0	14.8778	0	0	0	0	0	0	0	0	0	0	0	0	0	0	0	0	0	0	0	0	0	0	0	0	0	0	0	0	0	0	0	0	11.5129	0	0	0	0	10.3338	0	0	0	0	0
KJ363320.1.gene3.p01	103.697	0	144.376	0	0	16.716	0	0	0	9.82441	0	80.6013	0	0	26.2002	0	670.154	0	2596.95	0	0	0	17.9914	0	0	25.3772	0	0	0	106.31	14.6688	0	0	0	171.441	6.8838	0	1.88926	213.433	6.07145	42.1758	88.7297	0	3028.04	417.61	7.74106	8.49052	0	0
L06798.gene.p01	49.5755	0	23.7268	0	0	8.24134	0	0	0	0	0	0	0	0	0	0	0	0	0	0	0	0	0	0	0	0	0	0	0	17.471	0	0	0	0	0	0	0	0	55.2708	0	0	0	2.83937	1550.89	0	0	5.58133	0	0
L06940.gene.p01	0	0	0	0	0	5.345	0	0	0	0	0	0	0	0	0	0	0	0	0	0	0	0	0	0	0	0	0	0	4.08308	0	0	0	0	0	0	0	0	0	0	0	0	0	0	0	0	0	0	0	0
L07778.gene.p01	0	137.061	0	0	278.554	9.88459	0	0	0	11.6188	0	0	7.5389	17.948	0	10.0713	4.56805	0	0	0	34.9358	0	0	17.5735	0	15.0062	0	0	105.713	15.7159	34.6961	14.0079	0	0	120.151	8.14111	0	56.9754	15.298	0	19.9517	14.9909	5.10828	0	9.14602	9.15495	0	0	21.6379
L09756.gene.p01	0	0	14.584	0	0	8.44276	81.0701	11.2806	0	35.7265	0	2.03547	7.72707	122.64	26.4659	0	21.0693	5.79235	4.19166	35.0993	3.97864	4.34154	0	18.0121	0	10.2538	185.315	5.80242	51.5959	5.36941	0	0	18.4044	1592.34	2.56562	25.033	145.366	0	2.61331	9.81283	23.858	176.698	1.74526	7.50614	9.37432	0	17.1532	3.47967	19.491
L12710.gene.p01	496.368	1736.56	0	0	72.8658	11.8941	28612.2	0	0	0	0	0	0	0	11875.2	0	8.24507	73108.6	0	61.8095	5128.65	12232.7	1587.4	6809.04	0	36.1137	48.3462	217.984	517.901	2534.07	208.748	0	0	11609.2	0	0	6930.4	5365.03	414.18	0	0	153.327	0	0	22.0108	11.0161	0	0	0
L20800.gene.p01	0	0	0	404.442	69.1554	6.64026	6.64186	0	0	19.5132	0	0	7.59671	518.456	0	3.38286	1.53436	1.89821	0	21.567	797.95	4.2683	35.7345	0	9.97462	1693.58	33.7385	334.665	0	0	46.6162	0	0	8.22492	12.6117	2.73451	0	0	74.5073	4.82364	6.70156	0	12.0107	0.922437	0	0	16.8638	0	7.26794
L22689.1.gene1.p01	0	0	193.999	267.666	82.5623	21.0576	8.42509	0	0	0	0	10.1536	6.42419	1544.72	1181.58	17.1644	3.89262	0	0	295.459	843.488	0	187.358	0	25.3053	1342.67	0	0	45.041	26.7844	0	7.9578	0	0	12.7982	0	17.6862	0	6.51801	0	0	19.1615	78.3535	7.02057	31.1748	7.8013	8.55659	0	0
L42544.gene.p01	0	0	0	0	4.07422	0	3.32603	0	0	23.4518	0	4.0084	73.5477	18.1135	0	50.8208	0	0	0	4.32002	3.91753	2.13743	2.38596	0	0	45.4334	337.904	0	0	5.28693	0	0	3.62434	0	0	27.3871	205.972	0	0	0	10.0678	2.5215	1.71845	0	6.15355	3.07978	20.2677	6.85243	4.8308
M11036.gene.p01	10.662	0	34.0187	488.14	538.57	2.36324	75.6418	0	1197.73	161.116	5.96398	0	118.96	77.2393	1689.06	269.683	0	2791.43	0	6.14046	0	780.8	312.009	394.943	14.1997	0	0	1524.01	7.22117	165.326	29.0333	0	0	339.556	28.726	229.675	838.606	671.477	47.5473	37.7676	57.2412	103.938	2081.1	265.259	0	0	96.0281	112.01	17.3065
M11587.1.gene1.p1	0	0	0	0	73.3359	9.97569	0	0	0	0	50.3503	0	0	0	0	0	1087.99	0	0	0	0	0	0	0	0	0	0	5.71329	0	0	0	0	0	0	0	0	20.9463	13.5295	7.71949	637.698	0	0	10.3107	0	0	0	0	0	0
M14039.gene.p01	0	65.8013	367.74	480.677	49.422	0	0	17.9649	393.139	110.631	84.8292	48.6236	133.312	195.31	115.907	54.7981	12.4274	0	27.8142	296.954	285.128	17.2853	125.419	155.378	504.927	61.2363	628.501	7.70052	112.982	235.153	70.7929	63.5141	175.859	0	173.65	77.5175	28.2319	3.03924	0	39.0685	122.127	0	6.94853	0	286.14	99.6241	95.6106	0	174.469
M14730.gene.p01	2992.33	6996.29	17689.2	26173.5	5035.41	10351.6	138.381	8712.38	33902.6	8245.78	4389.91	74413.9	33932.8	8112.45	27551.6	20762.7	624.311	297.776	11983.1	4747.13	16490.7	3295.57	3124.04	3986.04	15598.5	15529.8	16341	5732.83	11152.8	11127.6	23102.4	6765.92	10732.8	3.36005	16662	21797	23854.5	511.393	5333.96	3883.97	19136.7	314.724	1795.83	2202.23	3012	34935.6	1405.4	11865.1	11632.2
M15332.gene.p01	0	8987.53	1673	3159.93	1510.95	199.616	17.7479	0	0	2075.24	313.451	219.238	385.689	241.637	139.054	3453.07	159.9	15.2168	3.67057	265.097	438.988	125.46	127.317	2902.22	26.6535	6828.6	540.923	752	481.185	14.1057	70.0676	7011.36	3655.2	2904.77	13.48	36.5349	27.9427	0	6.86528	1237.38	1280.38	0	0	41.9028	139.552	147.905	0	0	32.1341
M20305.1.gene1.p1	0	299.707	0	0	0	0	0	0	0	0	0	38.5161	0	0	6.26001	0	0	0	0	51.888	0	0	0	0	0	0	0	0	0	0	0	0	0	0	0	0	0	0	661.398	0	0	0	0	0	0	0	0	0	0
M23634.1.gene1.p1	0	0	0	0	0	156.162	0	0	0	0	0	0	0	0	0	0	4.97712	0	0	0	0	0	0	0	0	0	0	0	0	0	0	0	0	0	32.7277	0	0	272.655	25.0019	0	10.8692	0	5.56574	0	0	0	0	0	0
M29953.1.gene1.p1	0	0	0	11.465	0	25.9767	0	0	0	0	0	0	145.29	0	0	0	0	0	0	0	0	0	0	0	0	0	105.588	0	59.5314	0	0	0	0	0	0	0	0	2.93591	0	0	0	0	0	0	64.0953	16.0395	0	0	0
M35190.gene.p01	0	1236.82	15.0537	1246.2	807.226	73.2032	20.9203	635.758	58.2428	0	85.7718	542.063	1515.43	37.977	122.932	21.3104	2.41643	0	233.64	95.103	2685.83	26.8882	1695.83	343.956	5529.51	79.3804	212.536	23.9572	6063.38	16.627	0	34.5799	0	77.7195	0	43.0653	87.8327	0	40.4621	2089.08	0	0	25541.3	29.0545	328.992	67.7997	63.7404	0	83.2485
M36726.gene.p01	0	6.21714	10.9722	0	0	60.9781	99.1135	5.09216	0	8.95958	0	4.59413	5.81344	27.6804	0	23.2988	12.3289	213.535	3.15359	0	0	0	38.2846	27.1027	91.5979	0	201.386	0	0	0	20.0663	0	0	91.2657	0	0	0	0	0	22.148	0	2231.05	35.4522	2.11771	7.05274	28.2385	7.74311	0	0
M37699.gene1.p01	0	36.4055	72.281	0	273.434	0	0	0	598.152	0	7.03995	4173.13	8.5104	20.2609	0	5.6846	0	0	0	0	78.8756	0	0	0	92.1881	0	793.725	0	4.26198	0	0	57.9812	18.2431	0	0	0	0	0.630565	0	36.4757	180.182	16.9227	0	0	0	0	5.66764	0	3.99745
M55620.gene.p01	0	0	0	0	108.999	0	0	0	0	0	0	0	0	0	309.856	0	0	0	0	0	34.9358	0	0	0	0	6887.82	0	0	0	0	8.67402	4.6693	0	0	0	0	0	0	237.119	0	19.9517	0	669.185	5.4925	0	0	40.1652	0	0
M57437.gene.p01	0	0	0	0	0	0	0	0	0	0	0	0	0	0	0	0	0	0	0	0	0	0	0	0	0	0	0	0	0	0	0	0	0	0	0	0	0	0	0	0	0	0	0	0	0	0	0	0	0
M58472.1.gene1.p01	0	236.549	74.5482	68.5708	545.691	25.8938	0	0	28.8427	36.5242	52.2775	37.4565	78.9961	94.034	89.2876	52.7661	2.39331	0	4.28526	174.93	292.859	0	81.7506	46.0358	46.6755	62.8966	84.201	5.93198	102.859	16.4679	0	4.89271	0	76.9758	23.6062	59.7145	43.4961	0	80.1497	0	10.4531	133.519	5.35269	2.87765	115.004	47.9649	10.5217	0	52.7675
M58515.1.gene2.p01	55.7442	0	0	497.342	0	0	29.6609	0	1156.08	0	0	0	0	0	0	0	9.13609	3577.26	0	0	0	0	0	0	0	0	0	0	0	0	0	0	0	0	0	154.681	0	0	0	0	0	82.4497	0	0	0	0	0	0	7.27783
M58516.1.gene2.p01	93.4582	8.44817	0	754.279	0	0	20.7201	0	1341.19	0	0	0	0	0	0	0	9.57323	6602.67	0	0	0	0	0	0	0	0	0	0	0	0	0	0	0	0	0	85.3064	32.6221	0	0	0	0	86.3947	0	8.63295	0	0	0	0	7.62605
M60253.gene.p01	0	43.9846	0	346.807	0	0	15.411	0	0	0	0	0	0	0	0	0	0	0	0	0	0	4.95183	5.52762	0	0	0	0	0	0	0	0	0	0	0	0	0	0	0.870673	0	0	0	0	203.04	2.14032	0	0	0	0	0
M63556.1.gene1.p01	0	0	237.776	0	0	0	0	0	0	0	0	10.4798	0	1562.78	0	956.656	0	0	0	0	460.9	0	0	0	0	857.882	0	0	46.4881	0	0	0	0	0	0	0	0	0	0	0	0	0	0	0	0	0	0	0	0
M64090.gene.p01	0	137.49	0	35.2409	0	53.2309	0	0	0	0	0	0	0	0	27.8109	153.671	0	0	7.34114	23.0519	0	3444.45	286.462	1553.63	39.9802	0	36.0615	0	0	437.277	7.78529	0	0	0	13.48	36.5349	1890.79	3.0081	20.5958	12.8894	0	60.5471	9.16978	4.92975	98.5072	24.6508	0	0	6.53215
M64281.gene.p01	0	98.5489	0	0	0	0	0	0	0	0	0	0	0	0	0	0	0	0	0	0	0	0	0	0	0	0	0	0	0	0	0	0	0	0	0	0	0	0	0	0	0	0	0	0	0	0	0	0	0
M85225.gene.p01	3.82096	16.579	4.87655	0	4.15073	15.2445	57.6044	6.78955	4.71685	3.98204	2.13732	0	0	0	2.65487	6.90336	0.782787	15.4946	1.40159	0	3.9911	0	12.1538	0	5.08877	5.14295	13.77	0	0	5.38622	0	0	0	25.1767	0	8.37044	14.2264	4.21166	0	0	6.83789	12.8443	28.0116	0.941204	18.8073	3.13761	0	3.49056	7.34877
M90091.1.gene2.p01	181.7	0	0	2066.37	0	0	100.709	0	3224.35	0	0	0	0	0	0	0	11.6326	12019.4	0	0	0	0	0	0	0	0	0	0	0	0	0	0	0	0	0	149.266	52.8528	2.2759	0	0	0	152.698	0	0	0	0	0	0	29.2545
M94066.1.gene1.p01	0	0	0	0	0	14.8269	0	0	0	0	0	0	0	0	0	0	0	0	0	0	0	0	0	0	0	0	0	0	0	0	0	0	0	0	0	0	0	0	0	0	0	0	0	0	0	0	0	0	0
NC_002096.2598307.p01	0	1297.56	0	0	0	0	0	0	0	0	0	0	0	0	0	0	4.65303	17.2693	0	0	0	25.8877	0	0	0	0	0	0	0	0	0	0	0	0	0	0	0	1.13795	0	0	0	0	10.4066	0	0	0	0	0	0
NC_002516.2.877852.p01	0	0	0	0	0	0.689842	0	0	0	0	0	0	0	0	0	0	0	0	0	0	0	0	1.48495	0	0	0	0	0	0	0	0	0	0	0	0	0	0.724242	0	0.533821	0	0	0	0	0	0.638298	0	0	1.42158	0
NC_002516.2.881070.p01	0	0	0	0	0	1.50642	0	0	4.19494	0	0	0	0	0	0	0	1.04426	0	0	0	0	0	0	0	0	0	0	0	0	0	0	0	0	0	0	0	0	0	0	0	0	0	0	0	0	0	0	0	0
NC_002516.2.881071.p01	0	0	0	0	0	0	0	0	0	0	0	0	0	0	0	1.40979	0	0	0	0.898796	0	0	0	0	0	0	0	0	0	0	0	0	0	0	0.525588	0	1.45265	0	0	0	0	0	0	0	0	0	0	0	0
NC_002695.1.912329.p01	96.1679	0	20.4559	0	11.6075	66.3154	4.73796	0	6.59533	128.061	209.196	8.56499	0	0	0	72.3947	154.329	0	131.305	36.9234	0	0	23.7918	16.8428	0	115.058	0	32.5545	3.61849	30.1251	0	2.23759	0	0	89.9652	39.0132	4.97302	67.9906	84.3063	55.0549	9.56108	0	0	156.608	39.446	30.7102	0	4.88067	3.48762
NC_002695.1.913273.p01	22.1963	0	56.6566	0	0	9.83966	0	0	0	23.132	12.4159	0	0	0	0	0	13.6418	0	32.568	0	0	0	0	0	0	0	0	0	0	0	0	0	0	0	44.8518	0	0	0	0	0	139.027	0	0	5.46754	0	18.2267	0	0	115.137
NC_002695.1.914620.p01	4.10008	0	2.61639	0	2.22696	3.63514	1.81801	0.607126	0	6.40937	20.6411	1.09549	1.38625	0	0	5.55573	8.39968	0	5.26392	0	0	0	3.9125	0	0	2.75932	0	3.12288	1.38845	0	0	0	0	0	8.28496	5.98792	3.81641	3.90304	14.0649	9.24227	0	0	0.939306	15.6543	3.36352	0	0	0	0
NC_002695.1.914736.p01	3.17916	0	0	0	0	0	0	0	0	0	0	0	0	0	0	0	0	0	0	0	0	0	0	0	0	0	0	0	0	0	0	0	0	0	0	0	0	0.159283	0	0	0	0	0	0	0	0	0	0	0
NC_002695.1.915390.p01	455.848	0	159.392	0	6.78341	188.237	16.6132	0	0	540.141	782.425	56.7275	16.8902	10.0527	21.6939	186.152	580.796	0	393.981	129.468	6.52253	0	202.599	132.88	8.31644	428.654	11.2519	95.124	42.2928	167.248	0	13.0764	0	0	344.896	469.665	139.499	379.816	325.601	197.066	33.5249	25.1892	17.167	939.829	158.804	158.959	11.2483	108.386	84.6169
NC_002695.1.915420.p01	18.4969	0	15.738	0	0	5.46648	0	0	0	12.8511	48.2841	3.29478	4.16924	0	4.284	5.56976	26.5258	0	29.4016	7.10185	0	0	19.6119	0	0	16.5977	0	6.26153	0	17.3828	0	0	0	0	16.6118	31.516	5.73907	18.5348	29.6109	19.8549	0	0	0	60.7504	0	0	5.55314	0	0
NC_002695.1.915653.p01	69.3993	0	26.8399	0	13.7071	30.7648	0	0	0	146.841	187.041	7.86661	2.84413	0	7.30605	55.0931	99.5232	0	47.828	12.1117	2.19665	3.59552	16.0544	18.2319	0	84.9185	0	21.3572	4.27299	20.7515	1.63618	2.64232	0	0	62.3263	21.4993	29.3627	81.5531	70.6988	41.9877	5.64524	5.65547	1.92715	171.467	29.3287	27.6304	0	0	18.9612
NC_002695.1.915750.p01	2.11394	0	13.4897	0	0	4.68555	0	0	0	6.60915	15.3721	2.25928	0	0	0	0	6.92919	0	4.65256	2.43492	0	0	1.34482	1.66606	0	2.84532	0	1.07341	0	2.97991	0	0	0	0	2.84773	1.54364	1.96768	5.50748	8.70197	6.80738	3.78304	0	0	19.2666	0	3.47175	0	0	0
NC_002695.1.917702.p01	0	0	0	0	0	0	0	0	0	0	0	0	0	0	0	0	0	0	0	0	0	0	0	1.72893	0	0	0	0	0	0	0	0	0	0	0	0	0	0	0	0	0	0	0	1.08074	0	0	0	0	0
NC_002758.1119995.p01	0	0	23.2546	0	0	0	0	0	0	0	0	0	0	0	0	0	948.142	0	0	0	0	0	0	0	0	0	0	0	0	0	0	0	0	0	331.367	0	0	0	0	481.14	0	0	0	0	0	0	0	0	0
NC_002758.1120355.p01	95.5241	831.715	365.741	354.358	1502.56	580.986	2402.44	278.372	1174.5	537.575	72.669	67.3806	18.0863	43.0584	262.832	455.622	936.996	3811.67	2775.16	61.616	163.635	583.588	435.108	569.158	427.457	200.575	282.284	1140.83	56.9331	479.373	29.7279	14.4025	110.772	1401.51	59.194	320.867	2187.31	200.245	57.6727	61.5221	129.92	1333.24	2174.4	359.54	1260.09	109.816	192.717	150.094	263.201
NC_002951.3237419.p01	0	14.7139	0	943.477	0	0	13.5328	0	0	0	0	0	0	0	3.5343	0	0	0	0	0	0	5.79777	32.3596	8.0179	0	0	18.3313	304.78	0	86.0448	0	0	0	26.0684	0	0	0	2.03883	0	0	0	153.891	447.485	0	20.8644	0	4.58134	0	6.55178
NC_002951.3237948.p01	68.3495	24.7138	4.84621	949.477	0	0	30.3067	0	0	7.91453	0	8.11654	0	0	0	0	0	0	0	0	3.96627	6.49206	26.5721	2.99268	0	0	6.84215	312.356	0	53.5271	0	3.18064	0	15.2901	0	0	7.06896	1.14149	0	0	13.5907	107.221	532.389	0	28.0355	0	17.0999	58.9703	0
NC_002951.3238155.p01	0	15.1885	0	437.644	0	0	9.31289	0	0	0	0	0	0	0	0	0	0	0	0	0	0	0	3.34035	0	0	0	0	125.311	3.55623	22.2051	0	2.19909	0	1.9221	0	0	0	0	0	0	0	0	180.438	0	4.30748	0	0	0	0
NC_003140.1122765.p01	0	0	0	153.003	0	0	0	0	0	0	0	0	0	0	0	0	0	0	0	0	0	0	5.52762	0	0	0	0	0	0	0	0	0	0	0	0	0	0	0	0	0	0	5.84163	3.98119	0	0	0	0	0	0
NC_005011.2598316.p01	0	6.28351	0	724.215	0	0	0	0	0	0	0	0	0	0	0	0	0	0	0	0	0	0	16.5829	0	0	0	0	0	0	0	0	0	0	0	0	0	0	0	0	0	0	0	39.8119	0	0	0	0	0	0
NC_005127.2610354.p01	0	0	0	91.8019	0	0	0	0	0	0	0	0	0	0	6.03724	0	0	0	0	0	0	0	0	0	0	0	0	0	0	0	0	0	0	0	0	0	0	0	0	0	0	0	11.9436	2.14032	0	0	0	0	0
NC_006663.1.orf0.gene.p01	8.75124	3980.66	156.364	986.24	28.5195	58.1915	20550.5	303.23	0	63.841	4.89516	261.882	331.387	3085.33	2268.03	47.4328	7.17134	0	12.8404	322.561	3610.66	5570.85	2644.44	5441.82	0	565.393	961.899	177.747	1286.17	530.455	47.6605	7.3303	904.876	8210.55	76.6285	57.513	1368.49	2790.34	156.105	61.9984	7.83049	970.779	60.1459	19.4009	129.224	107.792	39.4094	0	101.754
NC_007622.3793623.p01	0	0	0	22.1618	0	0	0	0	0	0	0	0	0	0	0	0	0	0	0	0	0	0	0	0	0	0	0	22.3672	0	0	0	0	0	4.60709	0	0	0	0	0	0	0	0	14.4164	0	0	0	0	0	0
NC_007792.3912746.p01	0	0	0	0	0	0	0	0	0	0	0	0	0	0	0	0	0	0	0	0	0	34.2163	0	0	0	0	0	0	0	0	0	0	0	0	0	0	0	0	0	0	0	20.1824	490.583	0	0	0	0	0	0
NC_008702.1.4606278.p01	0	0	6.67262	2.04587	1.89316	1.54513	0	0	4.30274	3.63244	3.89936	0	5.89228	11.2223	0	0	0	0	5.75344	8.0295	3.6407	3.97278	12.1955	0	0	0	3.14026	2.65478	0	0	0	3.64945	3.36823	0	4.6954	2.54519	21.0883	0	10.761	0	4.67817	0	1.59702	0.858571	2.85936	2.86215	1.56962	0	0
NC_009085.4918693.p01	0	0	0	0	0	0	0	0	0	0	0	0	0	0	3.00791	0	0	0	0	0	0	0	0	5.11781	0	0	0	0	0	36.6148	0	0	0	0	0	0	2.01478	0	0	2.78813	0	0	34.7118	0	0	0	0	0	0
NC_009641.5331418.p01	0	23.4381	0	570.716	0	0	0	0	0	0	0	0	0	0	3.75324	0	0	0	0	0	0	3.07846	27.4914	0	0	0	0	260.574	3.65851	0	0	2.26234	0	7.90951	0	0	0	1.08256	0	0	0	0	269.778	0	13.2941	0	9.73028	0	0
NC_010063.5774822.p01	0	0	0	122.403	0	0	0	0	0	0	0	0	0	0	0	0	0	0	0	0	0	0	0	0	0	0	0	0	0	0	0	0	0	0	0	0	0	0	0	0	0	5.84163	0	0	0	0	0	0	0
NC_010066.5774791.p01	0	0	0	61.2013	0	0	0	0	0	0	0	0	0	0	0	0	0	0	0	0	0	0	0	0	0	0	0	0	0	0	0	0	0	0	0	0	0	0	0	0	0	0	0	0	7.12804	0	0	0	0
NC_010400.5984386.p01	0	0	2.5029	0	0	0	0	0	0	0	0	0	0	0	1.36262	0	0	0	0	0	0	1.11764	0	4.63686	0	0	0	0	0	13.8225	0	0	0	0	0	0	0	0	0	0	0	0	10.7828	0	0	0	0	0	0
NC_010400.5984909.p01	0	0	0	1.80438	0	0	0.681539	0	0	0	0	1.64272	0.519678	0	2.13593	0.694247	0	0	0	0	0.802742	0	0	8.47974	0	1.03442	1.3848	0	0.520506	14.0835	0	0	0	0	0	3.36714	5.00746	0.0770095	0	0	0.687664	0	23.5926	0	0	0.631078	0.692176	0	4.44773
NC_010400.5987140.p01	0	0	0	0	0	0	0	0	0	0	0	0	0	0	0	0	0	0	0	0	0	0	0	4.2953	0	0	0	0	0	10.2434	0	0	0	0	0	0	0	0	0	0	0	0	4.16188	0	1.49031	0	0	0	0
NC_010410.6003052.p01	44.9373	10.8323	38.2345	0	65.0875	3333.41	13.2837	0	0	0	0	40.0225	10.1289	0	322.64	13.5314	73.6492	0	0	0	62.5843	51.2196	9.52921	0	19.9492	745.981	0	3392.29	0	0	0	0	0	0	413.663	0	0	5538.6	4275.18	0	0	674.727	13.7265	0	49.1529	12.3002	26.9821	0	38.85
NC_010410.6003262.p01	0	0	0	0	0	0	0	0	0	0	0	0	0	0	0	0	0	0	0	0	0	0	0	27.8333	0	0	2.89251	0	0	56.5712	0	0	0	1.17525	0	0	0	0.160854	0	1.03386	0	1.07922	30.8915	0	0	0	0	1.46645	0
NC_010410.6003348.p01	0	0	0	210.368	0	0	0	0	0	0	0	0	15.147	0	0	20.2351	0	0	0	0	23.3973	0	0	105.924	0	90.4499	80.7248	45.4966	0	94.7282	0	0	0	0	0	0	125.101	24.6904	0	0	20.0432	0	256.586	0	0	18.3939	0	0	71.9332
NC_010426.6155849.p01	0	0	0	225.585	0	0	180.437	0	0	11.7802	0	0	38.218	18.1973	7.854	0	0	0	0	0	11.807	0	7.19103	0	0	0	0	5383.87	0	0	0	0	0	0	7.61372	0	0	197.087	0	145.602	0	0	10.3585	0	0	0	0	30.9787	7.1806
NC_010558.1.6275994.p01	17454.6	3800.9	1189.36	10.9399	10.1233	136.328	0	0	23.0081	48.5596	52.1279	19.9196	0	135.021	174.826	7189.32	286.375	0	0	2833.8	0	12836.5	6426.47	9944.64	0	6660.5	100.752	9.46399	56.8047	853.88	0	0	0	0	219.694	2449.79	0	2071.2	12160.7	6.00193	25.0157	0	25.6194	0	7.64496	1920.76	0	17.0265	108.193
NC_010558.1.6276004.p01	0	0	0	0	0	4.94229	0	0	0	0	0	0	0	0	0	0	484.213	0	0	0	0	0	0	0	0	0	0	0	7.55091	0	0	0	0	0	0	0	0	8.93732	0	222.592	0	0	0	0	0	0	0	0	0
NC_010558.1.6276115.p01	808.58	91.723	20.2345	0	0	590.379	0	2.34769	0	0	0	4.23615	0	12.7618	0	429.667	16.2403	0	93.0513	45.6547	0	442.739	221.895	349.872	0	277.419	0	0	5.36899	11.1746	6.16756	0	76.6053	0	58.7344	121.562	0	893.642	755.984	20.4222	42.5592	10.6591	3.63219	622.909	65.0318	117.171	7.13975	0	0
NC_011586.7045179.p01	198.181	22.9307	0	0	0	172.194	0	0	0	0	0	4.23615	0	0	0	85.9334	4.87209	0	17.4471	0	0	108.426	50.4306	137.45	0	64.0198	0	0	0	0	0	0	15.3211	0	10.679	17.3659	0	207.325	135.968	0	21.2796	5.32954	0	124.972	13.0064	19.5286	14.2795	0	0
NC_011586.7045189.p01	0	0	0	0	0	2.8863	0	0	0	0	0	0	0	0	0	0	0	0	0	0	0	0	0	0	0	0	0	0	0	0	0	0	0	0	0	0	6.06046	0	0	0	0	0	0	0	0	0	0	0	0
NC_011586.7045208.p01	420.059	31.6428	22.3377	10.2733	0	267.681	0	0	0	0	0	0	0	14.0882	0	221.353	10.757	0	57.7818	0	0	234.404	55.6725	220.708	0	82.4532	0	0	5.92706	37.0085	6.80864	0	8.45679	0	29.4725	57.513	0	352.52	336.227	5.63622	23.4915	0	0	321.193	0	35.9307	0	0	0
NC_011586.7045443.p01	0	0	2.49689	0	0	0	0	0	0	0	0	0	0	0	1.35935	0	0	0	0	0	0	1.11496	0	6.16761	0	0	0	0	0	33.0941	0	0	0	0	0	0	0	0	0	0	0	0	19.7209	0	0	0	0	0	0
NC_011595.7057907.p01	3.15758	0	0	0.926693	0.857522	1.7497	0	0	0.97448	1.64534	0	0	0.533792	0	0.548485	0	5.98365	0	4.92257	0	4.94726	0.449875	1.00437	4.35502	0	2.12502	0	0	0	6.67661	0	0	0	0.288967	0	1.72929	0	4.35055	2.70794	0	0	0.530714	2.53184	6.22235	0	2.59287	0	15.8649	0
NC_011595.7058144.p01	0	0	0	0	0	0	0	0	0	0	0	0	0	0	0	0	0	0	0	0	0	0	0	0	0	0	0	0	0	0	0	0	0	0	0	0	0	0	0	0	0	0	0	0	0	0	0	0	0
NC_011595.7058890.p01	0	0	2.21945	0	0	1.54183	0	0	0	0	0	0	0	0	4.83323	0	0	0	0	0	0	0	2.21262	13.7058	0	0	0	0	0	68.6397	0	0	0	0	0	0	0	0	0	0	0	4.67664	73.306	0	0	0	0	0	0
NC_011595.7060598.p01	0	0	0	0	0	0	0	0	0	0	0	0	0	0	4.59746	0	0	0	0	0	0	0	0	10.4298	0	0	0	0	0	37.3094	0	0	0	0	0	0	0	0	0	0	0	0	24.2539	0	0	0	0	0	0
NP_044444	0	0	0	0	0	0	16.6132	0	0	13.0155	0	0	0	0	0	0	0	126.612	0	0	6.52253	0	0	0	0	16.81	67.5116	0	0	0	0	0	0	0	0	0	0	0	0	0	0	25.1892	0	0	5.12271	0	11.2483	0	0
NP_268322	0	190.415	0	0	0	7.95855	0	0	0	0	0	0	0	0	0	0	0	0	0	0	0	0	0	0	0	0	0	0	0	0	0	0	0	26.2875	0	0	0	0	0	0	5.35468	0	30.1614	0	0	0	107.796	0	0
NP_286651	2.51193	0	4.80882	0	1.36436	5.56771	1.11381	0	0	14.398	23.8866	0.671159	1.69858	2.02192	0	7.94206	14.1518	0	94.9061	5.78669	0	0	0.799003	6.92905	0	1.69051	0	3.82649	0.850642	1.77047	0	0	0	0	3.38388	17.4255	2.33814	15.3541	12.9254	5.66232	1.12382	0	0	41.1472	4.12136	1.03134	0	0	0
NP_287199	0	0	0	0	0	8.07733	0	0	0	18.989	23.7817	3.24561	0	0	0	5.48663	14.9314	0	13.3674	0	0	0	3.86384	4.7868	0	16.35	0	3.08404	0	8.56167	0	0	0	0	4.09096	0	0	6.08605	4.16699	11.7351	0	0	0	31.4179	0	0	0	0	0
NP_289632	98.3793	0	148.386	10.4991	0	75.3292	0	0	11.0405	251.656	1330.73	19.117	36.2861	0	6.21415	307.01	80.6185	0	101.7	30.9047	28.0254	0	28.448	28.1948	0	325.023	16.1154	122.616	12.1146	37.8219	0	3.7457	0	0	78.3126	143.677	158.171	81.5531	331.344	46.0808	64.0207	6.01282	4.09785	213.695	220.108	51.4086	0	0	51.9167
NP_290714	20.2573	0.861721	13.6872	0	6.47222	11.6213	2.11347	0	0	67.0591	83.3181	1.9103	1.61154	0	1.65589	22.6052	39.7915	0	33.2196	1.37254	0	0	9.85476	6.57397	0	22.4543	2.14715	13.3115	3.22821	8.39871	0	0.499061	0	0	18.4602	20.0131	5.5458	23.5226	22.891	8.44195	2.13246	0.801122	1.09196	58.1176	5.86524	7.82795	1.07323	0	3.82661
NP_290715	4.74557	0	0	0	0	3.15557	0	0	0	9.89124	10.6181	0	0	0	0	2.14346	7.77766	0	0.870378	0	0	0	0	1.87006	0	0	0	3.61453	0	3.34479	0	0	0	0	1.59822	1.73266	4.41724	0.713292	3.25584	0	2.12314	3.19047	0	0.584479	0	3.89686	0	4.33521	0
NP_348076	692.784	1039.9	2035.99	1345.21	813.593	413.356	989.638	385.942	2020.16	1198.11	456.647	524.295	787.525	2242.62	645.281	1211.06	148.833	159.449	337.917	1634.78	1122.61	300.915	550.312	563.712	1695.69	1154.25	2044.55	380.302	365.223	791.823	1369.35	556.771	2019.28	326.255	688.598	1058.26	993.422	86.6814	634.596	1488.09	2000.41	1550.86	118.391	234.299	549.898	802.589	2091.12	1843.9	1071.14
NP_455432	1.25596	0	1.60294	0	0	2.78385	0	0	0	2.61782	3.51273	0	0.849289	0	0.872666	0	1.28653	0	1.84284	0	0	0	0	0.989864	1.6727	5.07152	0	0	0	3.54094	0	1.05203	0	0.459761	1.69194	1.83426	0	0.503414	0.861692	0.808902	0	0	0	5.25941	1.03034	1.03134	0	1.14736	0
NP_455659	12.1472	0	0	0	0	2.69244	0	0	0	25.3186	27.1791	6.49121	0	0	8.44012	5.48663	19.9085	0	11.1395	13.9917	6.34406	0	27.0468	9.57361	0	0	0	0	0	8.56167	0	0	0	0	12.2729	8.87016	5.65341	9.73768	8.33398	0	0	4.08333	0	25.4336	14.9476	0	0	0	3.96479
NP_459471	0	0	0	0	0	3.63514	0	0	0	2.13646	0	1.09549	0	0	0	0	0	0	0.751989	0	0	0	3.9125	0	0	0	0	0	0	0	0	0	0	0	1.38083	0	0	0	0	0	0	0	0	0	0	0	0	3.74554	0
NP_459843	297.756	0	190.007	0	90.5668	361.667	36.9676	0	0	906.098	809.457	50.9164	36.2419	0	24.8263	306.636	645.381	0	581.06	82.3122	12.4405	0	636.458	89.1746	0	408.79	10.7305	87.692	28.233	125.919	0	22.4468	0	150.416	433.202	391.369	277.155	337.749	412.654	207.111	74.5998	32.0293	8.18571	736.384	166.101	127.142	26.8176	462.414	65.0415
NP_462120	213.862	0	90.9815	0	38.7199	130.357	7.90236	0	0	445.756	568.232	19.0472	24.1025	0	6.19147	225.392	295.739	0	320.331	61.5839	0	0	130.383	70.2297	0	299.849	0	85.9704	24.1409	113.052	0	0	0	55.4532	198.068	201.715	33.1777	190.191	244.544	160.694	31.8935	0	12.2487	643.134	87.7217	80.4901	8.02571	0	34.4327
NP_462699	0	0	0	0	26.927	2.74711	0	0	0	0	3.46637	0	0	0	0	5.59803	0	0	2.27314	0	0	0	0	0	0	8.34098	0	0	0	0	0	0	0	6.80539	0	0	0	0.620962	4.2516	0	0	0	0	4.57941	0	5.08867	0	22.6443	0
NP_511233	12.489	18.0631	0	0	0	30.4501	0	0	0	13.0155	3.49297	6.67383	16.8902	0	0	0	3.83786	0	1042.22	0	6.52253	0	0	0	0	0	0	15.854	54.9806	35.2101	0	0	573.266	0	4.20605	337.429	23.2498	2.50291	1332.39	8.04351	424.649	4.19821	0	1.53818	10.2454	507.643	0	39.9316	4.07633
NP_645462	0	0	0	49.2485	0	0	0	0	0	0	0	0	0	0	0	0	0	0	0	0	0	0	0	0	0	0	0	25.5625	0	11.8275	0	0	0	3.07139	0	0	0	0	0	0	0	5.64089	11.5331	0	0	0	0	0	0
NP_706356	10.2502	0	7.84916	0	2.22696	3.63514	0	0	0	51.275	49.3092	1.09549	2.77249	0	0	7.40764	12.5995	0	10.5278	4.72264	0	0	5.21666	3.23139	0	5.51864	0	9.36864	1.38845	2.88983	0	0	0	0	16.5699	5.98792	7.63282	8.8332	12.6584	6.60162	1.83435	0	0.939306	18.1792	3.36352	6.73362	0	0	1.33824
NP_706721	65.8273	0	22.9126	0	6.50077	18.5699	0	0	0	81.0754	123.855	0	0	0	0	43.2475	73.559	0	70.2446	6.89297	0	0	11.421	9.43282	0	32.2191	0	21.2708	4.05306	42.1788	0	2.50632	0	0	40.308	34.9589	5.57027	21.5876	41.0571	23.1251	16.064	0	5.48389	61.9118	44.1834	14.7422	0	0	3.80149
NP_706986	0	0	0	0	0	0	0	0	0	0	0	0	0	0	0	0	1.24428	0	0	0	0	0	3.86384	0	0	0	0	0	0	0	0	0	0	0	0	0	0	0	4.16699	0	5.4346	0	0	0	0	0	0	0	0
NP_708846	0	0	0	0	0	0	0	0	0	0	0	0	0	0	0	0	0	0	0	0	0	0	1.05021	0	0	0	0	0	0	0	0	0	0	0	0	0	0	0	0	0	0	0	0	0	0	0	0	0	0
NP_709488	37.4669	0	7.9696	0	0	55.3638	0	0	0	78.0927	45.4086	0	4.22255	0	0	11.282	16.6307	0	50.3929	14.3853	0	0	55.6155	9.84294	0	25.2149	0	9.5124	0	8.80254	0	2.61529	0	2.28587	46.2665	4.55985	11.6249	18.1461	34.2737	12.0653	11.175	4.19821	0	79.9855	10.2454	5.12771	0	62.7497	12.1194
NP_709856	1.19686	0	12.2201	0	2.60031	0	0	0	0	61.1184	5.35588	2.5583	0	0	0	21.6238	11.7694	0	3.51223	8.27157	1.25015	0	2.28421	0	0	17.7205	0	1.82321	0.810612	3.37431	0	0	0	0	35.471	6.1178	2.22811	0.839517	18.0651	16.1876	4.28374	0	0.548389	3.83264	3.92741	1.96562	0	0	3.82249
NP_709857	4.74557	0	0	0	0	0	2.10423	0	0	0	1.32726	0	0	0	0	0	1.45831	0	0	0	0	0	0	0	0	0	0	0	0	0	0	0	0	0	0	1.73266	0	0.951056	3.25584	0	2.12314	0	0	1.75344	0	0	0	0	0
NP_745006	0	0	0	0	9.57514	0	0	0	32.6433	0	0	0	0	0	0	0	0	0	3.23328	0	0	0	22.4298	0	23.4782	0	0	0	0	0	0	18.4581	0	0	0	0	0	0	0	0	23.6611	0	0	0	21.6929	0	0	0	0
NP_752857	52.3199	0	22.258	0	6.31503	33.5017	0	0	0	84.8174	81.2947	3.10651	3.931	0	0	31.5089	91.7035	0	55.4431	13.3921	0	0	25.8877	9.16331	0	46.9478	0	20.6631	3.93726	16.3895	0	0	0	0	54.8188	63.6751	32.4667	54.1745	55.8376	11.2322	0	0	0	103.102	14.307	14.321	0	0	14.8735
NP_755652	66.0337	0	40.0312	0	7.17326	31.4683	1.46399	0	0	98.0647	145.902	7.05738	2.23261	0	3.4411	47.7214	107.548	0	93.8613	15.2121	0	0	31.5063	23.4194	0	59.9942	0	15.0886	4.47234	39.5608	0	4.14839	0	0	58.933	49.4246	24.586	56.9052	62.2935	32.9599	7.38576	4.43948	3.02559	131.347	23.0227	27.112	0	0	16.9817
NP_756186	0	0	0	0	0	0	0	0	0	0	0	0	0	0	0	0	0	0	0.775427	0	0	0	0	0	0	0	0	0	0	0	0	0	0	0	0	1.54364	0	0	0	0	0	0	0	0	0	0	0	0	0
NP_756458	104.816	0	47.2139	0	0	27.3324	0	0	0	122.086	186.239	13.1791	0	0	8.568	50.1278	79.5774	0	101.775	14.2037	12.8804	0	35.3014	9.71866	0	82.9886	0	12.5231	4.17588	34.7656	0	2.58227	0	0	45.6823	40.5205	5.73907	56.2222	67.682	39.7097	22.0678	4.1452	2.82503	203.514	40.4642	35.4408	5.55314	0	11.8582
NP_756491	31.2224	0	7.9696	0	13.5668	35.9865	0	0	0	45.5541	76.8453	3.33691	50.6706	10.0527	0	33.8459	53.73	0	29.7776	14.3853	0	0	31.7803	14.7644	0	168.1	0	19.0248	8.45856	17.6051	0	7.84586	0	0	37.8544	63.838	11.6249	39.4208	55.6948	32.174	0	4.19821	5.72232	113.825	15.3681	35.894	0	0	8.0431
NP_756937	158.483	0	66.9151	4.19657	10.3555	77.6512	3.1702	0	1.47099	216.079	308.61	9.55149	6.44614	3.83662	8.27947	86.1151	225.811	0	178.337	42.5487	0	0	73.5317	65.7397	0	125.103	2.14715	42.9598	13.7199	67.1897	0.927091	8.48405	0	0	112.367	132.26	24.4015	150.688	101.374	82.8846	13.861	3.20449	3.82186	374.536	63.5401	82.1935	3.21968	0	22.3072
NP_764009	0	0	0	0	0	0	7.46637	0	10.3933	0	0	0	0	0	0	0	0	0	0	0	0	0	0	0	0	0	15.1707	0	0	142.419	0	0	0	0	0	0	0	0	0	0	0	249.055	77.1526	0	0	0	0	0	0
NP_765163	0	0	0	71.4015	0	0	0	0	0	0	0	0	0	0	0	0	0	0	0	0	0	0	5.52762	0	0	0	0	0	0	12.2484	0	0	0	0	0	0	0	0	0	0	0	23.3665	27.8683	0	14.2561	0	0	0	0
NP_792892	0	0	0	0.898796	0	0.339405	0	0	0	0	0	0	0.517723	2.46511	0	0	0	0	0	0	0	0	0	0	0	1.03053	0	0	0	0	0	0	0	0	0	0.559079	0.712659	0	0	0	0	0	0	0	0	0	0	0	0
NP_840140	0	97.0147	79.9004	52.4956	9.71544	23.7882	0	95.3521	77.2838	0	125.069	0	145.144	431.936	602.773	48.4753	9.16119	0	0	154.524	588.533	1462.82	5.6896	437.019	71.4665	24.0758	177.269	0	24.2293	0	528.829	0	95.0691	157.147	78.3126	45.7155	116.547	36.7437	0	501.128	240.078	0	16.3914	2.20304	102.717	7.34408	32.2204	0	161.588
NP_862291	7.64193	107.764	73.1482	53.8265	53.9594	62.672	352.403	39.6057	146.222	103.533	8.5493	8.16735	5.16751	12.3024	151.328	75.937	37.5738	910.308	5.60638	17.6046	55.8754	93.6354	106.954	72.274	61.0653	51.4295	13.77	11.6412	12.9393	96.9519	11.8911	1.60028	18.462	223.793	2.57365	64.1733	149.377	87.6791	15.7289	44.2959	41.0274	97.6165	264.359	32.0009	225.688	21.9633	30.9724	38.3961	17.3259
NP_862543	0	354.581	12.771	0	0	119.77	0	0	0	10.4284	0	0	0	0	13.9054	271.183	0	10.1445	3.67057	57.6298	20.9042	7236.76	630.217	3052.06	133.267	53.8746	144.246	0	0	874.554	23.3559	0	0	0	13.48	80.3768	3334.49	1.0027	96.114	0	0	148.004	13.7547	9.85949	262.686	32.8678	0	0	0
NP_863005	0	0	0	0	0	0	0	3.44327	0	0	0	18.639	0	0	0	0	0	0	0	0	0	0	0	0	0	0	0	0	0	0	0	0	0	0	0	0	0	0	0	0	0	0	0	0	0	0	0	0	0
NP_863621	0	0	0	380.675	0	0	0	0	0	0	0	0	0	0	0	0	0	0	0	0	0	0	0	0	0	0	0	0	0	13.4445	0	0	0	0	0	0	0	503.654	0	0	0	0	8.73995	9.39733	0	0	0	0	0
NP_934523	0	0	0	0	0	0	0	0	6.60979	0	0	0	0	34.4791	0	0	0	0	0	0	145.412	0	0	0	0	0	0	0	0	0	0	0	0	0	0	3.90987	0	0	0	6.89696	14.3731	0	0	0	0	0	0	4.89137	0
NP_940280	43.1377	6.23911	0	0	0	57.369	0	0	0	0	0	0	0	0	0	15.5874	1.76749	0	0	0	9.0117	9.83367	5.48856	0	0	46.4501	0	0	0	0	0	0	8.33726	0	5.81118	0	0	27.6646	41.4343	0	0	0	0	25.5023	0	0	0	0	0
NP_940746	0	0	0	0	0	823.205	114.362	12.7304	0	35.8383	0	0	5.81344	27.6804	23.8939	784.395	123.289	204.819	3.15359	0	8.97997	4.89952	60.1615	115.187	45.799	11.5716	247.859	0	0	0	46.8214	3.60062	0	122.737	0	0	8.00236	0	0	11.074	0	1838.02	110.296	2.11771	0	21.1789	46.4587	0	5.61213
NP_955645	0	76.2158	0	0	9.5407	171.309	15.5773	7.8031	32.5259	9.15295	0	0	0	0	6.10239	0	97.1614	31.1634	0	0	0	65.0685	5.58727	0	0	59.107	31.6511	40.1369	0	136.186	0	0	0	0	82.8198	0	0	0	168.718	124.443	55.0106	0	0	0	43.2298	14.424	0	0	16.8916
O35018	0	0	6.50546	0	0	0	0	0	0	0	0	0	0	0	0	0	0	0	0	0	0	0	0	0	0	0	0	0	0	0	0	0	0	0	0	0	0	0	0	0	0	0	0	0	0	0	4.59091	0	0
P00484	0	33.1581	0	0	0	5.08151	0	0	0	0	0	6.12551	0	36.9072	0	0	9.39345	0	8.40956	0	11.9733	6.5327	72.9231	9.03425	0	0	0	0	0	0	0	0	0	0	0	0	0	0	62.9156	0	0	562.58	0	0	0	0	0	0	0
P05193	0	0	0	0	0	17.0451	0	0	0	0	0	0	0	0	0	0	0	0	0	0	0	0	0	0	0	0	0	0	0	0	0	0	0	0	0	0	0	922.128	0	0	0	0	0	0	0	0	0	0	0
P07944	0	0	0	0	0	0	0	0	0	0	0	0	0	0	0	0	0	0	0	0	0	0	0	0	0	0	0	11.1025	0	0	0	0	0	0	0	0	0	0	0	0	0	0	35.0641	0	0	0	0	0	0
P09757	15.2839	55.2634	29.2593	13.4566	8.30145	44.0398	172.813	22.6318	141.505	79.6407	10.6866	2.04184	0	0	61.0621	13.8067	35.2254	400.923	12.6143	8.80229	63.8575	91.4578	55.9077	48.1827	55.9765	15.4289	6.88498	13.5813	2.58787	32.3173	0	3.20055	11.0772	131.479	7.72096	39.062	135.151	32.9275	0	49.2177	13.6758	17.982	182.075	5.64722	137.92	6.27522	17.2069	13.9622	17.2589
P0A0H1	10.0477	0	0	0	21.8297	0	0	0	0	0	0	0	0	0	1598.73	0	4.11688	168.073	0	0	0	0	0	0	0	0	0	168.366	0	1402.21	31.2693	0	0	0	0	0	0	390.649	55.1483	0	0	0	101.283	0	0	0	0	0	0
P0A3Y6	9.28363	4377.24	130.332	708.391	151.273	674.933	8422.24	1729.36	68.762	19.35	25.9648	1597.43	772.149	911.665	1399.74	92.2504	24.7248	18.8233	23.8378	438.424	2938.19	2163.91	903.609	4858.3	12.364	312.39	1823.37	32.998	7809.25	209.387	1249.55	0	215.31	3337.21	12.5062	705.026	950.547	892.122	108.278	101.645	0	986.148	76.5659	11.434	753.973	1173.99	25.0841	0	1459.48
P10952	84.0612	1221.32	1302.04	192.878	66.4116	132.119	57.6044	2.26318	613.19	430.06	258.616	102.092	449.573	965.739	100.885	811.145	22.7008	42.6101	37.843	444.516	415.074	82.7475	162.862	81.3082	178.107	380.579	605.878	725.632	85.3997	344.718	23.7823	62.4108	476.32	20.9806	120.962	198.1	145.821	0.382878	146.803	135.349	314.543	999.285	28.0116	8.47083	200.611	81.5779	123.89	3.49056	344.44
P12055	25.9744	0	0	2175.11	0	0	0	10.2566	0	0	0	0	0	0	12.0317	0	0	0	0	0	0	0	0	0	0	0	0	0	0	0	0	0	0	0	0	0	8.05912	0	0	0	0	0	0	0	0	0	0	0	0
P13924	31.986	7.71034	20.4112	1170.29	978.692	2.36324	118.19	0	1836.08	233.34	5.96398	0	230.71	51.4929	2311.34	491.209	6.55285	5696.35	0	0	0	1206.14	529.059	588.212	28.3994	28.7017	0	2287.37	7.22117	330.652	33.181	0	5.15162	581.539	89.7688	529.421	1414.22	969.556	87.7797	96.1357	62.0113	315.397	2921.36	439.91	0	8.75517	129.638	126.62	20.4124
P18539	0	0	0	0	0	2.87862	0	0	0	0	0	0	0	0	0	0	0	0	0	0	0	0	0	0	0	0	0	0	0	0	0	0	0	0	0	0	0	0	0	0	0	0	0	0	0	0	0	0	0
P20174	42.0306	817.899	1043.58	197.364	87.1653	98.2426	91.4893	3.39478	226.409	294.671	160.299	75.5479	310.05	787.354	53.0975	607.496	14.873	120.083	28.0319	259.668	327.27	63.1494	301.415	72.274	173.018	241.719	330.479	1511.41	85.3997	247.766	11.8911	48.0083	395.087	44.7587	200.745	125.557	163.604	0	110.102	147.653	184.623	762.95	19.258	16.9417	144.189	59.6146	72.269	3.49056	258.481
P21598	11.4629	27.6317	9.7531	4.48554	4.15073	18.6322	47.4389	10.1843	18.8674	0	2.13732	4.08367	0	0	0	20.7101	7.04509	129.767	0	4.40115	3.9911	8.71027	14.5846	9.03425	5.08877	5.14295	0	3.88039	0	21.5449	0	0	0	50.3535	0	11.1606	21.3396	11.1035	5.24297	0	10.2568	12.8443	75.2812	0	28.211	6.27522	17.2069	6.98111	4.92152
P22390	0	0	0	0	9.02148	0	0	0	0	0	0	0	0	0	0	0	0	0	0	0	0	0	0	0	0	0	0	0	0	0	0	0	0	0	0	0	0	0	0	0	0	0	0	0	0	0	0	0	0
P23835	294.214	4075.68	6076.18	991.305	734.679	682.616	105.043	5.65796	3481.03	2178.17	839.969	575.798	2258.2	7430.66	671.683	3541.42	187.869	81.3466	256.492	3415.29	2769.82	483.42	1142.46	834.162	1699.65	1450.31	5094.89	1503.65	522.75	1572.77	83.238	313.654	3688.71	72.7328	885.337	1344.85	850.029	2.29727	1405.12	979.432	2092.4	10026.2	141.809	91.2967	1263.22	442.403	1053.06	41.8867	2912.87
P23895	0	0	0	0	0	9.83966	0	0	0	0	0	0	0	0	0	20.0511	4.54728	0	0	0	0	0	0	0	0	29.8759	0	0	0	0	0	0	0	0	0	32.4164	0	0	0	0	0	0	0	21.8701	0	0	0	0	0
P27422	15.5516	0	0	0	0	0	0	0	0	0	0	0	0	0	0	0	0	0	0	0	0	0	9.89339	0	0	0	0	0	0	0	0	0	0	0	0	0	0	1.55834	0	0	0	0	0	0	0	0	0	0	0
P30898	0	721.776	10190.5	2808.16	286.737	2131.81	0	4.88572	244.384	2321.02	221.473	1626.51	284.466	4010.3	14689.3	5327.77	10.1392	0	4605.17	1064.13	3454.98	126.924	1652.96	396.561	43.9423	266.461	282.401	209.423	8156.51	6174.29	275.957	2131.52	0	0	150.011	1222.73	1389.71	3.30621	130.162	15.9376	420.704	0	68.0299	34.5415	148.87	8317.77	22.2876	0	616.221
P32714	0	0	0	0	0	0	0	0	0	0	0.93289	0	0	0	0	0	0	0	0	0	0	0	0	0	0	0	0	0	0	0	0	0	0	0	0	0	0	0	0	0	0	0	0	0	0	0	0	0	0
P32715	0	0	0	0	0	0.528239	0	0	0	1.24184	0	0	0	0	0	0	0	0	0	0	0	0	0	0	0	0	0	0	0	0	0	0	0	0	0	0.870133	0	0	0	0	0	0	0	0.293523	0	0	0	0	0
P33733	24.7878	0	0	0	0	8.24134	0	0	0	0	0	0	0	0	4.30575	0	0	0	0	0	0	0	0	0	0	0	0	0	0	17.471	0	0	0	0	0	0	0	0	12.7548	0	0	0	0	883.826	0	0	5.58133	0	0
P37323	0	0	23.5178	0	0	473.789	40.8537	0	0	259.253	10.3076	39.3882	24.921	0	25.607	0	9.43776	0	0	0	76.9905	0	5.86137	0	0	24.8026	0	0	0	0	0	0	0	0	68.2649	0	548.871	0	0	0	0	68.1377	0	0	7.55841	0	58.0879	1717.04	0
P39386	11.9102	0	7.60028	0	0	15.8394	0	0	0	68.2676	26.6488	3.18228	0	0	0	21.5183	289.141	0	39.3198	13.7187	0	0	3.78844	0	0	192.372	0	36.2863	4.03329	25.1838	0	0	0	0	20.0557	78.2738	77.6034	36.9972	20.4284	7.67076	0	0	0	0	131.903	14.6703	0	5.44016	3.78295
P42332	23.9372	144.254	1160.91	0	43.3385	152.097	70.7597	33.0824	285.647	415.771	53.5588	25.583	399.266	1644.18	116.424	28.8317	35.9622	24.2673	2.92686	588.2	391.714	27.2836	40.6081	100.617	42.5062	118.137	460.079	4.05158	318.841	67.4861	43.4551	26.734	447.215	32.1291	118.237	646.739	155.968	7.19586	65.6913	41.1113	471.211	171.66	149.893	53.0673	117.822	39.3124	222.779	7.28911	528.091
P50870	0	0	14.9096	13.7142	0	10.3575	0	3.45975	0	0	0	0	7.89961	0	0	10.5532	0	0	0	0	24.4049	0	0	0	0	0	0	0	7.91219	0	0	0	0	4.27643	0	0	0	12.8768	0	0	0	0	0	0	0	0	10.5217	0	0
P51563	0	0	0	0	0	0	0	0	0	0	0	0	0	0	0	0	0	0	0	71.5606	0	0	0	0	0	0	0	0	0	0	0	0	0	0	0	0	0	0	0	0	0	0	0	0	0	0	0	0	0
P67390	0	0	0	315.19	0	0	0	0	0	0	0	0	0	0	0	0	0	0	0	0	0	0	0	0	0	0	0	59.6459	0	11.8275	0	0	0	6.14278	0	0	0	0	0	0	0	5.64089	96.1094	0	20.6493	0	0	0	0
P70882	8261.81	4784.65	7617.71	39649.2	12951.2	3169.41	114.849	657.66	21338.3	7558.14	13685.2	11549.2	30519.4	7327.76	6912.89	8230.66	185.722	34.7541	3045.94	8621.27	15222.3	2817.66	4451.39	6556.41	18708.8	6383	18318.7	4121.65	2094.79	4687.49	26579.7	6674.67	23108.6	0	14205.9	17328.4	20748.3	1993.53	3060.18	20297.8	20790.5	7.68252	1017.49	1503.1	756.195	17878.6	5314.07	31379.6	7325.74
P72533	38.2096	455.923	570.556	53.8265	70.5624	88.0795	16.9425	1.13159	249.993	179.192	59.8451	69.4224	245.457	805.808	74.3364	441.815	11.7418	0	37.843	290.476	351.217	26.1308	264.954	75.2854	178.107	169.717	654.073	52.3852	23.2908	199.29	8.91836	52.8091	332.316	6.99354	110.667	145.088	78.2453	0	152.046	98.4354	270.097	1027.54	8.75362	10.3532	147.324	34.5137	99.8001	6.98111	297.518
Q00937	32319.7	3671.82	10208.8	20582.5	11167.9	6237.51	57.4247	373.388	14139.3	12746.4	7595.79	6487.03	20888.9	9363.59	12007.6	8351.09	330.086	25.1002	6344.78	6835.59	10030.2	5038.36	3295.53	11425.7	18587.1	5798.53	10562.9	9109.79	14532	5573.45	12900.2	15065.9	17204.4	4.18303	10170.1	18176.7	12324.2	3900.42	3888.6	18359.8	13616.1	2.56084	420.608	2507.99	484.34	37380.6	2672.47	9395.1	6564.44
Q02607	1285.05	1500.15	9606.07	4913.59	1505.64	1436.37	122.1	2596.05	8928.89	1501.84	1458.17	8990.89	8056.47	2024.42	4355.96	3524.02	133.512	69.7912	2838.37	1300.44	6864.75	915.437	601.451	752.356	2481.58	3446.96	2001.28	1966.87	1199.83	2096.13	7969.79	1856.78	8914.44	0	8606.14	5563.19	3878.92	83.6992	1461.01	4498.79	13863.9	24.6842	264.958	594.646	240.96	7582.57	1008.58	13709.8	2791.14
Q02652	0	0	0	4.48554	4.15073	0	0	0	0	0	0	0	0	0	0	0	0.782787	0	0	4.40115	0	0	0	0	0	0	0	1.94019	0	0	0	0	0	0	0	0	0	0	0	2.46089	3.41895	0	0	0	3.13455	0	0	10.4717	2.49428
Q03447	0	0	11.4986	0	0	0	23.9695	0	0	0	0	19.2581	0	0	6.26001	32.5553	490.972	114.173	555.217	41.5104	0	5.13456	0	0	0	0	32.4687	41.1736	0	0	0	0	0	0	60.685	6.57898	0	0.902801	339.971	0	8.06165	0	8.25619	0	7.39107	7.39828	0	0	5.72328
Q06893	0	154.883	18.2229	0	0	60.1312	0	0	52.8784	22.3204	3.99342	0	43.4478	114.93	9.92084	19.3476	0	0	0	24.6696	59.6564	0	22.7085	11.2532	19.0159	9.6092	0	10.8753	14.5057	20.1274	0	0	20.6969	232.59	9.61734	5.21317	0	0	29.3882	18.3919	6.38803	0	22.8976	0	11.7133	0	0	0	78.099
Q08425	5507.87	1765.67	10019.2	27285.4	10497.5	10014.8	111.471	74.452	10735	5823.42	4393.41	5131.41	6096.66	11203.2	15072.3	13749.9	625.056	54.0619	8068.95	4918.29	7535.55	3503.63	4289.04	3155.12	23264.3	6700.87	4221.05	5309.21	27719.9	10985.8	11999.3	5963.17	27750.1	2.78869	10988.6	15186.7	7807.21	1778.65	7419.18	8669.63	20718.9	0	333.345	3705.22	546.835	20265.2	1204.16	939.51	7115.9
Q0SYP9	480.826	0	239.088	0	40.7005	387.547	5.53772	0	0	924.097	995.496	50.0537	16.8902	10.0527	47.7266	276.408	640.923	0	540.578	50.3487	45.6577	0	854.095	162.409	0	529.514	22.5039	145.857	29.605	228.866	0	31.3834	0	0	378.544	378.468	366.185	436.757	531.243	241.305	16.7625	50.3785	14.3058	1358.21	317.608	117.937	50.6174	884.2	108.746
Q0T2M8	40.6933	0	4.72139	0	4.01866	22.9592	0	0	0	42.4087	66.2182	1.97687	0	0	2.5704	10.0256	33.3467	0	23.069	0	3.86411	0	30.5945	5.8312	0	39.8345	0	1.87846	2.50553	10.4297	0	0	0	5.41682	22.4259	21.6109	17.2172	16.3106	58.3757	7.14775	0	0	3.39004	56.4979	15.1741	12.1511	0	37.1744	4.76493
Q0T4A9	261.79	0	129.554	0	40.6263	161.052	0	0	13.1907	306.233	505.059	14.275	14.4509	0	7.42435	111.005	375.424	0	274.369	86.1546	0	0	81.5717	46.3178	0	273.263	0	65.109	21.7109	90.3753	0	8.95035	0	1.95574	176.332	144.349	44.7572	172.386	263.915	65.3777	28.6832	10.7757	12.2398	423.764	96.4235	87.7433	0	14.642	55.0521
Q0T5W7	6.07362	0	0	0	0	0	0	0	0	6.32966	6.79478	0	0	0	0	5.48663	0	0	0	0	0	0	0	0	0	8.17499	0	0	0	0	0	0	0	0	4.09096	0	0	1.82581	4.16699	0	0	0	0	5.98437	0	0	0	0	0
Q1LSL8	0	0	0	0	19.2896	0	0	0	0	0	0	0	0	0	0	0	0	0	0	0	0	0	0	0	0	0	0	0	0	0	0	0	0	0	0	0	0	0	0	0	7.94439	0	0	0	0	0	0	8.11079	0
Q32DT3	181.27	0	33.0497	0	8.03732	131.195	3.28068	0	0	254.452	78.6341	11.8612	5.00308	5.95549	2.5704	16.7093	239.49	0	24.426	55.3944	3.86411	0	30.5945	0	0	74.6897	0	15.0277	7.51659	36.5038	0	3.09872	0	21.6673	117.113	43.2219	30.991	55.2337	114.213	11.9129	6.62033	4.97424	1.69502	101.149	0	51.6422	0	60.8309	21.2799
Q32ES6	103.509	0	31.0834	0	6.61425	24.2924	0	0	0	177.672	160.076	13.0148	8.2345	0	4.23058	38.5022	98.5433	0	55.8366	21.0399	6.35988	0	19.3674	33.5912	0	57.3677	0	6.18346	0	25.7491	0	7.6502	0	2.22886	57.4162	31.123	0	64.0629	71.0154	35.2931	16.3444	0	2.78981	76.491	19.9798	39.9987	0	0	11.924
Q47746	0	0	104.646	0	0	0	0	5.39617	0	227.868	0	0	0	0	0	0	0	0	0	0	0	0	0	0	0	0	0	0	98.7253	0	0	0	0	0	0	0	0	0	0	0	0	0	0	0	22.4214	0	0	0	0
Q48712	3.77956	0	28.9422	0	4.10575	6.70193	3.35178	1.11933	13.9972	19.6944	6.3425	0	10.223	18.2537	34.1394	3.41428	27.875	80.4652	5.54563	39.1811	23.6871	6.46191	9.61772	23.8303	5.03363	20.3489	13.6208	0	0	5.32785	0	0	3.65239	1869.18	2.54577	5.51982	133.687	7.57459	0	7.30266	10.1457	470.089	12.1223	9.31005	12.4023	0	47.6573	0	14.6709
Q4KC13	0	0	0	0	0	0	7.8451	0	0	0	0	0	0	0	0	0	0	0	0	0	18.4805	0	0	0	0	0	0	0	0	0	0	0	0	0	0	0	0	0	0	0	7.91561	0	0	0	0	0	0	0	0
Q51238	30.5677	212.764	107.284	201.849	410.922	154.139	687.864	65.6323	452.817	179.192	21.3732	20.4184	10.335	6.15121	212.39	134.616	160.471	1073	433.093	17.6046	207.537	300.504	165.292	237.902	76.3316	61.7154	48.1949	133.873	12.9393	220.835	8.91836	6.40111	29.5392	423.809	28.3102	83.7044	437.462	99.5483	41.9438	59.0613	78.6358	470.101	409.67	110.121	382.415	25.1009	58.5035	62.83	46.855
Q52360	10897.7	3798.53	7223.94	31573.6	11461.6	3235.27	108.093	515.524	17830.5	8221.07	11034.7	10285.2	29800.7	8026.81	9096.33	7005.7	215.375	25.1002	3096.24	7195.36	12111	3616.51	4037.03	9213.2	16213	4762.9	16973.4	4084.9	3622.03	3855.24	18693.8	7311.19	19689	8.36606	10316.4	17392.3	21024.9	2262.24	2427.76	25459.4	21165.4	5.12168	813.292	1258.22	674.951	25401	4017.29	21229.4	5949.16
Q53770	248.363	1815.4	697.346	632.461	1332.38	1282.23	4845.55	680.087	1915.04	963.653	111.141	144.97	28.4213	92.2681	100.885	1000.99	751.476	6579.39	1927.19	114.43	550.771	799.167	1045.23	1008.82	636.097	385.722	530.144	882.788	75.0482	894.112	38.6462	19.2033	188.312	2996.03	74.6359	742.179	3247.18	464.431	57.6727	105.818	280.354	2638.22	4424.08	293.656	3031.11	222.77	433.614	429.339	514.266
Q54001	0	0	0	0	0	0	0	0	0	0	0	0	0	0	0	0	0.33958	0	0	0	0	0	0	0	0	0	0	0	0	0	0	0	0	0	1.11647	0	0	0.332192	0	1.06755	0	0	0	0	0	0	0	0	0
Q54807	0	2.76317	58.5186	4.48554	120.371	32.1829	16.9425	1.13159	47.1685	91.5868	12.8239	4.08367	0	6.15121	74.3364	6.90336	86.1066	687.573	294.335	4.40115	87.8041	19.5981	121.538	69.2626	30.5326	10.2859	27.5399	141.634	0	43.0897	0	4.80083	7.3848	23.778	20.5892	2.79015	28.4528	12.635	2.62149	22.148	3.41895	17.982	10.5043	116.709	203.746	0	24.0897	45.3772	22.3144
Q57JQ4	62.605	0	11.4143	0	0	59.4704	0	0	0	46.603	95.0522	0	0	0	6.21415	24.2376	97.1086	4.53345	111.542	0	18.6836	0	68.2752	28.1948	0	36.1137	0	9.08266	6.05732	0	0	0	0	45.8346	84.3366	13.0616	33.2992	60.0446	92.0401	28.8005	0	6.01282	4.09785	125.573	7.33692	7.34408	8.05511	130.723	11.3627
Q57QJ1	0	0	0	0	0	2.69244	0	0	0	18.989	20.3843	0	0	0	4.22006	16.4599	18.6642	0	4.45581	0	0	0	0	0	0	16.35	0	0	0	0	0	0	0	0	12.2729	0	5.65341	9.73768	12.501	0	0	0	0	14.9609	4.98253	4.9874	0	0	0
Q57R58	0	0	0	0	0	0	0	0.371958	0	1.30891	0.702547	0.671159	0	0	0	0	0	0	0	0	0	0	0	0	0	0	0	0	0	0	0	0	0	0	0	0	0	0	0.861692	0.808902	0	0	0	0.309377	0	0	0	0	0
Q5P6K4	0	51.5523	0	135.99	106.48	0	0	0	132.003	148.585	29.9069	271.423	0	14.3453	6.19147	0	0	0	32.6868	153.96	74.4616	15.235	5.66884	0	0	35.9819	0	0	0	314.032	0	100.765	0	6.5239	0	136.646	273.716	3.57167	12.2272	91.8252	191.361	0	4.0829	0	14.6203	58.5382	0	81.4039	45.9103
Q5PGK9	0	0	0	0	0	0	0	0.371958	0	0	1.40509	0.671159	0	0	0	0	0	0	0.460709	1.44667	0	0	3.19601	0	0	0	0	0.637748	0	0	0	1.05203	0	0	0	0	2.33814	0	0.861692	0	0	0	0	0	0	1.03134	0	2.29472	0
Q6D159	0	0	0	0	9.75116	0	0	0	0	0	10.0423	0	0	0	0	0	7.3559	0	6.58543	0	0	0	5.71052	0	0	0	0	0	0	0	0	0	0	3.28594	0	6.55479	0	7.19586	24.6343	0	0	12.0698	4.11292	13.2668	7.36389	0	0	8.20024	5.85972
Q7N0B9	260.317	0	137.476	0	68.2581	183.047	7.96047	0	11.0811	402.259	406.713	9.59363	24.2797	0	18.711	308.139	380.668	9.10023	253.539	82.7157	0	0	62.8157	99.0446	0	229.561	32.3493	68.3704	6.07959	113.883	0	11.2784	43.3721	568.467	151.155	111.431	41.777	280.638	375.672	121.407	56.2241	30.1746	16.4517	420.116	81.0028	125.308	8.08472	565.817	46.5628
Q7UAH8	165.622	0	88.6422	0	52.2338	146.841	0	0	6.59533	306.233	460.231	19.985	18.0637	0	22.273	86.8736	296.618	0	248.892	49.2312	5.58055	0	173.34	96.8463	0	194.161	0	51.5446	21.7109	37.6564	0	4.47517	0	9.77871	169.135	128.744	69.6223	148.83	190.606	89.4642	9.56108	7.1838	7.34385	301.373	74.5091	65.8075	9.62382	39.0454	31.2012
Q7W866	0	0	10.8575	0	0	0	0	0	0	0	4.75871	0	11.5054	0	0	0	0	0	0	0	0	4.84831	0	0	0	0	0	0	0	0	0	0	0	0	0	0	0	0	0	0	0	0	7.79591	0	0	0	15.3243	0	0
Q83LR7	0	0	0	0	0	0	0	0	0	0	0	0	0	0	1.74533	0	0	0	0	0	0	0	0	0	0	0	0	0	0	0	0	0	0	0	0	0	0	0.125853	0	0	1.12382	0	0	0.309377	1.03034	0	0	0	0
Q83P87	3.33551	0	0	0	0	0	0	0	0	0	2.79867	0	0	0	0	0	1.025	0	0	0	0	0	0	0	0	2.24477	0	0	0	0	0	0	0	0	3.37001	0	0	0.668468	0	0	0	0	0	1.23244	0	0	0	0	0
Q83QT8	321.847	0	221.905	4.34282	36.1679	224.672	26.2454	0	9.13353	929.136	1071.91	35.5836	30.0185	5.95549	28.2744	250.639	566.137	0	329.75	170.444	27.0488	0	232.989	90.3835	0	428.221	0	148.398	25.0553	166.875	0	10.8455	0	142.191	448.518	275.54	241.041	269.125	515.229	252.554	72.8236	29.8454	10.1701	664.306	200.298	161.002	33.3188	212.908	80.8091
Q880L3	0	0	0	0	0	3.9216	0	0	0	0	0	0	0	28.4828	12.2932	0	0	0	0	10.1896	18.4805	0	5.62776	0	0	0	0	0	0	0	0	0	0	71.2429	0	0	32.9373	0	0	11.395	0	0	0	0	0	0	31.8702	0	0
Q8CVH8	13.342	0	10.6425	3.91566	1.81169	10.3505	1.47899	0	0	22.5948	8.39601	1.78242	1.12774	0	0	4.51972	19.475	0	10.3999	0	0	0	12.7317	2.62882	0	8.97909	0	0.846846	0	2.35095	0	2.79393	0	0	8.98669	9.74264	1.55237	12.868	4.57686	7.51881	5.96915	0	0	35.3299	10.9452	4.10847	0	0	3.20756
Q8DF90	15.8545	0	0	0	0	0	0	0	0	0	0	0	0	0	0	0	0	0	0	0	0	0	0	0	0	0	0	0	0	0	0	0	0	0	0	0	0	1.5887	21.7549	0	0	0	0	3.90538	0	0	0	0	0
Q8FCI8	3.92413	0	1.00164	0	0	0.347915	0	0	0	1.63582	0.878014	0	0	0	0	0	0.321569	0	6.04564	0	0	0	1.49784	0	0	1.05636	0	0	0	1.10633	0	0	0	0	0	0	0.730527	0.47186	1.07691	0.505466	0	0	0	0.966617	0	0	0	0	0
Q8X5R9	36.6906	0	6.38548	0	5.43507	17.0043	0	0	2.05879	39.9754	25.188	0.891211	1.12774	0	2.31757	6.0263	38.9501	0	23.8587	1.92099	0	0	11.6707	5.25764	2.22112	29.182	0	4.23423	2.25908	14.1057	0	0.698482	0	0	30.3301	17.0496	6.20948	30.9166	25.1727	22.5564	2.98457	1.12124	3.82074	71.8921	9.57709	10.9559	0	0	4.29625
Q8XB84	29.7756	0	30.4011	0	0	7.91972	0	0	0	173.772	149.899	3.18228	0	0	4.13772	32.2774	120.78	0	65.5331	6.85935	0	0	0	0	7.93104	24.0464	0	33.2625	4.03329	0	0	0	0	0	76.2115	17.3942	27.7155	85.3324	28.5998	38.3538	5.32855	0	0	0	0	19.5603	0	5.44016	15.2363
Q8XL56	0	0	0	0	0	0	0	0	0	0	89.852	0	0	0	0	0	0	0	0	0	92.281	0	5.10941	0	0	0	0	0	0	0	0	0	0	0	0	0	0	0	0	0	0	0	0	0	0	0	0	0	0
Q8Y1I9	0	0	0	0	0	0	0	2.46787	0	0	0	0	0	0	0	0	0	0	3.05672	0	8.70413	14.2471	0	0	0	0	0	0	11.2877	0	6.48331	0	0	0	0	0	0	0	0	0	0	0	3.81813	2.05266	0	6.84278	0	0	0
Q8Z6N7	0	0	0	0	0	0	0	0	0	0	0	0	0	0	0	0	1.09453	0	0	0	0	0	0	0	0	0	0	0	0	0	0	0	0	0	0	0	0	0	0	0	0	0	0	0	0	0	0	0	0
Q8ZPP2	0	0	0	0	5.80375	0	0	0	0	0	0	0	0	0	0	0	0	0	0	0	0	0	0	0	0	0	0	0	0	0	0	0	0	0	3.59861	3.90132	0	0.535359	0	0	0	0	0	1.31604	0	0	0	0	0
Q92AV8	0	0	0	0	0	8.13806	32.5601	0	0	0	0	0	0	0	0	0	0	46.5275	0	0	0	10.4621	0	0	0	0	0	0	12.4334	0	0	0	0	6.72011	0	107.242	17.0878	12.8768	0	0	0	0	67.291	0	0	15.0747	0	0	0
Q9I2E5	0	0	236.24	20.695	105.327	58.6117	0	83.5335	174.098	0	162.707	4.71023	172.85	297.989	226.603	63.7003	3.61156	0	12.9331	192.904	92.069	160.747	11.2149	333.452	129.13	23.7281	15.8827	0	53.7287	86.9767	473.188	29.5329	51.1071	145.198	0	115.857	123.069	1.76649	6.0474	164.631	102.531	53.3339	44.4254	0	7.23097	28.9521	95.2654	8.05222	73.7189
Q9KIN5	0	0	0	256.092	0	0	0	0	0	0	0	0	0	0	0	0	0	0	0	0	0	0	5.33767	0	0	0	0	51.1251	0	0	0	0	0	6.14278	0	0	0	0	0	0	0	0	49.9769	0	0	0	0	0	0
S48276.1.gene1.p01	0	12433.2	865.587	490.98	871.826	275.601	3668.89	50.2144	739.563	117.802	0	6.04043	145.228	236.565	15.708	51.0561	152.839	17.1893	33.1711	364.562	153.491	734.384	35.9551	187.084	782.823	1201.95	2036.81	1038.89	2227.83	3123.11	0	525.491	0	364.13	7.61372	82.5418	21.0432	2.26536	7.75523	14.5602	60.6863	0	191.631	75.1786	797.482	37.1284	0	0	1723.81
U12338.3.gene8.p01	0	0	133.867	0	6.33011	46.4977	0	0	0	0	0	18.6835	0	0	36.4396	0	348.589	0	1430	0	0	0	0	0	0	62.7465	0	295.891	0	0	0	0	0	0	78.4995	0	0	888.13	0	0	10.4282	0	0	0	0	0	0	0	3.80392
U19459.gene.p01	0	607.989	279.274	81.1206	262.729	183.797	10.2134	44.3402	14.2173	732.15	25.7689	67.6984	552.935	222.488	24.0066	83.2311	58.986	23.3515	16.8985	557.16	264.655	105.016	520.196	517.381	1165.71	558.059	809.343	23.3921	1708.25	1006.56	8.96042	4905.48	0	50.591	23.2721	50.4595	814.731	0	1185.23	0	20.6104	7.74292	0	0	188.96	226.974	10.3728	0	118.674
U20270.1.gene1.p01	0	0	0	0	0	7.56897	0	0	0	8.89693	0	4.562	0	0	0	0	0	0	0	0	8.91717	0	0	0	0	0	0	0	0	0	0	0	0	0	0	0	15.8928	0	0	0	0	5.73951	0	0	0	0	0	15.5977	0
U38243.1.gene1.p01	3650.98	5401.51	165.028	3384.15	2999.35	998.066	26.9813	38244.8	967.13	301.221	72.3295	337.361	1018.38	1065.31	1395.22	329.813	124.661	0	4709.67	52.567	834.214	1538.85	0	353.687	2583.15	61.4271	356.346	1305.44	1184.86	4567.61	384.656	1427.15	88.2035	0	666.023	99.9759	35.3999	1749.96	31.3108	8058.48	1279.52	0	285.777	0	18.7194	399.738	27.4024	6.94849	230.431
U57969.gene.p01	0	0	0.995882	6.41222	0	6.22644	0	0	0.963268	2.43962	0.436482	0	11.0807	0	0	30.3106	0	0	0	8.98796	0	0	0	0.614987	0	31.5086	2.81208	0	0	0	0	0	0	0	1.05118	0.5698	0	0	0	0.502559	0	0	0	0	1.28027	0.640759	0	6.41553	3.02889
U59183.1.gene2.p01	0	0	0	0	0	0	0	0	0	0	0	6.42726	0	0	0	0	0	0	0	0	0	0	0	0	0	0	0	0	0	0	0	0	0	0	0	0	0	2.41044	0	0	0	0	0	0	0	0	0	0	0
U75299.gene.p01	0	0	0	48.1724	0	0	90.9768	0	0	0	0	0	13.8741	0	0	0	0	0	0	0	10.7156	0	0	0	0	0	0	1666.94	0	0	0	0	0	0	0	0	0	236.435	0	59.4645	0	0	0	0	0	0	0	84.3454	0
U82085.gene.p01	0	0	0	0	0	0	0	0	0	0	0	0	2.99097	0	0	0	0	0	0	0	9.24026	0	0	0	0	0	0	0	0	0	0	0	0	0	0	0	0	0	0	0	0	0	0	0	0	0	0	0	19.9014
U83488.1.gene4.p01	0	4319.72	0	0	0	0	0	0	0	0	0	0	0	0	0	0	4.65303	0	0	0	0	38.8316	0	0	0	0	0	0	0	0	0	0	0	0	0	0	0	0	0	0	0	0	15.61	0	0	0	0	0	0
U95363.2.gene1.p01	247.574	6.17366	108.955	0	27.8215	480.629	0	0	0	0	0	4.562	5.77279	0	11.8634	23.1359	395.264	0	400.836	9.83333	8.91717	4.86526	168.361	0	0	149.379	0	91.033	5.78199	264.753	0	3.57544	0	0	143.756	99.7428	7.9464	0.855452	245.998	109.965	0	0	19.5579	881.115	119.058	70.1026	7.68896	0	27.4151
V00611.gene.p01	133.953	0	0	0	0	2.69916	0	0	0	0	0	0	0	0	0	5.50031	79.8326	0	0	0	12.7198	0	0	0	0	73.7584	0	0	0	0	0	0	0	0	0	8.89228	0	95.1791	0	35.2931	0	0	2.78981	0	19.9798	9.99967	0	0	0
V01499.1.gene1.p1	0	3753.98	9.13817	16.8109	0	0	0	0	0	0	0	76.524	0	0	0	0	0	36.2942	228.501	0	0	0	0	0	0	9.63738	0	1763.33	9.69882	0	0	0	0	0	0	0	0	0	0	0	0	0	0	0	0	0	0	0	0
VXQ21601.1	28.3906	2227.61	398.573	91.6537	7.71022	2130.11	585.372	1381.01	78.8564	29.5875	95.2849	337.562	1094.28	18933.3	54.2474	686.052	789.562	964.201	3012.3	891.117	830.334	0	85.7906	6863.69	132.338	1967.99	2596.22	32.4362	4023.56	110.057	21994.6	0	13.7177	1306.89	62.1492	1736.26	1777.18	36.2721	14.6087	287.988	8160.9	1087.97	5216.33	29.7218	687.068	722.709	1278.51	0	2688.87
WP_000136147.1	18.3579	22.1262	2225.8	251.426	19.9422	179.037	27.1334	0	75.5405	644.102	421.021	91.5602	37.241	433.452	34.0143	38.6952	56.4137	71.3421	22.4466	14.0969	7721.24	31.3864	2273.45	62.6963	40.7485	172.966	88.2106	0	0	103.513	114.262	133.268	0	3064.37	61.8257	49.1527	1161.97	362.39	335.865	2356.79	339.478	82.2807	171.031	1.50734	25.1	15.0747	110.228	150.934	212.058
WP_000345069.1	0	0	7.17999	0	0	4.98784	0	0	0	0	0	0	0	0	19.5445	0	0	0	0	0	0	0	42.9473	17.7354	0	0	30.4113	0	0	214.121	0	0	0	0	0	0	0	0	0	0	0	0	185.593	0	4.61516	0	0	87.3685	0
WP_000414695.1	0	7.62707	0	761.447	0	0	0	0	0	0	0	0	0	0	0	0	0	0	0	0	0	0	6.70955	0	0	0	0	283.838	0	7.43368	0	0	0	15.4432	0	0	0	0.528422	0	0	0	60.271	207.796	0	8.65218	0	0	0	0
WP_000691721.1	45.8516	1649.61	1623.89	515.837	141.125	767.308	379.511	191.239	264.144	334.491	427.465	424.702	2064.42	2811.1	690.267	2202.17	390.611	131.704	224.255	4524.38	2282.91	2843.9	335.446	2147.14	737.872	1059.45	4275.57	490.869	3832.64	554.78	2265.26	104.018	1048.64	430.802	25.7365	2765.03	1017.19	120.224	138.939	804.71	748.749	570.286	201.333	9.41204	2479.43	379.651	6290.85	233.867	4293.04
WP_000691758	382.096	4860.42	6198.09	1157.27	817.693	852	132.151	23.7634	3782.91	2468.86	1077.21	769.772	2330.55	9122.24	886.727	4093.69	215.266	102.652	288.728	3811.39	3436.33	563.99	1317.48	1096.16	2025.33	2016.04	5852.24	1664.69	693.549	1869.02	89.1836	326.457	4633.96	82.5238	1140.13	1618.28	1077.65	1.14863	1774.75	1141.85	2632.59	25082.3	148.812	110.121	1441.89	517.706	1235.46	41.8867	3623.72
WP_002857791.1	412.664	4968.18	7612.29	1408.46	1701.8	1121.32	731.915	48.6584	6127.19	4153.26	1269.57	669.722	3741.27	12831.4	1292.92	4739.16	276.324	141.388	445.707	3881.81	4362.27	653.27	1249.42	843.196	3597.76	2031.47	5797.16	1583.2	822.943	2116.78	112.966	340.859	5568.14	48.9548	1513.31	2145.62	1586.25	4.59454	1926.79	1587.27	3148.85	13129.4	344.893	91.2967	1680.12	520.844	1985.68	27.9245	5274.73
WP_004007597.1	267.467	3047.78	4169.45	614.519	348.661	470.887	88.1009	33.9478	2132.02	1584.85	551.43	526.794	1475.32	4625.71	642.479	2699.21	111.939	48.4206	182.207	2068.54	1632.36	337.523	614.985	502.906	671.718	1260.02	2809.07	715.931	302.781	1007.22	26.7551	233.64	1753.89	29.3729	491.568	834.254	526.378	0.382878	749.745	457.725	1329.97	5469.1	129.554	55.531	739.754	266.697	468.028	17.4528	1471.27
WP_011528025.1	278.93	3655.68	4140.19	865.709	606.006	450.561	166.036	9.05273	1820.7	1823.77	510.821	496.166	1552.84	5062.44	560.178	2626.73	114.287	89.0939	227.058	1637.23	2115.28	378.897	999.046	581.203	1312.9	1141.74	3084.47	1548.27	307.956	1825.93	77.2924	238.441	3275.16	62.9419	756.654	1152.33	746.887	0.382878	1436.57	834.24	1747.08	9725.69	92.7884	64.943	852.598	257.284	770.87	20.9433	2198.43
WP_065274078.1	0	0	0	0	0	4.00134	0	0	0	0	0	0	0	0	0	0	0	0	0	0	0	0	0	0	0	0	0	0	0	0	0	0	0	0	0	0	0	0	0	0	0	0	0	0	0	0	0	0	0
WP_076611062.1	0	0	0	0	4.90261	12.004	0	0	0	0	0	0	0	0	0	0	0	0	0	0	0	0	0	0	0	0	0	0	0	0	0	0	0	0	0	0	0	0	0	0	0	0	0	0	0	0	0	0	0
WP_077248208.1	0	0	0	0	0	12.004	0	0	0	0	0	0	0	0	0	0	0	0	0	0	0	0	0	0	0	0	0	0	0	0	0	0	0	0	0	0	0	0	0	0	0	0	0	0	0	0	0	0	0
WP_085562392.1	0	0	0	0	0	6.00201	0	0	0	0	0	0	0	0	0	0	0	0	0	0	0	0	0	0	0	0	0	0	0	0	0	0	0	0	0	0	0	0	0	0	0	0	0	0	0	0	0	0	0
WP_085562407.1	0	0	0	0	0	2.00067	0	0	0	0	0	0	0	0	0	0	0	0	0	0	0	0	0	0	0	0	0	0	0	0	0	0	0	0	0	0	0	0	0	0	0	0	0	0	0	0	0	0	0
WP_094309310.1	0	41.2753	56.6566	0	199.785	0	0	0	399.266	0	3.5474	2548.47	8.57672	10.2094	0	0	0	0	0	7.30476	119.235	0	0	0	168.921	0	594.219	3.22022	0	0	0	69.0571	61.2842	0	0	9.26183	0	0	0	118.448	187.261	21.3182	0	0	10.4051	0	0	5.79342	0
X01385.gene.p01	0	284.13	0	0	10.1621	0	0	0	0	0	0	4.99898	0	0	0	0	0	0	10.2945	0	0	0	0	0	12.4587	0	0	104.503	0	0	0	0	0	0	0	0	0	0	0	0	0	0	0	0	0	0	0	0	0
X01702.1.gene3.p1	0	0	0	0	19.9422	81.3806	0	0	0	0	5.1344	0	0	0	0	0	0	0	0	0	0	5.23107	0	0	0	0	0	0	0	0	0	0	0	0	0	0	0	0	0	0	0	0	33.6455	0	0	7.53735	0	0	0
X02340.1.orf0.gene.p01	7.55912	0	106.122	0	16.423	50.2645	6.70355	0	0	0	8.45666	24.2365	0	0	26.261	0	250.875	11.495	1012.08	0	0	12.9238	0	35.7454	0	20.3489	0	264.845	0	0	0	0	102.267	0	76.373	49.6784	0	664.291	337.1	0	128.512	0	0	1.86201	0	124.145	0	0	4.9345
X02529.1.gene3.p1	0	665.205	0	0	0	0	0	0	0	0	0	0	0	0	0	0	2.32652	0	0	0	0	32.3596	0	0	0	0	0	0	0	0	0	0	0	0	0	0	0	1.13795	0	0	0	0	15.61	0	0	0	0	0	0
X02872.1.gene2.p1	0	57.4868	0	0	0	0	0	0	0	0	0	0	0	0	0	0	0	0	0	0	0	0	0	0	0	0	0	0	0	0	0	0	0	0	0	0	0	0	0	0	0	0	0	0	0	0	0	0	0
X04388.gene.p01	7.64193	66.3161	102.408	80.7397	290.551	89.7734	182.979	27.1582	202.824	609.252	59.8451	4.08367	2.58375	55.3609	674.338	51.7752	258.32	1245.38	693.789	39.6103	199.555	80.57	583.385	117.445	40.7102	128.574	130.815	316.251	18.1151	140.042	8.91836	32.0055	25.8468	132.877	54.0467	92.0748	160.047	253.083	36.7008	199.332	51.2842	118.167	280.116	1006.15	172.4	28.2385	123.89	34.9056	46.788
X04515.1.gene1.p1	0	0	0	0	0	0	0	0	0	0	0	0	0	0	0	0	0	0	0	0	0	0	0	0	0	0	0	0	0	0	0	0	0	0	0	0	0	0	0	0	0	17.6505	0	0	0	0	0	0	0
X04555.1.orf0.gene.p01	0	35.4552	0	0	0	4.34684	0	0	0	0	0	0	0	0	0	0	8.03536	0	3.59686	0	0	0	0	30.9124	0	13.1982	0	0	0	13.8225	0	0	0	0	0	0	0	1342.19	0	6.31528	0	6.59237	0	4.83076	32.1764	0	0	0	0
X13543.1.gene1.p1	0	0	65.373	0	0	7.56897	0	0	0	0	0	27.372	0	0	11.8634	0	138.167	0	0	9.83333	8.91717	204.341	32.5859	161.479	0	172.361	0	0	11.564	12.0342	0	0	0	0	34.5014	56.1053	0	0.855452	544.71	0	0	0	0	0	0	0	0	0	21.992
X15100.gene.p01	0	24.9859	440.96	67.6005	4028.52	377.806	61.2806	81.8589	753.517	492.101	251.247	283.103	1105.87	18.5407	40.0109	197.674	73.1426	23.3515	46.4708	371.44	240.595	393.811	3106.52	2659.52	46.015	10370.6	228.276	146.201	2137.26	10796.2	89.6042	221.88	0	0	457.685	555.055	632.489	0	55.3109	111.262	61.8313	139.373	580.464	17.0216	1776.23	491.776	20880.5	0	392.804
X53796.1.gene1.p01	22.9258	0	0	0	0	0	0	0	0	0	0	0	0	0	0	0	0	0	0	0	0	0	0	0	0	0	0	0	0	16.1586	0	0	0	0	0	0	0	0	322.443	0	0	0	0	0	0	0	10.3241	0	0
X53797.1.gene1.p01	22.9258	0	0	0	0	0	0	0	0	0	0	12.251	0	0	0	0	0	0	0	0	23.9466	0	0	0	0	0	0	0	0	0	0	0	0	0	0	0	0	0	0	0	0	0	0	0	0	0	0	0	0
X54723.1.gene1.p01	25.6111	0	174.328	0	0	64.3362	0	0	0	0	0	114.05	0	0	71.1803	15.4239	487.958	0	0	68.8333	17.8343	1294.16	108.62	1076.53	0	861.804	0	0	11.564	96.2739	0	0	0	6.25017	109.254	218.187	0	6.84361	1475.99	5.49827	0	0	3.91158	0	0	0	0	7.79883	120.656
X60827.1.gene2.p01	0	32.8496	0	0	0	0	0	0	0	0	0	0	0	0	0	0	0	0	0	0	0	12.9439	0	0	0	0	0	0	0	0	0	0	0	0	0	0	0	0	0	0	0	0	0	0	0	0	0	0	0
X63451.gene.p01	0	0	5.66566	0	0	0	0	0	0	0	0	0	3.00185	7.14658	3.08448	0	0	0	0	46.02	9.27386	2.52994	0	13.9949	0	0	0	0	6.01327	0	0	0	0	0	0	3.24164	0	0	0	0	0	0	0	0	0	0	0	0	0
X65252.1.gene1.p01	17.0741	0	0	0	0	3.78448	0	0	0	0	0	0	0	0	0	0	1.74895	0	0	0	0	0	0	0	0	0	0	0	0	12.0342	0	0	0	0	0	0	0	0	0	0	0	0	0	10.5145	0	7.01026	0	0	0
X74948.gene.p01	0	10.7663	0	0	0	6.59977	13.2027	0	128.649	341.338	124.916	47.7341	0	47.9344	62.0657	0	0	0	5.46109	9020.04	15.5507	21313.2	9.47111	0	0	120.232	321.915	0	50.4161	0	0	0	172.642	0	10.0278	43.4854	4614.63	0	10.2142	67.1192	106.571	0	470.678	0	19944.3	0	86500.2	0	172.845
X75761.gene.p01	0	0	7.80981	0	26.5896	32.5522	0	0	0	19.1317	10.2688	0	0	0	0	0	0	0	0	0	0	20.9243	11.6787	0	0	8.23646	0	273.436	0	0	0	0	0	0	32.9737	0	5.69592	0	33.5865	3.94112	0	4.11403	0	0	0	0	0	0	3.88724
X78117.1.gene1.p01	0	0	0	0	6.96145	2.84085	0	0	0	0	0	0	0	0	0	0	0	0	0	0	0	0	0	0	0	0	0	0	0	0	0	0	0	0	0	0	0	401.344	0	0	0	0	0	0	0	0	0	0	0
X82455.1.gene1.p01	0	0	14.8386	0	0	5.15411	0	0	0	0	0	0	0	0	0	0	0	0	0	0	12.1443	0	22.1895	0	0	0	0	0	0	16.3895	0	0	0	0	0	0	0	1.16504	199.42	0	0	0	0	0	0	0	0	0	22.3613
X90856.1.gene1.p01	0	0	0	0	0	8.07733	0	0	22.493	0	10.1922	0	0	0	0	0	0	0	0	0	0	0	0	0	0	0	0	0	0	0	0	0	0	0	0	0	0	0	0	0	0	0	0	0	0	29.9244	0	0	0
X97254.1.gene1.p01	668.226	0	196.807	0	65.1446	831.71	0	0	0	35.7126	0	22.8901	34.7583	0	35.715	85.1294	761.71	0	955.327	88.8105	8.94846	4.88233	327.002	0	0	172.966	0	234.906	23.2091	386.447	0	17.9399	0	0	559.729	175.162	15.9486	4.29227	570.132	342.089	0	0	23.5519	2907.96	309.232	239.185	7.71594	0	60.7653
XP_001893601	0	13.9578	320.233	0	146.768	0	325.215	0	0	20.1148	0	572.432	6.52576	0	341.975	61.0252	11892.1	1281.66	13809.5	600.261	0	5.49986	12.2787	38.0295	25.7053	753.392	417.344	666.445	0	68.0196	15.0167	4.04181	0	0	994.539	98.6587	0	1.93406	8905.33	6.21544	51.8112	103.81	92.8576	9.50876	95.003	150.568	43.4594	0	99.2727
XP_001914640	0	0	147.8	0	20.9669	0	128.374	0	0	10.0574	0	165.026	6.52576	0	67.0539	34.8715	3602.24	489.182	3922.31	144.507	0	0	6.13937	45.6355	0	142.885	191.283	186.212	0	54.4157	7.50834	0	0	0	279.511	21.1411	0	0.967032	2429.93	0	25.9056	12.9763	13.2654	0	23.7507	79.2464	0	0	30.8217
Y08743.gene.p01	101.237	0	83.6031	0	6.46906	68.6376	5.28109	0	0	167.566	339.772	15.9114	12.0806	0	4.13772	145.248	234.24	0	190.046	13.7187	0	0	79.5573	79.7878	0	160.31	0	39.3102	0	92.3407	0	2.49409	0	0	68.1893	60.8796	22.1724	119.943	196.113	34.5184	15.9857	16.0146	0	296.314	48.8531	92.9116	5.36352	21.7606	23.0111
Y10280.1.gene1.p01	0	0	0	0	0	30.2759	0	0	0	0	0	0	0	0	0	0	0	0	0	0	0	0	0	0	0	0	0	0	0	0	0	0	0	0	5.75023	0	0	0	11.7142	0	0	0	0	4.2058	0	0	0	0	0
Y10281.1.gene1.p01	8.53705	0	10.8955	0	0	26.4914	0	0	0	0	0	0	0	0	5.93169	0	10.4937	0	43.8415	0	0	0	10.862	0	0	0	0	13.0047	0	48.1369	0	0	0	0	23.0009	12.4679	15.8928	0	23.4284	5.49827	0	0	3.91158	103.042	7.00342	14.0205	0	0	5.42311
Y11069.1.gene1.p01	0	0	11.9851	0	10.2012	41.6293	0	0	0	19.5732	0	15.0546	0	0	0	0	1.92385	0	0	0	19.6178	0	0	0	0	0	0	0	0	0	0	0	0	0	31.6262	0	122.375	0	0	0	0	12.6269	0	0	0	0	33.8314	240.204	0
Y14156.1.gene1.p01	0	0	10.7083	0	0	0	0	0	0	0	0	0	0	0	0	0	0	0	0	0	0	0	0	0	0	0	0	0	0	0	0	0	0	0	0	0	0	0	0	0	0	0	0	2.06677	0	0	0	0	0
Y16410.1.gene2.p01	32.211	0	0	0	0	17.135	0	0	0	0	0	0	0	0	0	17.4588	0	0	0	0	0	0	0	0	0	0	0	0	0	0	0	0	0	0	0	0	0	1.29108	0	0	0	0	0	0	0	0	0	0	0
Y17582.1.gene1.p01	8.53705	0	0	0	0	7.56897	0	0	0	0	0	0	0	0	0	0	3.49791	0	3.13153	0	0	0	0	0	0	0	0	0	0	0	0	0	0	0	0	0	0	0	0	0	0	0	3.91158	27.3377	0	0	0	0	0
YP_001007250	32.5257	0	35.9765	0	0	37.4886	1.92296	0	0	106.21	80.0529	4.63493	7.33134	0	1.50663	17.6293	58.6381	0	39.7699	2.49763	9.05972	0	106.218	17.0897	0	78.8023	0	12.1116	0	36.6798	0	0.90815	0	30.9567	32.1318	39.5849	60.5507	31.5058	46.1181	22.3447	3.88047	2.91563	1.98706	81.7217	19.5673	14.2446	3.90594	124.795	11.2098
YP_001058926	3.15452	0	2.01299	33.3286	8.56691	0	0	0.934221	5.84121	13.15	4.41134	2.52855	6.39929	7.61748	6.57544	4.27447	0	0	0.578565	19.9843	6.58995	1.79776	0	17.4032	10.503	4.24593	0	3.20357	2.1365	4.44676	7.36283	9.90869	0	0	38.2457	23.0349	20.5539	0	25.971	3.04749	0	0	0	8.93596	0	19.4277	4.26171	0	11.2151
YP_001089504	0	0	0	80.7397	0	0	0	0	0	0	0	0	11.6269	41.5206	0	0	0	0	0	0	17.9599	0	0	0	0	46.2866	0	100.405	0	290.856	40.1326	0	66.4632	0	23.1629	0	0	26.7058	112.068	5.53699	0	5.77993	3.93913	0	0	0	0	0	16.6856
YP_001101924	0	0	0	0	0	3.9216	0	2.61988	0	0	0	0	0	0	0	0	3.62465	0	0	0	0	0	0	0	0	0	0	4.49197	0	24.9405	0	0	0	0	0	0	0	0	0	0	7.91561	0	0	0	0	0	0	0	5.6196
YP_001119417	0	0	1.98795	12.7999	0	1.381	0	0	18.2671	10.5514	3.48517	10.8208	10.5328	0	5.9525	41.5094	0.319108	0	0	39.4713	1.62699	0.443848	0	5.52429	0	95.3932	1.40335	0	0	1.09786	7.87717	0	0	1.14038	0	4.54967	1.44987	0	0	1.00319	11.15	0.523604	0.356846	0	1.91673	0	0	7.11472	11.0756
YP_001124322	0	19.4029	0	0	0	0	0	0	0	0	5.00275	0	0	0	0	16.1584	0	4.53345	0	0	9.3418	0	0	0	0	0	16.1154	0	0	12.6073	0	3.7457	0	0	6.02405	13.0616	0	0	0	0	0	18.0385	0	0	7.33692	0	0	0	0
YP_001140148	0	0	80.49	0	0	0	0	0	522.735	0	70.5554	62.5887	0	0	50.0801	16.2777	0	0	0	10.3776	0	0	0	0	0	0	0	0	0	0	14.0193	0	121.89	6.59612	0	0	0	1.8056	135.988	464.208	32.2466	0	0	0	0	0	40.5728	0	17.3279
YP_001144148	0	0	0	0	0	0	0	0	0	0	0	0	0	0	0	0	1.49314	0	16.0409	0	0	0	0	0	0	0	0	0	0	0	0	0	0	0	4.90915	0	0	6.57293	10.0008	0	0	0	0	0	0	0	0	0	0
YP_001144149	0	144.309	0	8777.92	675.83	348.645	104.098	434.548	695.554	0	242.946	4459.93	5611.87	0	399.648	21.2079	9.61925	5.95015	8.61172	256.896	1532.64	26.7589	6571.49	1646.75	37926.4	47.3992	274.969	441.077	3052.89	0	0	226.147	0	21.485	7.90656	317.151	10.9263	0	120.803	1103.78	21.0068	0	828.278	14.4574	356.299	67.4737	0	0	325.996
YP_001155044	0	17.4819	0	0	0	7.1443	0	0	0	0	9.01486	0	0	0	0	0	0	0	0	0	0	0	0	0	0	0	0	0	0	0	0	0	0	0	0	5.88417	0	0	0	5.18979	7.21026	0	0	0	13.221	0	0	0	0
YP_001174764	192.105	0	31.6357	0	47.1223	170.321	27.4778	0	0	109.789	6.93274	0	0	0	0	268.705	6.34773	0	0	7.1379	0	0	0	4.884	0	0	66.9975	0	0	0	0	0	0	3305.15	87.6545	0	5.7682	3.72577	144.554	159.645	0	4.16624	0	9.15882	45.7533	96.6846	39.0693	84.9162	7.98186
YP_001175678	153.753	0	62.7932	0	53.4471	138.135	3.63602	0	0	247.829	255.72	7.66846	5.54498	0	8.54642	55.5573	204.532	0	176.717	47.2264	12.8479	0	164.325	29.0825	0	157.281	7.38792	24.983	2.77691	40.4577	9.56982	0.858587	0	82.5484	91.1346	101.795	85.8692	116.064	130.804	51.4926	12.8404	12.4043	9.39306	309.552	55.4982	72.3864	11.0783	88.0201	19.8938
YP_001176066	11.8812	0	60.6543	0	6.45332	152.742	42.1459	0	0	123.821	6.64599	6.34907	4.01708	0	12.3829	53.6648	15.8214	0	6.53736	0	12.4103	0	563.105	0	0	23.9879	53.5219	3.0165	0	8.37419	0	0	11.4815	187.019	80.0275	4.33796	248.833	6.54806	171.181	3.82605	0	39.9392	5.44386	7.31666	34.114	78.051	64.2057	721.781	3.77375
YP_001176128	1.25985	1.82215	3.2158	1.47898	2.73717	3.90946	0	0.74622	0	5.25185	1.40944	2.01971	1.70384	14.1973	0.875368	1.13809	1.54861	0	0	4.35346	2.6319	0	15.2281	1.98586	0	0	4.54025	0.639723	30.7179	1.77595	3.92076	0.527646	2.43493	12.452	0	4.59985	9.38151	0.252486	0.86436	3.24563	1.1273	8.47007	0	2.17234	32.0394	2.06908	4.53879	24.1691	4.06788
YP_001176309	12.1472	0	0	0	0	13.4622	0	0	0	75.9559	44.1661	0	0	0	0	5.48663	7.46569	0	13.3674	13.9917	0	0	0	0	0	8.17499	0	3.08404	4.11355	8.56167	0	0	0	0	28.6367	0	0	7.91186	4.16699	3.91171	0	0	0	16.457	0	4.9874	0	0	7.71647
YP_001176513	598.378	0	231.833	0	92.86	442.892	23.6898	0	6.59533	940.972	1156.55	68.5199	28.9018	0	40.8339	386.105	934.73	0	701.601	147.694	22.3222	0	737.544	231.589	7.11538	575.291	9.62692	135.644	36.1849	188.282	0	24.6135	0	193.619	496.608	417.441	402.815	443.277	645.126	220.22	43.0249	35.919	22.0316	955.443	210.379	219.358	57.7429	619.845	82.5782
YP_001178158	3.295	0	0	0	0	0.730339	0	0	0	0	0	0	0	0	0	0	0	0	0	0	1.72086	0	0	0	0	0	0	0	0	0	0	0	0	32.5667	0	0	0	0.330174	2.26063	1.06107	0	0	0	0	0	0	0	0	0
YP_001178170	992.736	6.46764	467.988	0	194.309	800.869	55.5192	0	231.851	1696.35	2196.21	100.364	151.192	14.3979	93.2123	767.525	1647.18	4.53345	1135.11	319.349	0	10.1939	603.098	288.997	0	1143.6	96.6924	213.443	60.5732	353.004	187.874	59.9313	0	897.048	831.318	724.917	357.966	956.232	865.177	691.211	104.034	24.0513	53.2721	2194.22	462.226	536.118	104.716	400.34	271.417
YP_001186705	0.800261	0	3.06403	6.57615	1.73865	0.354757	0	0	3.95158	0	0.895281	2.99349	2.16456	2.57661	5.56035	0.722918	0.327893	0	0	12.9048	70.215	0	0.509099	0	0	0	0	0	2.16801	0	0	0	0	0	0	6.42803	9.68362	0.0801898	1.09809	0	7.87669	0	0.366671	0	0	1.97142	2.88305	1.46212	4.10901
YP_001187667	0	0	67.7416	62.31	105.708	0	0	0	131.046	0	49.4837	0	77.7653	0	0	0	0	4.48417	42.1849	142.655	184.805	60.4985	28.1388	6.97208	82.4713	23.8141	0	4.49197	47.9318	62.3513	117.005	37.0499	8.54871	6.47663	5.95857	12.9196	230.561	15.0696	30.3465	262.084	229.553	0	4.05331	2.17909	362.859	7.26425	7.96755	24.2442	51.042
YP_001187672	1.53704	0	0.980836	0	0	0	0	0.227601	0	0	0	0.821362	0	1.23721	0	0	0	0	0	0	0	0	0	0	0	0	0	0	0.520506	0	0	0	0	0	0	0	0	0	0	0.494966	0	0.516682	0.352129	0	0	1.89323	0	0.702067	0
YP_001220629	0	0	0	489.61	0	0	0	0	0	0	0	0	0	0	0	0	0	0	0	0	0	0	5.52762	0	0	0	0	0	0	12.2484	0	0	0	0	0	0	0	0	0	0	0	0	0	0	0	0	0	0	0
YP_001266290	0	0	0	0	0	0	0	0	0	0	0.448965	0	0	0	0	0	0.328863	0	0	0	0	0	0	0	0	0	0	0	0	0	0	0	0	0	0	0	0	0	0	0	0	0	0	0	0	0	0	0.733224	0
YP_001268143	0	0	0	0	28.8295	0	0	0	21.8411	0	0	0	0	0	0	0	0	0	0	0	0	0	0	0	23.5632	0	0	8.98394	11.983	0	0	14.82	0	3.23831	0	0	0	0	0	5.69748	7.91561	0	0	0	21.7715	0	15.9351	0	0
YP_001308137	0	0	0	0	9.27383	0	0	0	0	0	0	0	0	0	0	0	0	0	0	0	35.6687	0	0	0	0	11.4907	0	0	0	0	0	0	0	0	0	0	0	0	0	0	0	0	0	0	7.00342	0	0	0	0
YP_001334540	0	0	30.4011	0	0	76.5573	10.5622	0	0	55.8553	0	3.18228	0	0	4.13772	0	12.2	0	0	0	12.4405	0	215.941	0	0	0	0	0	0	0	0	0	0	4.35988	44.1225	0	127.491	0	12.257	0	0	12.011	0	1.4669	4.88531	4.89008	16.0906	331.85	0
YP_001335662	0	0	0	0	0	4.73681	4.73796	0	0	11.1358	17.9311	2.855	3.61273	0	0	0	1.09453	0	0	0	0	0	54.3812	0	0	0	0	2.71287	0	0	0	0	0	0	14.3944	0	24.8651	0	0	0	0	0	0	0	0	0	4.81191	34.1647	0
YP_001338812	0	0	128.943	6.5891	30.4864	139.339	0	0	0	0	0	23.9951	0	0	38.9992	0	410.51	0	1710.94	6.46513	0	0	10.7121	0	0	219.09	0	820.822	0	0	0	0	0	0	162.566	0	0	791.346	77.0174	0	20.0893	0	2.57175	0	4.60455	0	5.05527	0	10.7951
YP_001338814	0	0	0	0	0	0	0	0	0	20.4379	0	0	0	0	0	0	4.01768	0	0	0	0	0	0	7.72809	0	0	0	0	0	13.8225	0	0	0	0	0	0	0	365.515	6.72743	0	0	0	0	0	0	0	0	0	0
YP_001345920	3.68265	0	0	0	0	3.26504	0	0	2.27305	1.91895	0	0	0	0	0	0	0.377226	0	0.675429	0	0	0	5.85694	0	0	0	0	0	0	0	0	0	0	0	2.48049	0	1.71393	0.738037	1.26329	0	3.29518	0	0	0.453566	0	0	0	6.7284	0
YP_001345921	10.893	7.31475	5.95815	6.39383	10.9879	11.7273	0	1.38258	14.4076	10.5414	6.52844	0.83157	4.2091	2.50518	1.08124	9.13738	14.3461	0	18.5517	4.48109	56.8903	17.2935	56.9232	3.06612	5.18121	10.4727	2.80402	6.71648	0	3.29043	1.81607	3.25869	6.01515	11.6777	14.6743	7.95432	34.7636	12.0069	17.6161	4.00894	7.65831	3.66173	1.78253	20.316	0.638298	7.66705	7.00779	52.5986	0.507917
YP_001346276	0	0	0	0	0	0	0	0	0	0	0.948438	0	0	0	0	3.06337	0	0	0	0	0	0	0	0	0	0	0	0	0	0	0	0	0	0	0	0	0	0	0	0	0	0	0	0	0	0	0	0	0
YP_001348104	0	0	0	0.899642	0	0.339724	0	0	0.946035	0	0.428673	0	0.51821	0	0	0	0	0	0	0	0	0	0	0	0	0	0	0	0	0	0	0	0	0	0.516185	0.559605	0.71333	0	0	0	0	0	0	0	0	0	0	0	0
YP_001348697	0	0	0	0	0	0	0	0	10.8811	0	0	0	0	0	0	7.96254	0	0	0	0	0	0	0	0	0	0	0	0	0	0	6.8578	0	0	0	0	0	0	0	0	5.67692	0	11.852	0	0	0	21.7141	0	0	0
YP_001350280	3.99737	1.1563	15.3051	115.439	6.94778	3.18967	1.41798	1.4206	9.86924	1.66635	0.894401	9.39887	2.16243	18.0186	5.55489	67.8876	2.45678	0	9.97087	1.84174	29.2275	1.82248	7.62899	5.67081	3.19423	10.7608	0	8.11908	36.8199	0	0	5.35731	0	0	0.538495	6.42172	36.4639	0.400555	2.74252	0	9.29967	0	2.19786	1.77238	0	24.9468	0	0	29.8487
YP_001350570	0	0	0	0	0	0	0	0	0	0	0.958421	0	0	0	0	0	0	0	0	0	0	0	0	0	0	0	0	0	0	0	0	0	0	0	0	0	0	0	0	0	0	0	0	0	0	0	0	0	0
YP_001350571	0	0	4.97941	17.4046	2.54297	8.30191	0	0	1.92654	4.06603	0	10.4245	2.63825	0	8.67479	1.40979	0.15986	0	0	2.69639	4.89034	0	0	0.614987	0	2.10057	0	0	2.11396	0	0	0	0	0	2.62794	17.094	24.695	0.0781909	2.14142	0	18.8517	0.524608	2.14518	0.192211	0	1.92228	4.21677	39.9189	6.49871
YP_001373621	284.085	777.338	3880.44	540.804	558.821	1044.92	149.797	220.564	1213.21	1416.29	416.597	151.809	1806.77	4956.54	1307.02	721.336	105.388	62.2707	70.4103	1989.86	2189.42	2533.52	341.913	1422.04	3210.82	640.734	3486.4	58.4803	1762.85	616.925	1057.33	135.057	1981.04	2641.97	330.982	1766.08	907.639	23.8504	247.582	959.327	1593.87	2214.48	541.767	136.173	1133.76	239.583	484.066	7.01404	1692.61
YP_001382798	0	0	0	0	0	0	0	0	10.6129	0	0	0	0	0	0	0	0	0	0	0	0	0	0	0	0	34.7149	0	0	0	0	0	0	0	0	0	0	0	0	0	16.611	0	0	0	0	0	0	7.74311	0	0
YP_001389621	0	183.23	73.4933	27.0402	0	178.692	20.4269	34.1079	0	60.0123	0	67.6984	693.116	0	8.00219	166.462	35.3916	0	4.22462	557.16	84.2084	39.3811	43.9602	136.153	1227.07	217.023	249.029	17.5441	1614.65	162.349	0	0	0	8.43184	15.5148	16.8198	128.642	0	173.834	7.41748	0	7.74292	0	2.83693	170.064	18.9145	62.2371	0	37.3886
YP_001389785	0	0	0	0	0	0	0	0	265.323	0	28.8539	0	0	0	0	0	0	0	0	0	0	0	0	0	0	23.1433	0	0	0	0	0	0	24.9237	0	0	0	0	0	0	232.554	0	0	0	0	0	0	0	0	0
YP_001395695	0	0	0	0	0	0	0	0	0	0	0	0	0	27.7782	0	0	0	0	0	0	0	0	0	0	0	0	0	0	0	0	0	0	0	0	0	0	0	0	0	0	0	0	0	0	0	0	0	0	0
YP_001396002	0	86.5523	15.2751	0	13.0015	0	0	0	66.4868	118.495	0	22.3851	12.1398	240.847	8.316	37.8416	12.2598	0	0	13.7859	112.514	6.82091	41.8772	4.71641	0	64.4382	10.7831	0	4.05306	16.8715	0	716.806	0	162.106	0	4.36986	5.57027	0	4.10571	123.334	37.4827	0	5.48389	4.42227	39.2741	9.82811	0	0	3.80149
YP_001401993	595.29	6.55569	161.976	92.2312	49.2385	172.803	5.35952	3.57964	253.659	311.767	253.543	54.9021	32.6934	14.5939	88.1825	111.919	212.957	0	201.736	87.0152	75.7518	141.213	201.847	28.5786	1311.96	191.161	185.128	38.3596	38.8853	46.8561	56.4241	21.5146	318.291	59.7325	248.313	132.394	171.575	129.899	244.635	360.042	489.396	14.2209	13.8455	317.09	84.2838	104.217	48.9886	510.688	103.062
YP_001401994	177.807	0	66.4181	0	25.9107	177.83	11.5377	0	0	390.943	245.01	9.26986	13.1964	3.49078	12.053	80.3114	272.756	1.09914	221.121	62.4408	9.05972	1.23576	437.286	39.3062	0	143.012	0	30.8294	5.87442	79.473	0	0.90815	0	105.57	135.83	125.088	187.707	109.075	145.793	53.0686	34.9243	20.4094	6.9547	321.546	69.3749	89.0291	33.2005	412.022	27.9675
YP_001422387	0	0	11.2903	0	0	0	0	0	0	0	0	0	0	0	0	0	0	0	0	0	0	0	5.62776	0	0	0	0	0	0	0	0	0	0	0	0	0	0	0	0	0	0	0	0	0	0	0	0	16.1628	0
YP_001429537	158.988	0	0	2226.35	0	0	80.5674	0	3490.71	0	0	0	0	0	7.89053	0	13.9591	14086	0	0	0	0	0	0	0	0	0	0	0	0	0	0	0	0	0	248.777	63.4234	4.5518	0	0	0	152.698	0	13.9867	0	0	0	0	22.0405
YP_001434323	0	0	0	0	0	0	0	0	9.84989	0	0	0	0	12.8452	0	0	0	0	0	0	0	0	0	0	0	0	0	0	0	0	0	0	0	0	0	0	0	0	0	0	0	0	0	0	0	0	0	0	0
YP_001436495	538.587	12.9828	206.213	21.0754	146.267	433.741	23.8814	0	199.46	823.228	853.594	57.5618	54.6293	0	62.37	324.356	726.395	4.55011	609.152	196.45	9.37614	0	165.605	155.641	0	507.451	274.969	127.625	72.9551	139.19	62.8547	26.3163	8.67442	315.45	405.095	360.513	125.331	538.79	591.222	312.189	72.2881	18.1048	20.5646	1112.2	184.097	154.793	8.08472	41.0012	109.917
YP_001436507	0	0	0	0	0	5.08151	0	0	0	1.70659	0	0	0	0	0	0	0	0	0	0	0	0	9.37583	0	0	0	0	0	0	0	0	0	0	19.1823	3.30898	0	7.6213	0.164091	0	0	0	0	0	0	0	1.34469	1.47488	14.9595	0
YP_001438116	16.028	0	6.81863	0	0	4.73681	0	0	0	11.1358	38.8507	2.855	0	0	7.42435	28.9579	13.1344	0	21.5576	6.1539	0	0	6.79764	0	0	14.3823	0	5.42575	0	0	0	0	0	23.4689	21.5917	15.6053	14.9191	6.95967	36.6549	17.2047	0	0	2.44795	31.5849	0	0	4.81191	34.1647	3.48762
YP_001438541	0	1.81934	1.60542	2.95339	1.36647	0	0	0	1.55284	1.31093	0.703632	0.672196	0	2.02505	0.874015	0	2.83473	0	0	2.89782	2.62783	0.71688	3.20095	3.96557	1.67528	3.38624	2.26662	0.638734	0.851957	1.77321	0	0	1.21558	0	1.69455	0.918549	2.34175	0	0.863024	0	2.25112	11.8398	0	0	2.06386	1.03294	0	0	3.21838
YP_001444376	269.527	0	283.283	0	34.4456	253.02	0	0	0	660.915	682.875	8.47229	0	0	44.064	114.578	402.759	0	331.495	109.571	82.8023	0	605.167	137.45	0	170.719	28.5682	104.657	32.2139	89.3972	0	13.2802	0	104.467	341.728	173.659	221.364	219.24	304.569	102.111	0	0	14.5287	683.442	91.0445	78.1143	42.8385	680.727	61.5415
YP_001445425	0	0	0	0	0	0	0	0	19.8294	0	5.99013	0	0	43.0989	0	0	0	0	0	0	335.567	0	0	0	0	0	0	0	0	0	0	0	0	0	0	7.81975	4.98393	0	0	3.44848	28.7462	0	0	0	0	0	9.64493	0	3.40134
YP_001451632	43.3786	0	7.90892	0	262.539	90.6547	5.49555	0	0	25.8327	17.3319	3.31151	8.3808	0	0	33.5882	3.80864	0	0	7.1379	6.47287	0	161.634	4.884	0	0	44.665	0	0	8.73551	0	0	0	1095.67	37.5662	4.52513	138.437	6.20962	68.0255	47.8936	5.54494	8.33248	5.67875	13.7382	45.7533	71.2413	11.1627	169.832	0
YP_001451669	550.924	0	311.611	7.34939	102.012	968.575	99.9345	0	0	795.979	1082.09	123.782	50.8006	0	73.9484	480.713	556.634	6.34683	523.592	100.956	117.707	3.56786	3632.24	103.616	0	514.018	112.808	120.799	42.4012	202.977	0	23.5979	0	0	759.03	333.723	1759.86	346.287	644.28	342.726	89.629	159.941	37.2904	1347.82	261.928	231.339	259.374	3631.66	88.4813
YP_001453247	80.1399	0	34.0932	0	17.4113	68.6838	0	0	0	128.061	149.426	2.855	0	0	7.42435	82.0473	142.289	0	94.0694	30.7695	0	0	44.1847	46.3178	0	115.058	0	13.5644	7.23697	22.5938	0	0	0	62.5838	64.775	39.0132	69.6223	63.7078	113.63	27.5275	9.56108	10.7757	4.8959	134.236	17.5315	30.7102	9.62382	19.5227	0
YP_001453560	12.1472	0	0	0	6.5978	2.69244	0	0	0	0	0	0	0	0	0	0	6.22141	0	11.1395	0	0	0	0	0	0	8.17499	0	0	0	0	0	0	0	8.89328	0	0	39.5739	5.47744	4.16699	0	0	0	0	5.98437	0	0	0	0	3.96479
YP_001453760	12.5596	0	0	2.94883	8.18616	4.45417	0	0.743917	0	3.92673	0	0.671159	4.24645	0	0	22.6916	0	0	0	1.44667	0	0	6.39202	0.989864	0	1.69051	6.78936	1.2755	5.9545	0	0	0	0	15.1721	0.845969	0	12.8598	0.629267	0	0	0	64.1738	1.72641	0.928131	8.24271	0	0	4.58944	4.03329
YP_001455919	86.546	0	44.607	0	10.8479	45.744	4.42791	0	0	119.681	175.956	7.11511	4.50175	0	4.62567	42.0978	111.497	0	72.0402	24.9218	0	0	19.0584	19.6758	0	60.4849	0	27.0437	1.12723	14.0769	0	2.78821	0	1.21851	66.1413	66.8437	32.5331	72.2137	63.9449	35.3733	4.4677	4.4758	5.3381	161.939	35.4993	43.7341	1.49901	0	11.7175
YP_001455939	969.457	19.4743	412.427	31.6132	341.29	847.585	23.8814	2.65841	0	1412.58	2068.71	311.793	66.7691	28.9016	93.555	697.366	1461.98	4.55011	1201.84	351.542	9.37614	0	559.631	233.462	0	990.737	16.1746	291.714	66.8755	341.648	0	97.7463	0	262.875	852.513	668.589	259.018	909.377	880.674	560.783	96.3842	24.1397	65.8067	2124.9	567.02	471.749	56.593	237.807	167.097
YP_001457641	190.564	0	76.0028	0	38.8144	137.275	15.8433	0	14.7028	192.391	769.484	38.1873	8.05375	0	4.13772	102.212	287.921	0	163.833	75.4528	0	3.39382	106.076	65.7076	0	216.418	0	102.811	4.03329	117.525	0	7.48227	0	0	148.412	78.2738	38.8017	182.003	187.941	34.5184	42.6284	24.0219	2.72857	453.272	78.165	112.472	5.36352	48.9615	46.1267
YP_001460310	14.9117	0	4.00658	0	5.96792	10.0895	0	0	0.968842	29.4448	41.2667	2.09697	0	1.26346	0.545311	13.4705	18.3294	0	8.06086	5.42398	0.819772	0	0	6.804	0	13.7327	0	3.58664	2.1262	3.31899	0	0.657394	0	0	7.4008	9.74264	5.84422	13.8412	18.8459	8.59293	3.51126	0	0.359599	34.2182	7.08221	3.22233	0.706861	0.716961	0.512325
YP_001460869	7.14962	0	33.4576	1.39886	5.17777	5.81063	3.1702	0	0	180.066	155.305	5.73089	2.4173	0	5.79563	34.4461	34.665	0	13.5501	20.5881	2.48932	0	5.30641	3.75655	0	57.7396	0	19.3622	6.45641	6.71897	0	0.998123	0	0	106.748	29.5845	13.3099	6.56723	50.6872	59.8611	10.6623	4.80673	1.09196	20.5466	9.7754	12.7204	2.14646	1.08856	18.397
YP_001460870	0	0	42.3961	0	2.57756	0	0	0	0	400.595	0	0	0	0	3.29731	12.8608	0	0	0	84.7253	0	0	0	1.87006	0	22.3561	0	0	17.6775	0	0	14.9064	0	0	0	0	6.62586	0	0	0	2.12314	0	1.08718	0	0	64.2982	0	2.16761	19.803
YP_001461101	0	0	7.60028	0	0	0	0	0	0	0	0	3.18228	0	0	20.6886	0	30.5001	0	0	0	0	0	3.78844	0	0	0	0	0	0	0	0	0	0	0	0	0	0	118.749	0	0	0	0	0	0	0	0	0	0	0
YP_001462039	1107.65	0	592.822	13.9818	135.85	644.137	58.092	0	22.0541	2606.58	2471.68	98.6506	56.3762	19.1738	115.856	737.001	1853.18	0	1306.29	548.748	18.6608	0	352.325	417.713	0	1242.4	0	338.672	88.7324	520.466	0	62.3523	0	2.17994	982.728	834.92	232.81	1047.26	1066.36	563.801	101.243	40.0366	54.5714	2479.06	444.564	533.019	32.1811	16.3205	244.616
YP_001464983	0	0	0	0	0	0.347915	0	0	0	0	0.878014	0	0	0	0	0	0	0	0	0	0	0	0	0	0	0	0	0	0	0	0	0	0	0	0	0	0	0.47186	0.538454	0.505466	0	0	0	0.193323	0	0	0	0	0
YP_001465585	15.4908	0	16.7288	0	3.88333	12.6777	3.1702	0	0	68.301	81.3185	3.8206	2.4173	0	2.48384	25.8345	41.5003	0	32.7825	10.9803	0	0	6.82253	7.51311	0	46.5125	2.14715	8.47094	2.42115	6.71897	0	2.99437	0	0	29.6969	25.2339	11.0916	19.9405	38.4241	24.5584	7.46362	1.60224	1.09196	57.237	10.7529	11.7419	1.07323	0	12.2159
YP_001465586	14.2367	0	9.08488	0	0	8.41487	0	0	0	42.0378	7.96356	1.26796	0	0	0	4.28693	8.74987	0	2.61113	5.46615	0	0	0	0	0	3.19373	0	1.20484	1.60704	0	0	0.993758	0	0	11.1875	5.19797	2.20862	1.18882	16.2792	7.64094	0	0	0	1.75344	1.94653	11.6906	0	0	3.09785
YP_001465866	17.8653	0	15.2006	0	12.9381	7.91972	0	0	0	24.8246	1485.67	0	12.0806	0	0	16.1387	26.8401	0	131.066	13.7187	12.4405	0	7.57689	0	0	24.0464	0	229.813	4.03329	0	0	24.9409	0	0	264.735	4.34854	0	90.7029	8.17136	11.5061	138.542	0	0	0	9.77063	14.6703	0	0	7.67038
YP_001477377	143.113	0	77.4878	0	49.4659	173.024	19.2296	0	0	384.164	147.977	13.9048	13.1964	0	18.0795	41.1351	234.553	1.09914	163.057	39.9621	15.8545	0	659.378	25.6345	0	128.419	0	20.92	14.686	39.7365	0	3.6326	0	48.4194	153.356	74.4196	260.368	112.986	135.379	69.8271	7.76095	30.6141	4.96764	292.168	85.3845	65.8815	64.448	744.809	9.75628
YP_001477378	484.109	28.2681	383.758	52.9482	248.246	674.477	34.6653	7.12401	22.2714	1256.59	1101.68	110.87	50.8318	140.379	83.5696	363.982	763.854	0	636.419	197.417	119.35	29.1317	2159.65	277.269	412.473	546.376	70.4354	129.78	73.3145	288.229	30.4125	84.3752	5.81144	583.375	759.497	360.094	778.082	397.722	899.454	261.439	126.455	82.8836	35.8209	1012.5	347.808	301.234	178.74	1955.78	129.454
YP_001478290	0	0	0	0	0	0	0	0	0	0	0	0	0	0	0	0	0	0	0	0	0	0	0	0	0	0	0	0	0	0	0	0	0	0	0	0	0	0	0	0	0	0	0	0	0	0	0	0	0
YP_001480516	8.91093	0	0	0	9.67998	39.5023	0	0	0	18.5731	4.98449	0	0	0	0	8.04972	5.47665	4.5169	0	0	0	0	0	0	0	0	64.2263	0	0	12.5613	0	0	0	45.6673	0	0	8.29442	0	18.3408	0	0	11.9817	0	0	0	7.31728	0	0	0
YP_001563294	0	0	0	0	0	0	0	2.62941	0	0	0	0	0	0	0	0	0	0	0	0	0	0	0	0	0	0	0	0	0	0	0	0	0	0	0	0	0	0	0	17.1546	7.94439	0	0	0	7.28356	0	0	16.2216	0
YP_001569069	0	53.1472	0	0	0	0	14.4833	0	0	0	0	0	0	0	0	0	0	8.27847	0	0	0	0	31.1691	0	0	0	0	0	5.5306	57.555	0	0	0	0	0	0	0	0	0	0	0	16.4699	228.232	0	0	0	7.35466	0	0
YP_001570595	502.21	0	272.745	0	197.328	537.628	47.3796	0	0	1108.01	1066.9	31.405	36.1273	8.60092	44.5461	371.626	781.496	2.70816	609.491	184.617	22.3222	6.08956	927.878	189.482	0	582.482	28.8808	119.366	25.3294	120.5	0	20.1383	0	371.591	528.996	308.204	482.383	381.711	579.147	161.724	71.7081	71.838	44.0631	894.905	205.996	236.907	72.1787	824.833	89.5535
YP_001572361	0	0	0	0	0	54.6966	0	0	0	17.3097	1.32726	5.07185	3.20898	0	0	0	0.486104	0	0	0	4.95687	0	141.892	0	0	3.19373	0	0	0	0	0	0	0	0	28.7679	0	64.05	0.237764	3.25584	0	0	4.78571	3.26155	0	1.94653	1.94843	2.13707	123.554	0
YP_001572363	0	0	0	0	0	27.1155	0	0	0	0	0	0	0	0	0	0	0	0	0	0	0	0	6.48544	0	0	0	0	0	0	0	0	0	0	0	2.28889	0	7.90769	0	0	1.0943	0	0	6.22805	0	4.18158	2.79044	0	10.8652	0
YP_001572785	6.19694	0	0	0	6.73176	2.74711	0	0	0	0	0	0	0	0	0	0	0	0	0	0	0	0	3.94229	0	0	0	0	0	0	0	0	0	0	31.7585	4.17402	0	0	0	8.50319	0	0	0	2.83937	4.57941	5.0837	5.08867	0	5.66108	0
YP_001573343	80.4921	0	11.4143	0	48.5772	51.5411	0	0	11.0405	111.847	90.0495	0	0	0	12.4283	16.1584	161.237	0	134.507	20.6032	9.3418	0	17.0688	49.3409	0	96.3032	16.1154	9.08266	6.05732	12.6073	0	3.7457	8.64265	13.0956	36.1443	58.777	24.9744	72.5912	85.9041	34.5606	32.0104	6.01282	0	176.243	51.3584	22.0322	24.1653	16.3404	23.1961
YP_001573360	0	0	0	0	0	0	0	0	0	0	0	0	0	0	0	0	0	0	0	0	0	0	0	0	0	0	0	0	0	0	0	0	0	0	0	0	0	0.165422	0	0	0	0	0	0	1.35428	0	0	0	0
YP_001579800	0	0	2.98193	53.9424	0.846033	1.381	0	0	0.961425	24.3495	0	0	107.435	0	0	332.778	0	0	0.571368	80.7368	0	0.887697	0	14.7314	0	240.055	22.4536	2.76826	1.05496	0	0	0	0	0.570191	0	0.568709	0	0.156082	0	2.00639	0	0	0	0.191843	0	0	1.4029	0	18.5923
YP_001588793	18.8395	2.72479	8.0147	2.94883	2.72872	7.79479	1.11381	0.743917	0	17.0158	21.0764	3.3558	5.94502	22.2412	3.49067	11.3458	16.2102	0	13.3606	15.9134	1.31189	0	8.78903	3.95945	0	6.76203	0	3.18874	2.55193	7.08188	0.977166	1.05203	18.2056	3.67808	12.6895	16.5084	3.50721	8.43218	6.89354	4.85341	13.4858	4.22196	0	17.9439	4.12136	8.25076	1.1312	2.29472	2.39353
YP_001590162	180.859	0	57.7058	0	68.7637	272.595	0	0	0	480.632	399.609	14.497	0	0	43.9824	179.718	294.563	0	218.929	20.8321	18.8912	0	184.09	85.5242	0	194.747	0	41.3261	6.12462	89.2316	0	15.1493	34.9547	119.17	164.456	158.48	84.173	161.294	136.492	87.3614	8.09151	6.07963	12.4301	445.503	81.6028	126.237	0	181.742	40.8459
YP_001590869	6.54583	0	0	0	7.11076	2.90178	0	0	0	6.82177	0	0	0	0	0	0	0	0	4.80224	0	0	0	0	0	0	0	0	0	0	0	0	0	0	26.358	0	0	6.09295	0	0	0	0	0	0	3.22482	0	0	0	17.9394	0
YP_001605795	19.5501	0	13.8617	0	9.43884	30.8146	0	0	0	45.2762	70.4747	5.80397	1.46888	0	1.50931	21.5853	25.3661	0	16.7331	10.0083	0	0	40.0753	3.42401	0	20.4666	3.91415	11.0301	2.94244	15.3105	0	0	0	38.1683	19.0208	14.2759	26.2853	16.7605	40.2389	12.5912	0	4.38123	0	45.4817	19.6021	17.8375	1.95644	45.6412	5.51961
YP_001605796	151.089	0	80.9881	60.305	39.3908	131.277	5.35952	0	41.0331	286.574	332.986	24.2215	14.3034	9.72926	18.8963	90.0812	238.338	0	198.411	45.2479	44.1886	5.16633	274.897	85.7359	422.563	122.018	49.0044	46.0315	26.6057	59.635	16.457	8.85896	52.5619	37.6093	173.005	127.981	154.699	110.823	209.391	233.54	181.158	22.3471	22.1527	313.368	89.2416	64.5152	43.5454	276.048	64.1409
YP_001639853	0	12.4782	44.044	10.1281	0	0	0	10.2203	0	26.9737	4.82597	133.701	5.83399	0	53.9511	0	0	0	22.1531	0	0	0	0	54.397	0	0	0	4.38086	0	24.3236	0	57.8135	0	0	75.5454	50.4001	16.0613	0	118.384	5.55656	0	0	0	0	14.1553	0	0	0	0
YP_001668663	0	0.564291	1.99176	2.74809	11.8672	0.345913	0	0	0	6.50565	0	0.833962	19.5231	0	0.542174	56.3918	0	0	1.43116	13.4819	0.815056	0.4447	0	0	0	33.6092	1.40604	0	2.64246	1.09997	0	0	3.01623	0	0	0.5698	5.08427	0.625527	4.8182	0	1.39643	0	0.357531	0.192211	0	0.640759	0.702794	0	0.509378
YP_001670703	0	0	0	0	0	0	0	0	0.990817	0	2.24482	0.428906	0	0	0	0	2.30204	0	0	0.924501	1.67673	0	0	0	0	2.16065	1.44625	0	0	4.5257	0	0	0	0	0	0.586096	0	0	0.550667	0.516932	0	0	0	0	1.31688	0.659084	0	0	0.509865
YP_001691306	5.30782	0	0	18.693	28.8295	0	23.5353	0	176.913	5.53157	0	0	21.535	0	1128.52	23.9742	2.17479	217.931	0	0	0	130.072	47.2732	62.7487	0	0	0	115.893	0	0	8.25917	0	0	83.5485	0	23.2553	64.2277	406.879	18.2079	3.41849	0	99.9173	179.967	18.3044	0	4.35855	71.7079	38.7907	0
YP_001694718	3.82096	85.6583	78.0248	31.3988	49.8087	55.8966	176.202	32.8162	136.789	43.8024	21.3732	6.12551	5.16751	24.6048	246.903	65.5819	57.1435	656.584	81.2925	13.2034	107.76	89.2802	155.569	72.274	71.2428	56.5725	61.9648	44.6244	5.17574	53.8622	14.8639	1.60028	3.6924	120.289	15.4419	30.6916	120.925	138.985	13.1074	68.9048	23.9326	23.1197	152.313	39.5305	147.324	18.8257	34.4138	34.9056	24.5406
YP_001726662	430.87	0	259.676	0	65.0077	273.243	5.30698	0	29.5497	972.905	840.204	47.9681	16.1865	0	20.79	205.426	524.721	0	781.471	124.073	18.7523	0	395.929	0	7.96992	346.355	0	115.47	20.2653	33.7431	0	27.5695	0	0	358.741	144.205	406.63	354.396	320.245	281.355	112.448	44.2561	8.22583	0	191.461	93.367	43.1185	546.683	73.4882
YP_001726874	0	0	1.5208	0	0	0	0	0	0	0	4.66581	0.636766	0	0	0.827947	0	0.24412	0	0	0	0	0	0	0	0	1.60388	0	0	0	0	0	0	0	0	0	0	0	0	0.817535	0	1.06623	0	0	0	0	0	0	0	0
YP_001740011	0	0	0	0	0	31.3728	0	0	0	0	0	4.72729	0	0	0	0	1.81232	4.48417	0	0	0	0	0	0	0	23.8141	0	8.98394	0	24.9405	0	0	0	0	5.95857	0	0	0	36.4159	5.69748	0	0	0	0	0	7.26425	0	0	0
YP_001744116	0	0	0	0	0	0	0	0	0	0	0	0	0	0	0	0	190.375	0	187.144	0	0	0	3.86384	0	0	0	0	0	0	0	0	0	0	0	0	0	0	0	0	0	0	0	0	0	0	0	0	0	0
YP_001746870	0	0	0	0	0	0	0	0	0	0	0	0	0	0	0	0	0	0	3.2101	0	0	0	0	0	0	0	0	0	0	0	0	0	0	0	0	0	0	12.2768	0	0	0	0	0	6.46698	0	0	0	0	0
YP_001764894	0	0	3.9721	9.13404	0	4.13905	0	0	0	13.7849	0	0	34.1989	0	0.540619	85.048	0.159401	0	0	18.8206	1.62544	0	0	1.22645	0	79.5929	9.81406	0.395087	0	0	0	0	0	1.13929	2.6204	0	7.96666	0	0.533821	0	0	0	0	0	0	0	0	18.4806	3.52812
YP_001779894	0	99.9434	132.288	13.5201	25.0218	20.4219	10.2134	10.2324	71.0865	96.0197	6.44222	6.1544	420.542	407.895	32.0087	62.4233	28.3133	0	12.6738	198.986	120.298	118.143	131.881	245.075	582.857	186.02	311.286	5.84803	702.021	600.69	8.96042	43.4113	22.2589	29.5114	38.7869	33.6397	235.843	0	600.518	7.41748	51.5261	7.74292	31.6617	5.67386	75.5841	47.2862	20.7457	0	103.637
YP_001780068	0	0	0	0	0	0	0	0	21.2258	0	0	0	5.81344	0	0	0	0	0	0	0	0	0	0	0	0	11.5716	0	0	0	0	0	3.60062	33.2316	0	0	0	0	0	0	55.3699	0	0	0	0	0	0	7.74311	0	0
YP_001785579	0	224.873	235.178	27.0402	25.0218	469.704	20.4269	54.5726	28.4346	132.027	0	61.544	747.631	0	0	176.866	56.6265	0	16.8985	1233.71	156.387	91.8892	124.554	508.304	705.563	232.525	933.857	23.3921	2995.29	763.039	8.96042	9.64695	0	16.8637	15.5148	0	321.604	0	632.124	0	72.1366	0	10.5539	0	217.304	141.859	197.084	0	37.3886
YP_001785754	0	0	54.8612	0	0	7.62227	0	0	827.807	0	14.4269	0	23.2538	0	0	0	0	0	0	0	0	0	0	0	0	57.8582	15.4912	0	0	0	20.0663	0	108.003	0	0	0	0	0	0	858.234	0	0	0	0	0	0	77.4311	0	27.6082
YP_001797193	0	0	33.2681	0	0	7.70365	0	0	10.7262	9.05524	0	0	11.751	195.832	0	31.3968	1.78007	0	0	0	9.07584	0	0	6.84802	0	0	0	0	5.88487	0	0	3.63906	8.3966	0	5.85254	0	0	0	0	0	15.5495	40.8914	0	0	7.12804	0	0	23.8128	0
YP_001808247	0	0	0.993976	7.31422	0	0	0	0	0	5.68155	0	0	20.539	0	0	53.4697	0	0	0	13.4561	0	0	0	1.22762	0	53.4621	2.8067	1.1864	0	0	0	0	0	0	0	0	0	0	0	0	0	0	0	0	0	0	1.4029	0	0.508403
YP_001816601	147.569	0	34.243	0	0	0	0	0	0	0	0	0	0	0	0	48.4753	30.2319	0	0	0	0	30.5816	17.0688	10.573	0	0	0	0	0	0	0	0	0	0	0	9.79617	0	47.0498	55.224	43.2007	0	0	0	0	0	22.0322	0	0	0
YP_001834888	98.5737	729.297	561.288	213.634	321.243	324.373	2037.48	221.193	678.633	395.112	114.519	97.2472	264.06	909.414	995.75	482.908	216.702	2183.15	350.459	694.349	613.817	408.365	506.498	475.098	156.527	382.727	1079.38	281.069	118.118	432.896	32.4468	44.4599	249.134	624.532	104.701	290.691	755.204	292.147	153.467	268.596	315.493	354.299	870.303	139.151	569.169	96.5108	194.636	142.002	518.23
YP_001836040	46.7739	148.83	167.148	186.691	1006.05	124.409	306.951	44.3272	57.7407	116.989	68.0259	99.9796	575.642	542.155	246.995	253.52	42.1625	227.61	126.965	969.77	498.337	367.859	321.364	353.893	74.7523	289.602	303.414	61.7516	88.7015	421.982	283.85	19.5896	117.52	383.535	163.826	273.242	182.859	433.075	12.8362	72.2991	150.669	50.3142	210.027	20.7389	890.213	84.4991	454.975	0	850.703
YP_001871501	247.786	10.9262	161.976	344.093	98.477	198.254	13.3988	7.15928	264.85	418.838	598.361	142.1	53.1268	29.1878	121.776	297.541	418.485	0	374.652	83.5346	129.409	68.8844	153.788	100.025	547.32	300.977	299.471	84.3912	53.2115	80.9332	39.967	15.1868	204.407	29.8662	274.773	282.44	205.328	240.723	393.904	488.489	894.973	14.2209	35.9982	561.979	136.341	198.508	51.7102	121.461	153.607
YP_001879173	79.5956	0	50.7924	0	12.9698	52.0451	5.294	0	0	255.074	267.139	5.31676	9.41901	0	4.14783	68.3078	157.765	0	114.598	41.2567	0	0	29.1157	42.3439	0	128.561	0	39.4063	4.04315	30.8555	0	1.66679	0	0.728423	87.1204	107.526	18.5222	74.973	95.5656	48.7003	17.8053	4.01345	4.55873	222.534	22.8539	39.2163	0	0	17.9413
YP_001881802	23.0184	0	18.8855	0	3.57214	12.3907	1.45808	0	0	41.1236	48.744	4.39304	3.33539	0	1.1424	8.91161	32.3362	0	30.7586	7.57531	0	0	13.5976	9.07075	0	19.9173	0	7.51384	0	11.5885	0	0	0	0	14.3969	14.4073	3.06084	19.6057	25.9448	6.35356	2.94237	1.10539	0	61.1554	6.74404	8.10074	0	0	5.33763
YP_001882199	287.495	1.52872	116.011	4.96322	25.2601	134.944	7.49869	0	2.60958	429.595	519.103	16.9446	11.4356	0	5.8752	158.499	325.239	0	245.81	68.1778	2.20806	0	56.4822	94.9652	2.81535	170.719	7.61819	35.4224	10.0221	65.5579	0	8.85348	0	0	200.765	163.626	29.5152	208.861	197.245	136.148	34.0474	9.94848	4.84291	531.653	72.8356	78.1143	9.51967	1.93114	46.1766
YP_001882200	5.49379	0	0	0	0	4.17497	0	0	0	10.6328	7.90213	0	0	0	0	2.8359	4.34119	0	5.46987	0	0	0	0.998561	1.85564	0	4.22546	0	1.59406	0	1.10633	0	0	0	0.287295	2.64314	1.71929	0	2.43794	2.69227	2.02187	0	0	0.359599	9.85949	3.21919	3.8668	0	0.716961	0.512325
YP_001882481	607.3	0	237.268	0	26.927	244.493	21.9822	0	0	955.81	1171.63	39.7381	25.1424	0	64.5862	274.304	660.164	0	527.369	114.206	0	0	189.23	136.752	0	575.528	11.1663	169.92	29.3795	174.71	0	36.3352	0	22.6846	396.532	511.34	86.523	437.158	497.437	367.184	66.5393	16.665	11.3575	1393.67	193.181	244.256	0	73.5941	99.8276
YP_001882916	5.95511	0	0	0	0	0	0	0	0	43.443	6.6622	0	0	0	4.13772	5.37957	39.0401	0	15.291	0	0	0	0	0	0	56.1084	0	0	0	0	0	0	0	0	40.1113	8.69709	22.1724	8.95095	8.17136	23.0123	5.32855	4.00366	0	0	39.0825	4.89008	5.36352	0	7.5659
YP_001886771	0	0	0	0	0	0	0	0	0	0	0	0	0	0	0	0	0	0	3.14252	0	62.6392	0	0	6.75191	0	46.1242	0	0	0	0	0	0	0	0	11.5408	0	0	0	0	0	0	0	0	0	0	0	0	0	0
YP_001898234	0	66.2878	0	9.78246	63.3659	3.69407	7.38992	24.6787	226.312	0	0	204.839	0	0	0	90.3327	3.41434	0	0	0	461.319	313.436	5.30123	0	11.098	0	0	12.694	0	46.9869	71.3164	10.4701	48.3162	57.9581	213.288	18.255	62.0524	42.5857	0	5.36691	29.8254	0	755.991	6.15798	20.5083	34.2139	0	0	0
YP_001921729	0	0	0	0	0	3.79776	0	0	0	0	0	0	0	0	0	0	0	0	0	0	17.8969	0	10.9001	6.75191	0	34.5931	0	0	0	0	0	0	0	0	0	0	0	0	5.87765	0	0	0	0	0	0	0	0	0	0
YP_001925041	0	212.13	88.088	283.588	65.6049	3.8246	0	12.7754	21.3008	386.623	43.4338	816.035	35.0039	180.559	167.848	15.5874	0	4.37325	53.8004	69.563	63.0819	0	49.397	190.39	11.4902	11.6125	15.5459	4.38086	5.84328	693.223	6.7124	321.588	8.33726	0	371.916	415.801	80.3064	0	248.606	5.55656	46.3189	0	7.9061	2.12519	14.1553	191.283	0	0	16.5932
YP_001966009	5.30782	0	0	6.231	5.7659	0	0	0	32.7616	0	0	0	3.58917	8.54483	1445.68	0	2.17479	75.3341	0	6.11377	0	39.324	6.75331	4.18325	0	0	0	43.1229	0	7.48216	16.5183	0	0	34.9738	0	3.87588	19.7624	536.655	25.4911	0	0	17.8424	51.0717	3.92236	0	0	71.7079	82.4303	0
YP_001966224	894.105	0	0	0	0	0	0	0	0	0	0	655.429	0	0	0	0	0	0	0	0	23.9466	0	0	0	0	0	0	0	0	16.1586	0	4.80083	11.0772	0	0	0	0	0	267.392	7.38266	0	0	0	2.82361	0	0	30.9724	0	0
YP_001966228	0	0	155.806	0	1922.93	378.827	0	0	0	1622.13	0	73.3913	0	0	222.661	0	34.3888	0	0	0	15.9394	0	0	0	0	328.635	0	1472.24	196.371	21.5112	0	146.995	0	0	61.6712	55.7157	113.634	0	1832.17	0	54.6177	0	0	0	863.785	726.789	0	0	176.63
YP_001966247	34.1482	0	185.224	0	0	132.457	22.7124	0	0	0	0	118.612	0	0	88.9754	0	914.703	0	0	78.6666	17.8343	102.17	314.997	40.3698	0	1528.27	15.3829	4.33491	0	12.0342	13.284	0	0	0	235.759	386.503	7.9464	0	2922.69	0	7.63884	0	0	0	0	0	23.0669	0	170.363
YP_001966537	0	0	22.9972	0	29.3614	0	15.9797	0	0	0	0	28.8871	0	0	156.5	16.2777	478.052	168.975	505.644	290.573	0	0	0	7.10072	0	24.2535	0	434.61	0	0	21.0289	3.77335	0	0	66.7535	6.57898	0	0	1310.43	5.8026	24.185	0	4.12809	0	7.39107	7.39828	24.3437	8.2305	40.8533
YP_001967742	0	0	0	279.802	56.8353	7.73116	46.3982	0	0	12.1168	1268.2	0	31.448	28.0759	0	0	1.19095	0	0	0	1542.33	0	59.1719	0	0	1126.75	10.475	1363.76	0	16.3895	4.52288	0	0	4.25607	11.7469	8.49001	10.8222	0	11.9652	44.9287	5.20168	0	10.6544	0	9.538	0	26.1791	0	3.69288
YP_001969930	38.3899	494.165	823.125	270.402	283.581	1313.81	0	43.2033	748.777	88.018	4.29481	291.308	10.3838	12.3604	1307.02	83.2311	558.401	0	735.083	185.72	168.417	2025.94	200.263	18.1537	0	485.718	0	522.424	3062.89	497.869	23.8945	18062.3	96.4552	0	1034.32	11.2132	85.7612	5.38558	273.92	326.369	432.819	216.802	10.5539	0	188.96	189.145	20.7457	0	236.809
YP_001973746	0	1.263	0	0	0	0	0	0	2.15598	0	0	0	0	0	0	1.5777	0	0	0	2.01168	0	1.99065	0	0	2.32598	0	0	0	0	0	0	0	0	0	0	0	0	0	0	0	0	0	0	0	0	0	0	0	1.10945
YP_001974113	18.404	0	0	0	0	11.7845	0	0	0	0	0	0	0	0	0	0	24.2979	0	26.2535	4.71077	0	1.16538	3.90267	1.61164	0	16.5143	0	0	0	8.64772	0	0	0	0	0	5.97287	1.90341	5.53249	4.20887	0	0	0	0.936946	8.05935	0	0	0	0	0
YP_002006347	0	0	0	0	0	0	0	0	20.5738	0	0	0	5.63487	0	0	0	0	0	0	0	0	0	0	0	0	0	0	0	0	0	38.8999	0	0	0	0	0	0	0	0	10.7338	0	0	0	0	0	0	0	15.225	5.43974
YP_002029849	7.04306	1.69776	3.99502	1.83735	5.1006	11.4481	1.38798	0	0.966047	15.4955	21.887	0.836368	2.64586	0	0.543738	9.1901	10.9018	0	10.9082	0	3.26963	7.5817	20.9093	1.85028	0	10.5332	0	2.3842	0.530016	5.51569	0	0.983247	1.51246	1.14586	7.90656	6.28588	10.9263	7.76322	11.2749	3.52806	0	1.05224	1.79281	13.6864	3.85188	4.49825	2.11447	31.4553	2.52678
YP_002029850	0	2.99519	0	4.86219	0	1.83607	0	0	0	2.1582	0	0	0	3.33386	0	0	0	0	2.27893	0	2.16311	9.44166	5.26976	0	0	0	0	0	0	0	0	0	2.00122	0	4.18464	1.51222	0	0	4.26242	0	0	0	0.948866	0.510118	0	0	3.73035	1.89183	1.31553
YP_002040674	5.34266	0	0	0	0	2.36841	0	0	0	5.56788	2.98851	0	0	0	0	0	6.56719	0	1.95978	0	0	0	0	0	0	7.19113	0	5.42575	0	0	0	0	0	7.82297	0	0	0	8.03039	0	3.44093	4.78054	0	0	1.31604	0	0	0	0	0
YP_002042472	53.6614	0	11.4143	0	9.71544	27.7529	0	0	0	130.488	120.066	4.77924	6.04769	0	0	80.7921	60.4639	0	59.0518	10.3016	0	0	17.0688	35.2435	0	72.2274	0	9.08266	0	37.8219	0	3.7457	0	9.8217	60.2405	52.2462	24.9744	51.9789	55.224	23.0404	32.0104	0	4.09785	163.025	7.33692	22.0322	8.05511	0	5.83826
YP_002044935	0	0	0	0	0	0	0	0	0	0	0	0	0	0	0	0	0.257305	0	0	0	0	0	0	0	0	0	0	0	0	0	0	0	0	0	0	0	0	0	0	0	0	0	0	0	0	0	0	0	0
YP_002047829	0	0	0	0	0	0	0	0	0	6.59202	0	0	0	0	0	0	1.29586	0	0	0	0	0	0	0	0	0	0	0	0	0	0	0	0	37.0476	0	0	0	0	4.33971	4.07385	0	0	0	1.55811	0	0	0	5.77841	0
YP_002081505	0.76563	0	0	0.898796	0	5.76988	0	0	4.72572	0	0	0.409136	0.517723	0	0.531974	3.45818	0.627408	0	0	0	0	0	0	0	0	1.03053	0	0	0	0	0	0	0	0	0	1.67724	0	0	1.05057	0	0.685076	0	0	0.188595	0	2.51481	0	0	0.499794
YP_002089536	51.3529	4.50138	10.9233	1.82681	9.29747	38.2862	2.07003	0	18.2496	20.2718	28.2899	0.415785	3.15682	2.50518	1.62186	12.6518	28.0546	0	24.8307	15.2357	34.9469	9.31191	60.8831	13.4909	9.32618	28.2764	4.20603	5.53122	1.58093	15.3553	4.2375	3.25869	3.75947	13.1019	16.2465	20.454	39.1091	16.8408	28.2925	11.5257	20.1901	1.04621	2.49554	111.163	3.82979	11.5006	4.20467	58.285	3.03385
YP_002090520	0	0	0	3.65361	0	2.06953	0	0	0.960506	4.05437	0	0	0.526137	0	0.540619	0	0.318802	0	0	0	0	0	0	1.83967	0	10.4727	2.80402	0.395087	0	0	0	0	0	1.13929	1.57224	0	5.06969	0	0	0.501117	0	1.04621	1.06952	0	0.638298	0.638921	0.700779	7.81871	3.47352
YP_002092118	0	0	0	0	0	0	0	0	0	0	0	0	5.71287	0	0	0	0	0	0	19.4625	0	0	0	0	123.768	11.3714	0	0	0	59.5466	0	91.9965	0	0	0	0	0	0	0	0	0	0	0	0	0	0	0	0	0
YP_002095804	0	0	0	0.896267	0	0	0	0	0	0	0	0	0	0	0	2.06907	0	0	0	0	0	0	0	0	0	3.08288	0	0	0	0	0	0	0	0	0	0	0.710654	0	0	0	0	0	0.349817	0	0	0	0	0	0
YP_002113999	0	0	0	0	0	0.556771	0	0	0	0	0	0	0	0	0	0	0	0	0	0	0	0	0	0	0	0	0	0	0	0	0	0	0	0	0	0	0	0	0	0	0	0	0	0	0	0	0	0	0
YP_002114436	0	0	0	0	0	2.36841	4.73796	0	0	0	0	0	0	0	0	0	1.09453	0	0	0	0	0	0	0	0	0	0	0	0	0	0	0	0	0	0	0	0	0.535359	3.66549	0	0	0	0	5.26415	0	0	0	0	0
YP_002116741	6.32538	0	0	0	6.87128	2.80405	0	0	0	0	0	0	0	0	0	5.71405	1.29586	0	0	0	0	0	0	0	0	0	0	0	0	0	0	0	0	11.5774	0	0	5.88775	1.26766	0	0	0	0	0	3.11621	0	0	0	11.5568	0
YP_002150494	0	0	0	0	0	9.97569	0	3.3322	0	0	50.3503	0	0	0	0	50.8208	161.355	0	0	0	0	0	0	0	0	0	0	0	0	0	0	0	0	0	7.57864	0	10.4731	0	0	14.4931	0	0	0	0	0	9.23933	0	0	0
YP_002152117	0	0	0	0	0	0	0	0	0	0	44.6099	0	0	0	0	0	140.76	0	0	0	0	0	0	0	0	0	0	0	0	0	0	0	0	0	0	0	0	0	0	0	0	0	0	0	0	0	0	0	0
YP_002217186	563.445	25.8706	296.773	10.4991	262.317	340.964	55.5192	0	276.013	1081.19	1030.57	86.0264	96.763	0	18.6425	428.198	1002.23	0	662.692	144.222	56.0508	5.09694	295.859	190.315	23.8222	601.895	145.039	149.864	48.4586	378.219	236.581	74.9141	60.4985	1083.66	457.827	398.378	191.47	663.179	478.608	460.808	216.07	108.231	28.685	1187.44	352.172	227.667	88.6062	171.574	161.275
YP_002217746	6.19694	0	0	0	40.3906	2.74711	0	0	0	6.45818	0	0	0	0	0	0	0	0	0	0	0	0	0	0	0	16.682	0	0	0	8.73551	0	0	0	54.4431	8.34804	126.704	0	1.24192	12.7548	3.99113	0	0	0	4.57941	0	0	0	5.66108	0
YP_002225919	29.7756	0	7.60028	0	19.4072	21.1193	0	0	0	37.2369	33.311	0	4.02687	0	0	10.7591	24.4001	0	17.4755	6.85935	0	0	56.8266	9.3868	0	0	0	9.07158	0	8.39461	0	0	0	0	8.02227	8.69709	0	13.7248	28.5998	15.3415	0	0	2.72857	27.8711	14.6559	9.78017	0	38.0811	11.4533
YP_002225954	0	0	0	0	0	0	0	0	0	0	0	0	0	0	0	0	0	0	0	0	0	0	0	0	0	0	0	0	0	0	0	0	0	0	0	0	1.16907	0	0	0	0	0	0	0	0	0	0	0	0
YP_002228414	0	0	15.8178	0	6.73176	0	0	0	0	0	0	0	0	0	0	0	1.26955	0	0	0	0	0	0	0	0	0	0	0	0	0	0	0	0	2.26846	0	0	0	0	17.0064	0	0	4.16624	0	0	0	0	0	0	0
YP_002229045	0	0	15.0901	0	6.42207	62.8976	0	0	0	67.7718	0	6.31832	7.99524	0	16.4306	10.681	3.63342	0	0	0	12.3502	0	440.028	0	0	23.8718	0	0	0	0	0	0	0	0	47.784	0	104.554	1.18479	12.168	0	0	15.8983	2.70875	0	14.5495	19.4182	10.6491	426.651	0
YP_002235907	18.5908	0	94.907	0	6.73176	499.974	49.46	0	0	393.949	6.93274	69.5416	16.7616	0	51.6689	33.5882	59.6687	0	0	0	84.1473	0	4569.11	0	0	58.3869	0	3.14666	0	8.73551	0	0	0	0	217.049	9.05027	1315.15	0.620962	123.296	3.99113	27.7247	145.818	0	1.52647	81.3392	25.4433	128.371	3741.97	7.98186
YP_002236533	187.815	0	365.259	0	29.1463	1411.43	111.038	0	0	1034.59	445.245	124.26	84.6676	0	111.855	161.584	384.77	4.53345	308.382	82.4127	168.152	0	11595.4	28.1948	0	216.682	32.2308	40.872	24.2293	75.6438	0	3.7457	0	288.103	746.982	78.3694	2505.77	133.532	398.84	86.4014	48.0155	234.5	4.09785	445.013	286.14	249.699	370.535	6903.82	28.7206
YP_002236547	0	0	0	0	0	1.4696	0	0	0	0	0	0	0	0	0	0	0	0	0	0	0	0	23.1987	0	0	0	0	0	0	0	0	0	0	0	1.11647	0	1.54289	0	0	0	0	0	0	0	0	1.36112	1.4929	4.5427	0
YP_002238177	0	0	6.81863	0	0	28.4209	0	0	0	50.1109	14.9426	2.855	0	0	0	0	5.47266	0	0	0	22.3222	0	3089.53	0	0	7.19113	0	5.42575	0	0	0	0	0	5.86723	21.5917	0	94.4874	0	7.33098	0	19.1222	43.1028	0	1.31604	8.76577	8.77433	9.62382	283.079	0
YP_002239469	0	0	0	0	0	0	0	0	0	0	0	0	0	0	0	0	0	0	0	0	0	0	35.265	0	0	0	0	0	0	0	0	0	0	0	0	0	0	0	0.86436	0	0	0	0	0	0	0	0	0	0
YP_002239509	5.95511	0	182.407	0	64.6906	1238.12	47.5298	0	0	825.418	46.6354	120.927	64.43	0	78.6166	53.7957	195.2	0	15.291	6.85935	199.049	6.78763	9520.36	9.3868	0	136.263	0	9.07158	0	33.5785	0	2.49409	0	30.5191	489.358	8.69709	2682.86	14.3215	220.627	34.5184	15.9857	212.194	5.45714	54.2753	307.775	102.692	402.264	7398.62	3.88743
YP_002240036	2.05004	0	13.0819	0	0	60.8886	1.81801	0	0	55.5479	0	5.47747	5.54498	0	7.12201	0	8.39968	0	0.751989	0	19.2719	0	345.604	0	0	2.75932	0	0	0	0	0	0	0	0	16.5699	1.49698	145.023	0.821693	14.0649	0	1.83435	13.7825	0	1.51493	3.36352	3.36681	27.6958	279.042	1.33824
YP_002245675	0	0	0	0	6.73176	0	0	0	0	0	0	0	0	0	0	5.59803	0	0	0	0	0	0	0	0	0	0	0	0	0	0	0	0	0	15.8792	0	0	0	2.48385	12.7548	3.99113	0	0	0	3.05294	0	0	0	0	3.93657
YP_002260505	0	42.1832	106.352	9.78246	18.1045	0	7.38992	7.40362	0	0	23.3063	0	45.079	0	0	0	15.3645	8.44799	9.17016	67.1888	365.574	118.726	21.2049	0	22.1961	11.2162	60.0615	4.23134	16.9316	23.4935	272.299	17.4501	8.05271	9.15127	11.2257	48.6799	15.5131	25.8854	5.71716	0	14.9127	22.4095	41.9995	2.05266	20.5083	13.6856	60.0421	60.9001	0
YP_002269113	224.858	1.43901	132.06	2.33599	23.7779	100.562	7.05867	0	2.45645	458.304	497.547	6.38011	12.1102	0	11.0609	97.069	293.517	0	235.036	50.4249	0	0	60.7633	73.7097	0	211.59	3.58558	69.7189	10.7817	103.787	0	9.16736	1.92294	1.45685	160.838	165.649	59.271	155.728	203.418	107.653	32.0495	10.7025	5.47048	434.774	63.6644	91.5047	0	0	44.9056
YP_002269553	0	0	0	0	0	0	0	0	0	0	0	0	0	0	0	0	0	0	0	0	0	0	0	0	0	3.38102	0	0	0	0	0	0	0	0	0	0	0	0	0	0	0	0	0	0.309377	0	0	0	0	0
YP_002271667	118.38	0	51.9352	0	12.056	42.6385	0	0	4.56677	254.452	281.427	13.8381	12.5077	0	12.852	63.4952	161.429	0	157.412	25.5667	3.86411	0	61.1891	32.0716	0	134.441	0	31.9338	10.0221	20.8593	0	1.54936	0	0	119.605	105.353	44.7647	75.9926	215.736	61.9472	19.861	4.97424	0	225.08	42.4874	51.6422	0	3.37949	26.4343
YP_002295057	93.0131	0	37.7711	0	20.6674	47.7926	0	0	0	204.884	253.048	4.51856	5.71781	0	7.344	53.4697	146.379	0	134.149	38.9587	4.41612	0	22.8619	38.3193	0	99.5863	0	31.1288	11.4538	29.7991	0	5.31209	0	0	105.366	44.7655	11.8061	90.8734	85.5694	57.182	5.67456	9.94848	1.93717	255.672	27.7469	38.1892	5.7118	0	17.791
YP_002295271	0	0	0	0	0	2.76819	0	0	0	0	3.49297	0	0	0	0	0	2.55857	0	4.58117	14.3853	0	0	0	0	0	0	0	0	0	0	0	0	0	0	4.20605	9.11971	0	1.87718	0	4.02175	0	0	0	7.69091	5.12271	0	0	0	0
YP_002295654	0	0	0	0	0	0	0	0	0	4.94562	0	1.26796	0	0	0	0	8.74987	0	0	0	0	0	0	0	0	0	0	0	0	0	0	0	0	0	17.5804	1.73266	0	0	0	15.2819	0	0	0	0	0	0	0	0	0
YP_002328441	2.51193	0	1.60294	0	0	0	0	0	0	3.92673	4.21528	0.671159	0	0	0	0	3.60227	0	1.84284	0	0	0	0	0	0	1.69051	0	1.91325	0	0	0	0	0	0	0.845969	3.66852	1.16907	1.38439	4.30846	0	0	0	0	3.09377	0	0	0	0	0
YP_002329903	0	0	0	0	0	0	0	0	0	0	0	0	0	0	0	0	0	0	1.357	0	0	0	0	0	0	0	0	0	0	0	0	0	0	0	0	0	0	0	0	0	0	0	0	0	0	0	0	0	0
YP_002331449	12.3939	0	7.90892	0	0	0	0	0	0	0	6.93274	0	20.952	0	0	0	1.26955	0	0	0	0	0	90.6726	0	0	33.3639	0	3.14666	0	87.3551	0	0	0	0	0	0	5.7682	1.86289	8.50319	0	0	0	2.83937	10.6853	0	30.532	0	0	0
YP_002331481	18.7335	0	63.7568	7.33059	0	30.4501	11.0754	0	0	39.0464	31.4367	0	4.22255	0	8.67756	11.282	26.865	0	16.0341	21.578	0	0	27.8078	14.7644	0	58.8349	0	3.1708	0	299.286	0	0	0	0	8.41209	31.919	5.81246	25.6548	17.1369	8.04351	0	0	0	95.3673	25.6135	97.4265	0	0	12.0099
YP_002331861	0	0	0	0	0	0	0	0	0	1.73806	0.93289	0	0	0	0	0	1.025	0	0	0	0	0	0	0	0	4.48955	0	0	0	0	0	0	0	0	0	0	0	0.668468	0	0	0	0	0	2.05406	0	0	0	0	0
YP_002331862	131.076	0	63.8735	1.39886	24.5944	99.309	11.6241	0	0	325.361	297.946	13.3721	9.66921	0	9.93537	105.491	241.923	0	334.382	50.7839	2.48932	0	93.9992	90.1573	0	117.083	4.29429	32.0686	16.9481	63.8302	0.927091	6.98686	0	0	166.142	140.962	37.7115	236.42	134.893	110.513	20.2584	5.60785	5.4598	575.893	83.0909	67.5161	2.14646	2.17713	23.0642
YP_002331863	512.521	3.43181	254.377	8.35644	56.7064	323.972	0	0	2.92912	927.304	1142.77	46.9146	22.4628	0	21.4325	377.25	772.419	0	150.575	147.586	7.43531	1.35225	196.233	228.148	0	536.547	4.27551	126.508	25.7127	237.48	0	25.8377	0	0	263.706	370.788	88.3448	485.514	450.934	163.516	63.6941	14.3571	26.0924	1478.73	173.241	198.74	4.27414	4.33521	91.8948
YP_002332890	0	0	0	0	0	2.71269	0	0	0	0	0	0	0	0	0	0	0	0	0	0	0	0	0	0	0	0	0	9.32168	0	0	0	0	0	0	4.12172	0	0	0	12.595	0	0	0	0	0	0	0	0	0	0
YP_002333394	0	0	0	17.7477	0	0	0	0	0	0	0	0	0	0	0	0	0	0	0	0	0	0	0	0	0	0	0	0	0	0	0	0	0	0	0	0	7.03613	0	0	0	0	0	0	0	0	0	0	0	0
YP_002382152	649.107	0	402.815	6.99088	103.505	403.906	26.4055	0	0	868.861	1399.06	57.281	32.215	0	37.2394	376.57	641.721	0	421.596	130.328	6.22027	0	196.999	239.364	7.93104	881.703	0	148.169	60.4993	243.444	0	27.435	0	0	481.336	478.34	177.379	512.591	641.452	295.324	58.6141	36.0329	13.6428	1257.13	249.151	239.614	26.8176	10.8803	96.1409
YP_002382193	0	0	9.61764	0	0	0.556771	0	2.97567	0	1.30891	0.702547	0	4.24645	2.02192	3.49067	2.26916	0	0	0	0	3.93566	0	0	5.93918	0	1.69051	0	0.637748	1.70128	0	3.90866	1.05203	0	0.919521	0	0	0	0.125853	2.58508	0	1.12382	2.53318	0	0.309377	0	0	1.1312	0	0
YP_002382998	5.70466	0	7.28064	0	24.788	10.1155	0	0	0	5.94514	6.38201	0	0	0	0	0	1.16869	0	10.4628	0	0	0	0	0	0	53.7487	0	2.89669	0	0	0	0	0	12.5295	3.84244	41.6566	0	6.8596	19.5693	0	0	0	0	22.4833	0	0	0	0	0
YP_002383660	8.20015	0	2.61639	2.4066	28.9505	17.2669	0	0	0	10.6823	5.73363	0	1.38625	0	2.84881	20.371	7.13973	0	10.5278	2.36132	6.42396	2.33663	15.65	1.6157	0	16.5559	7.38792	2.08192	1.38845	0	0	1.71717	0	1.50088	11.0466	8.98188	20.9902	10.2712	23.9103	10.5626	1.83435	0	3.75722	23.229	6.72705	6.73362	0	7.49107	2.64052
YP_002384075	41.271	0	8.42763	0	3.58663	18.2955	0	0	0	67.0969	84.9554	0.882173	1.11631	0	1.14703	25.352	45.3191	0	37.5445	5.70453	0	0.940815	13.6527	7.80647	0	46.6621	0	8.38258	2.23617	16.2898	0	0	0	0	30.0225	12.0548	9.21976	31.0993	23.7848	12.7587	5.90861	2.21974	4.53839	71.163	20.3142	6.77801	0	0	5.38825
YP_002384137	0	0	2.42122	0	14.426	0	0	0	0	1.9771	4.24476	0	0	0	0	0	0	0	0	2.18518	0	0	0	0	0	12.7675	0	0	0	0	0	0	0	0	0	0	1.76587	0.570301	0	0	0	0	6.95393	0	0	0	0	0	1.23842
YP_002384138	408.895	3.97289	199.327	12.8986	46.8908	209.097	9.04797	1.16215	20.3457	766.383	868.795	33.1321	27.0659	6.31729	29.4468	246.724	518.048	0	447.953	132.887	26.2327	6.26182	219.184	111.338	16.7238	439.447	4.24253	105.208	29.7667	149.355	10.991	23.0088	2.27526	30.7406	345.195	310.045	138.8	343.356	367.764	230.493	72.332	18.4675	42.4327	920.993	144.22	156.605	18.3784	87.4693	86.5612
YP_002384189	0	0	7.60028	0	12.9381	5.27982	5.28109	0	0	111.711	146.568	6.36455	0	0	8.27543	64.5549	534.361	0	421.596	20.578	6.22027	0	0	0	0	240.464	0	9.07158	4.03329	8.39461	0	7.48227	0	0	48.1336	91.3194	88.6896	50.722	53.1138	15.3415	21.3142	0	0	0	127.018	14.6703	0	10.8803	7.67038
YP_002384997	111.545	0	15.8178	0	13.4635	41.2067	10.9911	0	0	58.1236	83.1929	0	4.1904	0	0	16.7941	55.86	0	22.7314	0	0	0	11.8269	0	0	166.82	0	31.4666	0	34.942	0	0	0	63.517	33.3922	402.737	28.841	45.9512	72.2771	39.9113	5.54494	8.33248	5.67875	117.538	15.2511	40.7093	0	22.6443	7.98186
YP_002385033	18.7335	0	0	0	0	0	0	0	0	19.5232	13.9719	0	0	0	0	0	7.67572	0	4.58117	0	0	0	3.97254	4.92147	0	67.2399	0	3.1708	0	8.80254	0	2.61529	0	0	0	0	0	10.6374	4.28422	4.02175	0	0	0	15.3818	0	10.2554	0	0	0
YP_002385298	0	0	9.08488	0	0	0	2.10423	0	0	0	0	0	0	0	0	0	0	0	0	2.73307	0	0	0	0	0	3.19373	0	1.20484	0	0	0	0	0	0	3.19643	0	2.20862	0.951056	6.51168	0	0	0	0	1.16896	0	1.94843	0	0	0
YP_002385300	0	0	10.7083	0	0	38.6824	0	0	0	8.74406	3.75464	0	0	0	0	0	1.37512	0	0	1.93287	0	0	23.4857	0	0	45.1732	0	0	0	0	0	0	0	0	7.91199	0	12.4958	1.17705	1.15129	1.08076	0	0	8.45763	2.89347	0	1.37796	4.53411	35.2582	0
YP_002388977	1.56965	0	0	0	0	0.695829	0	0	0	7.3612	1.75603	0	0	0	0	0.708976	1.60785	0	0.575775	1.80799	0	0	0.499281	0	0	1.05636	0	0	0.531549	1.10633	0	0.328697	0	0	4.22903	2.86548	0	0.865076	1.61536	1.01093	2.80901	0	0	1.35326	0	0	0	0	0.512325
YP_002389553	101.286	0	76.0399	0	11.65	44.3721	14.7943	0	2.94199	533.989	251.287	16.5559	4.02884	1.91831	12.4192	108.72	196.028	0	118.017	68.6269	0	0	11.3709	36.6264	1.58698	118.687	0	30.8584	24.2115	15.1177	0	13.9737	1.15151	0	192.628	73.9613	24.4015	88.5979	143.886	139.676	17.0597	8.01122	3.82186	258.007	36.169	74.3655	4.29291	2.17713	49.0726
YP_002389784	0	0	0	0	0	0	0	0	0	0	0	0	0	0	0	0	1.22	0	0	0	0	0	0	0	0	24.0464	0	0	0	0	0	0	0	0	4.01113	0	5.5431	1.79019	8.17136	0	0	0	0	0	0	0	0	0	0
YP_002393667	6.19694	0	0	0	0	8.24134	5.49555	0	0	12.9164	0	0	20.952	0	4.30575	0	5.07818	0	2.27314	14.2758	0	0	82.7881	0	0	41.7049	0	0	0	104.826	0	0	0	11.3423	0	0	0	3.10481	12.7548	0	0	0	2.83937	15.2647	0	30.532	0	0	4.04529
YP_002394083	0	0	0	0	0	0	0	0	0	0	0	0	0	0	0	0	0	0	0	0	0	0	0	0	0	0	0	0	0	0	0	0	0	0	0	0	0	0	0	0	0	0	0	0	0	0	0	0	0
YP_002394084	8.34122	0	15.208	0	0	6.33887	1.05673	0	0	40.9806	75.3196	3.8206	3.22307	0	2.48384	16.1466	24.6561	0	33.2196	4.11762	1.24466	0	6.06447	5.63483	0	35.2853	2.14715	8.47094	1.6141	94.0656	0	0.499061	0	0	20.0655	23.4936	6.65497	12.2986	29.4313	8.44195	4.26492	2.40337	1.63794	34.3422	12.708	30.3333	0	0	4.58357
YP_002394085	23.7278	0	9.08488	0	0	6.31115	0	0	0	22.2553	50.4359	1.26796	8.02244	0	0	2.14346	19.4442	0	2.61113	2.73307	2.47844	0	19.6233	0	0	25.5498	0	1.20484	0	23.4135	0	1.98752	0	0	15.9822	10.3959	2.20862	12.3637	14.6513	3.05638	2.12314	0	0	45.0049	3.89306	19.4843	2.13707	0	1.5073
YP_002394587	5211.08	0	29.8908	0	0	57.103	10.3849	0	0	0	3.27518	0	0	9.42595	0	95.2068	4630.16	0	0	20.2326	324.14	0	0	59.99	0	2372.16	0	2.9731	0	49.5222	0	7.35667	0	0	0	654.159	10.9001	4785.82	0	2089.13	529.15	0	83.1657	0	1253.66	701.967	0	16.0465	192.054
YP_002394666	0	0	0	0	0	0	0	0	0	0	0	0	0	0	0	0	2.2945	0	0	0	0	0	0	0	0	15.075	0	0	0	15.788	0	0	0	0	0	0	0	0	0	0	0	0	0	0	0	0	0	0	0
YP_002396538	61.5011	0	26.1639	0	2.22696	31.8075	1.81801	0	0	83.3219	80.2708	5.47747	2.77249	0	1.4244	50.0016	83.5768	0	79.7108	9.44528	0	0	23.475	16.157	0	60.705	0	11.4506	2.77691	11.5593	0	0	0	0	38.6631	35.9275	11.4492	40.263	47.8206	21.1252	9.17174	0	3.75722	125.74	13.4541	20.2008	1.84638	0	3.97876
YP_002398143	402.145	0	256.621	0	46.8055	95.5025	89.1573	0	17.7298	2394.84	1751.37	115.124	19.4237	0	0	817.378	5.88472	0	10.5367	413.578	15.0018	0	264.968	0	0	1024.57	0	255.249	126.455	242.95	0	54.1364	0	0	715.869	272.679	213.898	0	78.8296	619.752	25.7024	19.3118	26.3227	258.261	176.733	495.337	0	0	194.619
YP_002398630	7.39877	0	4.72139	0	0	8.19971	6.56136	0	0	11.566	39.3171	0	0	0	2.5704	3.34185	18.1891	0	16.284	0	0	0	2.35343	5.8312	0	29.8759	0	3.75692	2.50553	10.4297	0	3.09872	0	0	12.4588	13.5068	6.88688	15.1985	5.07615	7.14775	6.62033	0	0	29.1602	6.06963	6.07556	0	0	0
YP_002399550	0	0	0	0	0	0.73182	0	0	0	0	0.923428	0	0	0	0	0	0.338202	0	0	1.90151	0	0	0	0	0	0	0	0	0	0	0	0	0	0	0	0	0	0.165422	0	1.06322	0	0	0	0	0	0	0	0	0
YP_002400009	19.0254	0	26.9793	0	2.29638	13.1195	0	0	0	24.2335	24.8318	0	21.4418	0	2.9376	11.4578	39.4098	0	20.1611	2.43492	0	0	18.8274	4.99817	2.81535	65.4424	0	5.36703	1.43173	17.8794	0	0.885348	0	0	14.2387	10.8055	1.96768	20.9708	23.2053	1.36148	1.89152	0	0.968583	28.1188	8.6709	6.9435	1.90393	0	4.0286
YP_002400010	16.4814	0	8.01315	0	1.70512	9.74161	1.39199	0	0	22.0836	20.1943	1.25818	0.530703	0	1.09062	2.12693	14.953	0	15.258	2.71199	0	0	4.49352	1.85564	0	7.39455	0	3.18813	1.0631	12.1696	0	0.657394	0	0	7.92943	8.02335	1.46105	5.58367	11.3075	7.07653	1.4045	0	1.0788	18.559	2.57535	2.57786	0	0.716961	1.53698
YP_002400178	2602.72	0	1162.61	14.5495	222.148	1200.49	65.9466	0	22.9497	4798.43	5528.86	198.69	121.522	19.9524	180.841	1606.63	2997.4	0	2414.08	692.376	6.47287	3.53164	756.919	781.44	8.25311	2460.59	11.1663	667.091	163.686	1179.29	0	153.127	0	2.26846	2003.53	1434.47	530.674	1965.35	2346.88	1480.71	354.876	116.655	88.0206	6257	920.15	783.654	39.0693	62.2719	538.178
YP_002400589	10.0065	0	6.38548	0	0	6.65387	0	0	0	10.4284	16.792	3.56485	0	0	2.31757	9.03944	17.425	0	10.3999	0	0	0	7.4268	5.25764	0	20.203	0	6.77477	1.12954	4.7019	0	1.39696	0	0	7.86336	14.614	1.55237	15.2076	14.8748	8.59293	0	0	0	34.5082	4.10447	1.36949	0	0	2.14812
YP_002400590	91.7535	0	50.1863	0	2.58889	44.9003	1.05673	0	0	121.7	227.292	5.73089	1.61154	0	6.62358	74.2743	135.73	0.604017	137.687	21.9606	3.73398	0	45.4835	44.1395	1.58698	104.252	0	34.4888	8.87757	50.3923	0	8.48405	0	0	52.1702	79.1821	17.7466	84.4188	72.7606	33.0004	9.59608	3.20449	5.4598	218.088	37.1465	44.0322	4.29291	0	18.397
YP_002401592	494.059	0	259.022	4.8132	77.9437	289.902	19.9981	0	7.59211	1125.91	1338.23	40.5333	20.7937	3.30027	38.4589	322.232	797.97	0	633.175	141.679	2.14132	0	133.025	179.342	2.73025	527.03	11.0819	141.571	23.6037	196.509	0	23.1818	1.98106	3.7522	528.857	365.263	120.217	449.466	601.978	270.666	44.0243	28.9433	21.604	1241.24	169.858	230.626	14.7711	9.36384	109.563
YP_002401983	244.16	0	114.004	0	58.2215	163.674	15.8433	0	0	992.984	612.922	25.4582	16.1075	9.58688	20.6886	193.665	518.501	0	281.792	48.0154	0	0	94.7111	89.1746	0	256.495	0	84.6681	36.2996	151.103	0	29.9291	0	0	397.102	226.124	60.9741	155.746	277.826	318.337	26.6428	12.011	5.45714	526.617	117.248	92.9116	5.36352	0	49.9097
YP_002409908	61.2165	0	12.0197	0	1.70512	16.0041	0	0	0	37.6239	50.4858	1.67757	1.06141	0	1.09062	7.08976	47.4315	0	59.017	6.32797	0	0	15.977	9.89673	0	26.4091	0	6.37625	0	19.9139	0.610611	0.328697	0	0	19.5593	21.2046	2.92211	26.7387	24.7689	12.6367	2.80901	2.11057	0	57.2237	3.21919	19.334	2.12058	0	4.04353
YP_002410375	21.6808	0	0	0	0	12.5684	0	0	0	1.73806	0.93289	0	0	0	0	0	5.46668	0	16.5176	0	0	0	0	1.31441	0	8.97909	0	0	0	4.7019	0	0	0	0	0	1.21783	3.10474	3.50946	8.0095	0	1.49229	0	0.764148	20.5406	2.73631	2.73898	0	0	0
YP_002410376	14.2992	0	0	0	0	3.16944	0	0	0	16.1439	14.664	1.27353	0	0	0.827947	12.9173	23.1914	0	174.403	1.37254	0	0	0.758058	7.51311	0	12.831	0	4.84054	0	1.67974	0	0.998123	0	0	0.802618	0.870133	3.32748	19.3435	15.5332	3.0698	2.13246	0.801122	1.09196	51.6601	3.91016	0.978494	0	0	1.55573
YP_002411785	71.4613	0	30.4011	0	25.8762	50.1582	5.28109	0	0	105.505	189.873	3.18228	8.05375	0	8.27543	37.657	357.461	0	305.821	13.7187	0	0	26.5191	9.3868	0	104.201	0	9.07158	0	41.9731	0	4.98818	0	0	56.1559	173.942	11.0862	84.7356	57.1995	42.1892	5.32855	0	35.4714	137.889	268.692	29.3405	0	0	11.6623
YP_002414661	63.4181	0	0	0	0	18.7422	0	0	0	0	0	0	0	0	0	0	1.29922	0	0	0	0	0	0	21.6587	0	14.2266	0	0	0	0	0	0	0	0	1.42387	7.71819	3.93536	56.5576	24.6556	1.36148	0	0	0	158.298	13.8734	0	0	0	1.37995
YP_002414662	7.06344	0	6.00986	0.921331	0	4.8708	0	0	0	14.7224	17.5603	1.25818	2.12281	0	1.09062	4.25386	38.2667	0	11.8034	7.23197	0	0	2.4964	2.47418	0	13.7327	0	1.19555	1.59465	11.0633	0	0.657394	0	0	5.81492	13.1812	0.730527	7.39247	8.61526	6.0656	0	0	1.798	26.0987	14.8083	3.22233	0	0	2.008
YP_002415221	1.66776	0	0	0	0	0	0	0	0	17.3806	0	0.891211	2.25549	0	0	0	4.78334	0	11.0117	1.92099	0	0	1.06097	1.31441	0	2.24477	0	0	1.12954	11.7548	0	0	0	0	7.86336	9.74264	0	4.84639	3.43264	4.29646	0	0	0	20.5406	17.786	2.73898	0	0	0
YP_002415222	15.4908	0	9.12479	0	1.29444	10.0365	1.05673	0	0	27.3204	25.3287	0	1.61154	0	0.827947	4.30576	22.459	0	66.0022	1.37254	0	0	7.58058	6.57397	0	14.4349	0	3.6304	4.03526	5.03923	0	0.499061	0	0	19.2628	33.0651	3.32748	16.3584	13.0806	14.5816	2.13246	2.40337	6.00578	65.7492	37.1465	5.87096	0	0	2.33359
YP_002418004	1220.8	0	627.27	18.6121	292.788	1026.14	112.48	0	39.1437	2775.84	2775.84	42.3615	117.93	0	55.08	515.6	1815.66	0	1203.85	383.5	198.726	0	2814.03	262.404	0	1344.41	0	386.426	64.4279	402.287	0	59.761	0	882.167	1398.95	949.338	1342.94	1245.54	1479.33	735.198	198.61	117.25	58.115	2831.4	559.273	676.991	214.193	2230.47	274.99
YP_002421432	0	131.021	121.121	151.922	0	0	0	5.11016	10.6504	251.755	19.3039	359.608	17.502	125.002	125.886	31.1749	0	0	60.1299	19.8751	45.0585	4.91684	10.9771	190.39	0	11.6125	0	4.38086	5.84328	255.398	6.7124	126.467	8.33726	0	331.237	252	16.0613	1.72904	118.384	16.6697	23.1594	34.8021	0	0	7.07766	56.6766	0	0	16.7445
YP_002434803	0	0	152.866	270.402	130.114	49.0126	0	2.72863	420.832	38.4079	36.0764	0	74.7631	133.493	32.0087	133.17	11.3253	0	199.402	84.9006	134.733	21.0032	252.039	0	24.5413	86.8092	99.6114	93.5685	18.7206	0	50.1784	57.8817	89.0356	0	117.912	53.8235	463.11	3.69297	214.922	534.059	197.86	0	21.1078	6.80863	166.285	90.7895	58.0879	0	70.881
YP_002479998	0	0	552.669	421.827	0	77.6033	8.17075	0	0	163.233	46.384	44.3117	105.914	14.8325	12.8035	8.32311	0	4.67031	47.3157	0	789.153	26.2541	720.948	0	0	322.434	199.223	528.662	31.2009	0	7.16834	23.1527	8.90356	0	31.0295	40.3676	291.588	2.76973	56.8912	17.802	519.383	0	29.5509	0	113.376	52.9605	41.4914	0	462.343
YP_002529178	0	0	12.2682	0	0	0	0	0	71.1984	0	0	0	0	0	0	0	0	0	0	0	0	0	0	7.57596	0	0	0	0	0	0	0	0	27.8674	0	0	0	0	0	0	74.2916	0	6.4626	0	0	0	0	8.65765	0	0
YP_002552549	0	0	0	0	0	0	0	0	0	0	9.96898	0	0	0	0	0	0	0	0	0	0	0	0	0	0	0	0	0	0	0	0	0	0	0	0	0	0	0	0	0	7.97338	0	0	0	0	0	0	0	0
YP_002633439	0	4.55069	0	0	0	0	0	0	0	0	0	0	0	0	0	0	0	0	0	0	0	0	0	0	0	0	0	0	0	26.6118	0	0	0	0	0	0	0	0	0	0	0	8.46134	49.0158	1.55007	0	0	0	0	0
YP_002636476	77.6057	0	38.0943	0	12.9698	63.5127	5.294	0	0	143.09	170.301	9.57017	8.07344	0	16.5913	91.6763	124.745	0	83.2115	27.5045	12.471	0	227.862	14.1146	0	80.3508	0	15.1563	0	42.0757	0	0	0	43.7054	120.628	87.1835	94.4631	53.2388	77.8177	42.2923	5.34158	12.0403	0	139.696	19.589	34.3143	26.8832	163.604	7.68913
YP_002638807	0	0	0	0	0	3.9647	0	0	0	9.32059	15.0082	0	0	0	0	8.07921	1.83224	0	19.6839	0	0	0	5.6896	0	0	12.0379	0	4.54133	6.05732	12.6073	0	0	8.64265	0	6.02405	0	8.3248	2.68856	0	0	0	0	0	13.2182	7.33692	7.34408	0	0	0
YP_002639394	12.3939	0	0	0	0	2.74711	0	0	0	6.45818	0	0	0	0	0	0	0	0	0	0	0	0	0	0	0	0	0	0	0	0	0	0	0	65.7854	12.5221	0	0	0	4.2516	0	0	0	0	0	0	0	0	0	0
YP_002640141	0	0	0	0	0	0	0	0	0	0	0	0	0	0	0	0	1.1552	0	0	0	0	0	0	0	0	0	0	0	0	0	0	0	0	0	0	0	0	0	0	0	0	0	0	0	0	0	0	5.15119	0
YP_002666586	0	0	0	0	0	7.02833	0	0	0	0	8.86851	0	0	0	0	0	0	0	0	0	0	0	0	0	0	0	0	0	0	0	0	0	0	0	0	0	0	1.5887	0	0	0	0	0	7.81077	0	0	0	0	0
YP_002706076	0	0	0	0	0	0	0	0	0	0	0	0	1.3968	0	0	0	0	0	0	16.6551	4.31525	0	0	0	0	5.56066	0	0	0	0	0	0	0	0	1.39134	0	1.92273	0	0	0	0	0	0	0	0	1.69622	0	16.9832	0
YP_002706077	29.7374	2.26368	16.9788	1.83735	6.80081	22.8961	0.69399	0.695276	0.966047	44.8553	48.1515	3.76365	1.05834	0	3.26243	16.9663	39.7596	0	30.7151	7.21111	23.7048	17.3933	46.797	7.40113	2.08444	25.2796	1.4101	10.3315	2.12006	6.61883	1.82655	1.63875	0	20.0526	21.6113	18.8576	27.68	23.6033	22.0129	11.0882	2.10068	2.63061	2.50993	51.0829	7.70377	11.5669	1.40964	40.034	4.01813
YP_002706078	0	4.89443	0	0	0	0	0	0	0	0	0	0	0	0	0	0	0	0.857679	0	0	0	3.85714	0	0	0	2.27744	0	0	0	0	0	0	0	0.619386	0	0	0	0	0	0	0	0	0	0	0	1.38942	1.52394	1.54571	0
YP_002738300	3.82096	16.579	29.2593	17.9422	49.8087	18.6322	37.2734	3.39478	37.7348	43.8024	0	0	2.58375	0	58.4072	3.45168	45.4017	65.852	106.521	4.40115	35.9199	17.4205	85.0769	15.0571	0	10.2859	13.77	38.8039	5.17574	32.3173	2.97279	8.00138	0	27.9742	7.72096	5.58029	35.5661	25.6528	0	14.7653	10.2568	23.1197	24.5101	71.5315	25.0764	3.13761	30.9724	34.9056	0
YP_002791715	0	0	0	0	12.394	1006.5	0	0	0	0	0	0	0	0	0	0	0	0	0	0	0	0	0	0	0	0	0	0	0	0	0	0	0	0	46.1093	0	0	0	70.4494	7.34816	0	0	5.22763	0	0	0	0	0	0
YP_002800019	0	0	0	0	0	0	0	18.273	0	0	0	0	0	0	0	0	0	0	0	0	0	0	0	0	0	0	0	0	11.9397	0	0	0	0	0	0	0	0	0	0	0	0	0	0	0	0	0	0	0	0
YP_002800512	0	0	0	0	0	1.70666	0	0	0	0	0	0	0	0	0	0	0	0	0	0	0	0	0	0	0	0	0	0	0	0	0	0	0	0	0	0	0	0	0	0	0	0	0	0	0	0	0	0	0
YP_002806276	15.4908	0	19.7704	0	2.58889	4.22591	0	0	0	19.8694	521.905	2.54706	0	0	4.13974	16.1466	15.6237	0	10.4904	5.49016	0	0	3.03223	3.75655	0	22.4543	0	60.5067	0	3.35948	0	0	0	0	12.8419	37.4157	5.5458	8.23889	24.526	4.6047	29.8545	0	1.09196	30.5264	1.95508	1.95699	1.07323	0	6.1393
YP_002806354	430.186	0	511.933	0	107.356	234.512	30.9321	0	35.8817	1326.79	3583.47	108.728	27.517	0	44.4312	861.244	682.417	0	784.733	261.145	24.2887	3.31301	144.231	206.174	15.4844	625.971	0	363.079	59.0589	303.205	0	24.3471	0	0	1072.88	755.611	146.1	694.366	1176.58	445.543	135.244	54.7166	21.3088	1845.81	309.985	181.399	26.1791	5.31063	153.448
YP_002806550	47.6409	0	45.6017	0	12.9381	31.6789	0	0	0	68.2676	1415.72	6.36455	4.02687	9.58688	0	16.1387	48.8001	0	41.5043	13.7187	6.22027	0	0	0	0	32.0619	0	187.479	4.03329	0	0	17.4586	0	0	112.312	21.7427	5.5431	38.1907	36.7711	15.3415	5.32855	0	0	0	4.88531	19.5603	0	0	11.5578
YP_002807373	125.457	0	47.2139	0	13.9779	69.1628	1.42638	0	0	268.197	272.61	12.0331	6.52576	0	10.0581	68.2901	167.393	0	129.21	46.3164	0	0	30.6969	32.9589	0	149.379	0	37.5692	13.0723	29.4752	0	4.71544	0	0	112.671	106.88	16.4686	136.996	105.937	70.4416	11.5136	7.5695	5.15876	273.773	50.1404	38.3024	5.79458	1.46935	19.7236
YP_002807856	87.9006	0	44.0723	0	8.5256	45.2289	4.17598	0	3.87537	191.391	212.918	8.80726	6.36844	1.26346	4.36249	56.0091	121.392	0	93.2756	28.0239	1.63954	0	32.4532	31.5458	0	87.6782	4.24253	24.3095	5.84704	45.3595	0	1.97218	0.75842	0	76.6512	67.0523	16.8021	81.7104	91.5371	51.0521	12.6405	4.74879	2.1576	227.542	37.9864	28.3565	4.24116	1.43392	21.6858
YP_002808057	246.626	0	47.2139	0	13.3955	68.3309	0	0	0	346.98	403.517	26.3583	8.33847	0	12.852	116.965	296.836	0	183.195	28.4074	6.44018	0	66.6804	106.905	0	182.575	0	34.4384	16.7035	104.297	0	7.7468	0	24.8271	103.824	99.0502	68.8688	163.724	131.134	95.3034	16.5508	8.2904	5.65007	490.56	106.219	55.6926	16.6594	73.2224	47.9738
YP_002846930	0	0	0	0	127.903	65.9307	0	0	0	12.9164	17.3319	3.31151	0	0	4.30575	11.1961	3.80864	0	0	0	0	0	0	0	0	0	0	0	0	8.73551	0	0	0	70.3224	0	0	5.7682	1.24192	25.5096	3.99113	16.6348	0	28.3937	4.57941	10.1674	25.4433	5.58133	5.66108	0
YP_002847014	0	0	0	0	32.4244	68.8054	0	0	0	6.22132	10.0177	0	0	0	0	0	0	0	0	0	0	0	0	0	0	0	0	0	0	0	0	0	0	0	0	0	0	1336.95	0	0	0	0	5.47048	0	4.89726	0	0	0	0
YP_002847505	6.27256	2.26804	0	0	21.2935	0.695159	0	0.232205	7.74327	4.90274	3.94726	3.77091	0.530192	0	0	1.41659	3.21259	0	0	0	18.0176	5.3621	1.4964	0	0	0	1.41281	1.1944	0	1.10526	0	0	0	1.14807	2.6406	3.43527	2.18947	2.67129	5.91728	1.00996	1.40315	1.05427	14.7294	1.93137	0.643217	0	0.70618	4.29762	1.02366
YP_002847888	62.3526	0	12.565	0	17.8247	63.2833	2.91028	0	0	66.6911	101.881	0.876837	4.43822	0	3.42029	25.1987	68.5759	0	50.5591	11.34	0	0	16.7017	7.75925	0	59.6313	0	10.8314	1.11132	16.1912	0	2.06165	0	0.600655	37.5774	38.342	6.10933	47.8467	55.1622	21.1358	4.40465	3.30947	5.26276	96.1963	22.8835	17.5162	1.47785	4.49691	8.39633
YP_002847905	754.022	25.9657	274.951	31.6132	331.539	943.088	7.96047	10.6336	33.2434	1113.23	1420.98	163.092	42.4894	101.156	99.792	462.208	842.25	4.55011	740.861	248.147	65.633	0	553.921	226.388	0	664.519	0	168.647	54.7163	379.609	6.98386	157.898	0	358.167	689.266	530.938	350.927	581.965	763.662	346.876	104.416	66.3842	143.952	1541.16	338.739	302.214	88.9319	393.612	161.395
YP_002848373	92.3953	0	62.7237	0	23.4907	77.5606	6.97342	0	2.42678	215.117	210.031	3.15153	3.98797	0	5.46365	53.2759	132.098	0	108.888	20.3792	2.05339	0	72.5356	37.1844	0	92.6104	3.54227	33.9393	7.98864	13.8558	0	5.76332	0	107.944	95.3371	41.6298	51.2357	75.2494	98.4577	46.846	14.0722	2.64332	11.7096	216.456	20.9652	35.5141	7.08227	46.6925	15.1925
YP_002848751	5.95511	0	45.6017	0	109.974	353.748	0	0	0	49.6492	19.9866	9.54683	12.0806	0	8.27543	5.37957	4.88001	0	0	0	12.4405	0	234.883	0	0	0	0	3.02386	0	0	0	0	0	146.056	24.0668	0	144.121	4.77384	20.4284	0	5.32855	8.00731	30.0143	8.8014	14.6559	0	10.727	266.568	0
YP_002848923	12.1472	0	15.5031	0	13.1956	13.4622	0	0	0	18.989	30.5765	0	0	0	0	27.4331	11.1985	0	22.2791	0	0	0	0	4.7868	0	32.7	0	3.08404	0	0	0	0	0	0	8.18191	13.3052	16.9602	5.47744	20.8349	0	5.4346	0	2.78287	8.97655	14.9476	14.9622	0	0	3.85823
YP_002849300	5.34266	0	13.6373	0	58.0375	106.578	0	0	0	33.4073	38.8507	0	0	0	0	4.82631	27.3633	0	17.638	6.1539	0	0	6.79764	0	0	7.19113	0	2.71287	3.61849	15.0625	0	0	0	5.86723	0	7.80264	0	9.10111	29.3239	17.2047	0	3.5919	17.1357	42.1132	13.1487	4.38716	4.81191	4.88067	3.48762
YP_002849611	0	0	0	0	11.7359	14.3676	0	0	0	0	0	0	0	0	0	0	0	0	0	0	0	0	0	0	0	0	0	0	0	0	0	0	0	0	29.1073	0	0	0	0	0	0	0	0	0	0	0	0	0	0
YP_002850060	0	0	0	0	10.9149	15.0328	0	0	0	0	1.40509	0	0	0	0	0	0	0	0	0	0	0	0	0	0	0	0	0	0	1.77047	0	0	1.21371	0	0	0	0	0	0	0	0	3.37757	2.87735	0	0	0	0	0	0
YP_002850217	11.0982	0	4.72139	0	0	78.7172	6.56136	0	0	69.396	2.06932	5.93061	2.50154	0	2.5704	0	9.85244	0	1.357	0	11.5923	0	282.411	0	0	24.8966	0	0	0	0	0	1.54936	0	234.277	44.8518	0	179.059	0	7.61422	0	0	9.94848	6.78008	0.911256	24.2785	9.11334	23.3232	398.78	0
YP_002850805	0	2.70808	9.55863	395.649	109.835	4.98019	16.6047	0	0	78.0528	2.09471	0	15.1934	1603.6	2.60194	47.36	3.8359	3.79641	6.86824	81.9545	449.825	4.2683	33.3522	29.5137	29.9239	2898.24	47.2339	136.909	0	0	90.3189	0	0	19.1915	25.2234	19.1416	59.2568	0	192.691	0	6.70156	27.694	42.8954	0	43.0088	0	20.2366	0	26.4301
YP_002852100	0	149.127	652.7	164.616	8.96052	36.5663	21.9451	153.9	346.21	163.331	401.42	163.092	262.155	823.306	1037.36	81.9658	6.75947	0	0	190.022	172.318	1654.71	10.495	422.565	76.8989	632.844	668.843	0	1240.24	348.83	487.738	41.4558	215.219	700.526	44.4477	572.215	245.694	0	50.933	706.565	309.992	38.8192	7.55887	0	115.036	47.414	208.018	0	307.966
YP_002861121	0	191.558	88.1919	54.0804	37.5327	173.586	0	37.5187	0	228.047	19.3267	24.6176	1183.75	18.5407	0	62.4233	40.1105	0	12.6738	902.069	96.2381	91.8892	102.574	344.921	720.902	418.544	373.543	11.6961	1911.06	616.925	17.9208	520.935	0	25.2955	7.75738	0	278.724	0	545.207	22.2524	30.9157	7.74292	0	0	103.928	122.944	217.83	0	37.1866
YP_002890644	0	0	0	0	9.67998	0	0	0	0	0	4.98449	4.7618	0	0	0	8.04972	0	0	0	0	0	0	0	0	0	0	0	0	0	0	0	0	0	0	0	0	8.29442	0	0	0	0	0	0	0	0	0	0	0	23.1115
YP_002894387	0	362.748	285.387	0	617.123	2965.78	0	0	7.46056	88.1765	0	80.7385	0	0	155.369	131.027	480.391	0	1769.07	299.332	37.8759	3.44422	3.84471	0	0	162.69	32.6696	1129.31	12.2796	630.427	0	126.557	0	0	1913.23	57.3706	22.5017	0	1832.69	428.158	0	0	5.53818	0	327.219	49.6271	0	0	112.713
YP_002894485	138.479	15.8119	37.2073	0	87.0909	64.6186	0	0	0	53.1691	0	0	0	0	10.1281	46.0877	134.382	0	149.715	8.39502	0	24.9218	51.0026	45.9533	0	166.77	0	59.2135	4.93626	102.74	0	3.05247	7.04311	0	44.1823	37.2547	6.78409	265.108	360.028	51.6345	19.5645	24.5	0	226.209	47.8323	59.8488	6.56431	0	0
YP_002894624	0	0	0	0	6.48488	105.854	0	0	0	0	0	0	0	0	0	0	0	0	0	0	0	0	0	0	0	0	0	0	0	0	0	0	0	0	0	0	0	15656.4	0	0	0	0	0	0	0	0	0	0	0
YP_002929946	25.9744	2673.55	4265.32	203.281	178.702	2924.68	291.771	664.112	1667.36	1750.49	1080.01	309.99	3097.12	14384.4	2719.15	578.781	184.471	368.656	107.982	8167.73	4313.82	5116.84	633.422	2429.25	1637.39	1480.02	3541.44	39.5675	2797.13	744.501	2707.95	101.532	2777.78	5581.34	314.917	4684.86	1410.35	486.716	213.846	1974	4291.94	715.973	1931.96	44.7873	2514.38	455.021	2183.45	23.7284	4061.47
YP_002931998	35.9058	0	11.4563	0	0	31.8342	0	0	0	84.1937	105.444	0	24.2797	0	43.659	40.5446	55.1692	0	39.5126	20.6789	0	0	68.5263	0	0	12.0822	48.5239	4.55803	6.07959	37.9609	0	0	0	3.28594	54.4157	19.6644	66.8433	27.884	18.4757	40.4689	72.2881	6.03492	0	143.724	14.7278	7.37108	8.08472	196.806	17.2642
YP_002937728	42.2421	4172.84	18211.5	466.139	440.523	2220.9	3401.46	62.5508	2492.6	3328.13	274.095	762.976	4250.37	15477.7	645.713	610.553	240.581	42.8246	99.1688	3347.55	4094.62	81.8509	784.693	765.723	1023.9	1603.37	4597.41	60.0587	2202.96	1310.02	184.045	99.0732	9511.25	2242.17	938.938	6280.26	3082.65	121.06	666.574	609.414	6281.98	2851.32	5221.95	89.486	3929.72	568.874	15302	216.101	4069.37
YP_010878	0	0	47.0357	64.8965	0	4.08439	0	0	0	28.8059	10.3076	4.92352	12.4605	29.6651	38.4105	0	0	0	54.0751	0	76.9905	10.5016	76.1977	0	0	12.4013	99.6114	65.498	0	0	0	30.8702	17.8071	0	18.6177	33.6397	77.185	0.923242	37.9275	0	98.9301	0	0	4.53909	52.9089	45.3947	8.29828	16.8337	17.8819
YP_040163	0	0	0	98.4969	0	0	0	0	0	0	0	0	0	0	0	0	0	0	0	0	0	0	10.6753	0	0	0	0	25.5625	0	0	0	0	0	0	0	0	0	0	5.75646	0	0	5.64089	15.3775	0	0	0	0	0	0
YP_042788	0	0	0	36.9363	0	0	0	0	0	0	0	0	0	0	0	0	0	0	0	0	0	0	0	0	0	0	0	12.7813	0	0	0	0	0	0	0	0	0	0	0	0	0	0	2.88328	0	0	0	0	0	0
YP_063446	68.7773	428.292	395	134.566	62.2609	77.9165	64.3814	0	245.276	147.335	237.243	49.0041	333.304	627.423	45.1328	265.779	12.5246	69.7257	18.2207	233.261	171.617	52.2616	60.7692	42.1598	106.864	102.859	323.594	801.3	59.521	156.2	2.97279	22.4039	413.549	19.5819	56.6204	100.445	28.4528	0.382878	83.8875	93.5136	211.975	3920.07	15.7565	13.1768	94.0366	28.2385	89.476	0	202.051
YP_098534	13331.1	129.482	1090.64	917.203	724.966	18.0394	7.21749	118.104	170.797	1628.49	213.968	252.248	379.734	2685.92	605.072	933.714	0	0	435.868	449.973	875.607	18.5529	124.261	2405.37	1094.75	87.6359	58.66	4037.56	82.6824	3682.72	170.965	1775.88	78.6481	0	9105.41	2264.29	1962.07	2.44659	2172.08	89.1087	706.389	0	123.058	1391.31	73.4426	628.213	249.225	0	1341.38
YP_112402	0	1667.94	0	21.1532	0	0	0	0	0	0	0	154.064	0	0	0	32.5553	0	0	0	166.042	0	0	0	0	0	0	0	0	0	0	0	0	0	0	0	0	16.7725	0	3140.09	0	0	0	0	0	0	0	0	0	0
YP_185622	0	0	0	108.347	0	0	0	0	0	0	0	0	0	0	0	0	0	0	0	0	0	0	0	0	0	0	0	38.3438	0	0	0	0	0	3.07139	0	0	0	0	0	0	0	0	38.4438	0	0	0	0	0	0
YP_209652.1	0	0	0	43.712	0	0	0	0	0	0	0	0	0	0	0	0	0	0	0	0	0	0	0	0	0	0	0	0	0	0	0	0	0	0	0	0	0	0	0	0	0	0	0	0	0	0	0	0	0
YP_210868	5916.8	11.7711	114.258	277.072	132.616	10.8236	7.21749	31.3338	40.1876	865.137	18.21	47.8402	99.0611	170.327	73.5134	88.225	0	0	59.7079	9.37444	76.5093	0	10.3551	288.644	205.943	21.909	14.665	1376.16	38.5851	332.707	37.9922	746.481	0	0	964.811	154.518	280.296	0	848.732	20.9667	72.8236	0	26.1033	94.2239	6.6766	507.917	21.9904	0	1625.98
YP_215847	29.7756	0	0	0	0	7.91972	0	0	7.35138	55.8553	56.6287	6.36455	0	0	0	48.4161	91.5002	0	41.5043	6.85935	6.22027	0	37.8844	9.3868	0	32.0619	0	12.0954	4.03329	0	0	2.49409	0	2.17994	32.0891	17.3942	33.2586	34.6103	20.4284	3.83538	0	8.00731	0	51.3415	24.4266	4.89008	5.36352	70.7221	3.88743
YP_218139	98.0202	0	90.9815	0	0	71.1041	0	0	0	176.445	214.333	9.5236	6.02561	0	6.19147	72.4475	162.474	0	140.553	30.792	0	0	119.046	28.0919	0	143.928	16.0566	36.198	24.1409	25.1226	0	0	0	16.3098	120.041	39.0417	33.1777	89.2917	103.931	86.0861	7.97338	5.99087	0	355.589	21.9304	43.9037	0	56.9827	28.4594
YP_219359	0	0	15.0901	0	0	10.4829	0	0	0	6.16107	0	0	0	0	4.10766	0	1.21114	0	0	0	6.17509	0	33.8483	0	0	7.95726	0	0	0	0	0	0	0	0	0	0	11.0057	0	0	0	0	0	0	0	0	0	0	64.8077	0
YP_232872	0	279.71	131.124	7.0947	531.776	1505.66	0	0	0	50.3866	0	38.7545	0	0	96.5809	120.108	464.296	3.06344	1627.19	118.341	18.938	0	7.68941	0	0	105.749	54.4493	598.41	4.09319	528.196	0	30.3736	5.84021	0	1701.55	22.0656	56.2542	0	2135.37	544.928	16.2231	0	2.76909	0	118.989	54.5898	10.8864	0	62.1683
YP_236040	3.06252	3.87572	8.7943	16.1783	9.98049	1.69702	0	0.226744	2.83543	7.18115	6.42404	1.22741	1.55317	14.7907	3.19184	1.38327	0.156852	0	3.37015	6.1732	3.19888	2.618	2.43534	2.41367	34.6688	1.03053	0	0	1.0371	11.872	14.8919	15.0709	0.739869	0	11.3454	16.7724	9.26457	0	3.67698	0.986206	4.79553	0	1.40322	2.64033	0.62809	27.0342	0.689572	0	2.94504
YP_251195	0	4.51577	23.9088	0	0	0	199.358	0	0	0	0	0	0	0	0	45.1279	0	636.225	0	0	0	0	3.97254	4.92147	0	25.2149	247.542	3.1708	0	0	0	0	0	0	0	0	0	0	0	0	0	104.955	0	0	92.2087	0	5.62415	0	0
YP_251227	0	0	0	10.0925	0	87.6561	38.1206	0	0	0	4.80898	0	0	0	0	108.728	15.8514	126.378	3.15359	9.90258	0	0	27.3462	13.5514	22.8995	0	77.4561	0	0	12.119	13.3775	3.60062	0	72.3831	5.79072	0	24.0071	0	0	11.074	0	1236.9	23.6348	0	0	21.1789	7.74311	0	0
YP_254125	0	97.0813	0	0	0	0	22.3221	0	0	0	0	0	0	0	0	0	0	0	0	0	0	0	0	13.2254	0	0	0	0	0	82.7922	0	0	0	0	0	0	0	0	0	0	0	22.5636	369.06	4.13353	0	0	0	0	0
YP_260346	0	0	0	0	0	0	0	0	0	1.60184	0	1.64272	1.03936	0	1.06797	0	0	0	0	0	1.60548	1.31394	0	0	3.07056	0	1.3848	0	1.04101	0	0.597926	0	0	0	0	0	0	0	2.63634	0	1.37533	0.516682	0.352129	0.757229	1.26092	0	0	0	0.989882
YP_264987	43.5999	504.476	333.869	122.84	227.341	69.5804	7.73303	0	279.878	354.415	58.5322	97.855	82.5509	954.579	60.588	496.265	58.9523	17.6804	51.1782	190.837	337.005	4.96952	249.631	54.9799	429.692	293.424	329.963	26.5668	17.7177	49.1685	33.9216	73.0412	92.6924	134.066	58.7344	31.8376	105.517	8.73783	17.9478	286.421	78.0253	199.325	27.9678	6.44388	429.21	71.6048	54.9761	15.9319	72.6231
YP_274481	0	0	0	0	0	0	0	0.226744	0	0	0	0	0	0	0	0	0	0	0	0	0	0	0	0	0	0	0	0	0	0	0	0	0	0	0	0	0	0	0	0	0	0	0	0	0	0	0	0	0
YP_277581	0	12.0113	0	19.4984	288.687	0	0	4.91896	102.519	0	4.64541	0	0	0	0	0	0	4.20963	0	9.56576	0	0	0	0	11.0603	0	104.75	21.0847	5.62466	0	0	27.8252	0	3.04005	11.1875	0	0	0	0	5.34866	0	0	0	0	0	0	0	0	0
YP_294981	0	0	0	0	0	0	0	0	0	0	0	0	0	0	0	0	0	0	0	0	0	4.74903	0	0	0	0	0	0	0	0	0	10.4701	0	0	0	0	0	0	0	0	0	0	0	0	0	0	0	15.225	0
YP_298289	32.5546	0	8.90318	1.81985	9.26205	32.6427	0.68738	0.229551	10.5253	30.6958	34.6857	3.31361	3.66893	0	2.15424	24.5069	33.9819	0.392899	20.4713	13.3921	12.1443	3.97561	53.2547	10.3851	7.22606	32.3418	1.39667	5.51015	2.09987	8.74106	15.0763	1.94777	2.24709	9.64709	31.8471	20.942	22.366	16.932	35.6297	6.98891	11.7905	2.08444	31.9632	87.6368	15.8967	7.00136	1.39622	35.4042	3.96627
YP_302125	0	12.1352	0	78.7975	0	0	0	0	0	0	0	0	0	0	0	0	0	0	0	0	0	0	5.33767	0	0	0	0	8.52085	0	0	0	0	0	6.14278	0	0	0	0	0	0	0	0	19.2219	0	0	0	0	0	0
YP_302230	0	7.83001	6.90935	19.066	0	0	0	0	0	0	0	0	0	0	0	0	0	0	0	0	0	0	0	0	0	0	0	5.49793	0	0	0	2.26735	0	0	0	0	0	0	0	0	0	0	27.2857	0	0	0	0	0	0
YP_309461	26.6505	0	7.84916	2.4066	4.45393	24.5372	0	0	0	108.959	98.6184	4.38198	1.38625	0	1.4244	33.3344	64.6775	0	41.3594	11.8066	2.14132	0	10.4333	17.7727	0	55.1864	0	12.4915	2.77691	20.2288	0	1.71717	0	0	27.6165	40.4185	11.4492	39.0304	42.1947	19.8049	3.66869	2.75651	2.81792	100.491	25.2264	15.1506	0	0	11.9363
YP_309843	0	0	0	0	1.36436	0	0	0	0	0	0.702547	0	0	0	0	0	0.257305	0	0	0	0	0	0	0	0	0	0	0	0	1.77047	0	0	0	0	0.845969	0	0	0.125853	0	0	0	0	0	0.309377	0	0	0	0	0
YP_310046	6.07362	0	15.5031	0	0	5.38489	0	0	0	25.3186	30.5765	0	0	0	0	5.48663	32.3513	0	20.0512	6.99585	0	0	0	4.7868	0	0	0	0	0	8.56167	0	0	0	0	20.4548	0	5.65341	18.8668	12.501	7.82341	0	0	0	7.48046	9.96507	4.9874	0	0	3.85823
YP_310429	0	0	0	0	0	0	0	0	0	0	0	0	0	0	0	0	0	0	1.95978	0	0	0	0	0	0	0	0	0	0	0	0	0	0	1.95574	0	0	0	0.535359	3.66549	0	0	0	0	2.63207	0	0	0	0	0
YP_311196	14.7975	0	0	0	0	1.63994	0	0	0	7.71067	2.06932	0	0	0	0	0	5.30516	0	1.357	0	0	0	0	0	0	4.97931	0	1.87846	0	0	0	0	0	0	0	5.40274	0	1.11209	2.53807	11.9129	0	0	0	4.55628	0	0	0	0	2.41492
YP_312012	2683.07	6.46764	1575.18	10.4991	330.325	2057.68	95.1757	0	22.0811	5778.77	6908.8	286.755	139.097	71.9894	310.708	1801.66	4509.14	0	3936.79	1133.17	74.7344	0	1052.58	916.331	0	3478.95	32.2308	844.687	278.637	1197.69	0	179.794	8.64265	88.3953	2433.71	2449.04	740.907	2941.29	2767.34	1595.55	416.135	114.244	122.936	7342.72	1555.43	1219.12	48.3306	89.8723	582.917
YP_312344	99.9118	0	87.6656	7.33059	27.1336	30.4501	5.53772	0	0	338.402	464.565	6.67383	0	0	17.3551	118.461	98.5051	0	52.6834	64.734	6.52253	0	15.8901	29.5288	0	126.075	0	25.3664	4.22928	17.6051	0	13.0764	0	0	164.036	91.1971	17.4374	33.1635	98.537	128.696	16.7625	4.19821	2.86116	158.433	25.6135	46.1494	5.62415	5.70452	40.5442
YP_312412	215.798	0	94.4277	0	13.3955	90.1968	0	0	0	321.278	438.006	6.58956	8.33847	0	8.568	116.965	277.889	0	239.736	49.7129	0	0	47.0685	63.1713	0	174.276	0	68.8768	16.7035	43.457	0	15.4936	0	0	170.271	121.562	68.8688	181.023	152.284	87.3614	27.5847	12.4356	8.4751	440.44	30.3482	40.5037	11.1063	0	23.8247
YP_312992	46.4725	0	38.0199	0	2.58889	37.505	0	0	1.47099	160.197	129.976	5.73089	4.02884	1.91831	3.31179	37.6754	72.9918	0	81.7378	17.843	1.24466	0	12.887	33.809	0	59.3435	2.14715	21.7824	1.6141	26.8759	0	3.99249	0	0	71.433	90.4939	11.0916	63.8812	54.7748	45.2796	10.6623	2.40337	7.09774	182.865	24.4385	26.4193	3.21968	0	11.5216
YP_348389	0	0	2.93143	1.79759	0	3.05464	0	0	0	0.797906	0.428269	0	2.07089	2.46511	0	0	0	0.776188	0	0	0.799721	0	0	0	0	3.09158	1.37959	0	0	0	0	0	0	0	0	2.23632	3.5633	0	0	0	0.685076	0	0	0	0	0	1.37914	0	1.97231
YP_348488	0	1.12858	1.99176	0	0	0.345913	0	0	0.963268	3.25282	0	0	8.97006	0	0	35.2449	0	0	0.572463	5.39278	0	0	0	0	0	33.6092	1.40604	0	0	0	0	0	0	0.571284	0	0	0	0.312763	0	1.00512	0	0	0	0	0	0	0	0	0.991377
YP_350221	0	0	0	0	0	0	0	0	0	0	0.45119	0	0	0	0	0.72865	0.165246	0	0	1.85816	0	0	0	0	0	0	0	0	0.5463	0	0	0.337819	0	0	1.0866	0.589	0.7508	0	0.553396	0	0.72174	0	0	0	0	1.3247	0	2.94743	0
YP_369007	0	0	9.93976	13.7142	0	14.5005	2.07201	0.23065	2.88427	13.798	0.435646	0	12.1127	0	0.541137	70.3548	0.478661	0	0.857051	37.6772	3.25399	0.443848	23.782	1.84143	0	48.2207	7.01675	1.58186	0	0	0.605936	0	0	13.9697	3.67207	1.13742	24.6478	0.0780412	2.67166	0.501597	9.05939	0	0	0	1.27782	0.639532	0	48.3801	4.01257
YP_371056	0	0	0	0.896267	0	0	0	0	0	0	0	0	1.03253	0	0	2.75875	0	0	0	0.879403	0	0	0	0.601718	0	4.1105	0	0	0	0	0	0	0	0	0	0	0	0	0	0	0	0.513289	0	0	0	0	0	0	0
YP_403489	475.497	3.8636	156.829	0	52.2338	395.524	14.2139	0	13.1907	824.046	1057.93	31.405	14.4509	0	55.6826	342.668	796.819	0	779.992	110.77	0	0	404.46	189.482	0	690.349	0	165.485	25.3294	165.688	0	22.3759	0	66.4953	403.044	362.823	198.921	449.166	582.813	172.047	47.8054	21.5514	14.6877	935.703	267.356	175.487	24.0596	141.539	78.9969
YP_403947	340.571	0.90547	193.359	4.40963	44.8853	247.556	7.77268	0	6.1827	819.466	1001.55	36.1311	29.6337	10.0785	29.5794	272.593	591.52	0	456.995	106.724	10.4628	0.713572	105.94	177.627	0	370.767	11.2808	130.972	31.3769	150.027	0.974159	11.0124	24.1994	0	271.564	259.664	82.7485	366.111	432.097	206.442	63.8607	20.2031	16.0636	867.908	168.456	149.085	7.894	3.43149	59.03
YP_404705	3.30168	0	2.10691	0	0	1.46364	0	0	0	1.72043	7.38743	0	0	0	1.14703	2.98259	7.77865	0	3.02778	3.80302	0	0	1.05021	2.60216	0	0	0	2.51477	0	0	0	0	0	0	3.33583	2.41096	0	3.47386	6.79566	1.06322	0	0	0	10.1661	0	1.3556	0	0	0
YP_405004	216.195	0.566464	101.971	0	18.7202	118.758	9.03055	0	5.80186	289.8	468.395	14.2319	5.8265	3.78308	14.6951	117.463	262.377	0	233.602	64.9624	4.09097	0	41.8588	78.4041	0	220.355	4.23436	58.8668	16.9768	55.21	0	10.4981	0	0.860226	162.504	108.679	51.7676	205.256	207.443	126.628	30.8396	12.6391	4.30688	521.354	59.7616	74.6142	7.7605	6.44023	46.3149
YP_405005	48.7471	0	29.7546	0	2.30236	14.0933	0	0	0	70.6812	73.5039	2.26516	4.29953	0	0	28.7191	56.4463	0	39.6498	17.0888	0	0	6.74159	11.6928	0	19.9691	0	18.2954	7.17729	14.9383	0	2.66296	0	0	21.4136	15.4766	1.9728	35.2547	31.9903	19.1103	1.89645	4.27474	1.94221	99.7161	10.4322	10.4424	0	0	10.9568
YP_405598	199.824	0	23.9088	0	6.78341	152.25	0	0	0	318.879	408.677	10.0107	21.1128	0	4.33878	152.307	209.803	0	185.537	50.3487	0	0	47.6704	39.3718	0	134.48	0	38.0496	29.605	35.2101	4.85834	7.84586	0	0	117.769	109.437	11.6249	139.537	154.232	108.587	5.58749	4.19821	5.72232	409.156	81.9633	51.2771	5.62415	5.70452	31.9533
YP_405948	47.6409	0	83.6031	0	38.8144	5.27982	0	0	0	583.378	682.875	15.9114	4.02687	0	12.4131	156.008	318.421	0	410.674	96.0309	0	0	15.1538	0	0	168.325	0	93.7397	4.03329	8.39461	0	4.98818	0	0	224.623	34.7884	60.9741	297.171	147.085	161.086	47.957	12.011	8.18571	0	34.1972	29.3405	5.36352	0	26.7941
YP_406903	96.3518	0	41.8622	2.4066	8.90786	57.2534	10.908	0	0	205.1	276.361	8.76395	4.15874	0	2.84881	90.7436	161.274	0	115.806	47.2264	0	0	32.6042	37.161	0	80.0202	0	40.5974	4.16536	28.8983	0	6.01011	0	0	86.9921	64.3701	24.8067	87.3049	146.275	80.5398	16.5091	6.89126	1.87861	254.004	35.317	28.6179	1.84638	0	23.8725
YP_407239	631.656	0	395.328	0	72.5758	455.023	48.4757	0	7.49768	607.647	1977.28	32.4561	24.6421	0	37.9805	406.01	931.967	0	900.074	216.871	6.34406	3.46136	251.149	234.553	0	539.55	0	203.546	32.9084	273.973	0	35.6121	0	0	564.552	434.638	220.483	562.351	600.046	191.674	76.0843	49	8.34861	1416.8	398.603	354.105	38.2918	49.9358	109.309
YP_407313	0	0	0	0	0	0	0	0	0	0	0.702547	0	0	0	0	0	0.257305	0	0	0	0	0	0	0.989864	0	0	0	0	0	0	0	0	0	0	0.845969	0	0	0.125853	0	0	0	0	0	0.309377	0	0	0	0	0
YP_408416	24.416	0	7.79029	0	0	24.3531	5.41312	0	0	44.5291	47.8013	0	0	0	4.24116	11.0281	45.0181	0	33.5857	14.0617	0	0	7.76631	14.4322	0	49.2952	0	3.09946	4.13412	17.209	0	2.55644	0	0	24.6685	26.7435	0	26.9125	67.0052	19.6563	10.9235	0	0	147.35	30.0447	15.037	0	0	3.98461
YP_408684	3.69939	0	0	0	0	0	0	0	0	0	0	0	0	0	0	0	0	0	0	0	0	0	0	0	0	0	0	0	0	0	0	0	0	0	0	0	0	1.11209	0	0	3.31016	0	0	0	0	0	0	0	0
YP_410000	1744.88	0	834.112	0	133.955	860.97	32.8068	0	7.61128	2827.25	3386.79	184.508	58.3693	9.92581	38.556	919.01	2315.32	0	1700.77	454.518	6.44018	3.5138	545.211	680.306	0	1634.87	0	378.823	112.749	634.472	0	74.8857	0	115.107	1283.26	1044.53	344.344	1408.03	1425.55	845.818	281.364	91.1944	81.926	3862.21	657.544	561.989	55.5314	5.63249	265.988
YP_410369	84.6038	0	94.2895	1.39886	19.4166	53.8804	2.11347	0	4.41298	342.747	595.891	21.65	8.86344	1.91831	9.10742	188.377	139.881	0	110.149	32.9409	4.97864	0	34.8707	28.1742	1.58698	200.485	0	75.0284	11.2987	45.353	0	4.99061	1.15151	0	109.959	154.884	62.113	73.9112	181.493	78.2799	34.1194	17.6247	4.91382	194.899	48.877	47.9462	3.21968	0	45.2668
YP_410370	21.3551	0	0	0	0	10.5186	0	0	0	19.7825	18.5816	0	0	0	0	15.0042	20.4164	0	1.74076	5.46615	0	0	1.50949	0	0	6.38746	0	6.02421	0	0	0	0.993758	0	0	4.79465	8.66328	0	1.66435	16.2792	3.05638	2.12314	0	1.08718	4.09135	1.94653	5.84529	0	0	0
YP_416126	0	0	0	68.9478	0	0	0	0	0	0	0	0	0	0	0	0	0	0	0	0	0	0	0	0	0	0	0	38.3438	0	0	0	0	0	3.07139	0	0	0	0	0	0	0	0	26.9106	0	0	0	0	0	0
YP_424819	0	2469.23	143.27	384.364	20.3242	340.052	4181.17	989.05	11.5481	0	0	604.876	398.522	587.334	877.481	25.352	5.74944	0	13.726	280.156	1827.23	1274.18	535.607	2860.64	0	125.914	876.529	80.7522	4340.04	92.3086	618.647	0	171.76	1777.28	6.30101	368.876	609.529	482.757	38.5087	72.2991	8.37053	471.695	17.145	6.91298	429.758	568.449	25.2764	0	795.743
YP_473355	0	0	0	0	0	0	0	0	0	15.8045	0	0	0	0	0	0	0	0	0	0	0	0	0	0	40.3941	0	0	7.70052	0	0	0	0	0	0	0	0	0	0	0	0	0	0	0	0	0	0	13.6587	0	0
YP_492684	0	0	0	56.2012	0	0	0	0	0	0	0	0	0	0	0	0	0	0	0	6.12709	0	0	0	0	0	0	0	0	0	0	0	0	0	0	0	0	0	0	0	0	0	0	0	0	0	0	0	0	0
YP_523088	0	6.37425	33.7485	0	0	0	0	33.9355	0	0	34.5136	0	77.4846	340.559	55.1198	7.96254	128.21	0	0	0	18.4138	472.194	0	236.195	0	11.8641	142.944	0	23.8794	24.8505	432.041	0	42.5892	0	41.5594	12.8729	106.66	0	0	210.046	165.628	0	20.1934	0	0	7.23803	7.93879	56.3656	79.0089
YP_536864	0	17.1757	0	0	0	0	33.7004	0	0	0	0	0	0	0	0	0	0	0	0	5.47146	4.96169	5.41426	0	0	0	0	0	74.7729	0	13.3922	0	0	0	0	0	0	0	0	0	0	0	0	180.648	0	0	0	0	0	0
YP_543187	184.969	0	39.3449	0	40.1866	84.7304	5.4678	0	7.61128	295.576	379.375	9.88434	16.6769	0	8.568	139.244	266.521	0	189.98	49.7129	0	0	86.2923	58.312	0	240.667	0	34.4384	20.8794	147.754	0	10.3291	0	0	128.741	85.5433	22.9563	163.724	160.745	99.2744	16.5508	0	0	455.628	55.6383	86.0704	5.55314	0	27.8495
YP_550152	0	38.2455	0	0	0	15.6298	0	0	21.7622	0	4.93051	0	0	14.19	0	0	308.788	22.3399	9.69984	10.1528	27.6207	10.0467	16.8223	20.8407	23.4782	23.7281	31.7654	0	23.8794	0	68.578	0	0	0	35.6223	6.43647	8.20459	1.76649	54.4266	11.3538	55.2092	5.92599	0	0	7.23097	0	0	56.3656	0
YP_581244	0	113.507	33.3869	0	85.253	0	7.73303	25.8245	43.0581	63.613	0	46.5976	0	0	18.1764	330.844	17.8643	0	6.39728	0	45.5413	0	55.4736	13.745	197.426	70.4217	62.8501	0	64.9648	49.1685	0	25.5644	0	19.1523	5.87344	12.735	8.11668	37.5727	11.9652	89.8575	7.80253	35.175	0	4.29592	78.6885	14.321	0	0	11.2316
YP_584847	0	0	0	0	0	0	0	0	0	0	0	0	0	0	0	0	0	0	0	0	8.70413	0	53.0123	0	11.098	0	15.0154	0	0	11.7467	0	0	0	0	0	0	0	0	0	0	14.9127	5.60239	0	0	0	6.84278	7.50527	38.0626	0
YP_586061	131.244	0	33.6984	23.7032	33.7445	114.64	2.06608	0	63.2724	77.6953	60.3815	34.8593	10.5027	6.25099	5.39588	46.3013	118.05	0.393649	117.935	48.3034	18.6569	4.42578	130.427	43.4558	8.27411	71.0788	2.79867	12.2243	1.57791	40.5045	6.64622	6.50494	2.25138	60.2672	92.5852	67.4827	93.2489	65.2113	91.1091	24.0077	25.7106	4.69895	120.625	276.229	32.4911	34.4359	6.29497	155.366	15.4565
YP_594556	26.7467	1878.96	2145.68	843.282	136.974	1014.61	3188.57	646.139	410.366	1047.28	617.687	2531.88	3108.25	4029.04	3860.18	9074.47	496.287	112.336	620.906	9995	15273.9	3734.53	600.4	6790.74	595.387	2489.19	8613.11	1604.54	5491.46	544.008	2788.47	150.426	1923.74	489.548	241.923	3962.01	1486.66	155.066	385.358	1680.78	1083.81	696.16	453.438	12.2356	3184.71	734.201	20665.5	296.697	6428.03
YP_606823	0	0	0	0	0.874485	0	0	0	0	0	0	0	0	0	0	0	0.494759	0	0	0	2.52256	0.458775	0	0	3.21635	0	0	0	0	0	0	0	0	0	0	0	1.49863	0.0806657	0.552301	0	0	0	0	0	0	0	0	0	0.525501
YP_608682	0	2.82416	8.97154	4.58455	5.93928	3.11621	0	0	6.74935	7.32588	0.873801	0.834762	7.39419	1.2574	1.08539	27.5174	0	0	4.29759	11.6956	8.97422	1.78051	26.8318	2.46231	13.5229	8.41036	8.44434	1.58641	1.058	3.30306	3.0384	4.9068	1.50956	0	7.36529	4.56277	21.8107	0.156532	7.50218	4.52737	10.4832	15.2282	0.715747	0.192396	3.20374	3.84824	2.11041	13.5569	2.50823
YP_668774	113.147	0	136.805	0	19.4072	116.156	10.5622	0	0	155.154	386.407	9.54683	24.1612	0	4.13772	139.869	246.441	0	227.181	68.5935	0	0	37.8844	61.0142	0	184.356	0	48.3818	8.06658	33.5785	0	7.48227	0	0	104.289	130.456	55.431	139.038	179.77	46.0246	10.6571	8.00731	0	353.523	68.3944	102.692	10.727	0	38.5608
YP_670193	40.6933	0	132.199	4.34282	40.1866	37.7187	16.4034	0	0	562.879	484.221	17.7918	25.0154	5.95549	20.5632	180.46	406.982	0	317.538	115.05	7.72821	2.10828	211.808	0	0	268.883	6.66591	61.9892	2.50553	281.601	0	1.54936	0	0	289.045	118.86	89.5295	2.59487	32.995	100.069	39.722	19.897	5.08506	8.20131	33.383	185.305	0	0	28.6545
YP_671782	249.78	0	0	0	0	85.8139	0	0	0	6.50773	0	0	0	0	0	0	225.154	0	210.734	0	0	0	39.7254	14.7644	0	67.2399	0	3.1708	0	8.80254	0	0	0	0	0	9.11971	0	77.5901	85.6844	4.02175	0	0	0	152.28	5.12271	35.894	0	0	3.96678
YP_672169	20.2573	0	0	0	0	21.1296	0	0	0	6.20918	1.99963	0	0	0	0	0	31.0032	0	46.3326	1.37254	0	0	3.79029	21.6002	0	4.81164	0	0.605067	0	0	0	0	0	0	7.22356	6.09093	2.21832	56.0006	9.81042	6.90705	0	0	1.09196	144.413	17.5957	0	0	0	0
YP_672241	761.545	0	430.321	0	31.5752	502.525	0	0	0	1314.67	1261.69	49.7041	39.31	0	72.7056	383.358	852.724	0	298.54	200.881	18.2165	0	140.533	215.338	0	805.938	0	109.219	70.8707	204.869	0	41.39	0	0	548.188	607.036	140.689	667.57	558.376	423.079	78.0253	39.0833	18.6452	1691.16	233.681	281.646	26.1791	21.2425	149.857
YP_688010	83.5754	0	43.1736	0	2.16163	44.9882	0	0	2.45645	167.976	185.885	8.50682	4.03672	0	4.14783	62.9151	126.375	0	102.19	13.7522	0	0	30.3816	31.3658	0	83.0292	0	23.2396	2.69543	25.2454	0	4.16698	0	0.728423	84.4397	78.4652	31.4877	65.2026	70.9916	35.8844	10.6832	6.68908	2.73524	187.242	34.2808	27.7782	0	3.63564	19.2752
YP_688360	11.9686	0	0	0	0	10.6114	0	0	0	12.4731	23.432	0	0	0	4.158	5.40594	13.4858	0	6.58543	0	0	0	7.61403	4.71641	0	0	0	0	0	0	0	0	0	0	4.0308	4.36986	11.1405	12.5928	4.10571	0	0	0	0	19.1632	0	4.91405	0	0	0
YP_691296	36.102	0	23.0378	0.921331	3.41024	16.0041	2.08799	0	0	72.7941	75.0702	2.51636	1.59211	0	2.72656	21.2693	46.9491	0	42.3195	12.6559	0.819772	0	12.482	7.42255	0	23.24	0	9.9629	2.65774	11.0633	0	2.62958	0.75842	0	29.6032	33.8127	5.84422	30.5136	38.2302	22.2405	3.51126	2.11057	0.359599	86.8022	10.9452	16.1117	0.706861	0	5.04064
YP_691420	45.3547	0	25.7264	0	16.423	32.3927	4.46904	0.74622	3.11049	191.693	214.235	13.4647	1.70384	8.11274	5.25221	104.705	93.4328	0	17.5611	17.4138	2.6319	0	20.8384	17.8727	0	101.745	0	29.4273	6.82621	35.519	0	9.49762	0	0	59.4012	93.837	16.4176	48.2249	72.6062	56.7985	15.7822	3.38803	1.1545	119.169	47.5423	45.5197	2.26939	0	19.5612
YP_691421	2.39372	0	0	0	0	0.53057	0	0	0	19.957	0	0	0	0	0.8316	11.8931	11.7694	0	5.70737	2.75719	0	0	0	1.88656	0	8.05477	0	0.607737	0.810612	0	0	0	0	0	3.22464	7.86575	0	3.71786	3.28457	3.08334	1.07094	0.804656	0	10.3186	1.9637	0.982811	1.07796	0	0
YP_695835	0	0	0	0	0	0	0	0	0	0	40.4334	0	0	0	0	0	0	0	0	0	33.5567	0	0	0	0	0	0	0	0	0	0	0	0	0	0	0	0	0	0	0	0	0	0	0	0	0	0	0	0
YP_698526	0	0	0	0	0	0	0	0	0	0	431.29	0	0	0	0	0	0	0	0	0	100.67	0	0	0	0	0	0	0	0	0	0	0	0	0	0	0	0	0	0	0	0	0	0	0	0	0	0	0	0
YP_746446	0	58.2088	0	115.49	106.87	71.3645	23.7939	13.2434	66.2432	27.9618	0	4.77924	6.04769	0	12.4283	48.4753	21.9869	0	13.1226	41.2063	205.52	71.3572	153.619	14.0974	35.7333	48.1516	32.2308	59.0373	36.3439	100.858	125.249	0	17.2853	22.9173	30.1202	143.677	58.2736	15.2352	30.68	0	40.013	1244.65	57.3699	11.0152	44.0215	7.34408	24.1653	0	0
YP_758631	0	153.536	774.19	836.734	131.792	47.0592	26.8975	67.3684	730.115	237.067	76.3463	16.2079	471.719	415.035	337.185	109.596	52.8163	0	5.56285	733.652	348.49	8.64264	106.123	992.028	1353.2	102.06	710.479	23.1015	92.44	406.174	294.97	171.488	718.091	16.6542	602.667	276.848	141.16	3.03924	41.6181	126.973	217.114	0	0	7.47117	534.957	62.265	191.221	0	340.103
YP_773413	0	0	0.993976	2.74283	0	0	0	0	0	2.43495	0	0	11.0595	0	0	39.3987	0	0	0	7.17661	0	0	0	0	0	9.43449	1.40335	0	0	0	0	0	0	0	0	0	0	0	0	0	0	0	0	0	0	0	0.701449	0	0.508403
YP_788911	0	0	0	0	0	4.44502	0	0	8.25206	0	0	0	0	0	0	7.54834	0.684738	0	0	0	0	0	2.1263	0	0	0	0	0	0	0	0	0	0	0	0	0	0	0	1.14656	0	0	0	0	0	0	0	0	0	0
YP_791281	0	0	0	0	0	27.3521	0	0	0	0	0	0	0	0	0	23.8876	0	0	0	0	0	0	0	6.94691	11.7391	0	0	0	0	0	0	0	0	3.22662	0	0	0	0	0	0	0	0	0	0	0	7.23803	0	0	0
YP_792720	0	2.89074	0	3.75411	20.8433	2.83526	0	0	8.88232	0.833177	0.894401	0.854442	1.62183	2.57408	2.22196	1.44442	0.163786	0	1.4663	3.68347	3.34029	0.911241	0.508599	0	0	1.07608	0	0.405954	5.95617	0	0	0	1.54515	0	0	0.583793	6.69746	4.24589	0.548503	0	2.86144	0	0.732622	0.196932	0	6.56495	0	0	1.55164
YP_793056	0	0	0	0	0	0	0	0	0	0	0.950418	0	0	0	0	0	0	0	0	0	0	0	0	0	0	0	0	0	0	0	0	0	0	0	0	0	0	0	0	0	0	0	0	0	0	0	0	0	0
YP_793057	0	0	0	0	0	0	0	0	0	0	0	0	0	0	0	0	0.15986	0	0	0	0	0	0	0	0	0	1.40604	0	0	0	0	0	0	0	0	0	0	0	1.07071	0	0	0	0.357531	0	0	1.28152	0	0	0
YP_808159	0	177.935	0	0	0	19.5776	0	0	0	0	0	0	0	0	0	0	0	0	0	0	0	0	0	0	0	0	0	0	0	0	0	0	6.09675	4.61899	0	0	0	0	0	0	11.2905	0	28.9073	0	0	0	164.786	0	0
YP_852164	11.8524	0	0	0	0	0	0	0	0	0	0	0	0	0	0	0	0	0	0	0	0	0	0	0	0	0	0	0	0	0	0	0	0	0	0	0	0	1.18767	0	0	0	0	0	0	0	0	0	0	0
YP_854844	32.8834	0	25.1807	0	3.57214	8.74636	0	0	0	56.5449	74.4955	3.51443	4.44719	0	0	20.7938	54.5674	0	42.2177	11.363	0	0	16.7355	16.8457	0	26.5563	0	10.0184	0	20.8593	0	2.75442	0	0	34.331	21.6109	12.2433	33.1155	41.7372	23.2964	11.7695	3.31616	1.50668	85.8606	8.09284	22.9521	1.48084	0	6.3244
YP_859120	0.784826	0	1.00164	0	0	0	0	0	0	0	0	0	0	0	0	0	16.5608	0	0.287888	0	0	0	1.99712	0	0	4.22546	0	0.398516	0	5.53165	0	0	0	0	0	1.71929	0	0.0786433	0	0	0	0	0	0.386647	3.21919	3.22233	0	0	0
YP_859822	1017.33	0	200.322	20.4733	12.6301	453.561	10.3107	0	0	121.168	263.395	9.31952	62.8959	0	16.1568	68.2693	1049.23	0	863.632	160.705	0	0	421.6	119.123	0	602.497	0	20.6631	11.8118	532.658	0	4.86941	0	0	90.0595	144.33	70.3446	344.27	350.979	44.9287	15.6051	3.90833	5.32721	906.44	100.149	300.74	5.23582	0	29.849
YP_878662	0	0	0	0	0	0	0	0	0	0	0	0	0	0	0	0	0	0	0	0	0	0	0	0	0	22.9815	0	0	11.564	0	0	0	0	0	0	0	0	0	0	0	0	0	0	0	0	0	0	0	5.42311
YP_932216	0	0	11.3727	0	0	0	0	0	0	0	9.96898	0	0	0	0	0	0	0	3.26868	0	0	5.07834	11.3377	0	0	0	0	0	0	0	0	0	0	0	6.00206	0	0	0	0	0	0	0	0	0	0	0	0	8.14039	0
YP_966872	0	0	58.7946	21.6322	10.0087	4.08439	0	0	0	19.2039	5.15378	4.92352	12.4605	0	57.6157	16.6462	0	0	27.0375	0	48.1191	5.25081	64.475	0	0	0	16.6019	23.3921	0	0	7.16834	7.71756	53.4214	0	24.8236	26.9117	120.066	0	56.8912	0	57.7093	0	16.8862	0	30.2336	22.6974	16.5966	58.918	17.8819
YP_970399	0	0	0	0	0	0	23.7071	0	0	0	0	0	6.02561	0	0	0	0	0	3.26868	0	0	0	0	0	0	0	0	0	0	0	0	0	0	3.26195	0	19.5208	0	0	0	0	0	0	0	0	0	0	0	48.8423	0
YP_992987	0	0	0.997795	7.34233	0	0	0	0	0.965119	4.88861	0	0	18.5032	0	0	79.1002	0	0	0	18.911	0	0	0	3.69701	0	91.5505	9.8612	0	0	0	0	0	0	4.00667	0	0	0	0	0	0	0	0	0	0	0	0	0	0	4.55206
Z21523.gene.p01	7376.81	1771.04	7740.49	20569.9	9006.56	7515.58	59.3219	94.6507	8661.43	5693.22	3816.62	4126.69	9056.73	9165.47	11919.1	10309.7	495.633	48.9778	6011.69	4481.75	6288.44	2751.16	3569.9	4118.05	15580.6	4371.79	7232.06	4479.82	19874	7889.4	9194.46	5612.5	18171.7	4.08116	8638.34	11137	6340.65	1435.56	5157.97	7474.79	14235.5	4.99695	304.794	2707.8	454.252	19011.8	1151.4	1480.19	5649.57
Z22590.1.gene1.p01	0	0	0	0	0	0	0	0	0	0	0	0	0	0	0	0	0	0	0	0	0	0	0	0	0	0	0	9.32168	0	0	0	0	0	0	0	0	0	0	0	0	0	0	0	0	0	0	0	0	0
ZP_00051658	0	0	0	0	0	0	0	0	0	0	0	0	0	0	0	0	0	4.43595	0	0	0	0	0	0	0	0	0	0	0	0	0	0	0	0	0	0	0	0	0	0	0	0	0	0	0	0	0	0	0
ZP_00742443	0	0	12.2682	0	0	0	0	0	0	0	5.37697	0	0	0	0	0	0	0	0	0	220.893	0	0	0	0	0	0	0	0	0	0	0	9.28915	0	0	0	0	0	0	0	0	6.4626	0	0	0	0	0	210.753	0
ZP_00990220	0	0	0	0	0	0	0	0	0	0	0	0	0	0	0	0	3.24806	0	5.81571	0	0	0	0	0	0	0	0	0	0	0	0	0	0	5.80373	10.679	0	0	12.7096	0	30.6332	0	0	0	42.9592	13.0064	26.0381	0	0	0
ZP_01438526	0	0	0	0	104.012	0	0	0	9.84989	0	8.92647	0	5.39548	0	0	0	0	0	0	0	0	0	0	0	0	0	0	28.3611	0	0	0	0	0	0	0	0	0	0	0	0	0	21.4575	0	0	6.54568	0	0	0	0
ZP_01769103	35.8943	4.51433	12.9465	33.8931	8.47656	6.57235	0	1.38655	14.449	20.3301	4.36482	21.683	37.9908	16.3305	14.0965	135.34	0.15986	0	7.44202	35.9518	12.2258	0.4447	6.94972	4.9199	11.4314	121.833	12.6544	9.11314	17.4402	10.9997	18.82	15.3599	0.754057	5.99849	13.1397	15.9544	10.1685	0	3.74749	1.00512	6.28391	3.67226	21.8094	0	1.9204	25.6304	4.21677	0	12.0745
ZP_01813310	110.982	0	80.938	0	0	35.1416	14.0601	0	0	148.706	195.107	8.47229	0	0	0	28.6445	110.434	0	75.6042	0	0	0	90.775	62.4771	0	128.04	0	16.1011	0	44.6986	0	6.64011	0	5.80373	96.1109	23.1546	44.2728	58.7818	97.8972	20.4222	0	0	0	199.175	39.0191	13.0191	0	72.4177	20.4211
ZP_01974653	0	5.27065	186.037	8.556	7.91736	80.7733	0	0	0	0	0	19.4736	4.92841	0	30.3844	0	325.504	0	1296.64	8.39502	0	0	4.6366	68.93	0	68.67	0	455.204	4.93626	0	0	0	63.388	0	88.3647	149.019	6.78409	744.932	265.02	0	169.559	0	0	3.59062	5.97904	77.8034	0	6.65811	18.6474
ZP_02007607	0	48.2093	0	0	63.3659	0	0	12.3394	72.0084	0	0	26.7181	0	0	0	90.3327	5.12151	8.44799	6.11344	0	435.207	194.71	0	0	122.078	11.2162	15.0154	25.388	5.64385	46.9869	64.8331	24.4302	32.2108	36.6051	44.9028	18.255	54.2959	37.5756	11.4343	5.36691	82.0197	0	41.9995	2.05266	6.83611	27.3711	0	0	5.29355
ZP_02197344	0	0	0	0	0	7.02833	0	0	0	0	0	8.47229	0	0	0	0	0	0	0	0	0	0	10.0861	0	0	42.6798	0	0	0	0	0	0	0	0	0	0	0	3.17739	0	0	0	0	0	3.90538	39.0191	0	0	0	0
ZP_02344185	47.6409	0	0	0	32.3453	36.9587	0	0	0	49.6492	86.6086	6.36455	0	0	0	26.8979	78.0802	0	50.242	6.85935	0	0	34.096	32.8538	0	32.0619	0	6.04772	0	33.5785	0	0	0	15.2596	28.0779	13.0456	60.9741	38.7874	44.9425	11.5061	0	0	0	86.5471	24.4266	14.6703	0	92.4827	7.67038
ZP_02511926	15.1652	79.5099	62.9029	53.4086	86.4885	72.2695	463.982	66.2456	121.686	110.631	14.8451	4.05197	2.56369	12.2069	197.57	34.2488	68.3505	822.525	164.104	21.8349	91.0825	116.676	120.595	89.6411	30.2956	71.4423	47.8207	59.679	2.56778	64.1328	5.89941	4.76356	18.3187	173.481	2.55367	52.6012	162.334	104.854	13.0057	58.6027	23.7468	84.1141	290.101	34.5542	161.731	15.5663	47.8053	27.7077	31.9743
ZP_02631430	0	0	0	0	0	0	0	0	0	0	121.3	0	0	0	0	0	0	0	0	0	58.7243	0	5.10941	0	0	0	0	0	0	0	0	0	0	0	0	0	0	0	0	0	0	0	0	0	0	0	0	0	0
ZP_02632674	0	2.67525	0	473.367	88.4105	29.519	16.4034	0	0	53.9747	0	0	15.0093	911.189	10.2816	23.393	5.30516	3.7504	0	21.3055	1000.8	2.10828	42.3617	0	19.7074	2370.15	13.3318	1087.63	20.0442	0	40.2948	0	0	14.8962	17.4424	5.40274	30.991	1.48278	111.675	54.7994	6.62033	4.97424	57.6307	0.911256	15.1741	9.11334	26.6551	0	2.35001
ZP_02635322	0	0	0	0	0	0	0	0	0	0	17.9704	0	0	0	0	0	0	0	0	0	352.346	0	10.2188	0	0	0	0	0	0	0	0	0	0	0	0	0	0	0	0	0	0	0	0	0	0	0	0	0	0
ZP_02643483	0	0	0	0	0	0	0	0	0	0	148.256	0	0	0	0	0	0	0	0	0	33.5567	0	5.10941	0	0	0	0	0	0	0	0	0	0	0	0	0	0	0	0	0	0	0	0	0	0	0	0	0	0
ZP_02656523	2.05004	0	0	0	0	7.27027	0	0	0	4.27292	0	2.19099	0	0	0	0	0.419984	0	0	0	0	0	0	0	0	0	3.69396	0	0	0	0	0	0	13.5079	0	0	5.72461	0	0	0	0	1.37825	0.939306	1.00996	1.68176	1.6834	1.84638	22.4732	0
ZP_02665869	16.028	0	6.81863	0	0	9.47363	0	0	0	38.9752	23.9081	2.855	0	0	0	4.82631	8.75625	0	25.4771	6.1539	0	0	0	8.42142	0	28.7645	0	2.71287	3.61849	0	0	2.23759	0	0	28.7889	7.80264	0	8.03039	10.9965	0	0	0	0	26.3207	0	8.77433	0	0	3.48762
ZP_02698483	0	0	0	0	0	7.76815	0	0	0	0	0	0	0	0	0	0	1.19665	0	0	0	0	0	26.0116	0	0	0	0	0	0	0	0	0	0	0	0	0	0	0	0	0	0	0	2.67635	0	0	0	10.5217	32.0163	0
ZP_02700344	11.9102	0	15.2006	0	6.46906	7.91972	0	0	0	12.4123	23.3177	0	0	0	8.27543	5.37957	26.8401	0	15.291	6.85935	0	0	0	4.6934	0	16.031	0	3.02386	0	0	0	2.49409	0	0	8.02227	4.34854	11.0862	11.9346	16.3427	7.67076	0	0	0	14.669	9.77063	4.89008	5.36352	5.44016	0
ZP_02775049	77.4164	0	38.0014	0	25.8762	26.3991	0	0	0	31.0307	176.548	3.18228	0	0	16.5509	37.657	112.24	0	98.2996	27.4374	0	0	3.78844	18.7736	0	112.217	0	30.2386	4.03329	41.9731	0	4.98818	0	0	56.1559	39.1369	16.6293	62.6566	77.6279	26.8477	5.32855	4.00366	2.72857	159.892	14.6559	29.3405	5.36352	0	7.67038
ZP_02779032	226.074	6.53951	496.27	0	58.9403	212.464	8.01944	0	33.4896	386.39	2959.13	57.9882	73.3786	0	56.5488	767.884	522.432	0	361.565	83.3284	37.7824	0	80.5395	156.794	0	608.583	32.5889	427.036	6.12462	191.211	0	7.57464	0	0	408.096	416.011	227.267	285.436	874.79	145.602	161.83	12.1593	24.8603	628.159	400.596	118.811	0	0	180.776
ZP_02784870	148.727	0	63.2714	0	13.4635	46.7009	0	0	0	213.12	221.848	13.246	4.1904	0	0	83.9705	157.424	0	138.662	28.5516	0	0	19.7114	14.652	0	166.82	0	25.1733	8.39416	43.6776	0	5.19075	0	0	83.4804	144.804	17.3046	116.741	76.5287	27.9379	22.1798	0	8.51812	344.982	55.9207	40.7093	0	0	23.8369
ZP_02831928	0	0.908265	1.60294	0	0	0	0	0	1.55045	0	0	0	0	0	0	0	0	0	0.921418	1.44667	3.93566	0	0	3.95945	0	0	0	0	1.70128	0	0	1.05203	0	1.83904	0	0	0	0	0	0	0	0	0	0	0	0	0	0	0.797844
ZP_02846059	0	0	10.8198	0	0	0	0	0	0	0	0	0	5.7327	0	0	0	0	0	0	0	26.5657	0	10.7865	0	0	0	0	0	0	0	0	0	0	43.4474	0	0	0	0	11.6328	10.9202	0	0	0	0	0	0	0	0	0
ZP_02848503	0	7.98944	0	0	0	0	0	0	0	0	0	0	0	17.7856	0	0	0	0	0	0	0	0	0	0	0	0	0	0	0	0	0	0	0	0	0	0	0	1.10706	0	0	0	7.4276	0	0	0	0	0	0	0
ZP_02865688	0	0	0	0	0	0	0	0	0	0	139.271	0	0	0	0	0	0	0	0	0	310.4	0	10.2188	0	0	0	0	0	0	0	0	0	0	0	0	0	0	0	0	0	0	0	0	0	0	0	14.4674	0	0
ZP_02884769	0	44.1417	0	0	37.8902	0	0	0	0	0	9.75536	0	17.6895	0	0	63.0178	0	0	0	40.1762	245.923	139.146	5.54736	0	46.4532	11.737	0	4.4278	0	49.1685	0	10.9562	8.42658	22.3444	5.87344	0	32.4667	15.7281	0	0	0	0	11.9862	0	0	7.16048	0	0	5.6923
ZP_02892568	0	0	1.98795	1.82856	0	0	0	0	1.92285	4.8699	0	0	8.42625	0	0	60.5052	0	0	0	8.07368	0	0	0	3.06905	0	76.5242	1.40335	0.395465	0	0	0	0	0	0	0	0	0	0	0	0.501597	0	0	0	0	0	0	0	0	1.97896
ZP_02900713	542.577	0	207.741	10.6158	58.9403	420.919	24.0583	0	0	951.84	333.85	19.3294	24.4595	0	37.6992	236.9	987.434	0	680.007	166.657	0	0	166.832	178.175	0	328.635	32.5889	59.6933	55.1216	254.948	0	22.7239	0	294.615	438.551	231.117	50.5038	588.994	229.555	378.566	16.183	18.2389	24.8603	1430.06	126.113	245.048	24.4338	16.522	41.0046
ZP_02900740	97.3997	0	23.176	0	1.79332	24.8819	1.46399	0	0	104.946	132.05	9.7039	3.34892	0	1.14703	43.2475	83.8741	0	67.2168	15.2121	1.72435	0	32.5565	19.5162	0	68.8822	2.97465	20.1182	0	16.2898	0	0.691398	0	5.43879	51.1494	40.9863	16.9029	58.0631	69.0892	29.7702	8.86291	0	3.02559	132.567	20.3142	27.112	2.97369	16.589	8.56328
ZP_02901198	19.0254	0	8.0938	0	6.88913	6.55977	0	0	0	26.4366	31.9266	2.25928	1.42945	0	0	9.54816	18.1891	0	13.9577	9.73968	0	0	4.03445	6.66422	0	22.7626	0	1.07341	0	17.8794	0	0	0	0	4.2716	30.8728	1.96768	11.6504	17.4039	4.08443	1.89152	2.84242	0.968583	27.0773	6.93672	3.47175	1.90393	0	0
ZP_02901234	1967.01	4.51577	796.96	7.33059	162.802	1431.15	71.9903	0	23.1258	3338.46	4107.73	193.541	97.1187	10.0527	169.212	1308.71	2630.21	0	1942.42	517.872	117.406	0	2522.56	698.849	16.6329	1638.97	78.7635	450.254	160.713	713.005	0	78.4586	0	0	1661.39	2553.52	1185.74	1693.84	1726.54	1166.31	284.962	155.334	60.0843	4706.84	983.56	764.029	134.98	1996.58	297.485
ZP_02901431	215.798	0	47.2139	0	13.3955	76.5307	5.4678	0	0	282.725	427.659	3.29478	4.16924	0	21.42	155.953	246.311	0	151.531	71.0185	0	0	74.5252	48.5933	0	232.368	0	100.184	12.5276	78.2225	0	2.58227	0	13.542	203.494	261.132	28.6953	187.201	186.125	131.042	27.5847	8.2904	2.82503	454.109	116.335	75.9445	11.1063	11.265	39.5996
ZP_02901439	221.321	0	78.1282	6.44932	10.2307	90.4578	1.39199	0	142.42	311.624	367.449	16.3563	10.6141	0	14.1781	115.563	235.067	0	191.157	38.8718	4.09886	1.78909	61.4115	48.2465	1.04524	178.525	83.4364	40.2501	9.03633	81.8684	9.15916	9.86092	46.2636	6.32049	133.743	170.21	38.718	143.681	174.997	96.5441	122.894	4.22115	7.55158	366.155	55.37	74.7581	7.77547	222.975	39.507
ZP_02901868	62.8896	2.67525	47.2139	0	8.03732	59.0379	6.56136	0	0	154.213	132.436	3.95374	12.5077	0	7.7112	13.3674	91.7035	0	50.2089	21.3055	0	0	23.5343	11.6624	0	69.7104	13.3318	16.9061	7.51659	26.0742	0	1.54936	0	46.0429	37.3765	256.63	55.0951	40.7765	238.579	21.4433	3.31016	9.94848	1.69502	104.794	24.2785	39.4911	9.99565	141.939	23.6948
ZP_02902278	198.989	0	144.758	2.33599	41.0709	138.493	10.588	0	4.9129	487.337	577.689	15.9503	5.38229	0	13.8261	127.628	377.087	0	308.029	98.5577	6.23548	0	105.07	83.1195	0	270.514	7.17116	56.5834	17.5203	81.3463	0	9.16736	0	0.728423	188.984	286.253	74.0887	218.139	248.471	103.808	32.0495	14.716	6.38223	547.021	89.7831	102.943	8.96106	23.6317	40.9738
ZP_02902573	66.8098	0	54.2607	0	46.1846	80.7733	10.7724	0	0	227.868	268.394	3.24561	4.10701	0	4.22006	32.9198	108.252	0	89.1163	13.9917	0	0	19.3192	4.7868	0	106.275	0	37.0084	0	17.1233	0	5.08745	0	0	77.7282	75.3964	28.267	59.6433	116.676	54.7639	5.4346	4.08333	2.78287	203.469	34.8777	44.8866	5.47026	0	34.9372
ZP_02903251	5.34266	0	0	0	0	0	0	0	0	155.901	2.98851	0	3.61273	0	0	0	1.09453	0	0	0	0	0	0	0	0	14.3823	0	0	0	7.53127	0	0	0	0	0	214.573	0	1.60608	10.9965	58.4958	4.78054	0	0	3.94811	4.38289	0	0	0	0
ZP_02903427	262.025	0	83.6031	0	58.2215	145.195	5.28109	0	0	260.658	426.381	41.3696	16.1075	0	8.27543	102.212	178.12	0	131.066	34.2967	0	0	45.4613	79.7878	0	184.356	0	78.6204	12.0999	58.7623	0	4.98818	0	0	164.456	243.518	44.3448	164.101	200.198	115.061	26.6428	8.00731	10.9143	431.269	53.7385	63.5711	0	10.8803	30.8905
ZP_02903696	6.27982	0	3.20588	0	0	9.4651	0	0	0	7.85346	14.7535	0	0	0	0.872666	6.80748	10.8068	0	9.67489	7.23336	1.31189	0	5.59302	0	0	16.9051	0	1.91325	0	5.31141	0	0.526017	0	0	5.92179	2.75139	7.01442	4.65658	8.61692	2.42671	1.12382	0	0	13.6126	1.03034	2.06269	0	0	1.63976
ZP_02904358	53.3682	0	27.6704	0	12.6818	59.8848	0	0	0	62.5702	204.303	2.67363	1.12774	0	5.79393	43.6906	37.2417	0	35.4822	7.68397	0	0	13.7926	17.0873	0	69.588	0	33.8739	1.12954	35.2643	0	2.09544	0	0	32.5768	35.3171	17.0761	33.7576	61.7875	30.0752	8.95372	3.36373	14.5188	101.471	13.6816	26.0203	0	0	12.918
ZP_02909221	0	0	0.993976	0.914278	0	0	0	0	0.961425	4.8699	0	0	12.1127	0	0	42.2129	0	0	0	6.27953	0	0	0	0	0	38.7862	0	0	0	0	0	0	0	0	0	0	0	0	0	0	0	0	0	0	0	0	0.701449	0.711472	0.508403
ZP_02952732	0	0	0	92.3182	12.2039	3.32013	3.32093	0	0	3.90264	0	0	0	150.714	0	3.38286	0.76718	0	0	8.62679	277.718	0	11.9115	0	0	569.566	20.2431	79.8633	0	0	23.3081	0	0	2.74164	0	0	0	0	33.3998	14.4709	0	0	3.43164	0.922437	3.07205	3.07505	13.4911	0	0
ZP_03000297	237.291	0	63.7568	0	0	152.25	0	0	0	45.5541	76.8453	26.6953	25.3353	0	13.0163	11.282	304.47	0	233.64	21.578	0	0	39.7254	9.84294	0	260.554	0	12.6832	12.6878	17.6051	0	13.0764	0	0	109.357	18.2394	87.1869	21.2747	257.053	8.04351	11.175	8.39642	2.86116	86.1382	56.3498	25.6385	0	0	16.0862
ZP_03000572	213.706	0	68.1863	0	46.43	132.631	9.47592	0	13.1907	378.616	346.668	5.70999	10.8382	0	3.71217	101.353	391.842	0	315.524	55.3851	0	0	95.167	63.1607	0	222.925	0	27.1287	21.7109	67.7815	0	6.71276	0	0	125.951	120.941	39.7842	194.335	223.595	72.2596	33.4638	21.5514	2.44795	368.49	92.0406	65.8075	9.62382	4.88067	30.92
ZP_03002230	0	0	45.6017	0	19.4072	10.5596	0	0	0	254.452	306.461	3.18228	4.02687	0	4.13772	16.1387	151.28	0	111.406	20.578	0	0	7.57689	0	0	48.0929	0	33.2625	4.03329	8.39461	0	7.48227	0	0	132.367	8.69709	5.5431	100.847	20.4284	53.6953	21.3142	0	0	0	9.77063	24.4504	10.727	0	3.88743
ZP_03002663	116.777	0	59.3111	0	16.8278	44.3721	2.11347	0	0	194.968	473.913	11.4618	8.86344	3.83662	6.62358	130.249	126.942	0.604017	87.4201	46.6663	2.48932	0	32.5965	27.235	1.58698	126.706	4.29429	55.0611	7.26346	35.2746	0.927091	3.49343	0	0	86.6828	84.4029	32.1657	85.8516	153.697	76.745	22.3909	10.4146	2.7299	278.847	41.0567	39.1398	4.29291	1.08856	29.2244
ZP_03002705	0	0	0	0	0	1.05186	0	0	0	2.47281	0	0	0	0	0	2.14346	0.486104	0	0.870378	0	0	0	0	0	0	0	0	0	0	0	0	0	0	0	0	0	0	0.237764	1.62792	1.52819	0	0	1.08718	0.584479	0	0	0	0	0
ZP_03003660	77.7959	0	45.8252	0	19.5023	106.114	10.614	0	14.7748	162.151	281.184	9.59363	8.09323	0	8.316	70.2772	107.886	0	149.27	34.4649	6.25076	0	68.5263	23.582	0	112.767	0	27.3482	4.05306	33.7431	0	0	0	0	32.2464	26.2192	66.8433	85.151	151.911	15.4167	10.7094	4.02328	2.74194	234.38	19.637	44.2265	5.38981	21.8673	19.3224
ZP_03003738	11.5092	0	4.19679	0	1.78607	8.74636	0	0	0	22.2753	20.2333	0	1.1118	0	1.1424	2.97054	24.2522	0	7.84043	3.78765	0	0	4.18387	7.77493	0	15.4912	0	1.66974	0	4.63541	0	0	0	0	13.2894	2.40122	3.06084	15.6516	7.89623	5.29463	5.88473	0	0	18.6301	2.69761	5.4005	0	0	1.0733
ZP_03027991	244.16	0	144.405	0	19.4072	131.995	15.8433	0	0	1216.41	529.645	22.2759	4.02687	0	20.6886	107.591	520.941	0	316.743	96.0309	0	0	83.3458	56.3208	7.93104	352.681	10.7305	54.4295	52.4328	83.9461	0	42.3995	0	0	385.069	156.548	60.9741	186.18	236.969	410.386	26.6428	20.0183	24.5571	522.216	131.903	141.812	10.727	21.7606	30.786
ZP_03028124	320.687	31.6239	148.829	0	150.43	100.159	0	0	8.99721	75.9559	0	42.842	0	11.7332	40.5126	125.095	607.707	0	1467.75	25.1851	7.61287	186.913	69.549	126.372	0	323.73	0	74.0169	0	195.206	11.341	12.2099	35.2156	0	152.184	53.221	13.5682	571.845	1055.08	131.433	58.6936	39.2	6.67889	1750.43	269.057	71.8185	6.56431	0	23.1494
ZP_03028356	0	0	0	0	0	0	0	0	0	3.85534	0	0	0	0	0	0	0	0	0	0	0	0	0	0	0	0	0	0	2.50553	0	0	0	0	0	0	0	0	0	0	0	0	0	0	0	0	0	0	0	0
ZP_03029420	1.25596	0	0	0	0	0	0	0	0	0	0.702547	0	0	0	0	0	0	0	1.38213	0	0	0	0	0	0	0	0	0	0	0	0	0	0	0	0	0.917131	0	0.503414	1.72338	0.808902	0	0	0	0.928131	0	0	0	0	0
ZP_03030251	0	0	0	0	0	0	0	0	0	18.989	0	0	0	0	0	0	0	0	0	0	0	0	0	0	0	0	0	0	4.11355	0	0	0	0	0	0	0	0	0	0	0	0	0	0	0	0	0	0	0	0
ZP_03030545	0	0	3.0416	0	0	0.528239	1.05673	0	0	26.0786	0	0	0	0	0	0	3.66179	0	0.4371	1.37254	0	0	0.758058	0	0	0	0	0.605067	0	1.67974	0	0	0	0	16.0524	1.74027	2.21832	0.597021	4.08767	13.0467	0	1.60224	0	2.34819	0	0.978494	0	0	1.53482
ZP_03030547	0	0	3.02829	0	0	0	0	0	0	0	0	0	0	0	0	0	0	0	0	0	0	0	1.50949	0	0	0	0	0	0	0	0	0	0	0	0	0	0	0.237764	1.62792	0	0	0	0	1.16896	0	0	0	0	0
ZP_03030551	1.66776	0	0	0	0	3.69659	0	0	0	8.69031	0.93289	0	1.12774	0	1.15879	0	7.17501	0	1.83528	0	0	0	0	1.31441	0	0	0	0.846846	0	2.35095	0	0	0	0	2.24667	0	0	0.668468	3.43264	4.29646	0	0	0	2.05406	1.36816	1.36949	0	0	2.14812
ZP_03030716	303.014	0	59.4962	0	12.6602	154.992	20.6706	0	0	200.404	29.3359	12.4557	0	0	12.1465	147.393	60.8837	0	164.589	26.848	6.08666	0	148.283	0	0	149.023	0	5.91782	7.89331	8.2143	0	0	0	0	66.7246	55.3168	48.8163	86.419	263.863	37.53	5.2141	7.83532	0	0	71.7057	9.57009	10.4966	159.699	33.9286
ZP_03031860	424.625	0	55.7872	0	6.78341	207.614	0	0	0	91.1082	227.043	10.0107	12.6677	0	26.0327	56.4098	413.21	0	426.049	43.156	0	0	91.3683	49.2147	0	243.744	11.2519	53.9036	12.6878	61.6178	0	0	0	0	46.2665	72.9577	40.6872	325.378	231.348	100.544	22.3499	0	17.167	1050.58	107.577	92.2988	5.62415	5.70452	20.1625
ZP_03032068	0.784826	0	3.00493	0	0	0.695829	0	0	0	80.9732	0.878014	0	3.18422	0	0	0	0.803923	0	0.863663	0.903996	0	0	1.49784	0	0	13.7327	0	0.398516	0	3.31899	0	0	0	0	0	0	0	0.707789	3.23072	0.505466	0	0	0.359599	1.15994	0	4.51126	0	0	0.512325
ZP_03033545	13.342	1.20606	19.1564	0	1.81169	10.3505	0	0	0	24.3329	170.719	4.45606	1.12774	2.68485	1.15879	49.7169	18.45	0	4.89409	5.76298	1.74202	0	6.36583	11.8297	0	42.6507	0	22.018	2.25908	7.05285	0	0.698482	0	0	8.98669	20.7031	9.31422	28.4099	57.2107	15.0376	0	10.0912	2.29245	85.4489	23.2586	2.73898	0	0	7.53306
ZP_03034063	1.65084	0	0	0	0	0	0	0	0	0	0	0	0	0	0	0	1.01461	0	0.605557	0	0	0	0	0	0	0	0	0	0	0	0	0	0	0	0	0	0	0.165422	1.13261	1.06322	0	0	0	0.813292	0	0	0	0	0
ZP_03041263	0	33.0649	58.3542	150.291	129.139	0	0	13.541	11.2886	28.5901	0	48.8664	43.2851	0	101.661	66.0861	5.62024	0	0	52.6654	554	187.613	11.6349	0	0	36.9253	98.8653	46.4338	37.1606	12.8906	0	0	106.042	20.0848	24.6377	133.551	170.238	34.8204	0	0	90.0067	0	100.558	20.2729	22.5054	60.0729	0	1077.64	76.159
ZP_03042915	25.1144	0	13.0214	0	2.55768	8.69786	1.39199	0	0.968842	49.8926	43.0227	2.51636	1.06141	0	0.545311	11.3436	37.4628	0	28.7888	8.13597	0	0	7.48921	9.27818	0	20.0709	0	5.57922	2.65774	7.74431	0	2.95827	0	0	21.1452	14.9005	2.92211	16.9869	15.0767	17.6913	2.80901	0	1.0788	51.424	10.3014	9.02253	0	0	7.51966
ZP_03043001	4.22787	0	0	0	0	2.81133	0	0	0	11.0152	15.3721	0	0	0	0	0	3.89767	0	3.10171	0	0	0	0	0	0	2.84532	0	2.14681	0	0	0	0.885348	0	0	8.54319	1.54364	0	4.872	2.90066	8.16886	0	0	0	13.0179	1.73418	1.73587	0	0	0
ZP_03043238	9.90505	0	0	0	0	0.73182	1.46399	0	0	3.44087	4.61714	0	0	0	1.14703	0	1.69101	0	0.605557	3.80302	0	0	0	0	0	4.44401	0	1.67652	1.11809	0	0	0	0	0	3.33583	2.41096	0	5.45893	7.92826	5.31611	0	0	0	8.53956	1.35428	1.3556	0	0	3.20399
ZP_03044758	0	0	76.0028	0	0	0	5.28109	0	0	198.597	116.588	0	0	0	0	0	120.78	0	52.4265	13.7187	0	0	0	0	0	24.0464	0	9.07158	4.03329	0	0	4.98818	0	0	96.2672	8.69709	16.6293	51.3188	4.08568	72.8722	10.6571	0	0	0	19.5413	48.9008	0	0	3.78295
ZP_03044893	49.9559	0	23.9088	0	6.78341	22.1455	5.53772	0	7.70861	1164.88	195.606	3.33691	0	0	4.33878	45.1279	40.9372	0	34.3588	43.156	0	0	31.7803	9.84294	0	67.2399	0	12.6832	0	17.6051	0	2.61529	0	0	54.6786	9.11971	11.6249	28.1577	42.8422	64.3481	5.58749	0	2.86116	87.6764	30.7362	15.3831	11.2483	34.2271	12.229
ZP_03048355	24.7626	0	16.8553	0	1.79332	19.0273	1.46399	0	0	55.0539	36.9371	0.882173	1.11631	0	2.29407	16.4042	37.8786	0	24.8278	1.90151	0	0	5.25105	6.50539	0	13.332	0	8.38258	0	6.98132	0	1.3828	0	0	31.1344	19.2877	3.07325	28.2872	30.5805	7.44256	5.90861	2.21974	0.756398	55.7105	5.41712	12.2004	0	0	4.22371
ZP_03048536	1087.62	0	56.6566	0	0	501.822	19.6841	0	0	902.149	0	0	0	0	0	561.432	1314.16	0	1001.46	0	23.1846	0	28.2411	0	0	388.387	0	0	0	0	0	0	0	0	29.9012	194.499	0	0	411.168	0	0	0	0	1771.48	0	182.267	0	0	0
ZP_03049119	51.7914	0	28.3283	0	8.03732	68.8776	0	0	0	107.949	144.852	9.88434	15.0093	0	7.7112	30.0767	72.7565	0	70.5639	25.5667	3.86411	0	115.318	17.4936	0	84.6483	0	28.1769	2.50553	10.4297	0	1.54936	0	73.127	74.7529	43.2219	96.4163	44.4835	78.6803	38.1214	3.31016	4.97424	3.39004	113.907	51.5919	24.3022	16.6594	148.698	14.2948
ZP_03050303	89.3267	0	45.6017	0	6.46906	58.078	0	0	0	130.329	196.535	9.54683	8.05375	0	4.13772	80.6936	131.76	0	137.619	41.1561	0	0	34.096	9.3868	0	56.1084	0	42.3341	8.06658	67.1569	0	12.4705	0	0	112.312	130.456	22.1724	63.2534	32.6854	30.683	0	0	0	129.087	58.6238	34.2306	0	5.44016	7.5659
ZP_03050421	0	0	0	0	0	2.69244	0	0	0	0	0	0	0	0	0	0	4.97712	0	6.68372	6.99585	0	0	0	0	0	0	0	0	0	0	0	0	0	0	0	0	0	6.08605	0	0	0	0	0	7.48046	0	0	0	0	0
ZP_03051054	0	0	0	0	0	0	0	0	0	0	43.3043	0	0	0	0	0	1.22	0	43.6887	6.85935	0	0	0	0	0	0	0	3.02386	0	0	0	0	0	0	4.01113	0	0	23.8692	0	0	0	0	0	0	0	0	0	0	0
ZP_03060956	716.687	0	465.092	0	131.956	468.485	26.9309	1.79872	22.493	1917.89	2082.6	58.4209	45.1771	9.77766	59.0808	521.23	1494.38	0	824.326	335.801	6.34406	0	247.285	315.929	0	1087.27	0	277.563	119.293	291.097	0	58.5056	0	2.22332	736.372	492.294	203.523	890.998	904.236	379.435	81.5189	40.8333	36.1773	2251.62	473.341	418.941	27.3513	5.54842	164.07
ZP_03063004	0	0	39.8226	0	0	0	0	0	0	8.12946	0	8.33695	0	0	0	0	47.9426	0	251.803	0	0	0	0	0	0	10.4995	0	11.8829	0	0	0	3.26702	45.2289	0	10.5084	39.8732	7.26093	15.6332	262.241	0	48.8593	0	3.57416	215.208	6.39929	19.2166	0	0	0
ZP_03063399	455.848	4.51577	151.422	0	54.2673	312.805	33.2263	0	7.70861	1054.25	1260.96	30.0322	16.8902	0	43.3878	439.997	689.535	0	595.552	107.89	0	0	202.599	152.566	0	453.869	0	152.198	42.2928	184.853	0	23.5376	0	0	471.077	237.112	145.311	465.541	479.832	349.893	83.8123	16.7928	14.3058	1388.98	302.24	143.576	16.8725	17.1136	92.2218
ZP_03063464	1424.26	0	558.697	7.23803	160.746	727.041	38.2746	0	15.2226	2460.99	3062.59	118.612	95.8925	19.8516	115.668	818.754	1744.39	0	1386.4	362.194	32.2009	0	584.434	413.043	0	1319.52	11.1099	375.692	70.99	617.089	0	87.797	0	74.4812	1258.34	995.004	327.127	1128.15	1417.09	738.601	171.025	58.0328	45.2005	3361.02	526.035	511.359	33.3188	247.83	246.513
ZP_03063547	54.153	0	32.0526	1.84266	4.2628	25.7457	0.695997	0	0.968842	106.328	104.923	5.87151	2.12281	0	1.63593	31.1949	73.6394	0	54.4108	18.9839	3.27909	0	22.9669	17.3193	0	32.7473	0	11.557	3.72084	30.9772	0	1.97218	0	0.57459	42.2903	33.2396	13.88	34.1312	41.9994	32.8553	11.9383	1.05529	1.798	107.874	21.2466	16.1117	1.41372	1.43392	11.632
ZP_03064089	178.219	0	181.963	0	58.0799	150.109	7.90236	0	33.0007	343.603	468.542	33.3326	18.0768	0	12.3829	80.4972	346.855	0	264.763	41.0559	0	0	73.6949	42.1378	0	251.873	0	45.2476	42.2465	125.613	0	3.73203	0	88.0727	150.052	227.743	82.9442	228.587	213.976	131.999	7.97338	5.99087	12.2487	537.774	109.652	109.759	0	65.1231	45.9103
ZP_03064101	1.65084	0	2.10691	0	0	2.19546	0	0	0	0	0	0	0	0	0	1.49129	0.338202	0	0.605557	0	0	0	0	0	0	0	0	0.838258	0	0	0	0	0	0.60431	2.22389	1.20548	0	0.82711	0	3.18967	0	0	0	3.25317	0	1.3556	0	3.01618	1.07765
ZP_03064513	360.409	0	159.338	1.38266	25.5891	199.451	16.712	0	0	769.616	679.252	23.917	13.5395	3.79221	27.0059	179.812	479.932	0	267.001	124.812	3.69075	0	102.652	110.464	0	307.55	0	80.1403	24.7289	159.388	0	14.7985	0	0.43115	384.763	184.913	62.4902	305.322	348.278	256.395	33.7244	5.54293	7.01557	838.171	75.3653	119.929	7.42562	1.07596	59.1238
ZP_03064700	0	0	0	0	0	0	10.7724	0	0	0	6.79478	0	0	0	0	0	0	0	2.22791	0	0	0	0	0	0	0	0	0	0	8.56167	0	0	0	0	0	0	0	3.04302	0	3.91171	0	0	0	4.48828	0	4.9874	0	0	0
ZP_03064983	441.756	0	228.566	4.67198	64.8488	264.636	21.176	0	7.36936	1030.67	1127.55	46.7875	26.9115	3.20344	27.6522	305.588	718.3	0	551.824	144.398	4.15699	0	156.972	158.398	0	471.391	7.17116	140.448	30.9975	168.303	0	22.5017	0	0	422.199	337.11	129.655	406.768	511.959	237.093	58.7574	25.4185	15.4997	1071.49	148.55	178.107	8.96106	1.81782	85.9841
ZP_03065389	1.25596	0	1.60294	0	0	0.556771	0	0	0	7.85346	4.91783	0	0	0	0	1.13458	2.31575	0	2.30355	5.78669	0	0	0	0	0	0	0	0.637748	0	3.54094	0	0	0	0	0.845969	0	0	1.25853	0.861692	1.6178	0	0	1.15094	5.56879	0	0	0	0	0.797844
ZP_03065589	122.08	0	23.6069	0	0	52.4782	0	0	0	23.132	809.104	9.88434	2.50154	0	0	0	162.944	0	139.771	8.52222	0	0	25.8877	8.74679	0	64.7311	0	88.2876	0	10.4297	0	0	0	0	2.49176	67.5342	6.88688	45.5956	40.6092	9.53034	3.31016	0	5.08506	89.3031	45.5222	42.5289	0	3.37949	4.70003
ZP_03067876	29.8234	0	10.0164	0.921331	0.85256	12.177	1.39199	0	0	46.6209	62.778	1.25818	1.06141	0	2.18125	13.4705	31.9961	0	29.0767	8.13597	1.63954	0	8.98705	3.71127	0	24.2964	0	4.78219	0.531549	6.63798	0	0.986092	0	0	18.502	27.5086	2.19158	19.3462	25.8458	12.1312	3.51126	0	1.0788	68.8231	5.79454	11.6004	0.706861	0.716961	4.55585
ZP_03069403	27.4069	0	9.12479	1.39886	2.58889	13.206	1.05673	0	0	73.2683	146.64	7.00443	0	1.91831	4.13974	26.911	34.1767	0	27.9744	4.11762	0	0	4.54835	7.51311	0	32.0776	0	15.1267	2.42115	15.1177	0	1.49718	0	0	17.6576	23.4936	4.43664	28.5376	48.2346	8.44195	6.39739	3.20449	3.27588	72.5002	8.79786	7.82795	1.07323	0	15.4319
ZP_03072121	122.881	0	40.9118	0	11.6075	78.1574	0	0	0	328.505	514.024	17.13	10.8382	0	7.42435	111.005	218.906	0	160.702	24.6156	11.1611	0	57.78	33.6857	0	122.249	9.62692	56.9703	3.61849	15.0625	0	2.23759	0	3.91149	115.156	89.7303	19.8921	91.5464	120.961	41.2912	4.78054	0	4.8959	172.401	70.1262	48.2588	4.81191	24.4033	24.0384
ZP_03078078	0	0	0	0	6.87128	8.41214	0	0	0	0	0	0	8.5545	0	0	0	1.29586	0	0	7.28583	0	0	8.04799	0	0	0	0	0	0	0	0	0	0	125.036	0	18.4757	0	0.633832	4.33971	0	5.65986	0	0	3.11621	0	20.7765	0	0	0
ZP_03079543	38.2096	309.475	121.914	13.4566	66.4116	150.752	850.512	125.607	297.161	63.7126	32.0599	16.3347	10.335	12.3024	79.6462	169.132	10.959	1007.15	15.4175	17.6046	99.7774	37.0186	216.338	57.2169	71.2428	77.1443	68.8498	15.5215	2.58787	86.1794	8.91836	4.80083	14.7696	395.834	12.8683	86.4945	305.868	96.4853	7.86446	9.84354	30.7705	133.581	698.539	16.0005	451.376	37.6513	37.8552	59.3395	48.8801
ZP_03149247	0	19.4029	0	0	29.1463	3.9647	0	0	22.0811	0	0	0	0	0	0	32.3168	0	4.53345	0	0	0	5.09694	0	0	11.9111	12.0379	0	0	0	37.8219	34.7914	0	34.5706	0	0	13.0616	16.6496	0	6.136	0	8.00259	36.0769	0	0	0	14.6882	8.05511	0	0
ZP_03163985	0	0	2.61639	0	2.22696	3.63514	0	0	0	2.13646	0	0	0	0	0	0	0.839968	0	0	0	0	0	2.60833	0	0	0	0	1.04096	0	0	0	0	0	8.25484	0	0	7.63282	0	0	0	0	0	0	0	0	1.6834	1.84638	7.49107	0
ZP_03215830	6.32538	0	0	0	20.6138	25.2364	5.60945	0	0	26.3681	0	0	0	0	0	5.71405	0	0	0	0	0	0	4.02399	0	0	0	0	0	0	0	0	0	0	104.197	4.26053	0	0	3.16916	4.33971	4.07385	5.65986	0	11.5929	3.11621	0	5.19413	0	0	0
ZP_03217990	0	0	0	0	0	15.7244	0	0	0	30.8053	0	0	7.99524	0	4.10766	0	2.42228	0	0	0	0	0	139.154	0	0	0	0	0	0	0	0	0	0	0	19.91	0	71.5369	0	0	0	5.28985	3.97457	0	0	9.69966	9.70912	5.32456	178.221	0
ZP_03223548	202.511	1992.25	2291.98	408.184	228.29	281.177	393.065	19.2371	1306.57	820.3	431.74	218.476	860.39	2897.22	212.39	1335.8	59.4918	65.852	84.0956	893.433	949.881	204.691	401.077	225.856	452.901	658.298	1631.74	1160.24	212.205	630.187	32.7006	116.82	1137.26	20.9806	319.133	530.128	316.538	0.765756	503.325	310.072	902.602	4816.61	47.2696	31.0597	595.565	122.367	368.228	13.9622	936.042
ZP_03225116	0	0	11.8483	0	0	0	0	846.809	320.889	29.025	0	39.6877	12.5553	0	0	0	0	0	0	0	0	0	5.90594	0	0	0	0	0	0	0	0	0	26.9138	0	0	0	25.924	0	0	5.97911	182.751	0	4.25366	0	0	0	0	144.175	0
ZP_03265942	0	0	0	0	0	0	0	0	0	0	0	0	0	0	0	0	0	0	0	10.1163	36.6951	0	0	0	70.1812	0	0	0	0	37.1416	0	3.67833	0	0	0	0	0	0	0	50.9085	0	0	0	0	0	0	0	0	11.3124
ZP_03345948	0	0	0	0	0	0	0	0	0	0	3.39739	0	0	0	0	0	0	0	0	0	0	0	0	0	0	0	0	0	0	0	0	0	0	0	0	0	0	1.82581	4.16699	3.91171	0	0	0	4.48828	0	0	0	0	3.85823
ZP_03347409	0	0	0	0	110.802	36.7381	0	0	0	33.2183	0	0	0	0	0	69.1057	0	0	0	0	0	0	8.11103	0	0	8.58054	11.487	0	0	0	0	0	0	443.387	17.1756	9.3102	5.93387	1.27759	21.8685	8.21152	0	0	0	6.28124	5.22971	5.23482	0	23.2947	0
ZP_03359886	0	0	36.084	0	4.38762	30.4386	7.16376	0	2.49302	103.128	100.539	2.15837	2.73121	0	9.82237	38.3111	19.4454	0	0.740793	11.6308	6.32831	0	235.109	0	0	35.3371	3.63896	14.3565	1.36778	2.84681	0	0	0	1.47854	32.6464	17.6963	92.1099	0.80946	34.6387	36.4187	5.42111	5.43093	0	0.99492	1.65672	6.63336	12.7323	156.815	11.6877
ZP_03381912	1652.21	13.2757	773.171	10.7754	448.7	1045.74	48.8402	0	45.3243	2745.4	2957.41	117.72	117.93	0	114.798	970.143	2143.72	4.65275	1882.15	433.48	47.9382	0	817.506	441.286	0	1161.34	33.079	316.937	142.985	465.806	21.4242	65.3527	0	1034.9	1217.97	1045.61	504.089	1346.55	1398.04	857.193	213.543	74.0526	79.9081	3122.46	640.05	648.212	57.8696	528.268	343.182
ZP_03412557	26.8307	0	57.0717	0	29.1463	71.3645	0	0	22.0811	167.771	205.113	14.3377	6.04769	0	12.4283	40.396	119.095	0	108.262	41.2063	0	0	22.7584	35.2435	0	72.2274	16.1154	18.1653	0	63.0365	13.9166	3.7457	0	29.4651	36.1443	58.777	49.9488	97.6844	92.0401	46.0808	16.0052	0	4.09785	163.025	36.6846	14.6882	24.1653	0	23.0392
ZP_03453095	0	0.564291	0.995882	3.66412	0	2.07548	0	0.231092	3.85307	7.31885	0	0	11.6083	0	0	38.7694	0	0	0	13.4819	4.07528	2.6682	0.992817	0	0	51.4641	5.62417	0.396223	0	0	1.2142	0	0	3.42771	0	1.1396	1.45265	0.469145	0.535356	1.50768	3.49106	2.09843	0	0	0	2.56304	0	1.42567	2.47844
ZP_03466816	0	0	23.6069	75.9993	20.0933	49.1983	0	5.47793	0	28.915	5.1733	0	6.25386	14.8887	12.852	16.7093	0	0	61.0649	31.9583	309.129	5.2707	70.6028	0	0	62.2414	0	23.4807	0	0	0	15.4936	277.056	0	31.1471	33.7671	111.912	0.926739	44.4163	41.6952	0	0	12.7127	2.27814	30.3482	37.9722	8.32971	0	11.9123
ZP_03541894	0	0	0	0	0	0	0	0	0	0	0	0	0	0	0	0	0	0	0	0	37.2308	10.1567	0	0	0	11.994	0	0	0	0	0	0	0	0	0	0	0	2.67875	0	11.4781	0	23.9635	0	0	0	0	0	0	0
ZP_03552050	0	0	0	0	0	3.95023	0	0	0	9.28657	0	0	0	0	0	0	0	0	0	10.264	9.3077	0	0	0	0	0	0	0	0	0	0	0	0	0	0	13.0139	0	0.892917	0	17.2172	0	0	0	0	0	0	8.02571	65.1231	0
ZP_03564086	0	0	0	9.84969	0	0	0	0	0	0	0	0	0	0	0	0	0	0	0	0	0	0	0	0	0	0	0	4.26042	0	0	0	0	0	0	0	0	0	0	0	0	0	0	0	0	0	0	0	0	0
ZP_03577554	0	0	2.98193	2.74283	0	0	0	0	0.961425	5.68155	0	0	11.0595	0	0.541137	23.9206	0	0	0.571368	6.27953	0.813496	0	1.48637	1.84143	1.03723	25.1586	1.40335	0	0.52748	0	0	0.652362	0	0	6.29498	1.13742	2.1748	0	1.06866	0	0	0	0	0	0	0.639532	0	0	1.49788
ZP_03585936	0	0	0	0.914278	0	0.345251	0	0	0	0	0	0	3.68648	1.25379	0	9.84968	0	0	0	8.07368	0	0	0	1.22762	0	7.33794	2.8067	0.395465	0	0	0	0	0	0	0	0	0	0	0	0	0	0	0	0	0	0	0	0	0
ZP_03593907	0	0	0	12.5164	5.79108	0	4.72762	0	13.1619	0	2.98199	0	0	0	48.1529	0	0	5.4045	0	0	0	15.1907	6.7828	12.6046	0	0	0	18.9486	0	0	0	0	0	5.85442	0	3.8928	4.96216	13.8889	7.31497	0	0	10.7522	19.5408	1.31316	0	0	0	0	0
ZP_03612813	0	9.07798	0	0	0	0	11.1324	0	0	0	0	0	0	0	0	0	0	3.18157	0	0	0	7.15406	0	0	0	0	0	0	0	17.6956	0	0	0	0	0	0	0	0	0	0	0	0	46.0139	0	0	0	0	0	0
ZP_03614478	0	0	0	112.202	0	0	0	0	0	0	0	0	0	0	0	0	0	0	0	0	0	0	0	0	0	0	0	0	0	0	0	3.63906	0	0	0	0	0	0	0	0	0	0	0	0	0	0	0	0	0
ZP_03624201	103.166	1271.06	1677.53	224.277	178.481	198.179	37.2734	1.13159	853.75	680.928	181.673	189.891	581.344	2823.4	215.045	1011.34	36.791	21.3051	71.4813	541.341	774.273	130.654	354.892	207.788	513.966	519.438	1673.05	388.039	165.624	452.442	23.7823	91.2158	1048.64	13.9871	265.086	382.25	266.745	0.382878	264.77	273.158	605.154	2127.01	28.0116	33.8833	310.321	84.7155	251.221	6.98111	730.344
ZP_03790349	0	0	0	2.42492	0	0.457852	0	0	0	3.22909	0	0	9.4284	0	0	23.3251	0.317386	0	0	7.73272	0	0	0.328524	1.628	0	29.1934	4.65261	0	0.349757	0	0	0	0	0	1.04351	0	0.480683	0	0	0	0	0	0	0	0	0	0	0	0.993203
ZP_03829223	0	0	0	0	0	7.95855	0	0	0	0	5.02114	0	0	0	0	0	9.19487	0	0	10.3395	0	0	0	0	0	12.0822	0	0	0	0	0	0	0	0	18.1386	0	0	4.49741	24.6343	5.78127	0	0	0	11.0557	7.36389	0	0	16.4005	0
ZP_03833009	0	0	0	0	0	3.97927	0	0	0	0	0	0	0	0	0	0	0	0	0	0	0	0	0	0	0	0	113.223	0	0	0	0	0	0	0	6.04619	0	0	0.899482	0	0	0	0	0	0	0	0	0	0	0
ZP_03841721	0	0	0	0	0	0	0	0	0	0	10.2946	0	0	0	0	0	27.6493	0	0	0	0	0	0	0	0	0	0	0	0	0	0	0	0	0	0	0	0	0	0	0	0	0	0	0	0	0	0	0	0
ZP_03903435	0	0	11.8035	0	0	0	0	0	0	0	0	0	25.0154	0	6.426	0	0	0	3.39249	0	86.9424	5.2707	11.7671	0	0	0	16.6648	18.7846	0	0	0	0	0	0	0	0	8.6086	0	0	0	33.1016	0	0	0	0	7.59445	16.6594	0	23.8247
ZP_03915077	37.913	444.158	193.547	57.8593	144.148	176.472	578.296	77.4736	416.54	201.507	25.4488	24.3118	84.6019	238.034	339.82	198.643	113.4	995.486	127.946	157.211	205.926	183.656	202.599	179.282	136.33	137.782	239.103	119.358	35.9489	187.054	20.6479	6.35141	76.9384	416.355	17.8757	143.961	384.66	162.6	46.8204	97.6712	88.2025	259.989	521.14	58.8355	376.336	21.7928	102.44	65.8057	149.107
ZP_03916453	0	85.2391	0	39.5346	457.296	18.6614	29.8655	4.98681	291.013	35.0968	188.379	13.4972	28.4658	0	11.6997	136.901	0	4.26769	0	38.7908	175.883	19.1926	21.4243	72.9905	11.2129	56.6612	561.316	675.468	0	35.6047	0	109.31	32.544	6.16396	45.3673	36.8876	54.8576	0	75.092	0	7.53347	503.77	3.85763	4.14779	41.4409	76.0492	22.7487	0	70.7097
ZP_03917649	0	6.21714	0	30.2774	0	15.2445	152.482	7.63824	0	26.8787	0	0	23.2538	13.8402	0	7.76628	0	644.963	12.6143	9.90258	8.97997	0	65.6308	74.5325	57.2487	11.5716	185.895	0	0	0	113.709	0	0	198.267	0	0	8.00236	0.861476	0	22.148	0	2629.87	39.3913	0	14.1055	84.7155	15.4862	0	5.4613
ZP_03930663	0	108.471	0	9.78246	0	7.38814	0	0	154.304	95.5281	9.32253	17.8121	0	26.8302	5.78998	90.3327	0	0	3.05672	134.378	34.8165	23.7451	21.2049	65.6756	0	33.6486	120.123	16.9254	33.8631	199.694	6.48331	6.98005	40.2635	12.2017	123.483	48.6799	77.5656	0	45.7373	10.7338	0	1025.24	15.2725	4.10532	68.3611	13.6856	22.5158	0	101.893
ZP_03938934	50.8666	423.024	216.397	109.475	764.382	90.1968	458.612	2.51072	1946.58	220.879	47.4219	611.594	166.248	395.792	288.634	574.381	15.6313	704.762	24.8783	205.066	549.025	96.6295	145.618	267.263	169.361	148.342	198.589	90.4008	68.902	358.52	19.7876	120.721	221.198	105.515	1222	303.341	47.3473	83.2521	162.86	125.582	265.503	1618.7	2602.56	25.0595	479.88	41.7695	1359.13	54.2127	163.348
ZP_03941859	25.4333	606.948	302.956	69.6661	267.073	71.4058	127.81	40.1715	418.62	220.879	80.6172	117.788	74.5251	382.144	129.591	237.411	8.68405	176.191	34.2077	175.771	247.947	33.8203	204.944	360.805	112.907	296.684	290.245	236.764	40.1929	298.767	0	88.7654	131.08	96.2049	142.757	80.4783	55.2385	27.1844	209.391	87.3614	68.2721	1641.5	170.915	64.7372	577.247	83.5389	83.9913	46.468	152.726
ZP_03945515	302.053	1613.98	567.54	147.745	282.549	312.434	1116.11	501.937	1128.98	550.876	70.3995	125.541	680.832	810.437	174.893	833.741	108.291	382.772	83.0986	676.506	1673.92	157.795	533.767	1434.96	189.963	1129.33	544.269	21.3021	744.426	922.542	52.223	52.7102	251.35	1145.63	175.194	257.326	273.345	649.062	339.631	340.439	262.765	1963.03	411.348	31.0015	839.737	241.143	5705.42	22.9945	686.616
ZP_03948381	30.9847	250.958	0	327.365	107.708	85.1605	32.9733	0	0	0	3.46637	6.62301	0	0	0	0	19.0432	0	0	0	0	0	0	19.536	0	0	0	0	0	0	9.64269	0	0	297.169	0	0	0	0	4.2516	0	0	0	19.8756	0	0	0	61.3946	0	0
ZP_03949543	4.9028	39.0007	0	86.3332	15.9778	21.7342	60.8704	0	0	0	0	2.61995	0	0	20.4393	0	2.00884	99.4081	0	0	10.2422	22.3528	0	11.5921	0	0	0	2.48952	0	6.91123	0	0	0	75.3786	0	0	13.6908	10.317	0	0	0	0	2.24641	0	0	0	13.2473	0	0
ZP_03949893	271.288	2777.25	638.371	3363.88	1261.69	834.321	7097.2	77.8323	1172.14	556.614	156.492	221.986	194.912	1282.91	2786.21	582.04	130.261	14155.4	68.4153	458.957	2116.4	2464.05	879.103	1556.81	237.105	467.848	1359.57	73.1816	579.925	1768.7	131.917	81.6641	376.856	5672.99	216.991	185.719	2193.76	1445.02	482.763	245.704	280.674	6252.52	283.563	87.7084	1370.09	125.308	5627.41	46.468	687.342
ZP_03958019	123.235	2395.07	1828.38	162.753	443.447	843.355	34.1522	289.691	2529.15	1316.41	366.211	444.515	692.698	7117.28	594.03	1488.97	126.234	50.7546	53.6806	1304.14	820.605	79.0106	823.18	1153.36	1425.84	725.692	2387.11	35.1989	1058.96	499.44	185.766	99.9996	1592.81	685.133	114.134	1012.37	1247.46	272.444	322.343	902.827	1860.79	1092.61	1704.54	64.5066	574.988	335.21	464.782	1259.47	936.355
ZP_03982909	43.3786	492.953	0	756.576	255.807	186.804	65.9466	0	0	0	6.93274	19.869	0	0	0	0	16.5041	0	0	0	0	0	0	14.652	0	8.34098	0	0	0	0	0	0	0	399.25	0	0	0	1.24192	17.0064	0	0	0	48.2694	0	0	0	78.1386	0	0
ZP_03984017	279.766	2151.91	270.496	1890.94	653.869	488.566	5217.65	47.7037	397.689	212.043	61.6485	63.4245	45.8616	600.512	1678.79	306.337	100.735	8435.66	27.9881	292.951	1425.69	1773.15	426.068	1049.01	146.779	239.63	274.969	60.2672	275.608	573.632	39.5752	14.2025	163.85	3522.34	85.6544	123.813	1444.09	901.331	151.227	136.502	98.6153	2804.23	209.759	29.2361	361.649	62.6542	2619	46.468	240.232
ZP_03984253	14.7084	475.099	0	247.488	149.126	152.139	213.046	0	0	0	0	10.4798	0	0	187.36	0	15.0663	382.721	0	0	35.8477	178.823	15.595	100.465	6.52957	0	0	2.48952	6.64116	13.8225	3.81448	0	0	459.45	0	0	22.818	41.7591	6.72743	0	0	16.4809	51.6675	0	0	0	48.5733	0	0
ZP_03984378	0	54.8344	19.3547	8.90143	24.711	45.3785	184.92	14.5965	46.8023	23.7067	0	4.05197	2.56369	0	65.8565	34.2488	28.7383	295.955	33.3771	4.36698	0	32.4099	43.4141	38.8445	0	30.6181	27.3261	19.2513	0	32.0664	5.89941	0	7.32746	91.598	5.10734	11.0739	49.4059	18.6154	5.20226	29.3014	13.5696	5.09782	133.759	10.2729	77.7554	12.453	13.6587	17.3173	9.83314
ZP_03986195	0	0	0	0	0	0	0	0	0	0	0	0	0	0	0	0	0	0	0	0	0	0	0	0	0	0	0	0	0	15.2629	0	0	0	0	0	0	0	0	0	0	0	0	2.48052	0	0	0	0	0	0
ZP_03989103	0	19999.8	3569.63	5283.97	2216.49	4309.12	32732.9	896.221	4301.77	3874.52	3120.49	4534.92	5505.98	9731.21	2684.08	10938.4	57.1435	34.8628	748.451	12023.9	5012.82	1659.31	7620.46	5911.41	20925	3692.64	3910.67	712.051	5475.93	17893	1123.71	595.303	5627.22	30385.5	3011.17	4670.7	2432.72	11.8692	2679.16	1060.64	3559.12	4834.59	558.481	1508.75	20230.4	1945.32	2732.46	1319.43	12707
ZP_04001477	269.083	0	152.006	0	31.1473	117.329	9.7798	0	5.44547	560.852	664.986	34.18	25.3544	0	22.9873	193.266	398.534	0	350.319	104.16	2.3038	0	200.647	81.7	0	385.931	0	87.356	32.8638	267.384	0	12.9323	0	0	187.186	215.817	55.431	182.334	216.39	163.359	31.5766	14.8284	3.03174	566.658	79.6125	135.836	7.94596	0	47.0099
ZP_04003442	918.207	0	186.434	0	22.6694	333.035	18.5064	0	25.7613	1652.85	1961.08	22.3031	28.2225	0	14.4997	867.168	846.494	0	895.619	120.185	21.7975	0	159.309	0	27.7925	814.565	0	243.718	98.9362	176.502	0	17.4799	0	0	295.178	594.301	174.821	0	372.251	282.245	93.3636	0	0	1444.46	0	394.132	18.7952	0	80.2712
ZP_04004609	125.855	0	8.03122	0	0	39.0543	0	0	0	0	0	0	21.276	0	0	0	149.545	0	0	7.24828	0	0	124.101	0	0	101.64	0	0	0	133.059	0	0	0	0	0	0	0	3.15282	17.2694	0	0	0	0	1.55007	0	98.1798	0	0	0
ZP_04005119	44.3926	0	18.8855	0	4.01866	18.0394	0	0	0	53.9747	99.3273	3.95374	5.00308	0	0	3.34185	70.4829	0	61.0649	17.0444	0	0	25.8877	17.4936	0	54.7725	0	20.6631	0	15.6445	0	0	0	0	32.3929	32.4164	3.44344	45.9663	25.3807	11.9129	0	0	3.39004	112.085	21.2437	12.1511	0	0	2.35001
ZP_04049838	0	0	0	0	9.05227	3.69407	0	2.46787	10.2869	8.68437	0	4.45301	5.63487	0	0	82.805	0	0	3.05672	9.5984	17.4083	0	0	13.1351	0	56.081	255.261	0	0	11.7467	0	3.49002	0	0	5.61285	6.08499	31.0262	0	0	0	0	44.8191	7.63627	2.05266	54.6888	13.6856	0	0	16.173
ZP_04055482	1496.17	4195.12	9032.05	13210.7	2592.49	5403.67	81.4003	4536.96	19262.8	3501.11	2515.86	33108.8	29265.2	3664.64	12474.7	8399.61	364.808	144.235	6360.24	2368.28	8312.48	2040.12	1138.67	2155.79	7395.84	7165.72	7872.8	2973.61	4345.49	5214.44	14811.2	3559.8	8311.27	0	10232.2	10013.7	11047.2	586.814	2884.24	2063.17	14200.6	55.5394	1253.3	1053.63	888.54	18866	1157.39	12141.8	7140.5
ZP_04055725	0	1347.65	1607.61	2430.75	524.84	49.7198	30.6042	209.516	6283.74	3650.44	979.673	7362.75	490.055	2138.92	2217.99	249.399	0	13.1198	617.122	963.944	684.889	44.2515	334.802	2923.84	45.9608	394.826	6467.12	56.9512	87.6492	6311.98	181.235	4429.96	3718.42	0	4683.81	4006.81	1027.92	0	2480.14	4428.58	640.745	34.8021	15.8122	97.7588	120.32	1608.2	466.228	0	333.225
ZP_04060511	0	0	0	39.6714	0	0	0	0	0	0	0	0	0	0	0	0	0	0	0	0	0	0	0	0	0	0	0	12.8697	0	0	0	0	0	3.09265	0	0	0	0	0	0	0	0	27.0969	0	0	0	0	0	0
ZP_04060517	0	4.56245	0	0	0	0	0	0	0	0	0	0	0	0	0	0	0	0	0	0	0	0	0	0	0	0	0	0	0	0	0	0	0	0	0	0	0	0	0	0	0	0	5.78146	0	0	0	0	0	0
ZP_04081918	0	17.3105	40.7335	37.4675	0	272.359	0	0	0	0	26.7794	0	145.678	218.368	33.264	7.20792	9.80786	0	0	9.19063	58.3404	9.09454	5.07602	94.3282	0	0	115.02	8.10316	0	0	0	0	38.553	2.92083	5.37439	291.324	22.2811	0	0	51.3891	49.977	134.109	3.65593	0	52.3655	0	14.3728	0	113.19
ZP_04113961	0	0	11.8483	10.8983	10.0848	0	0	0	0	9.67499	5.19297	24.8048	0	0	0	0	0	0	0	10.6933	0	0	5.90594	0	0	0	16.7282	0	0	13.0867	0	7.77625	0	0	0	20.3373	25.924	0	0	0	0	0	0	0	7.61589	15.2466	0	0	0
ZP_04185253	0	0	0	0	0	0	0	0	205.505	0	0	0	0	0	0	0	0	0	0	0	0	0	0	0	0	0	0	0	0	0	0	0	62.561	0	0	0	0	0	0	131.042	0	0	0	0	0	0	0	0	0
ZP_04284182	0	0	0	8.63332	0	0	0	0	0	0	0	15.7197	0	0	0	19.9303	0	0	0	0	0	0	14.0355	0	0	0	0	0	0	0	0	0	0	0	0	0	0	0	0	0	0	0	0	0	6.03307	12.0779	0	0	4.80074
ZP_04405450	16.0105	341.555	132.818	0	43.4806	1050.42	21.2975	49.7863	227.29	16.6854	0	42.7781	0	0	55.6218	130.168	19.68	73.0405	14.6823	193.636	50.17	830.317	61.1119	0	0	614.17	43.2738	317.059	48.7962	383.675	0	3.35271	0	0	355.873	0	59.611	2.40648	1224.77	340.28	179.074	16.1459	14.6716	0	269.253	216.927	7.20998	0	201.416
ZP_04417104	0	0	149.096	68.5708	0	0	0	17.2987	0	0	19.6041	6.24274	47.3976	112.841	0	21.1065	0	0	0	0	61.0122	19.9732	14.8637	0	0	141.517	147.352	0	79.1219	0	0	0	0	0	0	0	0	135.792	304.569	7.52395	10.4531	0	0	2.87765	220.424	19.186	10.5217	0	98.3188
ZP_04431003	0	0	11.209	0	0	0	0	0	10.842	0	4.91277	0	0	0	0	0	0	0	0	0	100.912	0	5.58727	0	0	0	0	0	0	0	0	3.67833	0	0	0	0	32.7003	0	12.0513	0	0	0	0	0	0	0	0	16.0465	0
ZP_04433622	4.9028	0	0	34.5333	5.32593	0	8.69577	0	0	0	0	2.61995	0	0	6.81311	0	2.00884	2.4852	0	0	0	0	0	11.5921	0	0	0	0	0	0	0	0	0	16.1526	0	0	0	0.982567	0	0	0	0	2.24641	0	0	0	22.0788	0	0
ZP_04433866	322.155	2059.94	952.146	2358.69	939.361	582.521	3120.06	35.1501	397.689	362.241	56.9063	108.728	120.387	764.287	736.312	505.456	130.261	3781.65	49.7566	341.776	1204.31	946.969	458.428	848.561	338.722	330.917	1176.26	47.3528	384.703	585.583	39.5752	60.3604	106.503	2892.35	154.178	198.1	844.36	406.916	348.985	223.864	121.373	2701.63	264.141	81.4435	459.016	90.5005	2809.89	54.2127	342.853
ZP_04435342	26.5391	274.172	179.031	169.127	226.518	201.682	665.713	79.7192	393.139	252.872	38.1732	46.5976	20.5095	54.931	621.685	143.845	132.041	1643.13	114.038	78.6056	198.005	235.512	323.194	304.78	65.6404	163.297	150.294	57.7539	12.8389	229.809	14.7485	12.7028	36.6373	506.565	38.3051	105.202	307.022	290.628	33.8147	161.157	98.3797	249.793	663.585	96.1913	457.202	18.6795	102.44	58.8788	110.174
ZP_04437889	34.3196	336.824	6.25726	115.111	69.2371	45.6418	265.221	0	0	0	0	5.23989	0	0	115.823	0	7.03094	447.337	0	0	46.09	111.764	24.952	30.9124	0	0	0	0	6.64116	27.6449	0	0	0	349.972	0	0	59.3267	50.1109	0	3.15764	0	49.4427	26.9569	0	0	0	66.2363	0	0
ZP_04528247	411.308	8284.08	7851.72	739.68	1825.25	4573.85	4431.39	2213.32	7637.8	3119.09	1076.94	2946.17	3272.45	14736.3	2754.47	3249.15	349.603	1051.32	263.228	4011.86	5713.06	2488.68	2137.82	5234.91	4020.95	2544.27	7900.18	195.521	4071.89	2528.91	2641.75	267.556	2866.85	6169.93	2139.7	3629.71	2606.65	1793.29	1302.88	2265.76	2497.93	3524.22	7746.79	137.962	5750.49	970.129	18585.5	95.934	3304.69
ZP_04536687	85.2467	0	43.1083	0	3.49449	35.6509	2.85276	0	1.98555	144.156	173.643	6.87607	6.52576	0	3.3527	45.0424	111.705	0	98.5299	25.9372	0	0	26.604	22.8177	0	77.9371	2.89822	17.9679	7.62552	22.6732	0	6.06271	0	0	74.7529	58.7254	7.48574	71.0769	92.6949	35.2208	8.63521	3.24407	2.2109	168.384	34.3066	27.7362	1.44865	1.46935	7.23687
ZP_04543532	874.715	1050.6	19.415	598.254	2313.55	151.733	6.74532	7699.41	497.65	47.5611	25.528	2914.31	205.734	844.9	930.148	103.067	347.492	26.9888	1037.91	289.118	143.008	290.43	0	35.9681	455.85	92.1406	82.2337	3062.77	417.276	997.155	147.945	242.105	95.5538	2.78434	143.451	161.072	1932.83	121.949	245.268	24684.9	265.432	0	59.2465	0	12.4796	1880.02	95.9084	0	1930.69
ZP_04543635	2331.45	763.352	3127.83	237.059	618.209	215.659	105.82	16.3102	4521.1	258.278	1843.25	377.686	397.237	1182.14	478.326	713.097	0	23.2637	3006.72	898.678	814.949	313.864	46.7146	159.152	61.1227	74.1281	66.158	1915.6	1336.6	1617.38	5420.32	5239.75	11752.9	0	7072.86	2446.46	1230.32	11.0373	239.304	29.5584	14405.9	0	138.788	386.633	112.95	2050.16	1347.53	19512.4	318.409
ZP_04557016	32160.7	4748.76	12934	30460	14165.9	7393.67	131.826	511.774	18281.7	15635.1	11990.3	9413.14	27569.7	12372.2	18369.3	11310.1	404.272	48.9778	7621.62	8526.89	15096.1	7836.26	4912.75	13083.4	35828.4	12315.1	14042.3	10390	17299.1	8093.71	17342.3	19348	25605.5	1.36039	12903.7	28857.5	19994	3503.8	4599.59	19071.1	20327.4	7.49543	684.509	3808.14	820.093	46653.6	3293.54	13474.5	8307.73
ZP_04576183	3.82096	207.238	180.432	31.3988	16.6029	79.6104	23.7195	22.6318	56.6022	39.8204	55.5704	36.7531	165.36	319.863	58.4072	179.487	46.1844	54.2311	18.2207	352.092	303.323	326.635	17.0154	274.039	35.6214	66.8584	433.754	56.2656	318.308	64.6346	338.898	3.20055	114.464	61.5432	0	200.89	170.717	29.4816	18.3504	63.983	75.2168	89.91	54.2725	0.941204	247.63	43.9266	1534.86	38.3961	509.478
ZP_04577926	0	0	11.2903	10.385	28.8295	3.9216	15.6902	0	0	0	9.89674	33.0911	35.8917	0	6.14661	15.9828	0	0	0	285.309	46.2013	15.1246	5.62776	27.8883	35.3449	0	302.864	8.98394	17.9744	49.881	137.653	7.40998	0	0	11.9171	19.3794	98.8118	3.54579	0	39.8824	0	5.94746	28.3732	0	0	14.5285	31.8702	121.221	11.3944
ZP_04589788	0	6.39734	0	0	9.60983	0	0	0	0	0	0	0	0	0	0	0	1.81232	0	0	0	73.9221	15.1246	0	0	0	0	0	4.49197	0	0	0	0	8.54871	3.23831	5.95857	0	16.4686	0.886446	0	0	7.91561	0	0	2.17909	0	0	7.96755	0	0
ZP_04612557	155.129	0	80.3418	0	26.8651	162.454	11.9627	0	0	410.029	360.93	9.6113	18.2433	0	10.9348	134.043	257.009	0	207.823	62.151	7.04506	1.28128	123.002	60.245	0	208.801	4.05111	53.6554	10.6589	63.3847	0	5.6496	0	39.5038	145.376	73.8772	119.284	150.04	172.757	68.055	16.0936	27.2072	9.2711	347.234	90.3738	68.3081	20.249	127.338	24.3975
ZP_04612558	223.611	0	215.968	812.344	147.716	266.572	2.67976	15.2135	7.46056	462.927	507.086	292.273	96.0369	14.5939	184.763	387.622	279.815	0	305.929	139.224	211.474	5.16633	547.871	102.407	16.0977	333.515	87.1189	95.1319	139.168	80.9332	4.702	31.6391	0	142.694	250.348	472.205	568.168	160.785	389.758	107.039	221.715	12.1894	52.6128	402.69	163.61	280.393	89.8124	477.563	322.412
ZP_04615639	22.4825	0	57.387	13.1964	4.88456	64.7823	3.98757	0	0	46.8604	17.6064	8.40988	9.12165	0	7.81061	16.2477	26.7142	0	9.89634	2.58962	16.4385	3.84383	231.702	3.54382	0	27.2349	4.05111	7.99124	6.09079	38.0308	0	0	4.3452	70.7777	34.8296	31.1926	96.2641	12.1654	60.1566	10.1359	20.117	9.06906	2.06025	11.076	23.9767	33.231	14.1743	248.514	15.9467
ZP_04616832	8.91093	0	0	0	0	0	0	0	0	0	0	0	0	0	0	0	0	0	0	0	9.3077	0	0	0	0	0	0	0	0	0	6.93288	0	0	0	0	0	0	0	0	0	31.8935	0	0	2.195	0	0	0	0	0
ZP_04621202	0	0	0	0	0	3.97927	0	0	0	0	0	0	0	0	0	0	0	0	0	0	0	0	0	0	0	0	0	0	0	0	0	0	0	0	0	0	0	0	6.15856	0	0	0	0	0	0	0	0	0	0
ZP_04621517	432.114	0	381.801	184.462	91.9119	569.312	37.5167	3.57964	11.1908	1180.94	1230.53	155.018	46.9968	4.86463	86.0829	363.054	885.257	3.06344	673.931	156.627	56.8139	1.72211	1141.88	185.761	0	703.636	27.2247	162.645	90.0502	217.242	0	37.967	5.84021	153.756	573.969	494.27	627.235	510.211	601.222	412.588	132.488	42.6627	44.3055	1088.23	347.051	295.281	92.534	1090.39	199.783
ZP_04623431	0	6.49142	0	0	0	0	0	0	0	9.35486	0	0	0	0	0	0	0	0	0	0	0	0	0	0	0	0	0	0	0	0	0	0	0	0	0	0	0	0.899482	12.3171	0	0	0	0	0	14.7278	0	0	0	0
ZP_04623896	575.06	13.9395	246.009	527.995	101.207	131.023	14.2451	13.32	23.7953	371.634	316.279	147.641	54.3098	175.844	162.95	255.388	290.906	0	279.292	114.714	130.871	69.5732	167.589	270.92	864.275	190.262	17.3665	91.3524	67.4515	144.918	47.4902	235.462	9.31359	15.2882	694.612	319.046	242.219	142.289	879.443	78.6253	112.11	8.63947	26.4958	326.038	81.7005	208.408	14.4674	55.7617	173.851
ZP_04623897	83.1851	0	28.6935	0	7.32683	49.8325	5.98135	0	0	194.471	181.094	8.40988	3.04055	0	9.37273	48.7431	127.123	0	117.931	36.2547	9.39341	0	108.7	19.491	0	54.4699	4.05111	28.5401	3.04539	25.3539	0	2.8248	0	39.5038	77.2309	60.7435	52.3175	75.6957	103.346	30.4076	10.0585	4.53453	3.09037	210.445	46.1091	42.4618	20.249	96.5303	10.1551
ZP_04630103	224.825	0	123.382	5.27856	56.1724	156.474	15.9503	0	2.77538	562.325	560.888	25.2297	21.2838	0	32.8045	129.982	354.655	0	313.384	80.2784	21.1352	0	526.335	88.5955	0	242.088	16.2044	68.4963	9.13618	101.416	0	6.5912	0	187.643	224.121	246.257	211.363	232.269	256.051	107.15	34.1989	27.2072	8.24098	561.002	134.639	123.693	22.2739	410.767	36.2174
[truncated: 8,157 more rows]
[truncated: 81 more columns]
