# Supplementary material for: Comparative metagenome-associated analysis of gut microbiota and antibiotic resistance genes in acute gastrointestinal injury patients with the risk of in-hospital mortality
Source: mSystems. 2025 Feb 27;10(3):e01444-24. doi: 10.1128/msystems.01444-24 (PMC11915821; doi:10.1128/msystems.01444-24)
Supplement: Table S4 — The ARG types and abundances in both groups. [file msystems.01444-24-s0006.xlsx]

## Sheet: Table S4
Sample	D211300638G22	D211300638G23	D211300639G22	D211300641G23	D211300641G26	D211300669G21	D211300672G23	D211300714G21	D211300732G22	D211300732G23	D211300743G21	D211300750G21	D211300760G23	D211300760G24	D211300760G26	D211300776G23	D211300779G22	D211300789G22	D212100625G21	D212100625G22	D212100639G21	D221300003G21	D221300003G23	D221300010G22	D221300014G21	D221300023G22	D221300023G24	D221300024G21	D221300024G22	D211000607G22	D211300009G22	D221300025G23	D221300025G26	D211300381G23	D211300412G21	D211300413G21	D211300418G21	D211300421G22	D211300449G21	D211300452G21	D211300485G22	D211300489G21	D211300495G21	D211300495G22	D211300495G23	D211300495G24	D211300495G26	D211300499G22	D211300523G23
Group	Death	Death	Death	Death	Death	Death	Death	Death	Death	Death	Death	Death	Death	Death	Death	Death	Death	Death	Death	Death	Death	Death	Death	Death	Death	Death	Death	Death	Death	Death	Death	Death	Death	Death	Death	Death	Death	Death	Death	Death	Death	Death	Death	Death	Death	Death	Death	Death	Death
aminoglycoside	48101.4	95212.7	42360.3	19402.4	444934	180400	168025	80413.9	42433.8	138190	47291.1	29527.4	132041	115231	68842.8	79898.9	75520.2	12122.2	156602	214445	172943	343858	189222	178458	222394	120733	40426.5	79031.8	132201	102520	108405	45234.4	25491.5	38670.7	255937	15507.8	60689.5	24056	377593	106522	42300.8	217001	33284.4	33960.9	104972	79488.8	65156.2	48148.5	22301.2
antibacterial_fatty_acid	0	0	3.60397	4.00984	5.54175	24.7689	0	0	0	6.81222	3.57122	2.25241	0	2.32138	0	0	19.4952	69.5944	13.4192	0	4.71276	26.1108	58.0266	9.51106	11.6716	73.7605	4.22253	0	37.6979	4.30573	9.15523	0	161.884	0	0	0	2.80912	28.1043	4.93283	5.99436	3.0097	3.69965	540.15	28.4435	61.0818	29.6074	54.1146	27.2672	29.2793
bacitracin	15818.7	35261.6	27146.1	64418.8	12661.5	46250.3	21800	39633.3	75715.1	50613	85645.1	45295.3	32431.6	27115.5	60911.1	54252.5	44304.7	58347.3	37015.1	13601.5	48494.7	33347.6	9623.52	21864.7	30081.3	37860.7	32947.9	42068.4	28104.2	18187.6	55225.7	21655.5	62816.8	25708.3	16667.7	106542	28263.3	25066	28361	18962.5	37238.8	13314.9	45837.5	89693.1	41987.8	12831	11228.5	26288.9	57306.6
beta_lactam	69317.3	83789.4	99271.4	81012.5	34960.4	67458.8	6431.4	63196.9	66741.4	54720.6	45521.1	83369.9	2526.52	5050.26	115478	61495.9	85548.7	91027.6	97378.3	1791.65	106603	28723.2	349297	72395.7	96710.5	147426	72363.1	298981	198818	460741	86985.5	46825.6	98372.6	190325	105090	84505.2	227177	61879.3	10224.5	105229	51258.9	388889	86118.8	33422.9	141878	550854	372180	36346.8	106713
bicyclomycin	0	0	0	0	0	0	0	0	0	0	0	0	0	0	0	37.3333	0	0	6.65275	9.47609	0	0	0	0	0	0	0	0	0	0	0	0	0	38.3893	0	0	0	0	0	1.90865	0	0	0	0	0	0	6.59892	5.78807	0
bleomycin	569.593	85.3934	0	137.659	104.521	972.65	0	1115.06	0	243.263	268.892	16854.9	934.315	104.872	1238.87	17.719	3468.12	0	198.923	1381.84	9493.05	157.279	781.404	0	0	2012.86	56.0796	0	25880.4	11524.5	753.855	0	45.5559	0	421.233	0	1502.35	1911.88	0	917.858	0	0	198.983	14.0398	33649.5	198.262	532.529	0	52.174
chloramphenicol	6432.73	8762.02	2532.56	712.576	2874.94	9740.78	1629.19	1341.79	4674.79	6491.38	668.451	10029.8	677.504	124470	8335.83	4637.69	8215.42	2208.84	8847.83	26687.7	24451.9	57006.4	9113.74	24623.4	3416.27	2780.14	28619.3	27000.7	12993.7	3608.7	30900.1	0	6443.9	2729.74	18003	3371.05	8516.61	1981.95	2602.74	21094.5	5449.51	7941.83	47628.5	1439.65	1851.09	5058.74	3909	8487.31	1921.64
defensin	23.3605	0	0	0	21.1956	64.0144	91.6572	0.840739	0	0	44.9417	0	0	0	39.9198	2.47861	0	40.6846	0.940038	62.4595	31.8848	37.5648	25.0925	0	0	0	62.6972	0	14.8345	1.9372	26.1361	0	8.16644	0	0	0	2.84082	33.7458	1.45989	0.887027	10.6053	0.547463	0	0	2.72586	0	0	0	0
florfenicol	404.711	7729.16	1582.61	0	104.345	3684.19	403.714	12926.9	6093.14	9961.32	40.7331	2855.7	0	1107.64	9060.18	976.476	12229.9	0	13445.4	47.1459	17097.3	0	16.7506	13259.3	1419.54	2899.09	2921.94	0	10091.1	8715.55	15953.1	1338.1	2179.58	3699.87	8114.61	0	2962.16	1279.54	0	575.763	0	3055.14	263.751	225.975	18899	7552.2	4491.67	651.276	0
fosfomycin	1000.83	192.229	26.3644	184.67	618.776	6194.03	5608.62	639.083	4998.05	4938.07	21024.2	126.303	9135.91	5419.62	15429.7	13419.4	465.759	31641	8526.39	2339.13	1627.25	20957.8	288.329	12331.8	606.583	4857.77	100.002	17914.5	6438.38	6921.8	4731.43	0	987.544	10423.3	1257.69	39670.9	5365.5	4129.27	2.9436	828.956	4565.52	3702.37	870.117	10.5791	6683.47	4628.11	199.465	2272	13098.4
macrolide-lincosamide-streptogramin	616340	210845	401758	162219	288628	169015	204189	159172	53699.7	218010	171139	201657	195102	230733	103173	170714	204889	243113	109790	208654	88872.6	195678	175221	213924	339478	66314.9	325318	11836.4	178240	93866	88312.3	87495.3	194842	202357	90176.2	62131.6	286198	281650	325540	489844	375730	102005	354253	166680	107728	63844	231486	453434	150445
multidrug	33950	171332	52045.1	374673	56969	231984	161943	274901	400129	171981	216679	297690	193725	25628	277346	194091	213644	234722	183504	74780.5	209558	28889.2	36040.5	112667	107118	310624	89538.2	178177	109426	74129.3	260064	625543	222510	128649	186371	427078	65662.6	103812	18160.8	41386.7	34710.1	64009.9	73048.2	389555	288827	105765	68078.7	45772.1	261207
mupirocin	959.489	1879.58	1403.73	518.889	2757.69	8368.29	361.87	188.184	23580.1	291.099	6171.96	343.812	1699.05	1008.68	818.887	1096.3	1061.03	1787.39	2525.43	1233.64	5649.7	2976.14	530.861	1960.84	847.699	22.7434	2494.4	3.21095	869.26	686.787	851.021	9278.45	5112.95	1459.82	0.469279	5326.9	18226.8	1074.89	916.122	483.357	2671.32	368.098	2555.38	181.05	400.823	450.467	916.057	11597.9	12243.7
novobiocin	400.462	364.805	579.825	94.2067	124.393	193.261	162.643	179.404	209.838	95.2056	598.033	170.844	117.751	560.119	46.719	624.856	242.005	272.693	170.354	870.8	1092.88	403.177	18.266	221.749	248.565	0	577.141	0	378.851	312.841	97.2921	0	533.993	602.694	0	0	485.739	545.595	313.37	320.475	665.302	53.5356	454.799	76.0355	7.72258	116.188	194.892	899.873	946.986
other_peptide_antibiotics	836.745	10451.3	1202.71	29074.2	3608.65	17746.3	831.901	19976.7	36112.3	14318.5	36504.8	23154.1	652.389	1897.33	32740.9	26882.3	15223.2	34557	14115.5	739.533	12370.8	80.5992	115.348	7494.29	6244.16	14940.7	3791.26	28942	6536.68	3981.26	21926.5	981.111	14494.7	14995.1	9127.81	68535.3	7544.08	5875.04	701.093	1812.98	1346.71	6922.11	3037.81	2790.91	20431.1	6786.82	3067.25	3354.59	19790.2
pleuromutilin_tiamulin	660.392	1371.04	2212.57	1197.61	545.961	542.218	302.038	288.427	385.821	710.49	1025.1	392.241	1985.42	950.111	664.745	1829.68	1062.85	1778.29	581.931	105.374	1400.24	532.274	181.017	231.1	1006.41	29.14	2118.56	0	642.261	678.711	708.702	834.247	2349.68	586.327	0	562.894	1004.92	1877.35	2302.15	857.268	3454.24	149.813	3280.92	1367.42	186.413	285.147	956.579	2013.23	1629.17
polymyxin	10506.9	65541.5	18806.8	146479	29019.2	73043.4	5390.28	87422.2	158195	50010.2	85793.8	104041	12863.9	13734	98657	73415.4	70519.1	94378	47043.6	7555.82	67479.2	17115.1	6315.22	38818	42742	83194.6	48657.9	58711.7	38915	21089.3	91951.4	9261.15	75801.1	48595.4	41639.3	140805	27057.1	28559.8	10814.8	16723.5	26546.1	18473	31347.4	15104.3	115279	37318.6	23736	26504.7	128211
quinolone	1134.17	6654.13	1453.15	98.9174	41.9938	26929.4	411.808	33254.6	392.227	42860.2	1337.08	9560.53	0	1738.02	20769.6	3468.86	6632.94	1039.03	62740.6	227.059	13210.3	0	262.109	73.2854	1728.46	7886.37	4233.5	54284.9	13733.2	507.139	21583.6	9877.69	24333	8874.14	6735.17	1452.15	16674.7	2183.43	8.15923	2166.17	114.966	1741.82	45.4846	7099.8	303.454	2063.82	260.207	377.627	31.5235
rifamycin	594.424	4815.06	1393.38	109.124	32.5998	132.937	359.801	49.9745	31.039	226.087	469.091	76.3543	82.6302	322.472	1013.08	921.012	182.891	875.706	12702.3	103.673	9455.87	287.162	2.55175	342.223	232.652	42.721	363.922	4.76563	125.96	903.631	2233.33	7207.89	1297.06	55.4693	6929.06	0	2778.35	1517.87	380.7	521.111	419.424	31.5293	577.451	15.9282	77.3337	1862.96	132.074	190.159	97.1873
streptothricin	1693.34	1814.61	415.177	1231.82	618.686	1026.58	90.6115	347.459	3815.41	558.057	593.92	0	0	3912.3	3013.24	1608	998.155	230.116	8458.4	37617.7	4189.65	40485	5175.7	8702.44	381.375	1678.46	1048.69	3.06672	6996.73	1812.62	11860.1	9009.87	258.15	73.4882	0	0	1358.35	36.8863	84.1869	3035.01	2327.36	1973.15	916.152	6766.49	2599.64	1494.65	717.229	5531.29	3181.96
sulfonamide	1792.49	21043.3	11204.2	843.55	10278.2	30029.8	2826.03	17106.5	9722.13	34132.9	1110.9	12444.5	2054.05	2389.25	17331.2	4716.84	27289.2	14607.5	86082.1	225.801	43943.2	932.841	108288	19709.4	509.189	56188.5	10373.7	76654.4	21208.3	40194.2	34558.1	17865.2	4355.88	42689.5	151368	2877.83	26248.2	67853	3388.56	10608.9	7033.68	40345	5013.8	31710.4	34181.5	54045.8	37781.7	3784.67	106.121
tetracycline	181455	256869	297932	116366	97695.2	88890.3	367775	164869	106919	180875	254748	148837	146967	422989	136549	293128	203120	171007	105754	405914	146497	217205	102125	239810	133256	103368	294956	73952.2	187787	130599	129424	100786	228465	269104	36912.6	38548.7	187040	360049	200209	165967	381137	118475	301668	130233	75977.3	52705.9	157595	308231	208210
trimethoprim	4910.64	8920.64	23621.5	148.331	7732.84	36279.2	51126	40652.1	1271.24	19515.2	11507.6	12679	69895.9	4731.62	28207.7	4453.1	21518.1	5065.51	37266.8	1545.49	15149.4	4513.29	7105.29	29516.7	6357.24	37029.5	22648.5	52432.2	17642.3	15496.8	26544.1	6806.63	25118.9	10312.6	65248.6	1833.23	18694	22370.2	5899.38	7393.56	7700.99	10667.2	3166.05	89498.9	3948.49	12605.6	11207.6	3072.95	8980.72
vancomycin	3097.33	7065.49	13049.5	1074.24	5662.26	1029.84	240.171	2323.74	4881.66	1251.63	11814	891.433	197108	10904.8	325.595	8312.42	3845.38	1110.18	7229.15	61.0734	384.853	6788.74	193.434	3579.58	5207.83	37.217	16357.2	1.82071	2919.51	3516.61	6891.63	0	4019.33	49.9091	0.372129	1251.09	6544.52	2229.5	12491.1	4730.21	15315.5	876.888	5893.79	125.553	67.2887	14.2238	6112.86	12973.1	3497.42
tunicamycin	0	0	0	0	0	0	0	0	0	0	0	0	0	0	6.66638	0	0	0	0	0	0	0	0	6.72713	0	0	21.7771	0	0	0	3.20519	0	0	0	0	0	0	0	0	0	0	0	0	0	0	0	0	35.3149	0
factumycin	0	0	0	0	0	0	0	0	0	0	0	0	0	0	0	0	0	0	0	0	0	0	0	0	2.55842	0	0	0	0	0	0	0	0	0	0	0	0	0	0	0	0	0	0	0	0	0	0	0	0
fusidic_acid	0	0	0	0	0	0	0	0	0	0	0	0	0	0	0	0	0	0	0	0	0	0	0	0	0	0	0	0	0	0	0	0	0	0	0	0	0	0	0	10.7562	0	0	0	0	0	0	0	0	0
[truncated: 161 more columns]
