# Supplementary material for: Comparative metagenome-associated analysis of gut microbiota and antibiotic resistance genes in acute gastrointestinal injury patients with the risk of in-hospital mortality
Source: mSystems. 2025 Feb 27;10(3):e01444-24. doi: 10.1128/msystems.01444-24 (PMC11915821; doi:10.1128/msystems.01444-24)
Supplement: Table S5 — The ARG subtypes and abundances in both groups. [file msystems.01444-24-s0007.xlsx]

## Sheet: Sheet1
Subtype	Type	D211300638G22	D211300638G23	D211300639G22	D211300641G23	D211300641G26	D211300669G21	D211300672G23	D211300714G21	D211300732G22	D211300732G23	D211300743G21	D211300750G21	D211300760G23	D211300760G24	D211300760G26	D211300776G23	D211300779G22	D211300789G22	D212100625G21	D212100625G22	D212100639G21	D221300003G21	D221300003G23	D221300010G22	D221300014G21	D221300023G22	D221300023G24	D221300024G21	D221300024G22	D211000607G22	D211300009G22	D221300025G23	D221300025G26	D211300381G23	D211300412G21	D211300413G21	D211300418G21	D211300421G22	D211300449G21	D211300452G21	D211300485G22	D211300489G21	D211300495G21	D211300495G22	D211300495G23	D211300495G24	D211300495G26	D211300499G22
AAC(2')-Ia	aminoglycoside	0	0	0	0	0	0	0	0	0	0	0	0	0	0	0	0	0	0	3.00495	0	0	0	0	0	0	0	0	0	0	0	0	0	0	0	0	0	0	0	0	0	0	0	0	0	0	0	0	0
AAC(2')-Ic	aminoglycoside	0	0	0	0	0	0	0	0	0	0	0	0	0	0	0	0	0	0	0	0	0	0	0	0	0	0	0	0	0	0	0	0	0	0	0	0	0	0	0	0	16.8942	0	0	0	0	0	0	0
AAC(2')-IIa	aminoglycoside	0	0	0	0	0	0	0	0	0	0	0	0	0	0	0	0	0	0	0	0	0	0	0	0	0	0	0	0	6.95961	0	0	0	0	0	0	0	0	0	0	0	0	0	0	0	0	0	0	0
AAC(3)-I	aminoglycoside	0	0	0	0	0	0	0	0	0	0	0	0	0	0	0	0	0	0	0	0	0	0	0	0	0	0	0	0	0	0	0	0	0	0	0	0	0	0	0	0	0	0	0	0	0	0	0	0
AAC(3)-Ib/AAC(6')-Ib''	aminoglycoside	0	39.1174	0	0	0	0	0	0	0	0	0	0	0	0	35.3877	0	0	0	40.036	0	0	0	0	0	0	0	0	0	0	0	5.72903	0	0	0	47.8275	0	11.0358	5.67967	0	0	0	428.185	0	9.64712	0	9.01007	2.64747	0
AAC(3)-Id	aminoglycoside	0	0	0	0	0	0	0	0	0	0	0	0	0	0	0	0	0	0	0	0	0	0	0	0	0	0	0	0	0	0	0	0	0	0	0	0	0	0	0	0	0	0	0	0	0	0	0	0
AAC(3)-II	aminoglycoside	119.61	0	19.3556	0	4886.01	1430.7	22.8113	10716.4	0	6258.64	628.866	120.379	0	130.246	9746.7	22.4895	4689.38	214.417	7642.83	0	0	349.836	251.556	12700	0	25433.7	0	458.54	0	5924.16	1749.23	0	7832.24	1542.07	50660.5	626.422	2388.29	872.029	154.071	85.4229	0	2225.14	899.178	3308.61	4441.03	3198.57	5476.31	16.2714
AAC(3)-IIIc	aminoglycoside	0	0	0	0	0	0	0	0	0	0	0	0	0	0	0	0	0	0	3.83428	0	0	0	0	0	0	0	0	0	0	0	0	0	0	0	0	0	0	0	0	0	0	0	0	0	0	0	0	0
AAC(3)-IV	aminoglycoside	206.421	0	19.7703	0	0	0	0	5.63751	0	11.3929	0	0	0	0	907.575	0	0	0	5315.01	0	10839.6	28.6473	0	0	0	0	33.0654	0	21.6275	230.046	419.683	0	0	2914.41	425.104	0	570.734	0	0	0	0	4407.02	0	0	16.7539	3235.92	0	277.247
AAC(3)-VIa	aminoglycoside	0	0	0	0	0	0	0	0	0	0	0	0	0	0	0	0	0	0	0	0	0	0	0	0	0	0	0	0	0	0	0	0	0	0	0	0	0	0	0	0	0	0	0	0	0	0	0	0
AAC(6')-30/AAC(6')-Ib' fusion protein	aminoglycoside	0	0	0	0	0	0	0	0	0	0	0	0	0	0	0	0	0	0	4.89221	0	0	0	0	0	0	0	0	0	0	0	0	0	0	0	0.395954	0	0	0	0	0	0	73.6321	0	0	0	0	0	0
AAC(6')-33	aminoglycoside	0	0	0	0	0	0	0	0	0	5.68672	0	0	0	0	49.9616	0	0	0	5.81393	0	0	0	0	0	0	0	0	0	0	0	0	0	0	0	0	0	0	0	0	0	0	0	0	0	0	0	0	0
AAC(6')-34	aminoglycoside	0	0	0	0	0	0	0	7.38314	0	0	27.8446	0	0	0	0	0	0	0	2.71513	0	0	0	0	0	0	0	0	0	0	0	0	0	0	0	0	0	0	0	0	0	0	0	0	0	0	0	0	0
AAC(6')-I30	aminoglycoside	0	0	0	0	0	0	0	0	0	0	0	0	0	0	0	0	0	0	0	0	0	0	0	0	0	0	0	0	0	0	0	0	0	0	0	0	0	0	0	0	0	0	0	0	0	0	0	0
AAC(6')-Ia	aminoglycoside	0	0	0	0	0	0	0	0	0	0	0	0	0	0	0	0	0	0	0	0	0	0	0	0	0	0	0	0	0	0	0	0	0	0	0	0	0	0	0	0	0	0	0	0	0	0	0	0
AAC(6')-Iaa	aminoglycoside	0	0	0	0	0	0	0	0	0	0	0	0	0	0	0	0	0	0	0	0	0	0	0	0	0	0	0	0	0	0	0	0	0	0	1.79135	0	0	0	0	0	0	0	0	0	0	0	0	0
AAC(6')-Iad	aminoglycoside	1331.69	1088.77	2114.33	10.6929	75.4495	46.6239	7.55096	348.469	220.267	36.3319	1104.7	88.9383	4467.19	953.313	9.11998	74.4445	415.898	375.108	289.727	0	16.6256	306.367	15.6649	478.561	327.744	0	59.5846	0	351.847	451.623	287.91	0	161.344	0	0	0	409.552	204.192	245.545	325.028	339.761	32.8858	422.839	22.376	16.2885	0	208.783	452.434
AAC(6')-Iai	aminoglycoside	0	0	0	0	0	5.95198	0	0	0	5.56573	0	0	0	18.9662	0	0	0	0	0	0	0	0	0	0	15.2144	0	0	0	0	0	0	0	49.433	0	0	0	0	10.0905	0	0	0	2.51891	26.9898	0	0	0	0	0
AAC(6')-Iak	aminoglycoside	0	0	0	0	0	0	0	0	0	0	0	0	0	0	0	0	0	0	0	0	0	0	0	0	0	0	0	0	0	0	0	0	0	0	0	0	0	0	0	0	0	0	0	0	0	0	0	0
AAC(6')-Ib	aminoglycoside	0	355.032	0	0	0	0	0	0	0	0	0	0	0	0	242.671	0	0	0	383.719	0	0	0	0	0	0	0	0	0	0	0	17.3324	0	0	0	224.455	0	113.517	67.014	0	0	0	3188.78	0	46.6977	0	42.5236	0	0
AAC(6')-Ib'	aminoglycoside	0	0	0	0	0	0	0	0	0	0	0	0	0	0	49.9616	0	0	0	87.2089	0	0	0	0	0	0	0	0	0	0	0	0	0	0	0	45.1732	0	0	5.15492	0	0	0	7111.05	13.7882	46.6977	0	13.0842	0	0
AAC(6')-Ib11	aminoglycoside	0	69.128	0	0	0	0	0	0	0	0	0	0	0	0	145.92	0	0	0	217.915	0	12.6671	0	0	0	0	0	0	0	0	0	23.6234	0	12.2929	0	179.349	0	65.0082	30.1113	0	0	0	6158.73	0	0	0	28.6606	0	0
AAC(6')-Ib3	aminoglycoside	0	0	0	0	0	0	0	0	0	0	0	0	0	0	0	0	0	0	0	0	0	0	0	0	0	0	0	0	0	0	0	0	0	0	2.1175	0	0	0	0	0	0	818.427	0	0	0	0	0	0
AAC(6')-Ib4	aminoglycoside	0	0	0	0	0	0	0	0	0	0	0	0	0	0	0	0	0	0	0	0	0	0	0	0	0	0	0	0	0	0	0	0	0	0	2.1175	0	0	0	0	0	0	841.59	0	0	0	3.27105	0	0
AAC(6')-Ib7-9-10	aminoglycoside	0	659.979	42.4191	11.7991	117.077	330.118	16.6642	866.557	0	28.0632	42.4003	218.925	0	65.011	1696.02	41.0728	114.73	0	2459.24	7.29767	495.328	0	8.64272	639.773	21.9181	530.548	49.3114	1331.38	249.586	333.636	634.855	2071.23	64.8555	346.323	1586.21	0	787.095	203.73	4.83833	94.95	0	28576.9	68.0431	192.444	80.8807	884.877	270.531	17.8299
AAC(6')-Ib8	aminoglycoside	0	58.0675	0	6.84346	0	19.8928	0	16.1609	0	0	0	4.3785	0	0	99.2254	9.52889	66.5437	22.8637	235.348	0	0	0	0	70.6797	0	0	324.14	3859.16	16.0844	34.2928	42.5221	0	30.978	578.107	116.597	0	2113.29	8.43116	0	3.41013	108.724	1435.4	0	124.112	0	34.7749	0	196.486
AAC(6')-Ib-cr	aminoglycoside	0	2456.93	0	0	0	0	0	0	0	0	72.7852	0	0	19.3785	4265	0	0	0	5708.44	0	63.5337	0	0	0	0	0	0	0	0	0	385.704	0	0	0	4361.17	0	1558.33	584.769	0	0	15.3661	18269	0	60.0061	0	1125.83	32.9157	12.6457
AAC(6')-Ib-Hangzhou	aminoglycoside	0	75.9604	0	0	0	0	0	0	0	0	0	0	0	0	160.342	0	0	0	211.465	0	27.8382	0	0	0	0	0	0	0	0	0	14.8333	0	13.5079	0	195.565	0	35.7167	33.0874	0	0	0	2004.35	0	18.7334	0	59.4874	5.14102	0
AAC(6')-Ib-Suzhou	aminoglycoside	0	683.644	0	0	0	0	0	0	0	0	15.9459	0	0	0	832.251	0	0	0	992.019	0	13.9191	0	0	0	0	0	0	0	0	0	48.2082	0	0	0	818.502	0	185.727	66.1748	0	4.46092	0	10109.9	0	12.4889	0	185.461	0	0
AAC(6')-Ic	aminoglycoside	0	0	0	0	0	0	0	0	0	0	0	0	0	0	0	0	0	0	0	0	0	0	0	0	0	0	0	0	0	0	0	0	31.8267	0	0	0	0	0	0	0	0	0	0	0	0	0	0	0
AAC(6')-Ie-APH(2'')-Ia	aminoglycoside	9109.25	20452.7	12066	7367.32	4041.1	12869.9	113824	3830.3	1375.82	17969.9	4218.95	1542.16	47039.3	19793	1941.78	21710.1	6182.04	3735.42	10665.3	14301.4	10383	22621.7	191.93	3682.28	5660.76	208.319	8892.44	0	2400.63	1049.89	591.156	3385.75	5569.64	27.5031	0.542267	1259.85	4690.47	1146.27	4884.36	1062.08	1871.37	217.304	1609.61	924.568	255.643	130.064	488.521	3655.98
AAC(6')-If	aminoglycoside	0	0	0	0	0	0	0	0	0	0	0	0	0	0	0	0	0	0	0	0	0	0	0	0	0	0	0	0	0	0	0	0	0	0	0	0	0	0	0	0	0	0	0	0	0	0	0	0
AAC(6')-Ii	aminoglycoside	2096.19	0	441.031	0	0	10212.2	42746.7	0	0	0	3586.6	0	56159	0	440.164	0	0	0	499.615	18973.7	26.3086	6236.3	4313.19	0	0	4495.88	0	0	3499.69	1005.36	1254.64	5940.57	0	0	0.713588	0	270.034	10376.2	0	25.2949	0	2.60195	0	0	650.823	449.751	97.1709	0
AAC(6')-IIa-32	aminoglycoside	0	0	0	0	0	0	0	0	0	0	0	0	0	0	0	0	0	0	5.81393	0	0	0	0	0	0	0	0	0	0	0	0	0	0	0	0	0	0	0	0	0	0	12.8684	0	0	0	0	0	0
AAC(6')-Iid	aminoglycoside	0	0	0	0	0	270.521	0	0	0	0	904.186	0	0	0	86.5897	70.6813	0	0	2.93891	0	0	0	285.067	0	0	0	0	0	99.423	0	7.00914	0	0	0	0	0	6.75086	0	0	0	0	0	0	0	0	0	0	0
AAC(6')-Iih	aminoglycoside	0	0	45.3745	0	0	67.2607	0	0	15.0717	40.0246	0	0	0	68.1953	57.411	0	0	14.0556	0	0	0	0	0	7.24177	7.81506	0	0	0	9.88797	0	10.4563	0	215.831	0	0	0	6.71397	57.014	6.90057	4.19278	0	5.17547	0	0	0	0	14.496	12.7148
AAC(6')-Im	aminoglycoside	102.062	0	0	0	26.704	0	0	4.08561	209.184	0	92.4505	0	0	1231.95	0	228.854	420.571	0	0	21.401	0	0	0	305.253	96.415	0	120.508	0	0	24.7701	3.58333	0	52.2102	0	0	0	27.6102	0	354.72	258.633	17.1789	0	641.386	12.0679	0	557.916	0	1267.98
AAC(6')-Iy	aminoglycoside	0	0	0	0	0	0	0	0	0	0	0	0	0	0	0	0	0	0	0	0	0	0	0	0	0	0	0	0	0	0	0	0	0	0	7.16541	0	0	0	0	0	0	0	0	0	0	0	0	0
AAC(6')-Iz	aminoglycoside	0	0	0	0	0	0	0	0	0	0	0	0	0	0	0	0	0	0	0	0	0	0	0	0	0	0	0	0	0	0	0	0	0	0	0	0	0	0	0	0	0	0	0	0	0	0	0	0
aadA10	aminoglycoside	0	47.1668	0	0	0	0	0	0	0	0	0	0	0	0	0	0	0	0	140.962	0	0	0	0	0	0	0	0	0	0	3.9793	13.8159	0	0	0	144.876	0	22.1779	6.84841	0	2.76996	0	1.70959	0	0	0	45.6294	3.19226	8.40002
aadA12	aminoglycoside	122.802	347.743	178.91	146.367	25.8192	17.0186	28.9405	1966.03	10.4872	3.97854	31.2855	1715.61	0	237.257	69.9083	48.9126	1537.08	0	1269.07	0	2630.76	60.9981	0	1783.79	0	0	864.542	1982.41	0	2313.5	1690.38	2055.48	203.183	829.885	11947.3	0	611.992	137.046	28.8092	163.375	69.7609	6561.35	0	93.928	303.226	1169.42	769.941	106.166
aadA13	aminoglycoside	30.4688	443.724	94.0023	0	0	4.22254	0	1267.87	0	3.94852	20.6996	520.463	0	60.5486	0	40.4528	282.497	0	1053.62	0	1120.25	0	0	20.0037	0	0	129.512	2.08305	13.6566	503.299	529.521	0	61.3716	16.6388	1381.56	0	227.185	68.006	38.1224	34.7447	57.6953	4333.48	0	64.8481	4.42555	835.808	487.175	122.926
aadA14	aminoglycoside	0	0	0	0	0	0	0	0	0	0	0	0	0	0	0	0	0	0	389.377	0	0	0	0	0	0	0	0	0	0	0	0	0	0	0	0	0	0	0	0	0	0	0	0	0	0	0	0	0
aadA15	aminoglycoside	0	0	31.5724	5.85467	2.58192	4.25465	0	353.942	0	0	0	146.089	0	20.3363	0	0	170.787	0	211.512	0	427.84	0	0	5.03895	0	0	130.497	8.39558	13.7604	113.161	186.742	0	35.3362	0	136.293	0	32.7019	3.60648	14.4046	23.3393	34.8804	1624.13	0	24.503	0	226.561	178.196	26.5415
aadA16	aminoglycoside	0	3394.16	0	0	0	0	0	2.58804	0	0	0	0	0	12.6891	51.4094	0	0	0	5442.09	0	0	0	0	0	0	0	0	0	0	203.978	297.352	0	33.0726	0	4556.19	0	1744.6	567.078	0	0	0	8.42625	0	0	0	989.556	40.9086	24.8413
aadA17	aminoglycoside	61.401	347.743	73.6689	11.7093	5.16384	0	0	1686.75	0	3.97854	20.857	633.051	543.537	94.9029	9.9869	48.9126	512.361	0	785.035	0	1365.45	0	0	125.974	0	0	293.618	135.379	6.88022	590.949	790.621	0	35.3362	159.271	1657.73	0	158.838	28.8519	91.2292	84.6048	104.641	4562.7	0	69.425	26.7552	798.683	537.95	97.3188
aadA2	aminoglycoside	15.5873	0	0	136.737	20.9744	8.64072	33.5857	81.4283	0	0	0	958.537	0	68.8347	96.3408	24.834	1271.78	0	185.866	7.35403	924.357	0	0	1601.55	0	0	331.281	1699.72	0	1183.13	751.115	0	98.6752	570.313	7693.6	469.44	313.094	84.2302	4.87569	94.7989	23.6127	802.667	0	66.3503	294.325	525.186	170.706	0
aadA21	aminoglycoside	69.0761	149.033	73.6689	5.85467	7.74577	8.5093	0	1036.94	0	0	0	464.487	0	88.1242	0	40.7605	455.432	9.78011	703.684	0	1201.59	0	0	10.0779	0	0	163.121	0	20.6407	398.157	402.586	0	26.5021	8.38268	836.027	0	88.7622	10.8195	72.023	32.0915	58.134	4380.84	0	53.0897	0	578.988	342.943	97.3188
aadA22	aminoglycoside	176.528	745.163	231.531	23.4187	18.0735	21.2732	0	3055.51	15.7308	3.97854	20.857	1033.86	0	149.133	0	65.2167	569.29	0	1643.29	0	2439.6	0	8.577	40.3116	0	0	554.612	3.14834	13.7604	1504.62	1011.32	2055.48	79.5063	8.38268	2853.75	0	182.196	21.6389	129.641	96.2745	0	8255.71	0	130.682	0	1286.13	1005.29	256.568
aadA23	aminoglycoside	288.365	1160.23	459.527	29.7255	26.218	8.64072	4.19821	5256.34	15.9737	40.3999	31.7687	2000.75	0	247.805	0	231.784	1560.82	0	2949.08	0	4871.36	0	0	107.452	0	0	844.766	7.45959	55.8919	2191.77	2144.99	0	233.232	0	4329.94	0	412.714	65.9193	175.525	177.748	177.096	18035.3	0	182.463	0	2774.66	1928.97	556.996
aadA24	aminoglycoside	77.9366	50.4448	117.553	0	2.6218	4.32036	0	1097.88	0	4.03999	0	483.072	0	61.9513	0	33.112	346.849	0	644.336	7.35403	1026.04	0	0	25.5839	0	0	231.897	0	27.9459	344.725	418.654	0	80.7342	8.51214	540.553	0	90.133	7.32437	43.8812	62.2118	82.6446	5276.76	0	49.7628	4.52807	736.655	488.218	107.806
aadA25	aminoglycoside	7.67512	0	10.5241	23.4187	0	4.25465	8.26873	143.789	0	0	0	250.973	0	0	9.9869	16.3042	284.645	0	71.1819	0	427.84	0	0	317.454	0	0	97.8727	226.681	0	243.086	184.317	0	53.0042	192.802	1592.55	0	28.0302	14.4259	9.60307	35.0089	0	532.975	9.64653	24.503	93.6433	196.81	80.6925	0
aadA27	aminoglycoside	0	0	0	0	0	0	0	0	0	0	0	11.2805	0	0	0	0	0	0	0	0	0	0	0	5.05819	0	408.404	0	0	6.90649	0	0	8253.31	0	0	0	0	0	0	0	0	0	0	0	0	0	0	20.2501	0
aadA3	aminoglycoside	30.7005	0	0	240.042	46.4746	8.5093	124.031	35.9472	0	0	41.714	2210.06	0	149.133	189.751	16.3042	2106.37	0	254.221	0	1847.91	30.499	0	3612.93	0	0	913.479	3509.35	0	2078.8	1712.2	0	203.183	1584.33	16814.4	0	780.173	183.931	4.80153	195.466	11.6268	1786.19	0	187.856	494.972	1478.36	326.132	8.84717
aadA4	aminoglycoside	0	0	0	0	759.391	17.0836	62.2522	27.7572	0	3.99373	41.8732	0	0	47.6326	0	49.0993	0	19.6349	671.664	0	0	0	0	0	0	2906.88	0	40.0312	0	0	408.992	0	26.6033	0	0	0	4.68953	0	0	32.214	35.0136	218.703	135.567	278.76	0	243.506	502.878	0
aadA5	aminoglycoside	23.1132	0	0	0	6251.36	6111.64	593.471	624.538	0	23.9624	544.352	0	545.611	1000.28	10.025	245.496	57.1463	284.706	6404.29	58.1586	0	0	137.756	0	0	27146.9	0	478.268	13.813	0	5543.3	0	141.884	0	0.991397	0	173.512	0	0	128.856	233.424	2212.34	2033.5	3017.17	0	2490.19	5420.28	26.6428
aadA7	aminoglycoside	0	0	0	0	0	4.22254	0	0	0	0	0	0	0	0	0	0	0	0	4.03684	0	0	0	0	0	0	0	0	0	0	0	24.0691	0	26.3021	0	3.43061	0	0	0	0	0	0	3.574	0	0	0	2.27122	0	0
aadA8	aminoglycoside	69.0761	149.033	0	111.239	12.9096	12.7639	37.2093	265.456	0	0	0	887.77	0	74.5666	39.9476	8.15209	797.006	0	183.039	7.24218	673.621	0	0	1431.06	0	0	309.93	1546.89	0	1110.65	616.005	0	61.8383	678.997	6912.41	0	420.453	72.1297	0	90.4396	23.2536	767.052	0	122.515	227.419	578.988	124.401	0
aadA8b	aminoglycoside	30.7005	248.388	0	87.8201	20.6554	4.25465	49.6124	188.031	0	0	10.4285	846.566	0	54.2303	24.9672	0	512.361	0	107.79	0	700.93	15.2495	0	1350.44	0	0	326.242	1063.09	0	930.431	521.422	0	132.511	427.517	5533.68	0	228.913	72.1297	0	70.0178	0	518.57	0	44.9221	214.042	441.679	151.298	0
aadA9	aminoglycoside	0	0	0	0	0	0	0	0	0	0	0	0	0	0	0	0	0	0	0	0	0	0	0	0	0	0	0	0	0	0	6.39965	0	7.77041	0	0.868716	0	0	0	0	0	0	0	0	0	0	0	0	0
aadA-ANT(3'')-IIa	aminoglycoside	554.624	3862.59	819.181	540.261	683.6	2531.43	270.613	12092.4	28.0167	121.991	240.329	6893.29	0	811.339	2495.06	623.749	6851.53	40.6591	9919.71	17.636	11050.8	153.064	51.3792	8135.01	158.164	3635.61	2576.52	13678	1221.02	8464.92	7643.94	0	998.364	4108.36	44498	1213.41	3962.71	778.35	307.985	901.395	395.14	24960.1	237.579	958.425	1137.81	8038.87	4969.93	708.81
aadK	aminoglycoside	418.977	782.072	311.564	86.6348	183.907	208.822	7.65731	358.043	92.1089	202.524	1284.43	52.0332	1001.43	1170.16	138.726	475.527	0	153.873	169.308	2098.2	8.42987	789.794	325.405	988.096	377.261	0	60.4238	1.9437	89.0009	244.355	85.3437	0	122.285	0	0	0	267.956	196.35	213.339	648.122	699.185	71.7003	169.731	7.5637	0	0	335.876	630.517
aadS	aminoglycoside	365.732	0	10232.4	3449.75	30.7582	11.6966	0	172.308	48.051	113.021	0	0	0	0	0	3354.2	0	0	0	6.63656	216.886	27.9486	69291.6	5282.51	0	43.8622	44.8441	0	170.232	1705.25	0	0	0	0	0	0	0	0	1579.6	376.956	138.509	1762.22	0	0	0	4.19424	15778	162.147
abcA	multidrug	0	0	0	0	0	76.2936	44.1825	0	0	0	83.112	0	0	0	0	0	0	0	0	1.31177	0	0	0	0	0	251.422	11.8184	1.71077	13.7083	0	0	556229	0	0	0.178889	0	0	2.61296	0	0	0	0	0	3.69851	12.9231	0	0	0
abeM	multidrug	0	0	0	0	0	0	26.698	0	6.15653	0	30.6105	0	0	0	0	0	0	0	0	17.0062	0	0	0	88.744	0	6420.68	0	0	0	0	0	0	0	4.92108	0	0	0	0	2.81876	3.42535	0	0	0	2.39742	0	0	120.401	0
abeS	multidrug	0	1678.1	0	0	43.6084	0	29.9267	80.0631	0	0	0	0	0	0	0	78.6789	0	0	0	0	0	0	0	85.1074	0	3118.24	0	0	83.0045	0	5.85167	0	42.6303	0	0	0	371.978	0	0	35.1963	504.966	0	1838.77	0	0	0	16.2249	0
ACI-1	beta_lactam	177.69	138.013	0	0	0	86.681	7.65731	0	0	0	0	222.008	0	119.273	0	0	0	90.5694	0	0	75.8689	0	0	0	0	0	0	0	0	0	0	0	0	0	0	0	164.398	16.699	0	321.5	0	1679.12	0	7.5637	0	0	0	278.561
Acinetobacter baumannii AbaF	fosfomycin	0	0	6.45186	161.515	9.49714	5.21666	32.9496	0	9.64379	2.43906	0	126.303	0	0	12.245	0	34.9005	29.9787	9.97448	4.43984	16.7418	0	0	117.388	36.6707	4386.89	100.002	0	71.7051	5.13878	68.3923	0	97.4833	0	4.54102	0	14.32	24.3206	2.9436	14.3082	0	4.41544	53.2246	2.5036	2.73373	23.8504	160.774	16.2714
Acinetobacter baumannii AbaQ	quinolone	0	0	0	0	0	0	35.0754	0	9.53269	2.41096	12.6392	0	0	0	0	0	0	11.8533	7.39467	0	0	0	0	73.2854	0	4118.81	0	13.3551	12.5081	0	0	0	0	0	0	0	5.66201	0	0	5.30377	0	4.36457	5.84571	0	0	1.3868	95.7604	0
Acinetobacter baumannii AmvA	multidrug	0	26.5553	0	0	2.76035	61.407	28.7305	1.47813	30.8327	344.532	156.088	2.00236	0	18.1181	173.502	183.024	0	282.311	65.2294	7.74266	14.5981	0	0	40.4038	0	3889.12	0	166.613	3.67784	0	73.8952	0	151.112	85.1387	11.6147	247.124	27.4699	32.7736	0	4.67853	12.4303	39.463	5.15658	2.18302	0	6.11659	68.2962	28.3757
acrE	multidrug	349.534	3665.04	481.677	10657.1	1180.54	3913.01	306.902	7077.2	10817.6	3018.58	2509.98	7593.86	0	274.755	4852.87	2550.53	4822.25	2247.03	2146.47	138.523	4184.98	31.2516	56.6379	2765.23	2694.39	6692.05	1251.74	1897.14	2210.57	1073.64	5346.74	0	2047.77	843.682	3103.01	4579.18	602.095	629.052	220.854	298.275	113.842	665.438	509.604	1059.17	7897.67	1908.28	1121.59	251.819
acrF	multidrug	464.318	5362.06	674.95	14872.4	1659.58	7549.4	431.853	9682.61	16919.4	7465.23	11663.8	10956.8	46.0166	622.133	12818.6	9471.08	6969.44	11363	5486.25	301.071	6089.48	67.148	105.364	3916.29	3601.06	9668.76	2069	9655.69	3227.76	2085.1	9640.9	696.079	4803.08	5126.63	4874.65	20752.5	2756.75	2223.64	362.838	761.301	587.425	2509.95	1551.84	1447.29	11149.1	3291.35	1702.58	1263.63
ACT	beta_lactam	0	0	0	0	35.6786	757.665	0	0	0	752.775	3309.85	0	0	37.4838	86.1737	1070.21	0	2391.6	1.40758	25.0091	25.1513	0	0	0	0	0	0	0	0	0	46.8968	0	85.3886	775.013	766.962	0	0	2.48952	0	2.01385	8.02585	0	53.3412	0	0	0	0	207.69
ADC	beta_lactam	0	0	0	0	0	0	28.3826	0	0	0	28.6257	0	0	0	0	0	0	0	0	9.94618	0	0	0	96.8397	0	3794.47	0	0	37.7843	0	0	0	0	0	0	0	0	0	0	0	0	0	0	5.6086	0	0	62.3125	0
adeF	multidrug	1.27073	4.11243	2.61364	0.484664	0.213738	2.81768	7.87182	0.686723	1.30223	0.329354	3.45319	0	0	0	1.24011	0	14.1382	8.09622	0.168361	5.99526	0.753568	0	0	20.0226	0	1394.76	0	0	11.3912	0	0.401531	0	2.92522	0.693939	0	0	3.09388	3.28409	0.397483	1.44906	2.88749	0.59623	5.58995	0.676139	0	0.378894	23.9364	6.59152
adeG	multidrug	0	0	0	0	0	0	0	0	0	0	0	0	0	0	0	0	0	0	0	0	0	0	0	0	0	0	0	0	0	0	0	0	0	0	0	0	0	0	0	0	0	0	0	0	0	0	0	0
adeH	multidrug	0	0	0	0	0	3.08895	9.75527	0	0	0	3.78564	0	0	0	0	0	0	0	0	1.31449	0	0	0	21.0356	0	1255.37	0	0	0	0	0	0	0	6.08598	0	0	0	0	0	0	0	0	1.75089	1.48247	0	0	18.3076	0
adeI	multidrug	0	0	0	0	0	0	9.09179	0	0	0	4.86294	0	0	0	0	0	0	0	0	0	0	0	0	14.1589	0	1260.69	0	0	4.5075	0	0	0	0	0	0	0	0	0	0	0	0	0	2.03778	1.81278	0	0	33.27	1.86892
AER-1	beta_lactam	0	0	0	0	0	0	0	0	0	0	0	0	0	0	0	0	0	0	0	0	0	0	0	0	0	0	0	0	0	0	0	0	0	0	0	0	0	0	0	0	0	0	0	0	0	0	0	0
Agrobacterium fabrum chloramphenicol acetyltransferase	chloramphenicol	19.3163	250.052	198.649	14.7347	9.74706	0	0	80.0311	6.59839	10.013	13.123	23.5685	0	145.014	18.8509	20.5168	71.6379	86.1492	35.8294	0	0	115.138	0	646.77	54.7428	0	0	0	0	94.9321	18.311	0	88.9321	0	0	0	64.6661	13.6149	145.011	29.3695	29.2617	0	315.612	5.13898	0	0	8.46178	155.863
amrA	aminoglycoside	0	0	0	0	0	0	0.908386	0	0	0	0	0	0	0	0	0	0	0	1.34056	0	0	0	0	5.53569	0	0	0	0	0	0	0	0	0	1.84181	0	0	0	0	0	0	0	0	0	0	0	0	0	0
amrB	multidrug	6.44742	1421.97	18.5711	21.1499	26.2287	13.5654	263.37	34.1183	34.7701	52.7677	11.3766	5.98032	0	2.84723	252.285	84.1443	23.8885	109.145	47.2746	1.21512	16.8108	11.5358	7.20297	834.566	12.7952	20.1158	10.966	58.5367	24.2842	12.3269	21.1693	0	12.62	275.824	4.72361	96.9578	216.871	8.78508	19.7639	19.108	360.092	13.4576	997.606	6.17761	10.1198	15.5777	21.473	188.611
ANT(2'')-Ia	aminoglycoside	0	0	201.136	0	0	4.49387	0	9.22379	0	0	11.0148	3.95648	0	0	0	35.0543	0	27.5228	34.1501	0	0	0	24.137	234.525	0	0	0	34.4239	8.41628	5.12682	15.7745	0	0	8.85399	22.0203	0	5.71468	0	5.0715	246.875	0	6.00624	0	217.568	0	1081.65	3.55123	346.122
ANT(3'')-IIb	aminoglycoside	0	0	0	0	0	0	0	0	0	0	0	0	0	0	0	0	0	0	0	0	0	0	0	10.0779	0	406.851	0	0	0	0	0	0	0	0	0	0	0	0	0	0	0	0	0	0	0	0	23.5353	0
ANT(3'')-IIc	aminoglycoside	0	0	0	0	0	0	0	0	0	0	0	0	0	0	0	0	0	0	0	0	0	0	0	10.2335	0	340.229	0	0	6.98648	0	0	0	0	0	0	0	0	0	0	0	0	0	0	0	0	0	6.82823	0
ANT(4')-Ib	aminoglycoside	3723.19	0	0	0	0	116238	4.24741	0	0	0	0	0	0	7.04672	0	0	187.557	0	0	8.20988	0	0	0	0	0	0	0	0	0	128.396	0	0	0	0	0	0	81.2955	0	0	0	0	0	41.5311	0	0	0	206.067	0
ANT(6)	aminoglycoside	13212.2	14069.7	5834.43	3412.44	2834.84	15382.6	266.289	5571.96	7102.65	5923.24	12947	748.472	9465.27	22336.8	8277.5	7455.9	11809.7	2981.39	17581.1	102358	9587.67	89742	17565.4	29168.3	5527.23	9293.77	2886.38	6.00676	13308.8	9067.83	22424.1	1896.81	2259.64	188.375	0	1078.08	5568.36	3124.25	2172.92	12010.5	11800.2	3369.81	3322.75	11929	6146.02	2360.85	4651.6	15013.1
ANT(9)	aminoglycoside	931.642	50.2507	170.329	497.467	70.5163	9791.01	0	0	0	92.5624	0	11.3673	0	0	10.1021	0	691.03	0	6.17171	69938.9	9.20802	0	0	0	0	0	0	0	193.299	0	2.4532	0	0	0	0	0	4.7256	0	0	138.7	0	0	0	322.214	18.0426	1083.37	88.4256	62.6447
APH(2'')-Ie	aminoglycoside	0	0	0	0	0	0	0	0	0	0	0	0	0	0	0	0	0	0	0	0	0	0	0	0	0	0	0	0	0	0	0	0	0	0	0	0	0	0	0	0	0	0	0	0	0	0	0	7.73025
APH(2'')-If	aminoglycoside	1080.64	20543.6	1686.8	20.7378	285.794	904.22	58.5771	717.445	92.8662	373.447	17241.1	3.31705	481.314	10696.9	70.7489	25309.3	9376.61	17.321	477.251	64.1311	1676.66	2565.72	7.59512	18602.5	2946.99	0	1401.14	0.929309	1169.78	51.9587	0	0	1016.96	0	0	0	140.654	51.0979	2818.99	62.0023	154.437	130.746	93.9643	0	3.94872	0	2.97729	235.031
APH(2'')-Ig	aminoglycoside	0	0	108.543	0	2.2191	0	0	30.8958	85.6281	41.0336	0	0	0	2155.7	309.006	0	0	0	8.73989	6.22449	0	3132.48	0	21.6543	23.3686	0	0	0	733.261	1919.96	0	0	0	0	0	0	0	0	0	12.5372	0	0	24.8729	0	3.83258	9.83452	0	30.4158
APH(2'')-IIa	aminoglycoside	94.5144	43.6963	0	0	9.08422	0	0	9.72895	230.612	0	0	3.29486	0	787.064	0	121.9	250.373	0	0	25.4808	0	40.2404	22.633	310.258	110.012	0	57.3925	0	0	7.37303	0	0	7.77041	0	0	0	36.9829	6.34452	278.746	87.249	20.4539	0	186.672	0	0	320.06	2.95738	684.812
APH(2'')-IIIa	aminoglycoside	0	0	0	0	0	0	0	0	0	0	0	0	0	0	0	0	0	0	0	0	0	0	0	0	0	0	0	0	0	0	0	0	0	0	0	0	0	0	0	0	0	0	0	0	0	0	0	0
APH(2'')-IVa	aminoglycoside	0	0	0	0	0	0	0	0	0	0	0	0	0	0	0	0	0	0	0	0	0	0	0	0	0	0	0	0	0	0	0	0	0	0	0	0	0	0	0	0	0	0	0	0	0	0	0	7.73025
APH(3')-Ia	aminoglycoside	448.444	1821.71	64.914	1252.12	18.4313	63.6984	2706.35	12582.4	0	8185.72	73.8	37.1288	0	694.596	1115.86	113.07	59.1791	0	16992.9	71.284	13648.3	59.1974	17.832	17687.8	43.7205	6702.5	67.8275	4.29125	0	915.126	3750.26	0	455.887	2698.73	20848.7	0	3763.9	1013.93	9.98264	342.657	22.5672	5535.27	0	0	896.267	4879.45	183.444	165.03
APH(3')-Ib	aminoglycoside	0	0	20.4269	0	0	0	0	0	0	0	0	0	0	0	0	0	0	0	0	14.4396	117.733	45.2042	4847.66	0	0	0	0	0	0	1245.04	0	0	0	0	0	0	200.633	0	0	0	0	3567.7	0	0	8.65513	0	0	0
APH(3'')-Ib	aminoglycoside	436.03	10438.4	587.518	254.454	2274.41	168.87	3654.94	2392.01	9838.33	45915.5	71.0236	4096.23	6014.15	1383.62	16311	5665.36	12048.1	2168.98	18273.8	119.434	45502.7	371.656	76011.2	19774.2	14.1304	16618.6	8475.78	1624.62	17265	14990.8	20572.2	0	1831.63	8642.8	35667.6	5405.83	6766.43	1128.5	221.16	4366.18	8121.81	13308.4	1367.36	1183.82	35982.8	18411.1	6553.87	1546.77
APH(3')-IIa	aminoglycoside	22.9381	0	0	0	0	0	0	179.055	0	11.8904	41.556	0	0	0	0	0	0	0	0	14.4295	0	0	0	0	0	3266.32	0	0	49953.1	296.443	50.7366	0	0	0	89.5337	0	0	0	0	354.576	0	0	0	0	0	9.11929	0	0
APH(3')-IIb	aminoglycoside	0	0	0	0	0	0	0	0	0	0	0	0	0	0	0	40	0	0	5.98748	0	0	0	0	0	0	0	0	0	0	0	0	0	0	24.6789	0	0	0	0	0	0	0	0	0	0	0	0	13.1978	0
APH(3')-IIc	aminoglycoside	0	0	0	0	0	0	0	0	0	0	0	0	0	0	0	0	0	0	0	0	0	0	0	0	0	0	0	0	0	0	0	0	0	0	0	0	0	0	0	0	0	0	0	0	0	0	0	0
APH(3')-IIIa	aminoglycoside	10407.2	3119.53	5802.49	1447.71	419274	3414.53	783.152	11605.5	11935	16612.2	1206.55	126.977	0	45793.3	5291.64	9111.17	2498.21	311.852	18105	6283.21	4701.36	68550.6	8190.86	32609.4	206943	2814.33	7090.55	5.23134	29373.6	17366.7	15148	16405.1	475.634	75.3821	0.983887	2075.12	6650.51	1779.89	363566	79092.1	11673.1	6044.75	20841.4	9245.38	5543.86	1944.01	7826.72	19353.7
APH(3')-VI	aminoglycoside	0	0	0	0	0	0	0	0	0	0	0	0	0	0	0	0	0	0	0	0	0	0	0	0	0	0	0	0	0	0	0	0	0	0	0	0	0	0	0	0	0	0	0	0	0	0	0	0
APH(3')-VIa	aminoglycoside	0	0	0	0	0	0	0	0	0	0	0	0	0	0	0	0	0	0	0	0	0	0	0	0	0	0	0	0	0	0	0	0	0	0	0	0	0	0	0	0	0	0	0	0	0	0	0	0
APH(3')-VIIa	aminoglycoside	0	0	0	0	124.944	0	0	0	27.5813	0	0	0	0	35.6564	0	0	0	0	0	0	0	32.085	0	164.33	0	0	0	0	0	0	0	0	0	0	0	0	692.962	0	0	0	0	0	0	0	0	0	0	688.734
APH(4)-Ia	aminoglycoside	278.218	0	0	0	0	0	0	0	0	6.13699	0	0	0	0	689.374	0	0	0	4147.29	0	8761.93	0	0	0	8.38801	0	0	0	0	245.667	364.743	3170.63	0	1784.4	327.92	0	554.877	11.1262	0	0	0	3099.64	0	0	6.87842	2338.66	0	0
APH(6)-Ic	aminoglycoside	0	0	0	0	2.5528	0	0	0	0	19.6684	0	0	0	0	24.6857	0	0	0	0	0	0	0	0	0	0	0	0	0	0	0	71.936	0	270.767	0	0.488245	0	0	0	0	0	0	0	0	0	0	4.52536	0	0
APH(6)-Id	aminoglycoside	523.432	7404.64	500.552	221.941	1588.07	185.564	2703.06	1786.22	7179.9	36120.6	70.196	3413.98	6324.21	946.144	12829.8	4441.49	9257.66	1742.16	12698.1	34.557	36124.8	103.616	7580.48	14663.7	0	12354.8	3092.44	1322.05	11871.6	11320.7	15272.1	0	2478.39	6332.76	28869.7	3379.69	4857.38	951.562	154.402	2903.95	5915.79	8845.84	1090.92	907.749	26087.8	13641.7	5245.94	837.196
aphA15	aminoglycoside	0	0	0	0	0	0	0	0	0	0	0	0	0	0	0	0	0	0	0	0	0	0	0	0	0	0	0	0	0	0	0	0	0	0	0	0	0	0	0	0	0	0	0	0	0	0	0	0
apmA	aminoglycoside	0	0	0	0	0	0	0	0	0	0	0	0	0	0	0	0	0	0	0	0	0	0	0	0	0	229.716	0	0	0	0	16.295	0	0	0	0	0	22.4207	0	0	0	0	0	0	0	0	0	0	0
AQU	beta_lactam	0	0	0	0	0	0	0	0	0	0	0	0	0	0	0	0	0	0	0	0	0	0	0	0	0	0	0	0	0	0	0	0	0	0	0	0	0	0	0	0	265.171	0	0	0	0	0	0	0
armA	aminoglycoside	0	0	0	0	0	0	0	0	0	0	0	0	0	0	0	0	0	0	0	0	0	0	0	0	0	3894.1	0	0	0	0	0	0	0	0	0	0	0	0	0	0	0	0	0	0	0	0	86.0171	0
arnA	polymyxin	1039.86	10927.3	1505.54	30030.3	3797.5	13918.9	935.759	20681.1	32806.7	6340.58	18086.9	25100.7	216.591	1547.75	23287.3	15581.6	14903.9	17571.1	10071.3	461.7	12626.9	121.534	153.801	8029.58	7178.95	17671.5	3893.58	14880.7	6640.31	4335.58	19055.3	1635.68	15851.1	7818.91	9520.98	35550.5	4389.12	3348.22	828.476	1300.82	889.417	4045.68	2955.94	2810.42	22176	6432.71	3285.14	2890.42
arr family	rifamycin	534.152	4710.95	1179.59	29.9769	0	102.058	7.24892	0	18.3875	52.4676	347.408	39.4065	0	234.866	843.022	820.508	0	528.847	12617.1	48.7664	9057.67	218.312	0	316.474	124.88	0	0	0	72.38	826.136	2075.98	7207.89	1212.61	0	6928.47	0	2633.54	1364.68	262.684	472.725	0	0	50.7407	0	15.6369	1793.46	45.2797	44.0618
bacA	bacitracin	14397.2	31752	22541.4	62306.3	10720.5	44360.6	21574.3	38323	72788.6	48192	78345.2	44848.4	30153.7	20012.5	59941.2	45253	41970.7	57552.5	35637.7	12623.8	44434.1	25863.8	9180.58	20862.2	27590.1	37819.5	27723.4	42017.9	25274.1	16915.1	52727.6	21655.5	58608.4	25525	16643.1	104982	25600	22871.6	22491.5	17002.3	29051	12872.6	42242.3	89237.3	41893.3	12751.3	10916.5	21891.9
Bacillus pumilus cat86	chloramphenicol	0	0	0	0	0	0	0	0	0	0	0	0	0	0	0	0	0	0	0	0	0	0	0	0	0	0	0	0	0	5.01031	0	0	0	0	0	0	0	0	0	0	0	0	0	0	0	0	0	0
Bacillus subtilis mprF	defensin	2.35813	0	0	0	0	0	17.7836	0	0	0	16.0204	0	0	0	1.5342	0	0	0	0	8.90044	0	9.37062	5.27045	0	0	0	0	0	2.1139	0	0	0	0	0	0	0	0	5.54033	0	0	0	0	0	0	1.37006	0	0	0
BahA	bacitracin	18.7898	17.3739	0	6.14273	1.80597	0	10.1215	2.90122	0	0	0	0	0	0	0	0	0	0	0	0	0	0	0	5.28688	0	0	11.4098	0	7.21875	2.93156	0	0	0	11.7268	0	0	0	2.52262	11.7548	9.18285	0	0	0	5.71301	0	8.00363	0	0
BAT-1	beta_lactam	0	0	0	0	5.0675	0	0	0	0	0	0	0	0	0	0	0	0	0	0	0	0	0	0	0	0	0	0	0	0	0	0	0	0	0	0	0	0	0	0	0	0	0	0	0	0	0	0	0
BcII	beta_lactam	0	0	0	0	0	0	0	0	0	0	85.6259	0	0	0	0	0	0	0	0	0	0	0	0	0	0	0	0	0	0	0	0	0	0	0	0	0	0	0	0	0	0	0	0	0	0	0	0	0
BCL-1	beta_lactam	0	0	0	0	0	0	0	0	0	0	0	0	0	0	0	0	0	0	0	0	0	0	0	0	0	0	0	0	0	0	0	0	0	0	0	0	0	0	0	0	0	0	0	0	0	0	0	0
bcr-1	bicyclomycin	0	0	0	0	0	0	0	0	0	0	0	0	0	0	0	37.3333	0	0	6.65275	9.47609	0	0	0	0	0	0	0	0	0	0	0	0	0	38.3893	0	0	0	0	0	1.90865	0	0	0	0	0	0	6.59892	5.78807
bcrA	bacitracin	1402.7	3492.16	4604.62	2106.3	1939.13	1889.67	215.514	1307.39	2926.55	2421.03	7299.89	446.888	2277.93	7102.96	969.982	8999.51	2334.03	794.792	1377.35	977.684	4060.59	7483.78	442.935	997.152	2491.17	41.1388	5213.15	50.5019	2822.85	1269.59	2498.09	0	4208.38	171.598	24.6123	1559.76	2663.29	2191.96	5857.81	1951.06	8187.79	442.32	3595.13	450.08	94.5067	71.6575	312.048	4396.95
Bifidobacteria intrinsic ileS conferring resistance to mupirocin	mupirocin	284.458	106.221	35.0044	12.5185	2565.9	8198.72	312.352	13.1389	23293.3	8.50697	5777.75	13.3491	1420.46	215.807	558.766	216.918	581.581	276.502	2312.02	714.045	4946.04	2003.5	89.6595	314.85	180.869	22.7434	46.505	0	31.0573	40.8247	538.153	9278.45	3687.56	0	0.469279	5326.9	17442	105.389	108.371	42.9731	1099.39	1.28335	57.2953	17.4642	0	0	7.98785	10082.8
BIL-1	beta_lactam	0	0	0	0	0	0	0	0	0	0	0	0	0	4.67932	0	0	0	0	0	0	0	0	0	0	0	0	0	0	0	0	8.3705	0	18.2941	0	116.579	0	0	0	0	0	0	0	0	0	0	0	0	0
Bla1	beta_lactam	12.1417	0	0	0	0	10.0808	0	0	0	12.5783	25.9884	44.6065	0	0	0	0	224.945	15.4485	1.73101	0	7.18944	24.0878	0	0	56.5141	0	12.8831	0	0	0	2.07088	0	83.7454	0	0	0	33.2069	63.5566	3.7922	6.91242	0	0	22.8562	0	0	21.9699	21.4496	0
blaF	beta_lactam	0	0	0	0	0	0	0	0	0	0	0	0	0	0	0	0	0	0	0	0	0	0	0	0	0	0	0	0	0	0	0	0	0	0	0	0	0	0	0	0	0	0	0	0	0	0	0	0
blaZ	beta_lactam	0	0	0	0	0	32.3655	62.8022	0	0	0	0	0	0	0	9.34717	0	54.6435	0	0	0	0	0	0	0	0	640.917	0	0	0	0	0	0	33.2839	0	0	0	0	0	0	0	0	0	0	3371.18	0	0	15.7341	0
bleomycin resistance protein	bleomycin	569.593	85.3934	0	137.659	104.521	972.65	0	1005.4	0	226.655	268.892	16854.9	934.315	104.872	1238.87	17.719	3468.12	0	198.923	1381.84	9493.05	157.279	781.404	0	0	164.555	56.0796	0	145.275	11367	743.731	0	45.5559	0	381.034	0	1502.35	1911.88	0	796.068	0	0	198.983	14.0398	33649.5	193.485	532.529	0
blt	multidrug	0	0	0	0	0	0	0	0	0	0	27.427	0	0	0	0	0	0	0	0	0	0	0	0	3.31311	0	0	0	0	0	0	0	0	0	0	0	0	0	0	0	0	0	0	0	0	0	0	0	0
bmr	multidrug	0	0	0	0	0	0	0	0	0	0	14.1013	0	0	0	0	0	0	0	0	0	0	0	0	0	0	0	0	0	0	0	0	0	0	0	0	0	0	0	0	0	0	0	0	0	0	0	0	0
bpeF	multidrug	0	0	0	0	0	0	0	0	0	0	0	0	0	0	0	0	0	0	0	0	0	0	0	0	0	0	0	0	1.13698	0	0	0	0	0	0	0	0	0	0	0	0	0.148776	0	0	0	0	0	0
BPU-1	beta_lactam	0	0	0	0	0	0	0	0	0	0	0	0	0	0	0	0	0	0	0	0	0	0	0	0	0	0	0	0	0	0	0	0	0	0	0	0	0	0	0	0	0	0	0	0	0	0	0	0
Brucella suis mprF	defensin	0	0	0	0	0	0	0	0	0	0	0	0	0	0	0	0	0	0	0	0	0	0	0	0	0	0	0	0	0	0	0	0	0	0	0	0	0	0	0	0	0	0	0	0	0	0	0	0
Burkholderia pseudomallei Omp38	beta_lactam	0	0	0	0	0	0	0	0	0	0	0	0	0	0	0	0	0	0	0	0	0	0	0	0	0	0	0	0	0	0	0	0	0	0	0	0	0	0	0	0	0	0	0	0	0	0	0	0
BUT-1	beta_lactam	0	0	0	0	0	76.1014	0	0	0	5.27132	1271.17	0	0	0	0	0	0	0	0	0	12.0609	0	0	0	0	0	0	0	0	0	0	0	0	360.962	0	0	0	0	0	0	0	0	0	0	0	0	0	0
Campylobacter coli chloramphenicol acetyltransferase	chloramphenicol	2563.33	1197.7	26.6782	44.4525	242.167	980.011	0	263.408	1485.02	80.8293	132.497	9.4956	0	116677	221.838	815.553	722.257	272.534	128.975	753.941	34.6413	13422	76.0195	11170.2	640.275	0	20018.3	0	331.128	536.976	2868.13	0	782.599	0	0	0	165.824	27.4929	24.3433	16385.3	1121.34	111.713	35835.1	5.18863	79.2633	0	17.046	1021.54
carA	macrolide-lincosamide-streptogramin	0	0	0	0	0	0	0	0	0	0	0	0	0	0	0	0	0	0	0	0	0	0	0	0	0	0	0	0	0	0	0	0	0	0	0	0	0	0	0	0	0	0	0	0	0	0	0	0
CARB	beta_lactam	0	0	0	0	0	0	0	0	0	0	0	0	0	0	0	0	0	0	5.43988	0	0	0	0	0	0	0	0	0	0	0	0	0	0	0	0	0	0	0	0	4.83502	0	0	0	0	0	1.6535	0	0
catA4	chloramphenicol	0	0	25.5101	0	6.25848	41.2524	0	0	0	62.685	0	0	0	32.863	659.665	19.7604	0	35.56	559.53	131.661	22.0653	18.4821	0	0	0	0	0	0	91.7258	35.557	44.0898	0	21.4134	1595.07	0	0	0	0	0	24.7509	70.4574	4.36457	0	0	605.301	52.6985	20.3746	10.7226
catA8	chloramphenicol	140.487	0	0	42.8398	154.298	72.4831	95.8132	0	0	24.3339	0	0	0	0	804.952	0	0	0	0	0	11.1353	0	2218.72	0	66.3974	0	0	0	8.41628	0	5.93332	0	75.644	0	0	0	0	0	0	127.562	0	0	0	0	0	0	531.286	0
catB10	chloramphenicol	124.958	0	79.0813	21.9968	58.2039	122.554	5.1778	13.8522	39.4018	179.376	104.484	18.765	0	747.086	43.7759	285.867	0	48.9937	119.712	0	11.4004	305.571	21.4833	50.4855	251.98	0	122.574	0	68.9333	120.725	18.2238	0	44.2543	0	0	0	286.686	117.434	613.362	131.533	465.958	9.0201	72.4868	10.229	0	0	42.1074	110.8
catB11	chloramphenicol	76.8974	373.291	144.982	51.326	16.1677	53.2844	0	41.5565	19.7009	39.8612	104.484	98.5163	0	67.9169	381.476	0	0	416.447	89.1469	0	34.2012	95.491	0	44.1748	156.636	0	61.287	0	112.017	99.729	60.7459	0	221.272	62.9898	0	0	286.686	49.6836	210.467	149.802	262.101	207.462	422.839	5.11451	5.58462	2.86606	168.43	243.761
catB2	chloramphenicol	336.426	62.2152	210.884	241.965	48.5032	5.32844	5.1778	96.9653	6.56696	9.96531	0	117.281	0	33.9585	143.835	51.0476	213.89	281.714	76.4116	0	342.012	305.571	75.1917	113.592	61.2924	0	20.429	0	103.4	57.7378	30.373	0	165.954	860.861	0.618443	0	146.269	564.586	228.507	127.88	189.296	45.1005	700.705	10.229	5.58462	2.86606	105.269	254.841
catB3	chloramphenicol	0	0	0	0	0	0	0	10.3891	0	9.96531	13.0605	0	0	16.9792	4558.95	20.4191	0	73.4906	552.711	0	0	114.589	0	12.6214	20.4308	0	40.858	0	8.61666	83.9823	255.133	0	0	0	0	0	5.85074	0	0	40.1908	0	2733.09	96.649	0	0	60.1873	8.42148	121.88
catB8	chloramphenicol	0	186.646	13.1802	14.6646	6.4671	0	0	17.3152	0	0	13.0605	9.3825	340.358	16.9792	0	0	0	134.733	20.3764	0	125.404	19.0982	0	18.9321	6.81027	0	61.287	0	25.85	183.711	3.0373	0	22.1272	0	0	0	58.5074	31.6168	0	40.1908	58.2448	2.25503	12.0811	40.916	0	0	0	576.161
catB9	chloramphenicol	0	0	0	0	6.49804	5.35394	0	27.8369	13.1968	0	0	0	0	8.53024	0	0	0	246.141	25.5924	0	0	0	10.7931	12.6818	41.0571	0	61.5802	0	0	0	0	0	0	200.422	82.6465	0	58.7874	0	0	66.0814	58.5235	0	0	20.5559	0	0	0	111.33
catD	chloramphenicol	231.736	497.492	253.107	103.789	516.711	689.171	0	208.64	2454.02	340.75	183.309	259.513	337.147	1572.62	996.18	963.344	144.66	342.358	147.676	1851.74	184.777	3825.65	752.02	10758.5	803.624	0	1052.09	1.33336	1406.32	897.256	21.5692	0	44.8957	0	0	1174.74	4598.5	36.333	812.345	512.813	881.804	164.467	219.167	66.5956	33.1916	441.118	326.911	1091.51
catI	chloramphenicol	0	0	0	0	0	10.2189	0	0	0	0	0	0	0	113.97	0	68.5297	0	0	0	0	76.5232	0	0	0	0	0	0	0	0	15.0996	576.67	0	0	0	0	0	0	0	0	24.5249	404.921	15.1365	0	0	1092.44	887.694	0	0
catII	chloramphenicol	0	429.373	0	0	0	0	0	0	0	594.41	0	0	0	0	0	0	0	0	188.339	0	0	0	0	0	0	0	0	2315.59	0	0	191.649	0	479.941	0	1560.31	285.411	0	13.3592	0	7.20449	0	4.44653	190.576	0	0	0	0	32.7719
catII from Escherichia coli K-12	chloramphenicol	0	4477.74	129.946	0	0	0	30.6292	0	6.47447	3944.72	0	0	0	25.1101	166.472	10.0657	0	0	1104.92	0	0	0	0	0	0	0	0	24682.3	16.9906	0	1688.91	0	2999.63	0	16175.6	285.411	0	35.6246	0	75.6472	0	20.0094	2096.33	0	0	0	0	251.251
catIII	chloramphenicol	0	0	0	0	3.18801	0	0	0	0	0	0	9.25035	0	8.37004	0	0	0	24.1518	37.6677	0	0	56.4877	0	0	0	0	0	0	0	0	0	0	0	0	14.6336	0	0	0	0	0	0	6.66979	0	5.04247	0	0	45.6658	32.7719
catQ	chloramphenicol	18.4343	59.6584	37.9157	0	12.4027	0	19.86	0	0	81.2241	12.5237	0	0	16.2815	41.9769	0	0	11.7451	0	0	87.4551	73.2534	0	0	19.5912	0	0	0	8.26255	5.03318	1051.4	0	254.614	0	0	277.592	28.0515	818.573	0	24.5249	698.139	0	0	0	0	0	0	0
catS	chloramphenicol	24.6165	318.663	101.263	0	8.28104	109.168	0	292.67	142.952	12.7605	0	438.518	0	10.8709	8.00779	1032.78	0	31.3679	0	1614.34	145.981	807.016	0	32.323	723.799	0	2642.07	0	319.972	6.72114	0	0	70.8339	0	0	0	7.4918	0	30.8001	51.4638	1081.43	2.88753	0	0	0	0	889.647	1376.22
CatU	chloramphenicol	0	0	0	0	0	0	0	0	0	0	0	0	0	0	0	0	0	0	0	0	0	0	0	0	0	0	0	0	0	0	0	0	0	0	0	0	0	0	0	3.53584	0	0	0	0	0	0	0	0
catV	chloramphenicol	0	0	0	0	0	0	0	3.32073	6.29709	0	0	0	0	0	0	0	0	0	0	0	0	0	0	0	0	0	0	0	0	0	0	0	0	0	0	0	0	0	0	0	0	0	11.5846	0	0	0	0	0
CblA-1	beta_lactam	722.862	617.948	8696.28	4452.87	954.334	7.56063	0	1540.47	74.5439	113.12	555.952	4769.39	0	156.599	0	637.406	404.657	1572.85	1955.21	45.0434	9099.14	8278.69	4099.98	4674.17	444.508	0	2347.95	0	427.922	1191.64	0	0	94.19	364.958	0	0	5595.36	637.678	1386.52	7444.67	3770.66	2422.17	0	36.2853	47.5447	4.06671	684.103	15792.4
CBP-1	beta_lactam	0	0	0	0	0	7.26606	0	0	0	10.1918	0	0	0	0	0	0	0	8.3512	0	0	7.773	13.0215	0	0	4.64336	0	0	0	0	0	0	0	7.54335	0	0	0	7.97828	18.4774	0	2.49116	0	0	0	0	0	5.8624	14.3548	0
CcrA beta-lactamase	beta_lactam	0	0	11.5327	0	2.72709	0	0	11.6826	0	0	0	0	0	0	0	794.098	0	0	0	0	0	0	45.9756	0	15362.9	50.5561	0	4.47538	0	0	0	0	0	64955.8	0	0	0	0	0	0	208.769	483.088	0	0	0	0	0	0
cdeA	multidrug	4.57723	0	0	3.49156	0	0	0	1.64907	0	2.37269	0	2.23393	162.075	0	0	0	0	0	0	0	0	100.038	0	0	492.934	0	9.72809	0	0	19.9958	0	0	526.837	0	0	0	13.9303	0	0	0	13.8678	0	5.75292	31.6612	0	0	16.0409	0
ceoB	multidrug	0	8.17085	0	0	0.212334	0	2.04003	0.227404	0.431227	0	0	0	0	0	1.65161	0	0	0	0.669808	0	0	0	0.705363	8.33585	0	3.93636	0	0	2.26772	0.689348	0.398894	0	0	2.07999	0	0	1.15918	0.593187	0	0	1.91235	0	8.77113	0	0	0	0.275212	2.18274
cepA	beta_lactam	1883.99	42723.2	1116.36	5917.88	774.112	167.846	137.729	319.985	91.9375	38.3664	127.993	4357.7	0	95.0837	10545.6	107.2	2395.57	8385.27	2423.01	6.34898	4540.78	4505.27	1225.62	1245.73	2707.76	0	1315.63	0	10664	24385.8	8946.66	1801.97	30799.9	28212.1	0	607.925	2293.49	9200.5	2028.9	3299.3	5055.65	885.549	73912.3	6261.69	406.56	3033.44	13632.3	1427.11
CFE-1	beta_lactam	0	0	0	0	5.34681	149.784	0	0	0	10.9854	1087	0	0	0	31.0223	5.6273	0	0	0	0	0	0	0	0	0	0	0	0	0	0	48.5489	0	420.765	329.829	109.421	0	0	0	0	0	0	0	0	0	0	0	0	0
CFE-2	beta_lactam	0	0	0	0	0	44.054	0	0	0	2.74634	172.768	0	0	0	0	0	0	0	0	0	0	0	0	0	0	0	0	0	0	0	5.0223	0	6.09804	86.797	0.681748	0	0	0	0	0	0	0	0	0	0	0	0	0
cfr(A)	macrolide-lincosamide-streptogramin	618.87	0	650.325	4.41197	3138.4	9.61868	0	116.692	3.95147	47.9705	15.7175	0	0	214.551	15.0519	36.8596	0	0	70.5001	0	6.85984	310.277	25.8539	34.1754	860.552	0	12.2925	0	108.881	56.8505	93.2076	0	0	0	0	0	66.8896	5.43556	2532.84	848.623	157.711	73.2722	36.3472	3.0775	13.4415	0	68.4095	73.3377
cfr(B)	macrolide-lincosamide-streptogramin	144.596	0	9413.85	0	1204.38	16.0311	0	152.116	0	74.954	0	0	204.8	71.5171	3.76297	12.2865	300.304	0	82.761	5.45757	0	172.376	0	94.9316	639.268	0	73.7551	0	62.2177	37.9003	1195.25	0	0	0	0	0	38.7255	0	900.969	151.697	17.5235	1352.82	14.5389	12.31	6.72075	0	30.4042	33.3353
cfr(C)	macrolide-lincosamide-streptogramin	833.242	113.941	1472.43	4.4761	22226.9	143.124	0	1380.49	56.1246	584.013	1172.02	0	207.776	2622.4	76.3533	361.488	130.573	7.47724	598.632	11.0738	0	2588.25	157.378	670.327	9279.39	0	224.481	2.40702	731.164	595.993	734.249	1571.49	67.5393	0	0	0	264.304	2.75728	19639.5	4467.61	1004.47	232.648	206.503	0	57.9567	3.49926	655.48	622.285
cfr(D)	macrolide-lincosamide-streptogramin	22.6169	0	31.0123	4.31311	58.9647	0	0	61.1126	0	5.86195	76.8263	0	0	4.99389	0	0	0	0	10.4879	21.3411	234.714	0	0	0	20.0302	0	0	0	5.06863	71.0144	0	0	6.50799	0	0	0	0	2.65688	155.64	4.29848	0	2.65297	0	0	3.28507	0	188.245	52.1413
cfr(E)	macrolide-lincosamide-streptogramin	162171	9077.27	3017.27	4.4761	17222.9	657.071	41.0912	14242.5	2341.2	331.549	462.432	9802.94	0	14288.5	1614.87	1919.63	7137.97	67.2951	1371.41	5.5369	0	7146.84	1521.32	27645.2	5970.07	0	685.915	0.802339	2125.11	3345.25	406.062	3142.98	141.833	0	0	3887.9	2703.76	347.418	10065.7	9963.47	13600.3	2789.02	1423.4	18.7334	81.8212	10.4978	246.769	43776.4
CfxA	beta_lactam	60990.5	1797.14	73830.9	2079.12	11567.6	445.152	2092.76	4608.74	538.498	13524.8	982.328	19810.1	445.328	193.214	11799.3	5609.46	32237.6	12392.8	6398.64	112.38	28967.9	12686.9	252674	4736.26	8.64143	136.665	52187.6	1.71966	66737.9	384528	2119.43	6736.35	8597.26	38823.1	5.57868	10273.1	132294	30776.9	2814.58	86283.2	35477.5	179385	1224.81	4760.17	28101.5	330000	306880	10436.9
CGA-1	beta_lactam	0	0	0	0	0	0	0	0	0	0	0	0	0	0	0	0	0	0	0	0	0	0	30.9007	0	0	0	0	0	0	0	0	0	0	0	0	0	0	0	0	0	0	0	0	0	0	0	0	0
cipA	macrolide-lincosamide-streptogramin	1155.13	188.803	2463.86	4.45023	29216.6	190.807	6.28519	2129.17	91.6718	722.773	166.464	0	0	3107.05	75.912	359.399	86.5452	22.3021	675.558	16.5147	6.91932	3558.56	182.546	965.207	13532.7	18.1914	309.977	3.19081	1422.5	853.779	1091.32	0	40.2893	0	0	0	426.123	16.4481	26139.3	5226.81	821.908	317.528	307.964	0	115.243	0	953.258	1042.35
CKO-1	beta_lactam	0	0	0	0	0	0	0	0	0	8109.27	0	0	0	0	0	0	0	0	0	0	0	0	0	0	0	0	0	0	0	0	267.961	0	0	0	0	0	0	0	0	0	0	0	0	0	0	0	0	0
clbA	macrolide-lincosamide-streptogramin	0	0	0	0	1.94569	0	0	0	0	0	0	0	0	0	0	0	0	0	0	0	0	11.4918	0	7.59452	8.19574	0	0	0	0	0	3.6552	0	6.65717	0	0	0	0	0	10.855	0	0	1.35689	0	0	0	0	0	0
clbB	macrolide-lincosamide-streptogramin	5.88501	0	64.5562	0	235.587	0	0	167.498	0	0	295.86	0	0	62.3727	0	0	87.3022	7.49904	23.3913	0	0	11.6928	0	0	33.3564	0	0	0	10.551	3.21361	3.71914	0	6.77362	0	0	0	7.16417	19.3573	541.202	13.4218	8.91502	6.90314	7.39661	0	0	0	0	101.755
clbC	macrolide-lincosamide-streptogramin	0	0	0	0	0	0	0	0	0	0	0	0	0	0	0	0	0	0	0	0	0	0	0	0	0	0	0	0	0	0	0	0	0	0	0	0	0	0	0	0	0	0	0	0	3.35077	0	2.52644	0
clcD	macrolide-lincosamide-streptogramin	665.141	112.308	10738.3	0	11613.8	92.9805	0	800.172	19.7573	338.792	94.3048	0	204.8	1118.73	37.6297	184.298	343.205	7.37011	380.088	0	0	1539.9	103.416	368.334	4630.59	18.035	98.3401	2.37253	487.372	347.42	1217.18	0	13.3143	0	0	174.191	260.517	2.71778	9805.72	2132.55	315.423	1145.22	87.2334	6.15499	36.9641	0	276.171	273.35
Clostridium butyricum catB	chloramphenicol	0	0	0	0	0	0	0	0	0	0	0	0	0	0	0	0	0	0	0	0	0	0	0	0	0	0	0	0	0	10.0664	101.937	0	0	0	0	0	0	0	0	0	0	0	0	0	0	0	0	0
Clostridium perfringens mprF	defensin	0	0	0	0	0	47.1974	72.6166	0	0	0	28.9212	0	0	0	32.3126	0	0	40.6846	0.940038	53.559	4.20753	28.1942	19.8221	0	0	0	52.7779	0	12.7206	1.9372	24.6613	0	8.16644	0	0	0	0	18.3367	0	0	0	0	0	0	0	0	0	0
cmeC	multidrug	0	0	0	0	0	0	0	0	0	0	0	0	0	0	0	4.35772	0	0	0	0	0	0	0	0	0	0	0	0	0	0	0	0	0	0	0	0	0	0	0	0	0	0	0	0	0	0	0	0
CMH-1	beta_lactam	0	0	0	0	0	46.991	0	0	0	96.1221	7.19868	0	0	9.35863	10.3408	1609.41	0	33.7555	7.01944	0	0	0	0	0	0	0	0	0	0	0	0	1418.88	0	0	0.681748	0	0	0	0	8.05542	8.02585	0	0	0	0	0	0	6.1071
cmlA	chloramphenicol	338.154	62.3637	1285.73	112.411	105.715	54.2777	25.3614	110.751	0	39.5105	51.491	9009.84	0	1154.02	3.13431	884.85	6740.15	0	4758.51	13.2629	22896.5	0	37.6424	229.251	0	57.5145	4419.65	0	12.3938	544.855	9157.24	0	1054.54	0	169.246	145.09	1371.69	252.43	2.88971	991.962	0	4134.51	0	1181.58	2.79897	3586.58	1500.38	406.316
cmlB	chloramphenicol	0	0	0	0	0	0	0	0	0	0	0	0	0	0	0	0	0	0	0	0	0	0	0	0	0	0	0	0	0	0	0	0	0	0	0	0	0	0	0	0	0	0	0	0	0	0	0	0
cmlB1	chloramphenicol	0	0	0	0	0	0	0	0	0	0	0	0	0	0	0	0	0	0	0	0	0	0	0	0	0	0	0	0	0	0	0	0	0	0	0	0	0	0	2.99953	0	0	0	0	0	0	0	0	0
cmx	chloramphenicol	154.876	0	0	0	0	5.72365	1370.99	0	3.52701	0	0	2.5196	0	323.734	0	16.4501	114.877	0	253.077	9.74268	0	20.5147	0	0	0	0	0	1.41179	0	90.2111	4.89385	0	41.5945	0	0	0	0	0	0	241.369	0	0	6.48859	0	0	0	0	17.8527
CMY-LAT-MOX	beta_lactam	0	34.2919	7.26469	0	67.3792	724.049	0	1.90876	0	60.4561	5240.34	7.78462	0	28.0759	425.246	28.1365	0	0	0	0	31.502	0	0	0	0	0	0	0.724422	0	31.7521	1048.53	0	6050.24	2570.88	7820.21	319.541	0	0	0	8.05542	0	0	0	0	9.24251	29.9065	0	72.8671
Corynebacterium striatum tetA	tetracycline	44.7493	0	10.7908	0	0	0	1330.46	0	0	0	0	0	0	0	0	4.17934	0	0	173.65	0	0	0	0	0	0	24.5389	0	0	0	68.0768	0	0	4.81025	21.7547	0	0	7.33388	0	0	7.75704	0	0	0	0	0	0	0	0
CphA	beta_lactam	0	0	0	0	0	0	0	0	0	0	0	0	0	0	0	0	0	0	0	0	0	0	0	0	0	0	0	0	0	0	0	0	0	0	0	0	0	0	0	0	120.626	0	0	292.086	0	0	0	0
CTX-M	beta_lactam	980.387	5303.82	2190.25	0	1308.42	1017.02	1996.72	11090.4	9.47809	194.449	840.721	6.77088	0	24.5061	11635.7	29.5735	103.439	0	15666.3	6.54534	8840.15	220.706	0	12584.2	0	3206.23	58.9703	23822.6	41810	7316.17	1527.44	3715.41	10732.6	4966.59	16039.4	1044.55	14467.7	1716.86	447.332	552.024	231.178	4368.17	296.667	0	26259.7	2647.45	4087.22	159.973
DES-1	beta_lactam	0	0	0	0	0	0	0	0	0	0	0	0	0	0	0	0	0	0	0	0	0	0	0	0	0	0	0	0	0	782.474	0	0	0	0	0	0	0	122.954	0	0	0	0	0	0	0	0	0	0
dfrA1	trimethoprim	26.137	0	18.2095	0	0	73.3822	0	774.475	0	6.88393	18.0441	0	0	23.0846	146.88	14.1053	197.004	0	4642.68	12.5309	187.502	0	0	200.253	18.8178	0	0	725.641	213.904	14.5035	91.6496	0	0	87.0254	25.6328	0	185.915	36.4473	0	824.754	0	457.454	0	7.06609	0	3.95969	0	133.871
dfrA10	trimethoprim	0	0	0	0	0	0	0	0	0	0	0	0	0	0	0	0	0	0	0	0	0	0	0	0	0	0	0	0	0	0	0	0	0	0	0	0	0	0	0	0	0	0	0	0	0	0	0	0
dfrA12	trimethoprim	24.4674	237.549	0	101.387	208.213	99.8857	535.459	113.699	0	0	48.7403	11196.4	0	21.6099	7.95926	38.1009	11982.5	0	597.683	0	181.739	194.454	0	15689.1	0	0	4809.22	0	0	13116.6	7026.64	0	1033.4	4424.46	58058.2	711.9	6.94156	799.628	7.65335	617.448	0	4805.46	0	0	3097.87	6244.52	1417.08	0
dfrA13	trimethoprim	0	0	0	0	0	0	0	0	0	0	0	0	0	0	0	0	0	0	0	0	0	0	0	0	0	0	0	0	0	0	0	0	0	0	1.57422	0	0	0	0	0	0	0	0	0	0	0	0	0
dfrA14	trimethoprim	254.43	164.875	932.646	0	8.56916	3896.62	20.6473	34607.4	17.6919	713.388	503.343	0	0	67.4422	10148	2632.78	3508.87	0	2850.28	109.074	8882.64	0	0	11788.5	1309.71	78.6779	0	45572.8	10968.5	327.479	6344.88	0	678.308	5077.02	153.625	379.953	8849.94	209.129	23.8284	159.878	0	567.581	15.8565	699.118	259.207	182.791	5.5266	161.635
dfrA15	trimethoprim	26.56	85.9552	109.257	0	0	117.787	0	1731.98	0	20.6518	18.0441	0	0	516.602	475.199	98.7369	197.004	0	1107.26	0	409.514	0	0	523.123	84.6803	0	0	2117.25	428.566	29.007	331.505	0	15.2852	188.555	254.62	0	484.996	56.1615	0	114.011	0	89.1588	0	21.1983	0	83.1535	0	45.9238
dfrA16	trimethoprim	13.28	85.9552	54.6286	0	0	272.382	0	2076.31	0	34.4196	54.1322	0	0	46.1692	552.959	126.947	295.506	0	999.025	12.5309	441.015	0	0	575.435	28.2268	0	0	2338.6	702.371	29.007	306.327	0	30.5704	348.102	161.487	0	460.746	55.764	0	129.798	0	86.837	0	49.4626	7.7156	35.6372	5.81747	15.3079
dfrA17	trimethoprim	12.8571	0	0	0	6819.13	24883.8	674.988	662.149	0	67.5558	1185.08	0	0	1676.48	12266.2	290.768	95.3651	399.262	10403.2	111.077	0	103.674	203.949	0	0	33748.4	0	675.661	58.3009	7.15758	10037.9	3510.34	255.609	0	2.52999	0	126.28	147.819	24.2867	238.676	295.946	3214.59	1281.53	3917.29	0	3883.72	8603.83	44.7499
dfrA18	trimethoprim	0	0	0	0	0	0	0	0	0	0	0	0	0	9.68924	0	0	0	55.9167	0	0	0	0	0	0	0	0	0	0	0	0	0	0	0	0	0	0	180.292	0	0	0	0	0	0	0	0	0	0	25.2914
dfrA19	trimethoprim	0	0	0	0	0	0	0	0	0	0	0	0	0	0	0	0	0	0	0	0	0	0	0	0	0	0	0	0	0	0	0	0	0	0	0	0	0	0	0	0	0	0	0	0	0	0	0	0
dfrA21	trimethoprim	0	0	0	0	0	0	0	0	0	0	0	0	0	0	0	0	0	0	0	0	0	0	0	0	0	0	0	0	0	13.3608	0	0	0	0	10.2324	0	0	0	0	0	0	0	0	0	0	3.64771	0	0
dfrA22	trimethoprim	0	0	0	0	0	0	6.58992	4.40751	0	0	0	203.003	0	0	0	0	181.483	0	6.48341	0	0	0	0	144.572	0	0	78.0016	0	10.9667	180.371	100.507	0	0	66.8074	818.594	0	0	17.2456	0	9.30034	0	57.4007	0	0	42.6462	87.5452	21.4365	70.5092
dfrA25	trimethoprim	13.28	0	0	0	0	0	0	4.78447	0	0	0	0	0	0	0	28.2105	0	0	3.51896	0	31.5011	0	0	26.1561	0	0	0	52.6588	47.6184	0	16.7851	0	0	14.5042	0	0	0	0	0	0	0	3.1155	0	0	0	0	0	0
dfrA26	trimethoprim	0	0	0	0	0	0	0	0	0	0	0	0	0	0	0	0	0	0	0	0	0	0	0	0	0	0	0	0	0	0	10.4563	0	0	0	0	0	0	0	0	0	0	0	0	0	0	0	0	0
dfrA27	trimethoprim	0	4576.98	0	0	0	14.2544	0	0	0	13.3294	0	0	0	0	33.4593	0	0	0	6377.7	0	0	0	0	0	0	0	0	1.75799	0	182.541	308.759	0	0	0	5079.94	0	1729.51	694.765	0	0	0	0	0	0	0	1311.09	78.8508	14.8204
dfrA28	trimethoprim	0	416.089	0	0	0	0	0	0	0	0	0	0	0	0	0	0	0	0	940.301	0	0	0	0	0	0	0	0	3.51598	0	35.1041	48.7515	0	0	0	675.009	0	258.252	60.4144	0	0	0	0	0	0	0	153.343	11.2644	0
dfrA29	trimethoprim	0	0	0	0	0	0	0	0	0	0	0	0	0	0	0	0	0	0	0	0	0	0	0	0	0	0	0	1.81582	11.9046	0	0	0	0	0	0	0	0	0	0	0	0	0	0	0	0	0	0	0
dfrA3	trimethoprim	137.063	80.6494	512.564	0	25.1498	0	134.239	0	51.0764	19.377	84.6512	0	0	33.0152	0	39.7037	92.4217	1587.76	0	0	0	0	13.9244	98.1663	0	0	0	5.1112	44.679	6.80412	3.93724	0	0	0	0	0	743.261	462.543	31.1803	28.4177	1094.79	187.084	0	66.2991	137.547	0	0	833.054
dfrA30	trimethoprim	0	0	52.8888	0	0	0	0	9.2642	0	0	0	0	0	0	8.36482	0	0	0	0	0	15.2489	0	0	0	0	0	0	17.5799	0	0	8.12525	0	0	0	0	0	0	0	0	0	0	0	0	0	0	0	0	0
dfrA32	trimethoprim	0	0	0	0	43.2513	156.799	0	0	0	0	0	0	0	0	819.753	0	0	0	637.088	0	0	0	14.3678	0	0	320.725	0	1.75799	11.5255	0	69.0646	0	0	0	0	0	0	0	0	19.5485	0	12.0651	0	41.0463	0	30.6687	95.7474	0
dfrA5	trimethoprim	0	85.9552	227.449	0	0	83.3855	0	583.563	0	6.88393	12.8765	0	0	66.9604	171.186	98.6706	140.585	0	865.878	0	226.661	0	0	164.346	0	0	0	900.559	249.506	5.17496	102.921	0	0	78.7179	4.00023	0	147.185	16.7347	0	158.499	0	80.9298	0	12.1086	0	2.82569	0	43.6959
dfrA6	trimethoprim	0	0	0	0	0	0	0	0	0	0	0	0	0	0	0	0	0	0	0	0	0	0	0	0	0	0	0	0	0	0	0	0	0	0	0	0	0	0	0	0	0	0	0	0	0	0	0	0
dfrA6 from Proteus mirabilis	trimethoprim	0	0	0	0	0	0	0	0	0	0	0	0	0	0	0	0	0	0	0	0	0	0	0	0	0	0	0	0	0	0	0	0	0	0	0	0	0	0	0	0	0	0	0	0	0	0	0	0
dfrA7	trimethoprim	0	0	0	0	28.7427	230.899	5.75311	27.7191	0	0	0	0	0	9.43291	59.8373	0	0	0	142.657	0	0	0	0	0	0	306.513	0	17.5241	0	0	51.9973	0	0	0	0.827217	0	0	413.694	0	12.179	0	40.0893	13.4235	17.0484	0	33.1433	42.1074	0
dfrA8	trimethoprim	0	0	0	0	0	0	0	0	0	0	0	0	0	0	0	0	0	0	0	0	0	0	0	0	0	0	25.3851	0	0	0	0	0	0	0	0	0	0	0	0	0	0	0	0	0	0	0	0	0
dfrA9	trimethoprim	0	0	0	0	0	0	0	0	0	0	0	0	0	0	0	0	0	0	0	0	0	0	0	0	8.07998	0	0	0	0	0	0	0	0	0	0	0	0	0	0	0	0	0	0	0	0	0	0	0
dfrC	trimethoprim	0	0	0	0	0	0	60.7828	0	0	0	0	0	443.945	0	0	0	92.9958	0	0	0	0	0	0	0	8.88296	703.703	0	0	0	6.84638	0	0	14.4308	27.3869	0.806665	0	15.2628	17.674	0	4.7657	0	0	0	2268.17	0	0	5.49227	0
dfrD	trimethoprim	0	0	0	0	0	0	26.8478	0	0	0	0	0	0	0	0	0	0	0	0	0	0	0	0	0	0	0	0	0	0	0	0	0	0	0	0	0	0	5.85497	0	0	0	0	0	0	0	0	0	0
dfrE	trimethoprim	406.173	1194.99	1299.54	0	33.1242	2156.07	3520.59	0	0	1435.55	217.409	0	3486.59	0	480.467	0	0	0	4438.86	1219.47	0	440.19	3617.45	16.1615	43.6023	230.277	0	0	253.771	60.4903	132.233	0	694.172	0	0	0	37.459	844.401	0	2353.3	0	0	123.758	78922.7	50.0573	29.3597	129.403	666.828
dfrF	trimethoprim	3249.38	1991.65	20050	46.9445	563.111	4230.26	119.342	48.7783	1202.48	15414.6	9365.31	1279.51	14818	2261.14	2090.03	1085.07	4656.03	2995.64	3137.54	0	4773.57	1173.84	82.5275	290.907	4499.76	0	17735.9	0	2625.98	1129.15	112.787	3296.29	22312.7	0	0	741.372	5461.52	7455.02	5805.82	1922.87	6246.22	1059.72	1546.97	13.0981	228.833	352.316	512.221	993.148
dfrG	trimethoprim	685.086	0	67.0993	0	0	40.6899	44659.9	0	0	1737.59	0	0	48516.4	0	923.274	0	0	0	116.701	80.8052	0	2576.52	3062.35	0	346.705	1564.02	0	0	1864.33	340.701	1368.44	0	84.4855	0	0	0	0	10646.3	0	776.579	0	5.74007	184.512	3358.83	21.3231	160.499	267.956	0
dfrI	trimethoprim	0	0	43.474	0	3.55521	0	0	7.61507	0	0	0	0	0	0	0	0	78.3891	26.9337	0	0	0	0	0	0	0	0	0	0	9.47382	5.77103	0	0	0	0	0.679964	0	6.43275	0	6.61154	0	64.0388	0	0	0	0	0	0	12.1822
dfrK	trimethoprim	61.9189	0	0	0	0	0	1360.84	0	0	44.9356	0	0	2630.98	0	24.1707	0	0	0	0	0	0	24.6051	110.712	0	8.77396	77.2298	0	0	66.6073	6.76238	70.4354	0	0	0	0	0	0	430.61	0	23.5361	0	0	0	105.428	0	7.38494	10.8498	0
DHA	beta_lactam	0	0	0	0	0	20430.8	40.1655	0	0	4663.05	0	0	0	4.70401	918.254	0	0	0	11754.7	0	82.119	0	357.111	0	0	0	0	0	0	0	580.612	2852.73	3702.65	2024.32	246.382	0	0	17.5186	0	64.7834	0	864.645	0	0	6.18876	0	0	0
DIM-1	beta_lactam	0	0	0	0	0	0	0	0	0	0	0	0	0	0	0	0	0	0	0	0	0	0	0	0	0	0	0	0	0	0	0	0	0	0	0	0	0	0	0	0	0	0	0	0	0	0	0	0
efmA	multidrug	2032.71	0	381.549	0	0	11495.6	45160.1	0	0	0	1288.04	0	59952.2	8.33093	417.303	0	0	6.00974	521.135	19714.5	27.9683	3270.34	1797.22	0	16.7074	5911.87	0	1.28974	2570.5	1182.1	1795.77	0	1948.79	0	0	284.077	177.983	13910.7	0	51.9885	0	2.21288	5.92766	0	857.657	721.404	159.083	0
efpA	multidrug	0	0	0	0	0	0	0	0	0	0	0	0	0	0	0	0	0	0	0	0	0	0	0	0	0	0	0	0	0	0	0	0	0	0	0	0	0	0	0	0	17.3086	0	0	0	0	0	0	0
efrA	multidrug	1851.81	1601.91	2115.6	246.365	586.931	5088.89	16218.3	169.478	467.682	1462.17	2237.09	62.5364	21007.5	1558.03	977.535	995.562	716.068	433.914	3446.5	7388.55	745.289	3037.61	3203.17	345.716	485.009	1702.18	466.314	0.960016	1530.99	741.874	1628.41	2350.4	7151.88	115.025	0	317.178	950.873	5292.66	851.02	2411.26	880.129	43.2377	1504.57	47228.1	301.861	216.674	271.428	2262.06
efrB	multidrug	2670.96	3013.66	4729.04	740.115	1428.43	5315.12	13492.6	669.984	2055.26	2079.71	4011.76	389.166	18559.8	4779.63	1777.64	3287.07	2709.08	1239.9	3481.9	7684.54	2711.53	3750.27	2857.08	2269.76	1712.63	1730.04	3081.28	1.90611	2214.39	1574.23	2388.35	2986.7	9550.13	225.337	0	1427.45	2202.76	6627.75	2276.19	3417.78	5254.1	154.363	3689.92	37731.1	330.449	198.685	567.927	4483.28
emeA	multidrug	130.414	639.715	1014.46	0	33.4683	2043.09	179.756	16.9005	0	1168.73	77.9677	0	0	9.21354	561.068	0	0	0	4506.08	59.3573	0	0	3790.77	23.9124	63.0399	0	0	0	23.1178	2.87049	3.29629	0	630.973	11.351	0	0	3.11842	14.8204	0	2571.27	0	4.93287	150.33	68974.3	0	0	82.2376	716.202
emrA	multidrug	386.48	3665.54	619.966	11073.7	1328.36	5249.87	320.644	6784.41	11566	6172.06	6657.27	8450.73	122.18	503.183	8964.33	6705.7	5592.34	7631.93	4094.15	196.965	4633.74	41.0998	81.0857	3104.24	2773.19	6631.26	1896.48	6027.46	2511.43	1546.38	7400.32	924.089	6457.6	3630.99	3559.82	14887.2	1707.27	1444.08	234.103	564.314	317.779	1539.81	1247.62	951.599	8089.32	2407.38	1275.66	812.423
emrB	multidrug	289.014	3818.93	536.925	9360.98	1159.47	4785.48	322.395	6582.84	11152.9	7018.93	6173.78	7630.45	0	513.886	8439.3	6225.43	4922.31	6967.58	4181.45	161.196	4352.95	49.6892	60.2389	2702.07	2230.79	7536.66	2596.38	5427.68	2173.71	1364.05	6656.88	349.898	5868.45	3400.42	3191.71	11905	1483.61	1369.67	233.543	503.45	286.448	1475.83	1190.87	927.129	7204.99	2106.18	1117.94	821.618
emrD	multidrug	922.35	9933.2	1624.61	23798.5	2994.89	11914	725.346	16641.8	29173.4	14620.6	20240.8	18468.6	554.647	1378.74	22322.5	16756.5	12950.8	18055.2	11138.3	438.828	12432.6	20.3585	120.657	7668.35	5715.83	15991.6	3767.26	18001.2	5634.02	3243.5	17719.3	0	13260.2	10800.4	8013.9	46713.4	4941	3552.05	614.881	1356.28	692.468	4070.76	2860.92	2364.18	18930.5	5292.2	2574.09	2447.02
emrK	multidrug	318.928	3331.87	434.747	10817.9	984.578	3279.34	265.861	5462.57	7084.69	239.41	122.055	8113.39	0	311.173	3164.55	814.956	4670.36	105.15	1457.48	81.8178	3967.99	55.7142	40.3035	2839.21	2497.81	5372.6	1321.73	134.616	2054.27	1391.4	4394.97	513.383	2594.02	0	2831.14	702.191	180.911	272.638	245.203	246.999	41.3981	261.026	804.048	966.426	6937.63	1864.6	1092.44	34.3273
emrY	multidrug	291.745	3215.26	401.842	9214.61	905.836	2993.4	276.79	5264.91	7278.68	194.83	135.706	7182.84	0	243.745	2810.38	756.542	4337.68	82.0549	1270.69	74.4021	3145.35	18.2776	44.0576	2303.65	2107.06	5015.72	1240.1	96.6735	1807.14	1174.03	4061.61	703.896	2087.39	0	2235.41	4393.21	143.983	245.154	201.424	192.319	23.8895	238.319	668.945	838.399	6408.24	1626.15	983.274	43.9306
emtA	macrolide-lincosamide-streptogramin	0	0	0	0	0	0	0	0	0	0	0	0	0	0	0	0	0	0	0	0	0	0	0	0	0	0	0	0	0	0	0	0	0	0	0	0	0	0	0	0	0	0	0	0	0	0	0	0
Enterobacter cloacae acrA	multidrug	20.3381	43.8797	6.97191	156.434	37.6297	436.878	6.39073	109.91	254.739	1231.73	343.125	126.557	0	20.9567	519.356	745.27	125.712	1302.28	183.683	35.1832	110.558	0	0	42.2832	32.4217	89.8421	28.8167	397.206	24.309	35.1689	208.862	0	148.258	179.555	243.171	918.779	128.952	99.5493	5.30144	23.1923	77.0239	89.8602	93.7276	18.9378	92.5612	49.019	27.4706	93.7755
Enterococcus faecalis chloramphenicol acetyltransferase	chloramphenicol	0	0	0	0	0	0	0	0	0	0	0	0	0	0	0	0	0	0	283.612	0	0	0	0	0	0	468.408	0	0	0	0	0	0	0	0	0	0	0	4.41165	0	0	0	2.20258	0	0	0	0	0	0
Enterococcus faecium chloramphenicol acetyltransferase	chloramphenicol	28.9745	0	0	7.36736	25.9015	16.0618	20.8103	0	0	5.00649	0	0	0	0	131.956	0	0	0	0	0	0	0	355.87	0	6.84285	0	0	0	8.65789	0	3.05183	0	11.1165	0	0	0	0	0	0	14.6848	0	0	0	0	0	0	88.7306	0
eptA	polymyxin	1044.34	10748.3	1649.58	35077.1	3559.09	12484.6	908.434	20882.5	32847.9	8334.51	6653.67	24324.7	130.667	1192.89	14542.1	6796.52	12755.2	6324.62	6683.57	362.135	12088.6	29.3281	185.574	8174.36	8267.19	22933.1	4501.85	5454.5	6834.42	4290.18	17458.2	0	11841.9	2615.75	9325.46	11669.5	1947.43	1747.89	724.9	1011.35	357.774	1981.66	3353.34	3220.17	25886.7	6381.83	3357.58	740.154
ere(A)	macrolide-lincosamide-streptogramin	0	0	0	0	0	0	0	0	0	0	0	0	0	0	935.509	0	0	0	724.375	0	0	0	0	0	0	0	0	0	0	0	0	0	0	0	0	0	0	0	0	0	0	0	0	0	0	0	32.5445	0
ere(D)	macrolide-lincosamide-streptogramin	494.744	0	1275.38	0	31.6222	0	0	0	0	69.2442	0	0	0	0	0	2779.84	0	0	0	0	269.921	137.619	0	0	0	0	0	0	1263.99	1110.37	0	0	0	0	0	0	0	0	1231.85	0	247.326	341.238	55.9641	0	0	0	13584.6	0
erm(33)	macrolide-lincosamide-streptogramin	0	0	0	0	0	4.60483	0	0	0	0	0	0	0	0	0	0	0	0	0	3448.83	0	0	0	0	0	51.8044	0	0	0	0	0	0	28.6834	0	0	0	0	3.90331	0	0	0	0	0	1361.34	0	76.7821	0	0
erm(34)	macrolide-lincosamide-streptogramin	0	0	0	0	0	0	0	0	0	0	0	0	0	0	0	0	0	0	0	0	0	0	0	0	0	0	0	0	0	0	2.26987	0	0	0	0	0	0	0	0	0	0	0	0	0	0	0	0	0
erm(35)	macrolide-lincosamide-streptogramin	129.006	0	197.703	11.5773	232.305	25.24	0	90.2214	10.3689	98.3419	41.2436	196.292	0	20.107	34.5599	32.2406	281.435	145.047	26.1408	7.1605	261.009	180.93	695.382	358.713	123.66	0	258.05	0	210.881	53.8702	7.1936	0	43.672	1127.19	0	0	1053.13	2200.1	33.2317	248.067	862.176	183.369	314.745	4.03777	13.2267	58.8297	1067.09	122.463
erm(36)	macrolide-lincosamide-streptogramin	0	0	0	0	0	0	0	0	0	0	0	0	0	0	0	0	0	0	0	0	0	0	0	0	0	0	0	0	0	0	0	0	0	0	0	0	0	0	0	0	0	0	0	0	0	0	0	0
erm(37)	macrolide-lincosamide-streptogramin	0	0	0	0	0	0	0	0	0	0	0	0	0	0	0	0	0	0	0	0	0	0	0	0	0	0	0	0	0	0	0	0	0	0	0	0	0	0	0	0	34.1659	0	0	0	0	0	0	0
erm(38)	macrolide-lincosamide-streptogramin	0	0	0	0	0	0	0	0	0	0	0	0	0	9.45793	0	0	0	0	0	0	0	0	0	0	0	0	0	0	0	0	0	0	0	0	0	0	0	0	0	0	0	0	0	0	0	0	0	0
erm(39)	macrolide-lincosamide-streptogramin	0	0	0	0	0	0	0	0	5.60595	0	0	0	0	0	0	0	0	0	0	0	0	0	0	0	0	0	0	0	0	0	0	0	0	0	0	0	0	0	0	0	0	0	0	0	0	0	0	0
erm(40)	macrolide-lincosamide-streptogramin	0	0	0	0	0	0	0	0	5.49427	0	0	0	0	0	0	0	0	0	0	0	0	0	0	0	0	0	0	0	0	0	0	0	0	0	0	0	0	0	0	0	0	0	0	0	0	0	0	0
erm(42)	macrolide-lincosamide-streptogramin	26.8247	0	0	0	0	0	0	0	0	0	0	0	0	0	0	0	0	0	0	0	0	0	0	0	0	0	0	0	0	5478.38	161.047	0	0	0	0	0	0	0	0	0	0	0	0	0	0	0	0	0
erm(47)	macrolide-lincosamide-streptogramin	0	0	0	0	0	0	0	0	0	0	0	0	0	0	0	0	0	0	0	0	0	0	0	0	0	0	0	0	0	0	0	0	0	0	0	0	0	134.95	0	0	0	0	0	0	0	0	0	0
erm(49)	macrolide-lincosamide-streptogramin	0	42.9776	0	0	0	0	0	0	0	3.44196	0	0	0	0	0	141.053	0	0	0	0	0	0	0	8.71871	0	0	28.2243	0	0	0	0	0	0	0	0	0	0	0	4.15396	17.6676	60.3523	0	0	0	0	0	0	7.65396
erm(50)	macrolide-lincosamide-streptogramin	0	0	0	0	0	0	0	0	0	0	0	0	0	0	0	0	0	0	0	0	0	0	0	0	0	0	0	0	0	0	0	0	0	0	0	0	0	0	4.80153	0	0	0	0	0	0	0	0	0
erm(A)	macrolide-lincosamide-streptogramin	1496.23	215.065	432.832	0	31.8305	13698.1	0	0	17.7646	1124.35	22.5736	48.65	0	931.762	1460.5	0	254.482	579.372	198.483	52896.5	133.211	1281.53	3267.81	66.1544	0	0	0	0	2176.18	61.332	34.1227	0	372.884	0	0	500.35	3714.54	32.2432	119.525	3.15752	0	0	2371.64	0	19.3049	891.882	168.642	0
erm(B)	macrolide-lincosamide-streptogramin	276608	75324.2	103192	11786.9	97927.5	57602.6	98085.3	65250.4	11354	121620	68117.5	6781.05	70483.4	88707.5	8064.25	88733	46151.9	33474.7	26316.3	86158.7	11617.6	69898.6	12074	13151.3	106400	102.452	121706	73.035	39126.8	9103.32	9176.59	24218.1	50454.9	17403.3	13705.4	3958.12	109090	28824.7	144012	72629.7	188753	10614.9	68441.1	3365.11	5411.22	1269.16	22117.3	240862
erm(C)	macrolide-lincosamide-streptogramin	82501.1	13908.1	10535.7	3377.58	28388.5	16536.3	17046.6	5316.71	1334.58	40672.9	19021.9	1430.07	13833.9	19553.5	3134.92	10927.5	14006.4	8629.22	7630.76	983.067	3089.14	20570.6	3783.84	299.249	32801.3	1567.13	63521	26.7101	9047.5	1571.94	2119.25	17438.5	16585	6116.11	4985.45	1961.05	29091.4	7404.46	27496.5	10543.9	6214.34	933.776	13503.6	22560	1361.93	407.72	574.579	26795.8
erm(D)	macrolide-lincosamide-streptogramin	0	0	0	0	0	0	0	0	0	0	0	0	0	0	0	0	0	0	0	0	0	0	0	0	0	0	0	0	0	0	22.2241	0	0	0	0	0	0	0	0	0	0	3.30004	0	0	0	0	0	0
erm(F)	macrolide-lincosamide-streptogramin	49302.9	4420.55	158839	31490.2	18081.5	891.813	14176.3	15597.4	922.831	14774.9	15167.3	115790	0	3954.37	29440.1	8108.51	68951.5	84659.2	13124.7	880.742	29206	22450.4	79188.7	45486.8	111697	70.9876	66383.5	6.22567	40822.6	29545.7	8682.67	4064.6	39715.3	140169	1.95298	3199.61	61488.2	158728	20485	324487	74710.4	44658.4	101253	666.232	31753	3319.35	126309	46649.8
erm(G)	macrolide-lincosamide-streptogramin	1075.46	2088.29	510.464	17991.4	1945.3	137.579	213.902	2125.09	282.595	664.694	337.217	1211.27	0	7657.36	26.9114	808.394	368.172	0	664.218	7.80612	19.6236	10026.6	18.4898	2199.69	3680.89	0	70.3293	2.26233	645.19	167.147	101.949	2215.54	5294.2	243.957	0	0	151.064	143.831	87.9822	1481.1	5075.53	622.997	103.977	215.69	0	0	90.6	5635.83
erm(K)	macrolide-lincosamide-streptogramin	0	0	0	0	0	0	0	0	0	0	0	0	0	0	0	0	0	0	0	0	0	0	0	0	0	0	0	0	0	0	17.9671	0	0	0	0	0	0	0	0	0	0	0	0	0	0	0	0	0
erm(Q)	macrolide-lincosamide-streptogramin	39.2715	0	452.333	0	129.468	47.8938	0	8.48918	91.222	0	42.6879	3.83332	0	110.993	6515.29	41.7121	116.516	30.0253	6.24375	14.8225	37.262	31.2111	0	0	27.8241	0	133.544	0	0	0	2.48184	0	99.4431	694.849	0	473.094	14.3423	0	108.1	2.98552	0	0	0	0	0	0	0	18.1074
erm(T)	macrolide-lincosamide-streptogramin	24.8183	267.729	1315.86	0	1004.65	605.346	463.455	8.94147	0	4.28835	0	20.1878	0	387.252	484.406	8.78689	0	200.292	37.2663	22739.2	294.355	180.807	36.9795	217.253	633.02	0	0	0	81.5758	334.294	1414.21	0	12521.3	0	0	0	90.6385	13869.9	486.49	47.1687	0	1.9408	0	4.40183	24.0322	335.47	105.096	0
erm(X)	macrolide-lincosamide-streptogramin	661.456	46.0042	367.572	33.8592	4515.74	8301.28	2957.52	40.6069	0	7.82016	8677.56	11.2567	755.019	724.373	971.963	279.026	487.394	145.842	5619.29	92.1173	2230.55	3404.61	343.172	97.9012	721.169	0	337.585	0	13.5236	81.429	2743.88	0	2738.99	96.0075	0.513332	11096.3	19168.1	462.544	530.785	88.7178	213.81	0	49.0445	0	0	16.1333	33.0433	5388.65
erm(Y)	macrolide-lincosamide-streptogramin	0	0	0	0	0	0	0	0	0	0	0	0	0	0	0	0	0	0	0	0	0	0	0	0	0	0	0	0	0	0	0	0	0	0	0	0	0	0	0	0	0	0	0	0	0	0	0	0
Escherichia coli acrA	multidrug	211.44	2607.57	239.38	7181.85	780.163	2277.4	174.195	4383.9	6187.35	793.488	283.965	5482.16	116.504	269.118	2612.08	1135.76	3450.74	837.033	1180.76	86.6912	2592.55	33.2792	33.5363	1830.86	1569.84	3858.09	833.645	703.848	1277.3	1059.28	3218.68	0	1991.47	134.184	2008.29	1185.1	329.789	252.613	173.786	212.308	53.214	309.461	718.034	722.06	5022.88	1304.47	763.103	81.7514
Escherichia coli ampC	beta_lactam	1057.42	11440.5	1707.6	35695.3	3600.19	11631.5	979.794	22325	33175.6	776.206	2942.17	26544.9	189.589	1085.81	9900.63	3118.39	17156.5	210.108	4827.65	371.016	12660.3	138.297	170.287	8830.41	8122.56	21990.2	4561.3	520.056	7479.3	4559.19	16617.9	0	8553.69	744.196	10093.1	322.507	716.081	1133.14	836.339	835.05	136.226	854.317	3627.04	3503.7	26225.7	6586.51	3612.82	159.031
Escherichia coli emrE	multidrug	0	6878.18	90.7814	35528.9	2529.89	1390.41	1210.62	18575.9	19891.3	133.364	419.297	3835.39	0	1001.2	3108.47	1377.74	16175	0	407.375	103.892	24180.6	24.3068	105.844	8.03178	9866.36	1729.27	4028.69	457.446	6698.64	0	10841	0	10402.5	120.253	2.88607	0	564.158	729.594	633.613	139.207	0	1025.95	1722.85	3668.75	25696.1	2487.49	2920.01	70.0945
Escherichia coli mdfA	multidrug	946.774	11455.2	1675.26	30971.4	3875.65	15771.7	1039.15	20984.4	35722.9	14272.7	17206.4	24079.1	0	1480.27	22523.7	18249.3	14602.1	22188.8	10378.9	533.403	12942.5	208.181	210.406	8474.37	6618.53	19047.6	4061.18	16908.1	6515.99	4111.58	18924.9	0	14722	9073.18	9299.12	26735.8	4292.39	3668.4	744.414	1494.75	1031.08	4131.87	3229.87	2618.78	21822.3	6798.26	3413.85	2020.11
facT	factumycin	0	0	0	0	0	0	0	0	0	0	0	0	0	0	0	0	0	0	0	0	0	0	0	0	2.55842	0	0	0	0	0	0	0	0	0	0	0	0	0	0	0	0	0	0	0	0	0	0	0
farA	antibacterial_fatty_acid	0	0	3.60397	4.00984	3.5367	24.7689	0	0	0	6.81222	3.57122	1.28276	0	2.32138	0	0	19.4952	56.9361	11.8398	0	0	26.1108	55.8063	6.90231	7.44873	73.7605	0	0	37.6979	4.30573	6.64408	0	157.31	0	0	0	1.59981	27.1707	4.93283	5.99436	0	3.69965	535.156	12.5865	61.0818	26.6454	54.1146	27.2672
farB	antibacterial_fatty_acid	0	0	0	0	2.00506	0	0	0	0	0	0	0.969648	0	0	0	0	0	12.6583	1.57937	0	4.71276	0	2.22023	2.60875	4.2229	0	4.22253	0	0	0	2.51115	0	4.57353	0	0	0	1.20931	0.933568	0	0	3.0097	0	4.99417	15.857	0	2.96197	0	0
fexA	chloramphenicol	1993.06	0	0	0	1286.61	7394.64	0	0	5.80658	876.737	40.4187	10.3701	0	0	2.76479	81.2463	0	0	54.0512	144.356	413.295	692.36	2668.91	0	0	0	0	0	2110.45	95.1431	0	0	0	0	0	639.921	95.7058	7.98741	0	886.812	0	0	7472.24	29.3949	0	0	139.619	0
floR	florfenicol	404.711	7729.16	1582.61	0	102.529	3678.21	403.714	12921.1	6093.14	9958.52	40.7331	2853.07	0	1107.64	9053.16	976.476	12229.9	0	13438.2	47.1459	17084.5	0	16.7506	13255.7	1419.54	2882.26	2898.99	0	10091.1	8700.82	15939.5	1338.1	2179.58	3699.87	8108.71	0	2962.16	1279.54	0	571.66	0	3048.81	263.751	225.975	18883.3	7545.76	4486.94	645.055
FONA	beta_lactam	0	0	0	0	0	0	0	0	0	0	0	0	0	0	0	0	0	0	0	0	0	0	0	0	0	0	0	1.87122	0	0	2.16214	0	15.7515	0	0	0	0	0	0	0	0	0	0	0	3.97549	0	0	15.7749
FosA family	fosfomycin	14.316	93.9942	19.9126	0	78.2961	5532.57	0	136.03	4573.65	4888.42	20760.3	0	0	634.156	15329.5	13258.2	430.858	31243.5	6525.69	358.395	1610.5	0	0	11706.3	0	0	0	17914.5	13.018	6038.17	4327.33	0	785.248	10423.3	1253.15	39670.9	4639.85	2835.52	0	606.963	725.965	3495.38	626.138	0	6592.56	4540.91	32.0423	2063.28
FosB family	fosfomycin	0	0	0	0	0	0	0	0	0	0	243.303	0	0	0	18.7621	0	0	0	0	0	0	0	0	0	0	44.9588	0	0	0	0	0	0	0	0	0	0	0	0	0	0	0	3.17822	0	0	0	0	0	0
FosD	fosfomycin	0	0	0	0	0	0	0	0	0	0	0	0	0	0	0	0	0	0	0	0	0	0	0	0	0	0	0	0	0	0	0	0	0	0	0	0	0	0	0	0	0	0	0	0	0	0	0	0
FosX	fosfomycin	986.513	98.2345	0	23.1546	530.983	656.24	5575.67	503.053	414.756	47.2041	20.6218	0	9135.91	4785.46	69.1199	161.203	0	367.453	1990.72	1976.3	0	20957.8	288.329	508.176	569.912	425.925	0	0	6353.65	878.499	335.701	0	104.813	0	0	0	711.327	1269.43	0	207.684	3839.56	199.392	190.755	8.07553	88.1782	63.355	6.64854	192.443
fusB	fusidic_acid	0	0	0	0	0	0	0	0	0	0	0	0	0	0	0	0	0	0	0	0	0	0	0	0	0	0	0	0	0	0	0	0	0	0	0	0	0	0	0	0	0	0	0	0	0	0	0	0
FusF	fusidic_acid	0	0	0	0	0	0	0	0	0	0	0	0	0	0	0	0	0	0	0	0	0	0	0	0	0	0	0	0	0	0	0	0	0	0	0	0	0	0	0	10.7562	0	0	0	0	0	0	0	0
HERA	beta_lactam	0	0	0	0	0	0	0	0	0	0	0	0	0	0	0	36.9655	0	0	0	0	0	0	0	0	0	0	0	0	0	0	2.19942	0	0	0	0	0	0	0	0	0	0	0	0	0	0	0	0	0
hmrM	multidrug	0	0	0	0	0	0	0	0	2.97212	0	5.91099	0	0	0	11.3214	0	0	27.7174	0	0	211.546	0	0	0	3.08223	0	1627.27	0	0	0	0	0	50.0722	0	0	131.018	10.5919	8.17677	0	0	6.5902	0	0	4.62951	0	0	0	5.01467
ICR-Mc	polymyxin	0	0	0	0	0	0	0	0	0	0	0	0	0	0	0	0	0	0	0	0	0	0	0	0	0	0	0	0	0	0	0	0	0	0	0	0	0	0	0	1.32747	0	0	0	0	0	0	0	0
ICR-Mo	polymyxin	0	0	0	0	0	0	0	0	0	0	0	0	0	0	0	0	0	0	0.958569	0	4.29047	0	0	0	0	0	23.065	0	0	0	0	0	0	0	0	0	0	0	0	0	0	0	0	0	0	0	0	4.1699
IMI	beta_lactam	0	0	0	0	0	0	0	0	0	0	0	0	0	0	0	0	0	0	0	0	0	0	0	0	0	0	0	1.89044	0	0	0	0	0	0	0	0	0	0	0	0	0	0	0	0	0	0	0	0
imiS	beta_lactam	0	0	0	0	0	0	0	0	0	0	0	0	0	0	0	0	0	0	0	0	0	0	0	0	0	0	0	0	0	0	0	0	0	0	0	0	0	0	0	0	12.0864	0	0	8.45719	0	0	0	0
iri	rifamycin	0	0	0	0	0	0	0	0	0	0	0	0	0	0	0	0	0	0	0	0	0	0	0	0	0	0	0	0	0	0	0	0	0	0	0	0	0	0	0	0	0	0	0	0	0	0	0	0
Klebsiella pneumoniae acrA	multidrug	3.72771	147.47	21.5849	127.012	9.88564	1640.51	5.65071	86.396	1786.25	1091.31	8309.02	97.901	0	209.727	5564.43	4543.93	171.949	6202.14	1948.56	74.8933	647.852	3.35056	0	31.3495	19.2423	101.569	7.16807	5804.8	33.5755	27.2981	1675.6	0	462.88	3173.54	171.692	12553.2	1488.5	1180.36	4.44199	213.711	264.441	1282.67	89.0529	12.8498	101.032	239.585	19.9282	728.769
Klebsiella pneumoniae KpnG	multidrug	0	0	0	0	0	38.7337	0	0	116.69	13.4148	14.0651	0	0	15.9997	298.013	181.415	0	293.491	85.0324	7.32574	27.624	0	0	0	0	0	0	322.359	0	0	57.2413	0	2.97866	76.3146	3.16357	779.392	72.4592	18.2405	0	11.8043	3.92032	67.9977	0	0	0	13.8894	0	17.8985
Klebsiella pneumoniae KpnH	multidrug	0	0	0	0	0	0	0	0	0	0	0	0	0	0	0	0	0	0	0	0	0	0	0	0	0	0	0	0	0	0	0	0	0	0	0	0	0	0	0	0	0	0	0	0	0	0	0	0
Klebsiella pneumoniae OmpK37	beta_lactam	885.143	9292.36	1324.72	28885.3	3224.56	18771.2	747.181	14414.5	25726.5	15818.5	26070.3	21668.3	191.11	1797.12	31192.1	24810.8	13451.1	33438.2	12382.4	712.987	12277.7	64.3415	223.163	6604.96	6363.05	16206.8	3441.25	24726.8	5026.92	3598.58	18618.2	1445.43	13256.8	11919.2	7725.02	38361.1	6376.53	5100.12	584.131	1645.34	1030.18	5790.29	2347.1	2619.06	15669.3	5878.72	2650.4	2980.05
KPC	beta_lactam	0	0	0	0	0	0	0	0	0	0	0	0	0	0	0	0	0	0	259.022	0	0	0	0	0	0	0	0	44327.4	24.7031	71.549	0	0	0	4498.72	0	0	9161.99	0	0	0	0	433.128	0	0	8.00526	0	6.03587	0
L1 beta-lactamase	beta_lactam	0	0	0	0	0	0	0	0	0	0	0	0	0	0	0	0	0	0	0	0	0	0	0	0	0	0	0	0	0	0	0	0	0	0	0	0	0	0	0	0	0	0	0	0	0	0	0	0
Lactobacillus reuteri cat-TC	chloramphenicol	138.45	0	0	0	0	0	0	26.6236	0	19.377	0	0	0	0	0	0	0	0	0	26.4541	0	0	2270.49	0	0	0	0	0	16.7546	0	1642.4	0	53.7813	0	0	281.447	22.2271	0	0	0	0	20.3026	23.4911	0	0	0	0	10.7722
LAP	beta_lactam	77.9092	4813.49	0	0	2.38262	5343.59	0	73.9998	0	0	0	0	0	0	41.4719	210.639	0	0	493.592	13.3663	436.815	0	0	0	0	0	0	53850.9	88.8877	0	1548.7	0	48.9127	6173	20.5063	426.614	10756.1	33.2809	0	0	0	608.145	0	0	0	16.8947	9.30795	212.27
LEN	beta_lactam	0	0	0	0	0	117.551	0	0	202.701	0	269.05	0	0	0	336.244	281.516	0	81.9162	118.347	0	48.84	0	0	0	0	0	0	1905.39	0	0	541.487	0	0	169.894	3.33608	774.427	200.575	22.1283	0	39.5793	140.326	466.138	35.4525	0	0	438.238	5.81747	259.479
lfrA	quinolone	0	0	0	0	0	0	0	0	0	0	0	0	0	0	0	0	0	0	0	0	0	0	0	0	2.83761	0	0	0	0	0	0	0	0	0	0	0	0	1.88195	0	0	0	0	0	0	0	0	0	0
linG	macrolide-lincosamide-streptogramin	103.516	0	20.2773	0	0	53.2844	0	9565.99	0	3.83281	0	0	0	0	0	0	0	0	3947.93	0	26.3086	0	0	0	0	0	0	0	0	0	2242.93	0	0	2317.7	30.9222	0	0	0	0	219.222	0	10.4078	0	0	12.8876	0	12.9561	0
Listeria monocytogenes mprF	defensin	21.0023	0	0	0	21.1956	16.8169	1.25704	0.840739	0	0	0	0	0	0	6.07296	2.47861	0	0	0	0	27.6773	0	0	0	0	0	9.91928	0	0	0	1.47476	0	0	0	0	0	2.84082	9.86884	1.45989	0.887027	10.6053	0.547463	0	0	1.3558	0	0	0
LlmA 23S ribosomal RNA methyltransferase	macrolide-lincosamide-streptogramin	661.13	3732.91	1919.17	761.842	1769.78	639.413	34.0977	1462.08	2008.53	802.086	2800.04	621.305	0	3894.87	736.716	6857.81	1199.87	555.66	780.89	1221.13	1301.31	2249.86	212.214	2091.76	1400.26	21.9311	4065.87	3.84676	1015.08	891.031	542.268	0	1651.44	23.0451	0	635.462	1502.64	889.017	2481.61	1398.21	8033.52	174.902	2554.72	52.3925	32.6905	10.4856	191.024	8447.84
lmrB	macrolide-lincosamide-streptogramin	0	0	11.581	0	0	2.33606	0	0	0	0	57.4269	0	0	0	0	0	0	0	0	0	0	0	0	0	0	0	0	0	0	0	0	0	0	0	0	0	0	0	0	0	0	0	0	0	0	0	0	0
lmrC	macrolide-lincosamide-streptogramin	0	23.7549	15.0973	0	1.23463	6.10349	0	0	2.50739	5.7074	0	0	0	6.48298	11.9389	3.89818	0	9.35335	0.972512	0	0	14.5841	0	0	2.60028	0	0	0	0	0	13.9163	0	25.3457	0	0.472266	0	4.46784	15.521	0	5.58021	0	3.44404	0	0	0	0	1.60774	8.46111
lmrD	macrolide-lincosamide-streptogramin	884.639	354.177	237.601	0	390.656	2226.15	6316.06	0	6.2307	269.469	619.585	1.48368	8396.17	2.68497	280.851	29.0602	0	7.7475	1156.76	2779.59	3115.19	815.413	1138.07	11.9751	25.8462	710.945	329.51	0	425.123	156.044	448.596	0	304.415	73.0455	0.391184	549.33	62.9131	1818.44	3.80363	625.147	234.865	18.5428	213.967	16139.8	123.635	67.9826	23.9708	157.69
lmrP	multidrug	0	0	0	0	0	71.3071	0	0	0	0	0	0	0	0	0	0	0	0	458.418	0	0	0	0	0	0	0	0	0	0	0	3.12663	2649.96	0	0	0	0	0	0	0	0	0	0	0	0	0	0	0	0
lnu(A)	macrolide-lincosamide-streptogramin	476.43	1379.55	1083.07	76.5107	2956.59	90.3518	189.102	13.551	342.624	1286.82	1158.41	220.285	0	896.946	57.099	1052.03	92.9958	543.191	73.0894	307.59	178.441	523.125	126.098	74.082	506.329	0	1785.32	0	382.13	68.4638	23.7701	0	288.615	54.7738	0	0	4662.79	76.5874	1662.82	171.565	1310.51	194.128	441.224	120.08	72.8429	112.15	76.8918	939.393
lnu(B)	macrolide-lincosamide-streptogramin	1421.31	880.8	0	230.678	25.4324	4408.84	4.07243	155.253	10.3301	572.165	390.346	0	0	0	521.376	0	1177.6	732.153	12.0198	92.7379	0	0	8.44851	0	680.262	0	0	0	1003.02	12.385	0	4049.38	8.70169	0	0	0	4.60171	0	964.839	48.8529	0	1.77362	0	0	232.797	13.5252	29.8064	0
lnu(C)	macrolide-lincosamide-streptogramin	1993.94	7329.26	14851.9	6910.23	2409.78	6324.92	1067.45	2084.16	4439.91	5857.05	14934.3	5334.3	1307.47	8696.68	10442.2	23453.3	18989.3	15668.3	8241.74	2183.43	7342.83	15064.3	880.293	68597.6	11258.1	76.7589	14309	0	2703.22	3098.45	2045.73	6592.58	1586.68	13.443	1.58382	3706.86	18459.8	8461.36	11927.3	11219.1	9453.23	8165.94	62760.7	21631.5	207.38	15806.5	13107.5	20104.2
lnu(D)	macrolide-lincosamide-streptogramin	12.3083	79.6658	0	619.667	12.4216	47.761	6.63011	0	193.405	12.7605	0	42.0496	0	0	120.117	0	0	0	0	11.614	102.187	0	0	0	0	0	0	0	11.0335	87.3749	46.6706	0	113.334	0	0	0	14.9836	5.78357	7.70002	252.64	0	0	77.3487	6.54906	0	0	372.034	85.127
lnu(E)	macrolide-lincosamide-streptogramin	93.3437	377.607	511.972	26.7014	31.4009	19.4042	0	4.2037	47.8288	302.415	142.684	28.4729	0	144.274	0	210.682	86.5452	550.117	12.3672	66.0587	152.225	185.462	0	22.9811	74.4012	0	272.78	0	20.9191	19.1145	3.68689	0	161.157	0	0	0	894.859	49.3442	291.978	31.0459	247.456	49.2717	14.665	31.0418	0	0	5.1113	174.847
lnu(F)	macrolide-lincosamide-streptogramin	0	0	0	0	0	0	0	1116.17	0	0	0	0	0	0	0	0	0	0	436.918	0	35.0782	0	0	0	0	0	0	0	0	0	245.32	0	0	298.798	2.37863	0	0	0	0	16.8633	0	3.46927	0	0	0	0	0	0
lnu(G)	macrolide-lincosamide-streptogramin	854.296	0	0	0	0	0	0	0	0	0	0	0	0	0	565.644	0	0	0	0	14.2674	0	285.4	8.44851	0	0	47.1478	0	0	155.874	0	19.1111	0	17.4034	0	0	0	0	0	0	534.508	0	0	0	0	0	0	0	0
lnu(H)	macrolide-lincosamide-streptogramin	0	0	0	0	0	0	0	0	0	0	0	0	0	0	0	0	0	0	0	0	0	0	0	0	0	0	0	0	0	0	0	0	0	0	0	0	0	0	0	0	0	0	0	0	0	0	0	0
lnu(P)	macrolide-lincosamide-streptogramin	0	0	50.0213	129.861	16.3625	60.6672	0	0	24.9228	0	0	0	0	322.196	39.5565	25.8313	0	0	0	22.9481	28.8444	0	0	0	34.4616	0	361.815	0	0	13.2803	65.3202	0	237.934	0	0	0	0	5.71389	7.60725	69.3324	36.8416	0	15.2834	0	0	0	197.093	0
LpeB	macrolide-lincosamide-streptogramin	0	0	0	0	0	0	0	0	0	0.515955	0	0	0	0	0	0	0	0	0.791245	0	0	0	0	0	0	0	0	0	0	0	0	0	0	2.17421	0	0	0	0	0	0	0	0.233509	0	0	0	0	0	0
LRA-1	beta_lactam	0	0	0	0	0	0	0	0	0	0	0	0	0	0	0	0	0	0	0	0	0	0	0	0	0	0	0	0	0	0	0	0	0	0	0	0	0	0	0	0	0	0	0	0	0	0	0	7.88747
lsa(A)	macrolide-lincosamide-streptogramin	1029.46	918.237	1917.37	0	68.1745	4882.18	11603.7	5.83835	11.0768	1729.12	1051.81	0	14207.5	587.113	767.37	34.4331	0	0	5698.71	4761.31	91.3406	1642.7	4302.75	10.6445	97.6354	1364.91	34.4067	0	824.688	294.358	564.771	2168.88	4109.86	0	0	0	125.806	3290.92	5.0715	3090.54	36.8416	6.6564	280.195	89357.6	228.412	167.988	184.657	939.095
lsa(B)	macrolide-lincosamide-streptogramin	7690.85	5679.76	16310.5	1758.41	1486.02	3421.97	176.78	2342.16	2168.6	4148.17	3037.7	4846.66	145.275	13260.3	1614.48	4363.49	4228.75	2911.4	2369.18	367.69	866.004	9917.79	36.6696	13461.1	3231.68	12.7932	6730.15	0	5371.38	3709.36	1148.49	0	6208.31	94.0916	0	1482.49	7939.02	2206.99	11221	3831.86	5523.61	866.008	11941.2	240.11	290.77	497.62	1901.11	10065.9
lsa(C)	macrolide-lincosamide-streptogramin	16.411	0	11.2514	3.12963	19.3224	195.593	4.42007	2.95626	5.60595	2.12674	0	0	0	257.277	5.33853	8.71545	30.4316	737.146	20.656	0	116.785	16.3033	142.131	476.765	2.90682	0	837.09	0	25.7449	2.24038	22.0389	0	514.726	0	0	0	102.388	38.5571	56.4668	21.8331	43.506	0	309.395	6.54906	0	0	10.7836	23.6464
lsa(D)	macrolide-lincosamide-streptogramin	12.1844	0	33.4146	0	4.09887	49.532	61.2585	0	0	0	27.5925	0	0	0	0	0	0	0	1.07622	61.3181	443.17	24.209	0	0	0	25.3289	0	0	0	4.43568	16.6837	0	102.845	0	0	0	9.88858	19.0846	0	0	0	0	15.3141	0	0	0	0	9.3634
lsa(E)	macrolide-lincosamide-streptogramin	1436.43	685.066	0	253.746	20.3459	5833.75	28.507	201.557	0	760.275	462.252	0	0	0	713.203	0	1794.44	867.024	26.0429	107.005	8.96661	0	33.794	9.92692	819.528	47.1478	0	0	1233.44	41.2834	0	4049.38	43.5085	0	0	0	13.8051	3.55245	1239.16	43.1055	0	7.09446	0	0	399.708	18.0336	59.6127	0
macA	macrolide-lincosamide-streptogramin	301.377	3498.33	391.088	9577.67	1111.67	4777.89	316.621	5986.67	10876.1	4867.89	5680.29	6792.85	0	430.593	7755.93	5986.97	5252.09	7890.51	3641.54	170.162	3832.11	46.674	15.8562	2412.85	2137.71	6862.43	1094.15	5921.17	1844.57	1180.43	6026.55	0	4786.95	3390.11	2728.13	13113	1588.35	1207.62	239.836	495.633	247.768	1423.75	1007.41	840.504	6253	1973.75	944.742	853.338
macB	macrolide-lincosamide-streptogramin	1187.14	5478.79	2284.65	9938.96	1645.76	5484.67	463.909	6820.96	11052.1	5371.99	10178.3	8152.08	2464.42	1637.11	8211.81	6515.26	6014.45	8419.91	4053.99	955.516	5045.9	1658.25	550.102	3572.09	3175.61	6144.32	4230.04	5384.4	3124.14	2125.71	7503.21	278.082	7191.75	4108.32	2971.72	10645.8	2653.01	2584.78	1894.08	1404.02	3445.8	1645.29	4113.91	1686.92	7096.02	2448.23	1978.22	2935.23
mcr-1	polymyxin	0	0	0	0	0	0	0	0	0	0	0	0	0	0	0	0	0	0	0.98869	0	0	0	0	2.44962	0	0	0	0	0	0	0	0	0	0	0	0	0	0	0	0	0	0	0	0	10.8429	10.0147	0	0
mcr-3	polymyxin	3.73116	0	0	0	0	0	0	0	0	0	0	0	0	0	0	0	0	0	1.98104	0	13.2759	0	4.1696	0	13.2177	0	0	0.510175	0	2.03746	0	0	0	0	0	0	6.81325	1.75324	0	2.83652	135.685	0.875334	14.0686	75.4965	4.33557	8.90221	1.63448	4.3089
mcr-4	polymyxin	0	0	0	2.84617	0	0	0	0	0	42.5506	30.4181	0	0	0	0	0	0	14.2634	0	0	4.42529	29.6534	12.5088	2.44962	37.0096	0	15.8598	1.02035	6.68946	2.03746	0	0	0	0	0	0	0	0	0	2.83652	45.2178	4.37667	295.441	1.9853	23.8456	20.0253	16.3448	8.60187
mcr-5	polymyxin	14.7609	0	0	8.44486	0	0	0	0	2.52114	1.91641	10.0465	0	0	0	0	0	27.4218	9.42187	0	0	30.6934	0	16.5181	2.42719	36.6659	0	7.8573	2.02016	0	4.03761	0	0	8.51045	0	0	0	24.712	1.73719	0	0	184.58	9.53891	37.1132	3.93064	10.7397	19.8319	19.4105	8.50751
mcr-7.1	polymyxin	0	0	0	0	0	0	0	0	0	1.94129	0	0	0	3.30764	0	0	0	0	1.98472	0	0	0	0	0	0	0	0	0	0	0	0	0	0	0	0	0	0	0	0	0	62.4051	0	0	203.252	0	0	0	8.63378
mcr-8.1	polymyxin	0	0	0	0	1.20185	19.8048	0	0	0	88.8941	0	1.74365	0	0	13.9463	87.2779	0	40.9726	0.946693	0	0	0	0	0	0	0	0	0	0	0	0	0	0	0	20.9176	0	0	0	0	1.35801	5.41213	0	0	0	0	0	0	4.11824
mcr-9.1	polymyxin	0	0	0	0	0	8.30406	0	0	0	15.5303	0	0	0	0	4.87301	11.9332	0	4.77212	0	0	0	0	0	0	0	0	0	0	0	0	0	0	0	0	669.846	0	0	0	0	1.42352	11.3464	0	0	3.98533	0	0	0	0
mdsA	multidrug	0	0	0	0	0	0	0	0	0	0	0	0	0	0	0	0	0	0	0	0	0	0	0	0	0	0	0	0	0	0	6.77436	0	0	0	2.97095	0	0	0	0	0	0	0	0	0	0	0	0.722431	0
mdsB	multidrug	1.27555	0	0	1.45951	0.214548	0	0	0	0	0	1.73314	0	0	0	2.90456	0	4.73059	0	0.675996	0	0	0	0	0.418719	0	0	0	0.0872053	0.571722	0	146.51	0	0	0	3.611	0	1.5528	0	0.39899	0.242426	3.86458	0.299245	0	0	0	0.190165	0.558771	5.88134
mdsC	multidrug	0	0	0	1.0204	0	0.741533	0	0	0	0	0	0	0	0	0	1.42081	0	0	0	0	0	0	0	0	0	0	0	0	0	0	2.53611	0	1.53966	0	1.97951	0	0	0	0	0	0	0	0	0	0	0	0	0
mdtE	multidrug	504.097	6246.2	839.218	15876	1869.01	6104.64	494.29	11165.4	17692.6	3021.31	4107.54	12087.8	0	588.393	7451.92	4581.7	8294.92	4329.96	3427.5	202.947	5998.63	44.8551	58.0372	4238.08	3624.08	9939.77	2201.29	3251.47	3558.12	2193.92	8496.88	0	5522.45	1850.87	4910.34	6097.65	1113.95	1052.75	384.53	524.152	190.181	1036.98	1618.52	1491.8	11826	3263.38	1694.82	494.352
mdtF	multidrug	367.863	3985.11	550.643	11358	1263.89	3583.27	332.01	7458.98	11260.9	748.177	556.157	8558.11	91.8556	346.652	3949.84	1321.69	5664.06	538.964	1759.21	102.234	4255.97	43.827	75.3953	2997.36	2714.32	7663.55	1456.06	458.875	2507.21	1501.42	5684.28	347.536	3756	191.294	3153.04	742.47	335.266	432.887	270.722	342.548	148.363	370.152	1230.39	1121.97	8736.28	2212.64	1257.04	127.123
mdtH	multidrug	727.099	10866.5	1072.84	23596.9	2762.46	12407	679.852	16474.4	28370.2	15252.9	16452.3	18878	0	1159.07	20059.8	16534.7	11592.7	20019.8	10506	464.445	9927.75	169.628	156.831	6235.28	5736.45	15780	3101.13	15254.8	5388	3360.27	16250.5	6400.1	14394.8	10252.9	7587.83	28917.6	4133.43	3247.63	683.455	1299.21	795.843	3610.53	2615.53	2366.4	16882	5480.4	2707.75	2192.54
mdtK	multidrug	1084.18	14424.9	1928.87	38626.2	4946.68	22205.3	1219.83	25544.7	42699.3	24453.3	24289.5	31334.3	614.384	2064.55	31759.6	26930.3	20594.8	32063.1	15420.3	876.312	16039.8	156.786	263.159	9655.53	9150.22	20724.1	5982.03	21937.4	8599.95	5253.46	26561.5	0	21486.4	14578.7	12512.2	37431.7	5855.55	5642.25	986.544	1985.53	1268.16	5428.79	4050.38	3755.65	27551.3	8952.33	4536.02	3347.39
mdtL	multidrug	1208.01	14168	2108.87	33643.3	4002.01	14478.5	1067.79	22637	38836.3	16337.8	15075.4	25267.5	182.801	1471.77	20308.5	11823.1	19182.6	13010.3	9291.97	472.149	16302.1	133.346	328.873	9215.96	8726.14	26590.7	4728.7	11345.4	7630.39	4704.73	21218.3	0	14245	5667.96	11463.7	31503.1	3592.28	3499.31	833.085	1363.23	600.58	3212.88	3561.71	3175.21	27061.9	7054.96	3597.26	1580.73
mdtM	multidrug	983.703	13874.9	1673.75	63.0702	4000.76	13762.6	1065.01	25272.3	5359.17	11217.7	13187.3	28251.2	0	1141.62	21066.6	12228.3	18030.7	12995.1	9003.85	507.542	15555.7	18.8353	146.661	9565.27	8333.95	23600.3	4912.34	12911.4	7571.71	5637.55	22007.4	0	13891.5	6419.97	10490.5	35361.4	3808.17	2975.6	875.88	1277.29	675.455	3245.05	2237.9	548.366	4513.43	7565.34	2828.57	1162.64
mdtN	multidrug	287.152	2969.88	389.994	8199.15	1075.72	2596.23	234.904	6023.46	9831.02	147.668	626.602	5909.65	0	264.82	2533.72	1010.51	4230.46	327.109	1328.52	70.3986	2737.11	43.7627	51.6489	2300.18	1929.09	5814.96	1204.32	311.39	2061.44	1092.66	4093.86	0	2609.35	190.684	2387.97	590.792	261.946	261.778	165.618	225.143	63.79	261.154	873.204	765.012	6351.96	1570.96	898.786	45.5046
mdtO	multidrug	445.023	4187.44	518.036	11457.2	1346.35	3704.68	336.651	8182.56	12395.1	191.347	149.751	8679.34	0	303.419	3325.03	1012.13	6519.1	126.707	1736.87	121.643	4147.15	56.7236	73.6693	3105.53	2786.5	8145.78	1659.09	166.352	2617.15	1583.61	5709.1	0	2978.77	0	3412.24	0	279.8	378.773	300.442	316.489	67.1152	285.457	1177.77	1095.27	9253.18	2180.33	1224.8	22.7066
mdtP	multidrug	323.732	3744.68	526.961	10280.7	1304.92	3075.43	304.228	7402.41	10999	232.08	136.757	8506.38	97.6436	276.136	3444.9	1037.65	5794.35	138.956	1686.48	91.0054	4535.62	60.1856	44.6523	3374.6	2454.6	7715.62	1546.5	202.287	2542.3	1754.82	5835.96	369.257	3462.43	9.09132	3194.49	125.089	265.065	346.976	281.833	264.403	45.943	311.78	1101.32	978.198	8340.89	2195.04	1130.56	31.8958
mecA	beta_lactam	6.04358	0	0	0	0	3.34771	109.702	0	0	0	0	0	213.997	0	0	0	22.4137	0	1.62488	0	0	0	0	0	0	313.617	0	0	0	6.6004	0	0	0	0	0.781191	0	0	2.83984	3.78085	0	0	0	0	6677.41	7.0819	0	9.25627	0
mecC	beta_lactam	0	0	0	0	0	0	0	0	0	0	0	0	0	0	0	0	0	0	0	0	0	60.3101	0	0	0	0	0	0	0	0	0	0	0	0	0	0	0	0	0	0	0	12.818	0	0	0	0	0	0
mecD	beta_lactam	0	0	0	0	0	0	0	0	0	0	0	0	0	0	0	0	0	0	0	0	0	59.1537	0	0	0	0	0	0	0	0	0	0	0	0	0	0	0	0	0	0	4.5101	9.77843	0	0	0	0	0	0
mef(B)	macrolide-lincosamide-streptogramin	157.931	319.442	47.3715	3.76474	0	41.0381	0	1918.56	0	0	6.70586	1594.57	0	156.923	0	20.9682	658.929	0	0	13.9709	1925.8	19.6118	60.6681	0	0	477.069	587.396	0	0	59.2907	1668.66	0	164.736	2312.45	3116.95	0	141.19	13.9145	0	129.443	7.47641	3.47351	43.4212	0	0	69.1639	4.32399	341.341
mef(C)	macrolide-lincosamide-streptogramin	0	0	0	0	0	0	0	0	0	0	0	0	0	0	0	0	0	0	0	0	0	0	0	0	0	0	0	0	0	0	0	0	0	0	0	0	0	0	0	0	0	0	0	0	0	0	0	0
mef(E)	macrolide-lincosamide-streptogramin	0	0	0	0	0	5.55321	0	0	0	0	0	0	0	8.84774	0	0	0	6.38256	0	0	77.2285	0	0	3.28845	0	0	0	0	0	0	1.58271	0	288.257	0	0	0	0	0	9.40052	1.90392	15.1754	1.17508	0	2.66513	0	0	0	0
mef(En2)	macrolide-lincosamide-streptogramin	568.82	42584.1	25304.1	32684.8	3647.54	83.7137	86.7701	529.561	601.835	5242.22	6894.36	14357.3	0	617.985	0	2571.73	1008.11	66889.3	3776.18	75.9977	3361.27	6981.08	57158.8	746.896	21958.8	47.089	21921.2	0.688291	46519	7135.88	9538.85	5392.44	2601.46	19599.9	1.29549	4093.26	9532.04	18712.3	15040.3	25322.1	43534.3	18293.9	63324.7	1633.84	30699.7	26242.3	29535.5	16914.3
mel	macrolide-lincosamide-streptogramin	1439.29	1323.37	3941.36	33149.8	1529.23	343.221	8.06778	472.814	2113.63	3162.1	1632.63	2401.02	176.482	4687.37	5057.99	435.384	5227.28	4123.8	306.235	32.886	1112.49	2335.17	166.97	3791.93	697.786	46.6239	8391.58	0	2340.84	109.124	3544.51	7989.14	21709.7	16.3576	0	451.43	2909.51	6169.3	7439.4	4112.38	4417.14	649.757	8645.23	5728.3	98.4982	4.46209	6656.27	6744.92
mepA	multidrug	0	0	12.2471	0	0	2.48109	67.4745	0	0	6.94485	0	0	0	0	0	0	66.3961	0	0	8.44653	10.6168	0	0	0	9.49219	0	9.49134	0	0	0	0	0	20.6062	0	0	0	2.72429	0	0	0	0	0	0	3129.88	10.4015	0	12.0291	0
MexA	multidrug	9.18984	0	12.7504	23.3488	7.11475	46.1999	0	2.62026	118.548	271.345	203.011	2.57223	0	6.35707	133.145	126.895	40.915	189.192	58.0641	8.37463	18.4935	0	0	49.0201	24.9319	0	33.7344	153.802	20.9715	4.01522	54.5829	0	19.1834	142.609	30.3399	100.467	39.0016	38.8733	50.1018	18.9847	16.3122	30.7784	59.5711	14.1846	105.293	34.6366	32.8357	26.2574
MexB	multidrug	187.724	772.613	240.881	2533.35	331.572	934.933	92.3957	1062.81	2642.8	1573.64	2252.14	1249.66	68.2884	117.618	1811.21	1655.88	1060.22	2224.48	925.913	29.2555	731.73	102.281	191.261	644.931	702.704	2881.16	484.443	1471.08	641.292	530.714	1289.65	345.731	1013.57	1454.37	693.118	2751.83	590.71	693.345	175.044	258.827	586.458	475.842	1486.3	375.895	1656.35	723.44	808.286	463.52
MexC	multidrug	0	0	2.38402	0	0	0	0	0	3.56347	2.70377	0	0	0	0	0	9.23342	0	0	0.921415	0	0	6.90891	0	14.8391	0	0	0	0	1.55857	2.84824	0	0	0	9.49459	0	0	0	0	0	0	0	0	0	16.7384	0	0	0.761633	2.00414
MexD	multidrug	39.9982	154.422	26.5442	10.8352	7.16322	18.9542	64.6406	13.0155	15.4338	70.2417	20.1731	1.2594	0	10.2581	118.339	56.8699	43.0698	134	22.7417	6.69479	19.1194	21.7924	0	276.621	7.77361	32.1295	17.8371	83.8693	22.5659	8.81093	19.5664	0	19.3091	112.757	4.60589	136.057	65.9693	48.2015	12.5191	18.398	71.3327	17.8622	140.248	6.86741	2.25028	12.8958	47.198	82.5617
MexE	multidrug	43.7051	521.151	50.9306	1511.65	163.603	862.136	55.2836	753.35	1521.29	2860.52	1591.1	1039.22	0	89.2614	1501.89	1732.7	498.203	1725.99	676.958	33.4474	626.884	3.36744	1.894	462.84	362.496	1989.7	171.569	1356.72	290.477	189.979	1198.48	0	1973.38	668.909	566.522	2245.39	366.444	281.305	41.0003	84.6783	71.6782	331.426	218.178	139.707	962.996	342.726	198.527	198.533
MexF	multidrug	384.255	156.516	541.962	623.416	122.12	64.0654	36.9488	190.188	175.83	78.6921	214.817	300.761	22.413	19.6421	283.013	169.21	193.125	1115.3	105.575	7.1887	219.378	274.022	418.037	304.764	168.863	77.2663	534.639	37.6917	806.33	251.314	168.062	678.561	229.004	1195.78	44.6625	152.545	435.971	640.731	195.634	308.14	639.345	274.664	665.854	67.9941	491.084	313.612	570.992	276.394
mexG	multidrug	0	0	0	0	0	0	0	0	0	2.35666	0	0	0	0	0	13.8524	0	0	1.80095	0	0	0	0	1.11553	0	0	0	0	0	0	0	0	0	34.0557	0	0	0	0	0	0	0	0	0	0	0	0	9.45491	0
mexH	multidrug	0	0	0	0	0	0	0	0	0	0.942664	5.065	0	0	0	2.36627	17.7955	0	0	4.41731	0	0	0	0	0	0	0	0	0	0	0	1.72387	0	0	14.0517	0	0	0	0	0	0	0	0	0	0	0	0	4.01446	0
mexJ	multidrug	0	0	0	0	0	0	0	0	0	0	0	0	0	0	0	3.89464	0	0	1.94326	3.45993	0	0	0	15.6478	0	0	0	0	0	0	0	0	0	14.0168	0	0	0	0	0	0	0	0	0	0	0	0	0.803139	4.22671
mexK	multidrug	0	0	0.900113	0	0	0.727787	3.18245	0.473001	1.34543	5.44446	0	0	0	1.15956	8.96872	17.4309	0	10.8742	3.13101	1.85824	0	0	0	47.8381	0	366.396	0	4.21861	0	0	1.24455	0	0	12.1883	0.0844703	19.7699	2.39738	2.1592	0	0.249521	0	0.924011	0	0.349283	0	0.391462	16.6786	3.02674
mexM	multidrug	0	0	0	0	0	0	0	0	0	2.71781	0	0	0	0	0	1.85628	0	0	0.463101	0	0	0	0	0	0	0	0	0	0	0	0	0	0	13.3615	0	0	0	0	0	0	0	0	0	0	0	0	2.29677	2.01455
mexN	multidrug	0	16.8149	3.56222	19.3215	2.18483	26.6422	0.349851	29.7167	28.8414	61.6098	31.7687	19.6525	0	1.14725	40.5645	37.251	9.6347	58.7594	18.9308	1.83851	20.798	1.29042	0	4.26398	7.8226	26.3272	4.14101	27.707	6.98648	6.38379	21.7536	0	15.6983	24.1177	7.18731	78.2401	11.069	6.714	0.812615	7.65303	4.91932	5.9423	3.26517	3.11017	23.7724	8.52072	3.1296	6.73785
mexP	multidrug	0	0	0	0	0	0	0	1.25929	0	0.905937	0	0	0	0	0	14.8502	0	0	0	0	0	0	0	0	0	0	0	0	0	0	0	0	0	13.3615	0	0	0	0	0	0	0	0	0	0	0	0	2.29677	0
mexQ	multidrug	0	12.4076	0	0	0.859823	0	1.72102	0	1.30965	0.662461	0	0.311859	0	0	0.415726	5.42957	0	0	2.20116	0	0	1.26959	0	7.55125	0	0	0	0	0	0.348929	10.0955	171.128	1.47094	10.4684	0	0	0.777876	0.300255	0	0	1.93596	0	8.03114	0	0	0.381053	2.23933	5.89251
mexV	multidrug	0	0	9.81506	0	0	0	0	0	0	0	0	0	0	0	0	9.50355	0	0	0.948371	0	0	0	0	5.87431	0	0	0	0	0	0	0	0	0	23.4537	0	0	0	0	0	0	0	0	0	0	0	0	3.13566	0
mexW	multidrug	25.7779	4.27806	116.925	0.504184	5.12383	0.732792	1.42485	3.10316	0.903563	0.342619	12.5738	2.58065	0	0	31.0404	9.83677	9.80506	10.9573	29.8264	1.24734	11.7727	13.1375	0.74521	88.1725	34.1851	0	59.0559	0	10.6821	23.1017	11.1036	0	15.2513	72.3372	0	0	28.5692	7.45848	1.65437	25.6304	29.0514	18.1433	12.4609	6.70048	0.384011	0	39.6753	41.1706
mfpA	quinolone	0	0	0	0	0	0	0	0	0	0	0	0	0	0	0	0	0	0	0	0	0	0	0	0	0	0	0	0	0	0	0	0	0	0	0	0	0	0	0	0	66.8383	0	0	0	0	0	0	0
microcin efflux pumu gene yojI	other_peptide_antibiotics	708.525	9028.6	986.71	24256.4	3086.12	11631.6	695.737	16826.2	26741.7	12024.5	14194.8	19463.7	522.67	1065.78	16028.2	12679.8	12098.3	13933	7206.72	445.705	9064.26	73.3204	98.9726	6267.66	5257.85	12450.4	3145.02	10216.2	5630.29	3347.1	15388.4	0	11336.4	5880.4	7230.87	17893.2	2825.68	2583.68	602.544	948.227	508.71	2740.04	2383.98	2356.23	17036.3	5291.42	2492.73	1386.72
MIR	beta_lactam	0	0	0	0	0	698.991	0	0	0	3463.14	79.1855	0	0	18.7173	382.608	680.903	0	951.905	8.42333	49.9919	0	0	0	0	0	0	0	0	0	0	5.0223	1418.88	6.09804	69.4376	51.1311	0	0	0	0	2.01385	32.1034	7.45757	206.426	0	0	0	0	91.6065
mph(A)	macrolide-lincosamide-streptogramin	213.721	0	0	0	4683.76	10901.8	362.906	579.906	9.08834	13.7347	345.063	0	0	158.469	1280.04	134.986	0	1176.06	8194.88	12.5524	15.9075	185.887	118.927	10032.1	14.254	24959	0	403.019	0	13147.9	598.588	0	7.71878	0	55143.8	804.574	1667.79	1287.41	45.9433	418.269	141.064	4983.03	1008.55	0	1948.35	4276.16	4942.94	100.367
mph(B)	macrolide-lincosamide-streptogramin	779.316	12982.5	1086.12	38.9817	2673.2	8278.98	178.929	17380.1	1544.9	490.066	208.306	21561.3	0	665.736	7984.7	2130.43	15067.1	374.43	3879.58	349.596	10273.3	101.535	157.046	7725	995.678	16811.2	2932.47	0	5119.28	3857.94	11990.8	0	6940.65	0	7278.65	0	373.263	810.432	671.364	616.736	116.121	701.342	1268.52	638.989	19996.5	4853.08	3089.3	29.4532
mph(C)	macrolide-lincosamide-streptogramin	0	0	0	0	0	0	429.117	0	0	0	0	0	0	0	0	0	0	0	0	0	0	0	0	0	0	2315.6	0	0	0	0	0	0	0	0	0	0	0	0	0	0	0	0	0	0	3.92231	0	38.4459	0
mph(G)	macrolide-lincosamide-streptogramin	0	0	0	0	0	0	0	0	0	0	0	0	0	0	0	0	0	0	0	0	0	0	0	0	0	0	0	0	0	0	0	0	0	0	0	0	0	0	0	0	0	0	0	0	0	0	0	0
mph(M)	macrolide-lincosamide-streptogramin	0	0	0	0	0	0	0	0	0	0	0	0	0	0	0	0	0	0	0	0	0	0	0	0	0	0	0	0	0	0	6.39965	0	0	0	0	0	0	0	0	0	0	0	0	0	0	0	0	0
msbA	multidrug	1501.78	10730.5	2168.62	28308.6	3453.56	15217.6	973.373	16985.2	28775.5	15722.3	20320.5	21285.9	122.809	1626.59	23099.7	18382.4	13711.8	22283.3	10556.1	510.536	12838.4	1047.45	1244.15	7325.28	6627.37	15021.8	7002.72	15963.2	6249.3	4755.66	18146.4	22292.5	16211.6	11489.2	9174.8	28202.7	5011.73	5001.65	1267.14	1988.07	2658.54	4569.57	5762.82	2947.17	20483.2	6654.73	4003.46	3466.22
msr(A)	macrolide-lincosamide-streptogramin	0	0	0	0	0	9.7096	323.914	0	0	0	0	0	145.868	0	2.69114	0	159.618	0	0	0	0	0	0	0	0	0	0	0	0	0	0	0	10.6578	0	0	0	0	0	0	0	0	0.96644	0	0	0	0	4.09421	0
msr(C)	macrolide-lincosamide-streptogramin	3228.87	0	534.442	0	0	1041.65	49504.8	0	2.80297	0	3528.71	0	64356.6	0	571.222	0	0	0	568.583	23270.5	0	6236.03	4534.43	0	0	4515.98	0	0	3865.41	1247.89	2070.36	0	28.3336	0	0	123.562	464.492	16001.2	0	48.3448	24.8606	5.77507	0	0	927.251	675.272	125.809	0
msr(F)	macrolide-lincosamide-streptogramin	4.15341	0	0	0	0	0	0	0	0	0	0	0	0	0	0	0	0	0	0	0	0	0	0	0	0	0	0	0	0	0	0	0	0	0	0	0	2.5281	0	0	0	0	0	0	0	0	0	0	0
msr(H)	macrolide-lincosamide-streptogramin	0	0	0	0	0	0	0	0	0	0	0	0	0	0	0	0	0	0	0	0	0	0	0	0	0	0	0	0	0	0	0	0	0	0	0	0	0	0	0	0	0	0	0	0	0	0	0	0
mtrC	multidrug	0	0	0	7.47465	0	0	0	0	8.92597	0.846567	6.65703	0	0	2.88482	0	0	0	10.4052	0	0	1.93696	0	0	0	1.15708	0	6.94189	0	0	0	1.54814	0	0	0	1.89136	0	0	0	3.06506	0	0	0	4.10524	5.21382	1.89769	0	0.715417	3.76506
mtrD	multidrug	0	20.408	0.864682	2.88618	1.69708	1.04871	9.17155	1.36315	0	0.980654	3.4273	0	0	1.67087	3.69244	0.669791	0	12.0533	1.33679	0	7.47918	0	7.04702	25.6686	0.446784	25.5623	22.784	0	0	3.09916	2.59038	675.529	2.90328	6.19863	0.0405727	18.9917	8.44437	2.66684	2.76152	0.958798	21.9714	0.29588	28.5327	11.7437	0	2.25632	3.31492	7.26899
mtrE	multidrug	0	0	0	0	0	0	0	0	0	1.49373	0	0	0	0	0	0	0	7.28299	0	0	0	0	0	1.89186	0	0	33.4809	0	0	0	0	0	1.65835	0	0	86.7845	0	0	0	0	0	0	0	3.06651	1.67419	0	0	0
mupA	mupirocin	100.534	306.216	254.08	121.799	58.3555	66.6576	5.30927	51.8442	122.553	114.445	144.634	55.8002	209.4	278.566	88.4923	165.406	131.593	223.558	68.4272	169.265	163.658	231.081	11.0144	296.368	103.351	0	201.098	0.539072	102.491	45.2102	120.839	0	710.165	2.15297	0	0	112.787	196.37	246.641	76.4281	349.383	8.32422	1166.94	39.8572	6.8717	9.40426	178.751	418.098
mupB	mupirocin	574.497	1467.15	1114.64	384.572	133.443	102.906	44.2093	123.201	164.206	168.146	249.578	274.663	69.1918	514.308	171.629	713.975	347.856	1287.33	144.982	350.331	540.002	741.558	430.187	1349.62	563.479	0	2246.79	2.67188	735.711	600.752	192.029	0	715.224	1457.67	0	0	672.014	773.128	561.11	363.956	1222.55	358.49	1331.15	123.728	393.951	441.063	729.318	1096.95
MuxA	multidrug	0	0	0	0	0	14.009	0	0	4.31631	25.3811	36.4835	0	0	0	12.3312	33.5524	0	44.2784	6.69648	1.49037	1.87331	0	0	10.3697	1.11906	0	0	10.5823	2.83177	0	5.48995	0	0	20.7009	3.86164	0	0.961389	1.48436	0	0.600374	0	3.70544	1.98516	0.840412	0	0.941898	1.38381	10.924
MuxB	multidrug	47.0932	726.54	126.495	1738.59	217.017	946.245	52.8205	1147.92	2281.25	1153.7	1404.22	1497.74	0	82.6171	1496.27	1086.05	870.873	1432	770.441	28.61	666.426	15.3811	5.76734	477.749	420.957	975.616	260.504	941.098	483.458	306.127	1192.29	0	1094.48	732.768	602.629	2409.16	302.354	252.51	52.4655	118.684	129.976	236.551	314.596	158.927	1144.29	360.277	168.995	203.753
MuxC	multidrug	31.1746	390.947	53.4333	1048.81	134.149	549.045	25.1893	765.146	1317.83	640.675	615.077	813.995	22.9971	54.4942	829.883	709.838	525.091	857.39	457.781	19.6107	380.527	7.74252	8.70946	266.072	265.048	579.199	146.316	607.157	256.171	159.949	646.862	0	580.091	423.479	349.253	1056.24	167.221	145.877	33.3172	57.7681	45.2578	152.367	119.995	91.5773	726.001	192.878	110.959	111.549
NDM	beta_lactam	44.8568	0	0	0	0	0	0	0	0	0	0	0	0	13.2061	9.72798	0	0	0	104.959	0	7271.82	0	0	0	0	0	0	0	0	9484.42	0	0	0	0	0	0	1333.37	0	0	454.644	0	0	0	0	0	0	0	0
NmcA	beta_lactam	0	0	0	0	0	0	0	0	0	0	0	0	0	0	0	0	0	0	0	0	0	0	0	0	0	0	0	0.945222	0	0	0	0	0	0	0	0	0	0	0	0	0	0	0	0	0	0	0	0
norA	quinolone	0	0	0	0	0	0	67.2586	0	0	0	7.08707	0	0	9.28609	0	0	77.1774	0	0	0	0	0	0	0	0	455.617	0	0	0	5.68179	0	0	47.9351	0	0	0	3.18305	2.4446	0	0	0	2.44102	0	4214.96	0	0	20.5583	0
norB	quinolone	13.0048	0	0	0	1.45718	245.118	37.5861	3.11457	363.717	40.4609	901.479	0	0	15.3034	729.693	911.189	32.3376	1027.18	344.418	8.18344	61.6511	0	0	0	0	67.7984	0	913.891	3.8914	0	269.357	0	70.0052	591.655	16.4493	1173.28	150.198	168.92	8.15923	44.425	19.6159	185.961	16.3097	1795.24	7.60443	42.6197	11.4468	184.653
novA	novobiocin	400.462	364.805	579.825	94.2067	124.393	193.261	162.643	179.404	209.838	95.2056	598.033	170.844	117.751	560.119	46.719	624.856	242.005	272.693	170.354	870.8	1092.88	403.177	18.266	221.749	248.565	0	577.141	0	378.851	312.841	97.2921	0	533.993	602.694	0	0	485.739	545.595	313.37	320.475	665.302	53.5356	454.799	76.0355	7.72258	116.188	194.892	899.873
npmA	aminoglycoside	589.898	0	0	0	1203.06	0	0	19.9244	3910.49	0	0	0	0	3752.88	0	0	136.734	0	48.8476	0	0	148595	72.1016	798.777	111.017	0	0	0	0	2672.62	177.661	0	0	0	0	0	61.7133	0	0	1790.32	69.8139	0	0	0	0	0	0	286.866
OCH	beta_lactam	0	0	0	0	0	0	0	0	0	0	0	0	0	0	0	0	0	0	0	0	0	0	0	0	0	0	0	0	0	0	0	0	0	0	0	0	0	0	0	0	0	0	0	0	0	0	0	0
OKP-A	beta_lactam	0	0	0	0	0	23.6142	0	5.13084	0	0	0	0	0	0	22.9594	135.337	105.633	0	5.61064	0	0	0	0	0	0	0	0	47.4077	0	0	33.7305	0	0	7.70855	22.8101	0	17.2604	283.492	0	2.73053	0	10.0526	0	0	0	12.6267	0	0
OKP-B	beta_lactam	0	0	20.2019	0	0	148.184	0	60.708	0	0	0	0	0	13.5576	391.968	877.918	327.839	18.7737	0	0	104.843	0	0	0	0	0	0	27.781	0	0	203.778	0	0	16.7654	121.646	0	0	1924.56	0	0	22.3186	8.71335	27.388	0	0	2.10445	3.0918	58.3727
ole(B)	macrolide-lincosamide-streptogramin	0	0	0	0	0	0	0	0	0	0	0	0	0	0	0	0	0	0	0	0	0	0	0	0	0	0	0	0	0	0	0	0	0	0	0	0	0	0	0	0	0	0	0	0	0	0	0	0
ole(C)	macrolide-lincosamide-streptogramin	0	0	0	0	0	0	0	0	0	0	0	0	0	0	0	0	0	0	0	0	0	0	0	0	0	0	0	0	0	0	0	0	0	0	0	0	0	0	0	0	0	1.45709	7.80627	0	0	0	0	0
oleI	macrolide-lincosamide-streptogramin	0	0	0	0	0	0	0	0	0	0	0	0	0	0	0	0	0	0	0	0	0	0	0	0	0	0	0	0	0	0	0	0	0	0	0	0	0	0	0	0	0	0	0	0	0	0	0	0
OpmB	multidrug	0	0	0	0	0	0	0	0	0	0.700373	3.67162	0	0	0	0	7.17537	0	0	0.35802	0	0	0	0	21.2891	0	0	0	0	0	0	0	0	0	11.8053	0	0	0	0	0	0	0	0	0	0	0.784987	0	0.591871	6.22973
opmD	multidrug	0	0	3.78898	0	0.929563	0	0	0	0	0	0	0	0	0	0	0	0	0	0	0	0	0	0	0	0	0	0	0	0	0	0	0	0	21.126	0	0	0	0	0	0	0	0	0	0	0	0	1.21048	3.18522
opmE	multidrug	0	0	0	0	0.92199	0	0	0	0	0	0	0	0	0	0	7.27767	0	0	1.4525	0	0	0	0	0	0	0	0	0	0	0	0	0	0	8.98022	0	0	0	0	0	0	0	0	0	0	0	0	3.00155	1.57964
OpmH	multidrug	0	0	0	1.06485	0	0	0	0	0	0	0	0	0	0	0	16.3098	0	0	3.69904	0	0	0	0	19.2463	0	0	0	0	0	0	0	0	0	15.2465	0	0	0	0	0	0.530621	0	0	0	0	0	0	1.83456	0
oprA	multidrug	9.40148	55.9537	48.8277	24.2346	1.89272	0.798696	0	0.519086	0	0	1.95767	12.1899	0	1.27253	91.0372	3.06067	10.6869	54.5556	12.3089	0	9.76622	18.6796	24.7725	21.6701	52.7914	0	11.6671	0	27.8014	53.839	21.7665	0	47.1474	194.541	0.0927003	0	17.2508	47.8795	9.65816	28.1941	35.6537	4.05615	231.389	5.3664	0.757604	1.94403	15.8108	14.4742
oprC	multidrug	0	8.2901	0	0	0.430866	0.473339	8.73918	1.07671	0.29168	0	0	0	0	0	3.88872	1.36041	0	0.544029	0.339392	0.402854	0	0	0.477105	13.174	0	1.33127	0	0	1.53088	0	0.809432	0	1.47421	4.19666	0.0549378	12.858	4.67762	0	0	0.324568	7.76104	0.20032	19.8541	0	0.496096	0.1273	0	2.9528
OprJ	multidrug	0	0	0	0	0	0	0	0	0	2.90808	0	0	0	0	0	13.4187	0	0	0.372221	0	0	0	0	23.1924	0	0	0	0	0	0	0	0	0	7.6519	0	0	0	0	0	0	0	0	0	0	0	0	0.615348	3.22834
OprM	multidrug	0	0	0	3.59113	5.81624	23.7478	10.0679	0.577174	39.7209	4.42172	179.218	0.703185	0	1.6237	73.763	78.401	42.7475	78.936	39.8941	7.08439	7.80581	0	0	75.7585	8.15782	1546.66	6.12432	75.971	9.03552	6.72172	25.2514	0	9.30613	74.1876	3.16204	395.176	21.3555	24.4271	1.80272	7.03413	7.54313	21.497	18.0934	2.29988	0.837095	17.1578	47.5326	28.9903
OprN	multidrug	0	0	0	0	0	0	0	0	0	0	5.8108	0	0	0	0	4.54237	0	0	1.51096	0	0	0	0	14.0386	0	0	0	0	0	0	0	0	0	4.67086	0	0	0	0	0	0	0	0	0	0	0	0	0.624474	1.64322
OprZ	multidrug	0	0	0	0	0	0	0	1.04714	0.992846	0	0	0	0	3.85058	0	0	0	0	0	0	0	0	0	0	0	0	0	0	0	0	1.37761	0	0	0	0	0	1.76912	0	0	0	0	0	0	0	0	0	0	0
optrA	macrolide-lincosamide-streptogramin	2887.62	119.681	156.352	68.1734	59.0925	9235.37	0	36.6395	14.7381	1338.7	121.432	46.626	218.245	119.762	1742.35	42.5527	68.5755	608.681	121.675	212.279	263.166	1365.45	3120.17	62.7215	45.8523	0	98.2463	0	2118.91	92.5568	33.1088	825.331	120.601	20.1952	0	835.317	3549.03	133.225	53.9824	1124.56	121.38	16.6287	2699.72	65.5906	5.37147	3.67556	149.851	259.323
oqxA	multidrug	0	89.1062	9.43852	0	13.8935	1345.06	7.41577	13.6396	1253.27	1202.46	4302.27	2.5196	0	129.19	4345.12	3152.94	114.877	6317.5	1741.9	53.5847	618.421	6.83823	0	0	0	0	0	0	0	79.8744	1021.18	0	168.359	2033.61	282.886	9639.74	238.818	147.977	0	204.084	271.114	991.923	114.632	0	1281.75	183.179	5.27689	470.122
oqxB	multidrug	4.48568	49.7722	17.5736	0	22.2037	1615.94	6.21336	15.0065	1616.79	1148	5687.4	0	45.381	185.074	4653.17	3499.83	90.3093	6564.34	1827.26	80.4204	510.738	0	0	0.841425	0	0	0	0	2.29778	83.9823	1092.21	858.082	210.208	2411.11	310.005	11405.8	281.616	143.029	0	230.914	208.71	1137.59	104.703	0	1355.95	189.733	14.878	514.113
Other class C beta-lactamase	beta_lactam	68.391	684.271	116.219	1001.61	174.422	480.457	22.7464	1463.71	631.72	41.1601	246.94	1404.58	189.589	79.588	409.993	197.594	393.766	13.6455	421.108	9.81801	686.428	0	0	437.013	294.389	1249.93	124.852	13.8893	398.551	240.188	989.543	0	579.345	11.5299	226.028	0	12.9437	59.7403	6.60426	50.7651	15.7621	42.4942	125.953	121.777	1412.91	385.319	137.121	12.1688
Other streptomycin resistance protein	aminoglycoside	1045.07	0	0	0	0	0	0	0	0	0	2645.44	0	0	12.6441	0	0	0	0	0	0	0	0	0	0	0	0	0	0	0	0	0	0	0	0	0	0	0	0	0	0	0	0	0	0	0	0	0	0
Other_major_facilitator_superfamily_transporter	multidrug	5438.72	2743.68	4175.65	259.948	1193.29	20865.1	70536.7	229.712	333.974	3697.7	6495	201.049	88940.6	71.1557	2634.4	314.468	169.197	226.794	11430.8	32149.2	6111.26	9784.78	13494.2	122.569	339.642	10344.6	932.451	252.642	5840.58	1906.86	3663.62	8728.17	12010.9	371.139	67.9332	842.57	869.269	21062.6	10.6743	6150.82	535.397	77.7841	955.028	183287	1477.11	1032.35	581.907	1739.91
otr(A)	tetracycline	0	0	4.17473	0	0	1.68774	3.28005	1.09689	0	0	4.1368	0	0	0	0	0	0	0	0	0	0	0	0	1.99886	0	37.9743	0	0	5.45852	0	0	27722.7	0	0	0	0	1.85318	0	0	8.10098	0	0	3.8266	0	0	0	0	3.50951
otr(C)	tetracycline	0	0	0	0	0	0	0	0	0	0	0	0	0	0	0	0	0	0	0	0	0	0	0	0	0	0	0	0	0	0	0	0	6.61924	0	0	0	0	0	0	0	0	0	0	0	0	0	0	0
OXA	beta_lactam	864.142	191.619	9495.21	2776.1	11588.4	0	35.8972	356.723	10.2915	756.614	243.315	82.6961	0	278.051	10590.1	2991.52	2513.6	5053.2	8757.94	84.5119	12577.5	2122.41	89605	1158.35	3831.15	14198.5	3084.36	0	3784.12	2641.04	2110.59	5918.89	25.911	2367.38	113.938	2025.61	4771.98	6682.07	1811.25	2306.86	3188.04	94246.7	39.2118	406.747	29.9613	360.653	34506.3	1232.62
OXY-1	beta_lactam	0	0	0	0	0	0	0	0	0	0	0	0	0	0	0	0	0	0	0	0	0	0	0	0	0	0	0	0	0	0	10.9744	0	119.898	0	0	0	0	0	0	0	0	0	0	0	0	0	0	8.02347
OXY-2	beta_lactam	0	0	0	0	0	0	0	0	0	0	0	0	0	0	0	0	0	0	1.84442	0	8.25546	0	0	0	0	0	0	0	6.23965	0	15.4188	0	0	0	0.447838	0	0	0	0	0	0	0	0	0	0	0	0	40.2284
OXY-3-1	beta_lactam	0	0	0	0	0	0	0	0	0	0	0	0	0	0	0	0	0	0	0	0	0	0	0	0	0	0	0	0	0	0	31.0057	0	217.814	0	0	0	0	0	0	0	0	0	0	0	0	0	0	0
OXY-4-1	beta_lactam	0	0	0	0	0	0	0	0	0	0	0	0	0	6.14765	0	0	0	0	0	0	0	0	0	0	0	0	0	0	0	0	2.19942	0	0	0	0	0	0	0	0	0	0	0	0	0	0	0	0	8.02347
OXY-5	beta_lactam	0	0	0	0	0	0	0	0	0	0	0	0	0	12.2953	0	0	0	0	0	0	0	0	0	0	0	0	0	0	0	0	2.19942	0	16.0231	0	0	0	0	0	0	0	0	0	0	0	0	0	0	0
OXY-6	beta_lactam	0	0	0	0	0	0	0	0	0	0	0	0	0	6.14765	0	0	0	0	0	0	0	0	0	0	0	0	0	0	0	0	0	0	55.8882	0	0	0	0	0	0	0	0	0	0	0	0	0	0	0
patA	multidrug	112.142	46.3305	58.8904	0.910035	187.821	344.554	963.952	3.86829	7.33544	36.4865	94.0168	2.91124	1309.53	88.5088	70.6313	32.9456	0	118.575	175.133	455.911	867.36	142.221	186.646	27.4134	0.845246	159.96	684.588	0	82.3472	25.4069	252.569	0	1399.23	10.4239	0	179.647	16.7016	376.151	126.131	76.6371	202.411	0	37.4858	1859.9	33.2701	29.8802	4.70349	165.022
patB	multidrug	98.4104	14.8131	34.5196	0	208.641	194.742	418.539	8.65761	1.56356	5.33856	55.9734	3.35089	688.819	72.7681	16.3787	19.4467	8.48771	102.07	78.8374	239.706	1347.69	43.1983	75.4475	19.5331	2.43224	46.3861	673.67	0	32.8254	11.8725	224.905	0	1305.24	19.9968	0	241.24	6.26865	146.792	118.835	29.1427	168.147	3.22147	28.7646	498.055	26.5934	15.6951	1.50384	174.115
PDC	beta_lactam	0	0	0	0	0	0	0	0	0	2.76814	0	0	0	0	0	55.6632	0	0	9.72114	0	0	0	0	0	0	0	0	0	0	0	0	0	0	63.1004	0	0	0	0	0	0	0	0	0	0	0	0	0	0
pgpB	polymyxin	205.277	0	11.7282	0	2.87731	0	0	6.16305	0	0	34.8648	8.34884	0	0	0	9.08475	0	10.899	9.06579	0	10.1444	50.9825	0	5.61544	0	0	54.535	0	53.6716	4.67062	0	0	0	102.759	0	0	20.8247	321.527	0	13.0047	0	32.1055	0	4.55104	0	2.55031	157.368	78.8747
plasmid-encoded cat (pp-cat)	chloramphenicol	0	0	0	0	0	5.10946	0	0	0	0	0	0	0	8.14073	0	0	0	0	0	0	0	18.3133	0	0	0	0	0	0	0	0	20.3873	0	0	0	0	0	0	0	0	3.50355	13.9628	2.16235	0	0	16.0653	24.7345	0	0
PmpM	multidrug	0	0	0	0	0	0	0	0	0	0	5.74989	0	0	0	0	22.4738	0	0	7.84941	0	0	0	0	86.127	0	0	0	0	0	0	0	0	0	60.0847	0	0	0	0	0	0	0	0	0	0	0	0	7.41514	4.878
pmrA	multidrug	35.4133	65.4897	83.2435	11.5773	316.547	140.222	27.2516	14.5812	13.8252	7.86735	20.6218	4.93816	0	102.769	62.537	21.4937	37.5246	457.704	29.4922	23.8683	1092.04	20.1034	84.8027	195.963	3.58435	0	1053.71	1.38348	4.53509	0	704.972	0	3936.31	5.52543	0.325496	0	6.15868	49.9213	218.38	23.076	321.879	1.18686	57.2264	484.532	0	19.6099	6.64854	186.611
pmrF	polymyxin	789.87	10995.9	1444.09	29585.7	3399.44	13580.6	749.655	19344.1	32639.2	5706.22	15272.2	23341	0	1339.88	20482.2	15360.9	11810.5	17509.9	10428.5	402.233	11858.9	87.1875	259.201	7247.69	7368.41	16967.1	4010.3	14372.8	6411.92	4118.1	18243.6	3357.71	12713.5	8640.56	9052.39	38892.1	4674.23	3181.32	603.95	1281.97	626.764	3954.63	2923.11	2758.5	20567.2	6657.99	3443.65	2312.35
poxtA	macrolide-lincosamide-streptogramin	2606.99	96.4221	612.807	127.841	359.568	286.969	4.01232	8.05062	12.722	73.3608	2383.41	54.5293	131.873	213.807	7.26906	201.742	359.115	1262.36	35.5272	1026.14	8.83426	44.398	16.6476	117.365	261.228	0	23.7459	0	233.699	610.111	414.238	0	2263.34	0	0.239618	224.327	145.081	1090.26	177.072	192.527	0	0	285.534	0	15.1465	81.0641	75.0475	420.714
pp-flo	florfenicol	0	0	0	0	1.81563	5.98381	0	5.83347	0	2.79775	0	2.63412	0	0	7.02287	0	0	0	7.15082	0	12.8026	0	0	3.54343	0	16.8295	22.9416	0	0	14.7362	13.6435	0	0	0	5.90332	0	0	0	0	4.10309	0	6.33095	0	0	15.6787	6.43714	4.72864	6.2214
Pseudomonas aeruginos catB6	chloramphenicol	0	0	0	0	0	0	0	10.3891	0	0	0	0	0	0	0	0	0	36.7453	0	0	0	0	0	0	0	0	0	0	0	47.24	6.07459	0	0	0	0	0	0	0	0	21.9222	29.1224	0	0	0	0	0	0	0
Pseudomonas aeruginos catB7	chloramphenicol	0	0	0	0	0	0	0	0	0	0	0	0	0	0	0	0	0	0	0	8.9844	0	0	0	0	0	0	0	0	0	0	0	0	0	10.3993	0	0	0	0	0	0	0	0	23.9343	0	0	0	8.46352	10.9755
Pseudomonas aeruginosa emrE	multidrug	0	0	0	0	0	0	0	0	0	9.51234	0	0	0	0	0	0	0	0	0	0	0	0	0	0	0	0	0	0	0	0	0	0	0	0	0	0	0	0	0	0	0	0	0	0	0	0	0	0
qacA	multidrug	3.92715	0	0	0	0	0	2.11544	0	0	0	0	0	139.057	0	0	0	0	0	0	0	0	0	0	0	0	367.368	0	0	0	0	0	0	0	0	0	0	0	0	0	0	0	0	0	0	2.28165	0	0	0
qacB	multidrug	7.85431	0	0	0	0	4.35398	6.34633	0	0	0	0	0	417.17	0	0	0	0	0	0	0	0	0	0	0	0	1212.31	0	0	0	0	0	0	18.0806	0	0	0	0	0	0	0	0	0	0	0	11.4083	0	0	0
qacH	multidrug	128.454	0	25.1622	83.9879	37.0388	91.5523	0	9883.84	0	0	74.8008	6860.31	0	761.75	0	0	3402.8	0	0	0	7987.53	0	0	0	0	0	3276.07	0	0	60.1237	5502.75	0	528.035	260.549	14427.7	0	368.597	25.8683	0	334.812	27.7986	4946.5	0	351.506	0	1510.15	1004.84	21.1528
qepA	quinolone	0	0	0	0	0	0	0	0	0	0	0	0	0	0	0	0	0	0	0	0	0	0	0	0	0	12.3175	0	0	0	97.0686	0	0	0	0	0	0	0	0	0	0	0	0	0	0	0	0	0	0
QepA2	quinolone	0	0	0	0	0	0	0	0	0	0	0	0	0	0	0	0	0	0	0	0	0	0	0	0	0	0	0	0	0	6.47124	0	0	0	0	0	0	0	0	0	0	0	0	0	0	0	0	0	0
QepA4	quinolone	0	0	0	0	0	0	0	0	0	0	0	0	0	0	0	0	0	0	0	0	0	0	0	0	0	0	0	0	0	23.7279	0	0	0	0	0	0	0	0	0	0	0	0	0	0	0	0	0	0
QnrA family	quinolone	0	0	0	0	0	0	0	0	0	0	0	0	0	0	0	0	0	0	0	0	76.8743	0	0	0	0	0	0	0	0	0	0	0	0	0	0	0	0	0	0	0	0	0	0	0	0	24.848	0	0
QnrB family	quinolone	9.43251	0	0	0	0	21375.8	0	0	0	4.88952	101.11	0	0	24.5504	6044.72	10.0187	0	0	12596.5	0	0	0	262.109	0	0	0	0	0	1073.67	0	438.537	4918.13	2522.33	2314.67	6632.31	0	0	892.16	0	49.765	28.5116	149.831	0	0	0	1729.93	37.1883	32.6188
QnrC	quinolone	0	0	0	0	0	0	0	0	0	0	0	0	0	0	0	0	0	0	0	0	0	0	0	0	0	0	0	0	0	0	0	0	0	0	0	0	0	0	0	0	0	0	0	0	0	0	0	0
QnrD family	quinolone	0	0	0	0	0	130.721	0	0	0	42005.9	0	0	0	0	540.039	0	0	0	8363.15	17.8009	44.7492	0	0	0	0	0	0	0	0	0	0	0	21149	0	0.606883	0	0	0	0	0	0	0	0	0	0	0	0	21.7458
QnrE family	quinolone	0	0	0	0	0	292.815	0	0	0	0	0	0	0	16.6619	6.13681	0	0	0	0	0	0	0	0	0	0	0	0	0	0	0	0	0	54.2839	0	0.606883	0	0	0	0	3.58541	0	0	0	0	0	0	0	0
QnrS family	quinolone	1111.73	6654.13	1446.95	98.9174	40.5366	4877.43	269.455	33251.5	18.9779	806.591	314.761	9560.53	0	1668.23	13449	2547.65	6523.42	0	41429.1	201.075	13016.3	0	0	0	1725.62	3119.18	4233.5	53357.7	12643.1	374.19	20875.8	4959.56	458.232	5967.81	85.2061	278.865	16515.6	1118.02	0	2063.09	0	1399.22	23.3292	502.808	290.602	265.034	93.2753	138.61
QnrVC family	quinolone	0	0	0	0	0	0	0	0	0	0	0	0	0	0	0	0	0	0	0	0	0	0	0	0	0	0	0	0	0	0	0	0	0	0	0	0	0	0	0	0	0	0	0	118.244	0	0	0	0
RbpA	rifamycin	0	0	24.2794	0	0	0	333.832	0	0	0	0	0	0	0	0	0	131.336	0	18.7678	0	0	0	0	0	0	0	0	0	0	9.66901	5.59502	0	0	0	0	0	0	0	0	0	0	0	0	0	0	0	0	0
RlmA(II)	macrolide-lincosamide-streptogramin	35.79	46.3305	9.81506	0	370.826	103.168	11.5674	15.4732	19.5612	0	19.4518	6.98697	0	271.848	144.367	98.8369	53.0933	738.815	1.89674	0	1426.26	14.2221	47.9947	249.071	0	0	1582.16	0	6.41666	0	827.825	0	4687.9	0	0	215.576	26.1416	90.8143	371.676	8.16253	509.642	0	80.9693	11.426	20.7938	27.7459	6.27132	132.017
rmtA	aminoglycoside	0	0	0	0	0	0	0	0	0	0	0	0	0	0	0	0	0	0	4.262	0	0	0	0	0	0	0	0	186.935	0	48.3065	0	0	0	70.2676	0	0	24.4752	0	0	0	0	1.88668	0	0	98.1202	0	0	0
rmtB	aminoglycoside	0	0	0	0	0	0	0	0	0	0	0	0	0	0	0	0	0	0	234.41	0	0	0	0	0	0	0	0	45814.6	7.20916	9055.28	58.4468	0	0	4830.89	0	0	8257.94	0	0	0	0	492.422	0	0	21913.5	2.3979	0	0
rmtD	aminoglycoside	0	0	0	0	0	0	0	0	0	0	0	0	0	0	0	104.162	0	0	0	0	0	0	0	0	0	0	0	0	0	0	0	0	0	0	0	0	0	0	0	0	0	0	0	0	0	0	0	28.2608
rmtD2	aminoglycoside	0	0	0	0	0	0	0	0	0	0	0	0	0	0	0	17.3603	0	0	0	0	0	0	0	0	0	0	0	0	0	0	0	0	0	0	0	0	0	0	0	0	0	0	0	0	0	0	0	0
rmtE	aminoglycoside	0	0	0	0	0	0	0	0	0	0	0	0	0	0	0	0	0	0	0	0	0	0	0	0	0	0	0	0	0	0	0	0	0	0	0	0	0	0	0	0	0	0	0	0	0	0	0	0
rmtF	aminoglycoside	0	0	0	0	0	0	0	0	0	0	0	0	0	0	0	0	0	0	0	0	0	0	0	1601.55	0	0	0	0	0	0	0	0	0	0	0	0	0	0	0	0	0	0	0	0	0	0	0	0
rmtG	aminoglycoside	0	0	0	0	0	0	0	0	0	0	0	0	0	0	0	0	0	0	0	0	0	0	0	0	0	0	0	0	0	0	0	0	0	0	0	0	0	0	0	0	0	0	0	0	0	0	0	0
rosA	polymyxin	489.081	3507.63	1394.73	7326.89	821.043	3981.62	229.113	4910.09	7537.24	3554.74	5913.9	5573	174.329	406.03	6592.19	5224.33	3937.12	6640.88	3016.8	129.51	3528.46	79.634	88.5374	2672.67	2279.03	4321.13	1338.66	4047.04	2003.75	1139.1	5171.17	0	3936.96	2812.47	2400.34	9515.43	1741.51	1854.68	250.801	855.355	1635.03	1301.22	2422.11	714.477	5405.92	1661.68	1247.9	1171.7
rosB	polymyxin	286.811	3467.73	481.317	10473.2	1097.23	5693.98	316.976	6948.43	13192.7	6255.19	8766.77	6706.5	0	564.403	8710.47	7134.38	4742.26	8044.63	4171.66	155.71	4008.24	54.1307	77.6207	2727.77	2308.97	5955.57	1132.79	6592.14	2017.24	1273.17	6526.09	1481.2	5473.19	4047.15	2999.86	13615.6	1750.59	1436.76	231.042	522.579	454.266	1539.59	1370.81	911.247	7251.69	2115.59	1097.41	948.679
rphA	rifamycin	42.0047	30.2085	76.7957	35.6018	15.7005	23.285	12.5704	28.5851	7.97146	147.579	31.7075	7.97241	82.6302	41.2213	101.722	49.5723	34.6181	163.548	19.7875	48.4431	130.083	37.0925	0	12.2566	46.2941	0	223.184	3.82897	16.7353	22.9374	44.2427	0	16.1157	28.0359	0.150142	0	76.7022	38.3788	40.8769	30.1589	201.5	21.3511	337.294	6.20836	31.1835	34.0945	35.7791	61.8688
rphB	rifamycin	18.2675	73.8982	112.718	43.5458	16.8993	7.59484	6.1501	21.3894	4.68008	26.0406	89.9754	28.9754	0	46.3856	68.338	50.9321	16.937	183.311	46.5904	6.46389	268.116	31.7583	2.55175	13.4923	61.4773	42.721	140.738	0.936668	36.845	44.8887	107.508	0	68.3339	27.4334	0.440746	0	68.1042	114.808	77.1396	18.2272	217.924	10.1782	189.417	9.71987	30.5133	35.4043	51.0147	84.2282
sal(A)	macrolide-lincosamide-streptogramin	0	0	0	0	0	0	0	0	0	0	0	0	0	0	0	0	0	0	0	0	0	0	0	0	0	0	0	0	0	0	0	0	0	0	0.240061	0	0	0	0	0	0	1.75067	0	0	0	0	0	0
SAT-2	streptothricin	0	0	0	0	0	25.7235	0	0	0	0	0	0	0	0	0	0	0	44.3478	1555.46	0	0	0	0	0	0	0	0	0	0	0	0	0	0	0	0	0	0	0	0	0	0	0	0	0	0	0	0	347.683
SAT-3	streptothricin	0	0	0	0	0	0	0	0	0	0	0	0	0	0	0	0	0	0	0	0	0	0	0	0	0	0	0	0	0	0	0	0	0	0	0	0	0	0	0	0	0	0	0	0	0	0	0	0
SAT-4	streptothricin	1693.34	1814.61	415.177	1231.82	618.686	1000.86	90.6115	347.459	3815.41	558.057	579.014	0	0	3912.3	3013.24	1608	998.155	185.768	6902.94	37617.7	4189.65	40485	5175.7	8702.44	381.375	1678.46	1048.69	3.06672	6996.73	1812.62	11860.1	9009.87	258.15	73.4882	0	0	1358.35	36.8863	84.1869	3035.01	2327.36	1973.15	916.152	6766.49	2599.64	1494.65	717.229	5183.6
sdeY	multidrug	92.8293	944.771	141.333	2948.68	327.139	1676.15	87.594	2049.56	3657.82	2032.32	2528.71	2346.52	22.6689	169.065	2880.63	2303.12	1391.34	2788.35	1286.23	63.4294	1285.5	8.90402	12.8777	775.476	712.13	1840.56	359.208	2216.7	643.913	431.748	2093.94	342.906	1496.58	1250.91	993.387	5051.58	626.213	543.292	82.9053	182.755	122.198	548.351	403.93	307.6	2192.3	681.855	353.646	327.657
Sed1 beta-lactamase	beta_lactam	0	0	0	0	0	0	0	0	0	0	0	0	0	0	44.5937	14.585	0	0	1.81316	0	0	0	0	0	0	0	0	4.69396	18.4017	0	12.9582	0	86.9281	0	0.441745	0	8.32987	0	0	0	0	1.60527	0	0	0	0	0	7.9143
SHV	beta_lactam	0	237.082	60.6058	0	7.72078	2034.2	46.5725	24.0986	6269.42	470.344	75.8485	0	0	627.604	16870.6	16407	55.2484	26045.4	8171.71	303.038	2568.13	30.596	0	0	0	0	0	91101.2	14.3056	83.4126	4531.32	0	0	11531.8	265.568	28807.8	19204.7	1037.52	0	982.088	533.405	10370.3	328.948	0	0	20121.9	66.3051	1994.69
smeD	multidrug	0	11.0535	0	1.306	1.1519	0	0	0	0	7.98746	9.29336	0	0	0	6.66638	7.2555	12.6992	10.8972	2.71859	0	0	0	1.91327	2.24808	1.20995	0	10.8978	5.37065	3.06955	0.934917	4.86483	0	3.93622	3.73511	0	0	2.07894	4.0225	1.07108	0	2.58701	1.60561	8.60742	0	0	3.57346	5.25003	1.96853
smeE	multidrug	34.7086	445.316	44.922	625.296	92.3472	274.159	31.9027	336.435	577.889	578.068	763.563	414.325	45.4676	23.8727	416.323	408.755	343.344	405.061	227.81	13.9718	234.951	29.4136	51.1111	140.152	225.729	298.541	166.784	266.501	131.948	88.5089	323.725	0	295.19	233.814	158.168	697.557	169.821	97.0939	38.2274	60.8561	273.839	98.297	687.111	70.1651	440.476	161.737	115.895	177.241
smeF	multidrug	0	0	0	186.746	0.485726	1.60082	0.777781	12.0041	146.252	0	0	4.23581	0	0	4.71736	13.9024	0	0	1.53042	1.36244	0	0	0	0.947957	35.0816	4.55114	0	3.70884	3.88305	3.9423	5.91326	0	5.02178	0	2.04	0	0	0.685832	0	0	0	0.342412	5.48365	1.53655	2.51667	3.87939	5.115	0
srm(B)	macrolide-lincosamide-streptogramin	0	0	0	0	0	0	0	0	0	0	0	0	0	3.24149	0	0	0	0	0.972512	0	8.70576	0	0	0	0	0	0	0	0	0	0	0	0	0	0	0	0	3.44911	0	0	5.55973	0	0	0	0	0	0	0
SRT	beta_lactam	0	0	0	0	0	0	0	0	0	0	0	0	0	0	0	0	0	0	0	0	0	0	0	0	0	0	0	0	0	0	0	0	43.1231	0	0	0	0	0	0	0	0	0	0	0	0	0	0	0
Staphylococcus intermedius chloramphenicol acetyltransferase	chloramphenicol	9.38864	0	0	0	0	0	0	0	0	0	0	0	0	0	0	0	0	0	134.342	0	0	0	0	0	0	2254.21	0	0	0	0	0	0	0	0	0	0	0	4.41165	0	0	0	2.20258	0	0	0	0	0	0
Staphylococcys aureus LmrS	multidrug	4.20533	0	0	0	2.82936	11.656	33.9793	0	0	0	0	0	0	11.1426	0	0	0	0	0	0	0	0	0	0	0	157.356	0	0	0	0	0	0	19.3613	18.372	0	0	0	1.97605	0	1.5985	0	0.986574	0	2130.19	0	0	12.8954	0
Streptococcus agalactiae mprF	defensin	0	0	0	0	0	0	0	0	0	0	0	0	0	0	0	0	0	0	0	0	0	0	0	0	0	0	0	0	0	0	0	0	0	0	0	0	0	0	0	0	0	0	0	0	0	0	0	0
Streptococcus suis chloramphenicol acetyltransferase	chloramphenicol	28.0355	0	0	0	0	0	0	10.1005	0	0	0	0	0	0	0	0	0	0	0	8.81802	0	0	511.721	0	0	0	0	0	0	0	445.892	0	10.7563	0	0	281.447	11.3764	0	0	0	0	366.129	11.7455	0	0	0	0	0
sul1	sulfonamide	615.808	12628.3	1176.11	401.961	9529.76	25434.6	1668.5	6170.17	2683.72	3544.95	767.565	899.762	0	734.518	4131.09	386.772	5886.95	358.378	67043.4	23.1319	6198.41	235.706	302.195	4541.86	509.189	48901.5	1022.71	18970.7	4601.12	17612.8	6520.45	17865.2	1207.15	8273.32	110146	931.397	7923.44	3947.95	1102.04	3325.09	378.707	13355	2434.06	6768.83	9830.41	39087.7	18571.3	1970.12
sul2	sulfonamide	885.026	7669.82	9997.41	388.897	668.411	4378.21	1157.53	1963.59	7038.41	30577	249.479	2843.75	2054.05	705.706	13195.5	4218.66	16563.3	14240.2	19038.7	159.216	25358.7	620.887	107977	15158.3	0	7286.96	4979.34	57683.8	16600.9	22577.6	21490	0	2141.65	32446.3	25254	1484.13	17787.9	63810.4	2272.92	6974.57	6623.01	21309.2	2438.3	24941.5	24337.8	14669.7	19190.3	1345.66
sul3	sulfonamide	291.655	745.163	21.0483	52.6921	80.0396	216.987	0	8970.21	0	0	93.8566	8694.15	0	949.029	0	81.5209	4838.96	0	0	43.4531	12352.7	76.2476	8.577	0	0	0	4371.65	0	0	0	6543.24	0	1007.08	1969.93	15968.5	462.301	532.573	64.9167	4.80153	309.245	0	5680.86	0	0	13.3776	288.35	20.1731	468.9
sul4	sulfonamide	0	0	9.64407	0	0	0	0	2.53394	0	10.9375	0	6.86524	0	0	4.57588	29.8815	0	8.96227	0	0	33.367	0	0	9.23515	0	0	0	0	6.30488	3.84065	4.44482	0	0	0	0	0	4.28103	29.7441	8.80002	0	31.9636	0	141.438	0	0	0	0	0
TaeA	pleuromutilin_tiamulin	660.392	1371.04	2212.57	1197.61	545.961	542.218	302.038	288.427	374.56	710.49	1020.05	392.241	1985.42	946.435	664.745	1829.68	1062.85	1778.29	581.931	94.0589	1400.24	532.274	181.017	231.1	1006.41	29.14	2118.56	0	642.261	678.711	708.702	834.247	2330.52	581.781	0	562.894	1004.92	1873.59	2299.55	857.268	3454.24	149.813	3280.92	1367.42	186.413	285.147	956.579	2003.64
tap	multidrug	0	0	0	0	0	0	0	0	0	0	0	0	0	0	0	0	0	0	0	0	0	0	0	0	0	0	0	0	0	0	0	0	0	0	0	0	0	0	0	0	0	0	0	0	0	0	0	0
TEM	beta_lactam	1199.81	6193.03	572.113	55.8738	1165.08	2142.46	56.5796	3590.94	10.6919	5723.28	237.112	3870.8	1067.09	106.159	8461.17	1511.09	14594.5	133.624	21578.3	35.8018	4293.57	418.559	57.2693	29782.1	58630.3	83652.6	4892.47	53918.4	61189.9	20923.2	25319.4	19778.9	12972.3	8000.98	59248.4	1355.51	18642.4	2793.41	154.32	698.833	454.253	85157.3	3635.1	4850.12	43575.1	180284	5038.05	653.619
tet(30)	tetracycline	0	0	0	0	0	0	0	0	0	0	0	0	0	0	0	0	0	0	0	0	0	0	0	0	0	0	0	0	0	0	0	0	0	0	0	0	0	0	0	0	0	0	0	0	0	0	0	0
tet(32)	tetracycline	10541.4	28972.4	17040.2	7653.11	5011.55	6855.68	850.812	5484.45	3768.14	10498	18100.1	4654.47	55368	43624.7	3088.98	25322	16495.3	9048.89	9028.53	2274.3	4211.19	15414.9	589.531	4272.31	16237.5	19.7003	22081.5	17.2773	8127.17	5908.08	3111.3	3383.99	51619.1	3967.67	0.406488	2568.7	13305.6	34413.4	37992.8	9445.09	47126.3	2523.41	18815.4	874.028	370.735	1974.22	4693.89	42039.1
tet(33)	tetracycline	39.6768	0	6.80061	0	0	0	2.67159	0	0	0	0	0	0	0	0	0	0	0	0	0	0	0	0	0	0	0	0	0	4.44594	0	0	0	45.6679	5.41682	0	0	0	0	0	0	0	0	0	0	0	0	0	0
tet(34)	tetracycline	209.72	2799.68	305.542	5629.19	507.079	3306.06	141.213	4377.6	7647.53	4470.8	4844.25	5008.98	464.124	324.149	5952.39	4496.83	4277.81	5344.77	3084.25	136.05	3124.75	52.086	29.2955	1789.94	1634.46	4986.34	807.874	4403.53	1316	808.807	4270.16	7020.67	4058.32	2075.8	2052.67	8289.89	1220.68	1047.05	106.6	333.816	297.843	1079.34	576.599	634.664	4554	1504.68	637.353	604.365
tet(35)	tetracycline	355.572	283.256	502.563	171.087	301.798	212.271	32.4139	197.084	568.069	1156.95	981.128	34.7076	3486.59	758.544	174.392	883.166	811.508	871.331	175.395	2962.86	460.65	923.856	250.639	987.648	1360.39	0	2150.86	29.9192	402.111	98.5768	124.455	0	365.188	268.859	0.35196	0	556.058	616.914	1197.78	386.758	1806.54	107.801	3045.82	128.071	298.755	252.819	393.002	1292.67
tet(36)	tetracycline	37.8479	0	103.794	4.81181	0	10.4904	0	2.27262	0	0	0	64.6513	0	0	0	0	0	12.057	0	0	250.631	6.2666	0	6.21208	0	0	73.7359	0	19.7914	13.7783	0	0	0	0	0	0	13.4384	35.5689	53.2745	53.9493	14.3337	3.69965	3.96412	1.6782	0	0	0	14.5425
tet(37)	tetracycline	392.497	1693.64	666.333	883.947	100.599	10.3609	10.0679	148.141	102.153	1133.55	0	510.825	0	33.0152	778.238	59.5556	554.53	928.839	198.104	0	931.033	594.166	2172.2	490.831	556.172	58.2799	13188	0	804.222	694.02	956.748	0	1462.85	3531.51	2.40506	0	523.316	834.333	444.32	582.563	5521.12	105.235	2607.51	258.567	10.859	289.791	908.818	1314.21
tet(38)	tetracycline	0	0	0	0	0	4.97321	45.9098	0	0	0	0	2.18925	0	0	2.91839	0	0	0	11.8863	0	5.32019	0	0	0	0	0	0	0	0	0	5.66962	0	0	0	0	0	0	0	0	0	0	0	16.9136	0	10.4246	1.3375	53.0553	0
tet(39)	tetracycline	0	0	0	0	0	0	0	0	0	0	0	0	0	0	0	0	0	0	0	0	0	0	0	0	0	0	0	2.09624	41.2291	5.5811	0	0	35.2914	0	0	0	0	0	0	0	0	0	0	0	0	0	4.47724	0
tet(40)	tetracycline	21632.4	7787.63	16395.7	14043.8	15726.8	2386.77	897.187	18288.5	10376.9	14156.8	57461.5	2128.05	41019	22197.4	3752.22	21746.3	8334.35	1146.71	1845.74	323.704	6374.4	21011.3	161.125	49536.7	12321.9	62.0121	19083.5	50.9861	7082.01	3081.46	12547.7	0	27943.2	16.2905	0.319884	3593.65	10961.1	22002.5	30158	9063.71	27505.6	2324.62	20577.5	301.579	176.204	14.8245	3293.09	21365.3
tet(41)	tetracycline	0	0	0	0	0	0	0	0	0	0	0	0	0	0	0	0	0	0	0	0	0	0	0	0	0	0	0	0	0	0	0	0	11.8237	0	0	0	0	0	0	0	0	0	0	0	0	0	0	0
tet(42)	tetracycline	0	0	0	0	0	0	0	0	0	0	0	0	0	0	0	0	0	0	0	0	0	0	0	0	0	0	0	0	0	0	0	0	0	0	0	0	0	0	0	0	0	0	0	0	0	0	0	0
tet(43)	tetracycline	0	0	0	0	0	0	0	0	0	0	0	0	0	0	0	0	0	0	1.0306	0	0	0	0	0	0	0	0	0	0	0	0	0	0	0	0	0	0	0	0	0	0	0	0	0	0	0	0	0
tet(44)	tetracycline	2087.94	4634.06	95.1447	57.7417	160.212	839.229	3.39793	73.8602	232.717	557.512	792.811	107.752	223.36	2142.17	309.851	9353.2	865.587	12.057	314.243	57143.8	97.2597	2174.51	176.231	7450.36	165.362	0	489.338	0.431257	890.613	416.795	1892.57	1689.35	5016.99	20.6685	0	94.9883	502.981	108.189	392.653	491.538	879.132	31.0771	1030.67	8.39098	7.32982	2.82128	273.567	1875.99
tet(45)	tetracycline	0	0	0	0	0	4.88634	0	0	0	0	0	0	0	0	0	0	0	0	0	0	0	0	0	0	0	0	0	0	0	0	0	0	0	0	0	0	0	0	0	0	0	0	0	0	0	0	3.86138	0
tet(55)	tetracycline	0	0	0	0	0	0	0	0	0	0	0	0	0	0	0	0	0	0	0	0	0	0	0	0	0	0	0	0	0	0	0	0	0	0	0	0	0	0	0	0	0	0	0	0	0	0	0	0
tet(57)	tetracycline	0	0	0	0	0	0	0	0	0	0	0	0	0	0	0	0	0	0	0	0	0	0	0	0	0	0	0	0	0	0	0	0	11.6751	0	0	0	0	0	0	0	0	0	0	0	0	1.51224	0	0
tet(58)	tetracycline	4.41697	0	0	0	0	0	0	0	0	0	408.104	0	0	0	8.62108	0	0	0	0	0	0	0	0	0	0	0	0	0	7.91903	0	0	0	15.2518	0	0	0	0	0	0	0	0	0	0	0	0	0	0	0
tet(59)	tetracycline	0	0	0	0	0	0	0	0	0	0	0	0	0	0	0	0	0	0	0	0	0	0	0	0	0	0	0	0	0	0	0	0	40.6587	0	0	0	0	0	0	0	0	0	0	0	0	0	0	0
tet(61)	tetracycline	13.044	0	0	0	0	41.5773	0	0	0	0	438.654	0	0	0	10.6081	0	0	0	0	0	0	0	0	0	0	0	0	0	11.693	0	0	0	105.095	0	0	0	0	0	0	3.71863	0	0	0	0	0	0	0	0
tet(A)	tetracycline	1265.08	9069.2	2853.07	5449.18	7824.36	11369.7	1311.2	56003.4	12619.6	32410.5	2383.46	18646.7	2942.84	3261.53	24705.2	6103.87	16999.1	3501.68	39337.1	422.867	38928.7	233.507	295.286	32113.9	3812.35	42599.5	11458.3	68911.1	23506.8	15866.9	38035.1	6702.12	4847.25	16142.2	34765.9	1535.88	22173.7	6465.69	423.99	6527.41	649.99	12530	3174.84	5494.96	30501.1	15963.6	3175.18	2887.61
tet(B)	tetracycline	5.03381	6542.93	0	0	16.581	38.5076	490.406	217.722	0	13.6604	0	0	0	10.2721	25.935	0	0	544.768	1489.83	56.9564	66.5852	0	25.5624	0	0	6670.7	2060.02	0	0	271.073	627.302	0	2408.76	0	0	397.337	0	44.9009	0	357.228	0	0	0	5.22108	5750.26	5134.84	2600.28	301.455
tet(C)	tetracycline	42.948	778.074	14.1578	8.19031	0	2.86182	23.1348	1.83646	107.75	54.241	64.5445	7.55879	0	711.178	690.002	22.8085	159.28	12.9908	4420.14	0	30.9488	0	35.5357	42.0246	14.6308	0	0	20.7525	238.604	11.7262	21.7067	2765.18	91.0276	11.2058	14.9175	0	19.3158	0	662.493	0	23.987	2.42228	0	599.581	45.9984	8196.58	6136.03	42.3806
tet(D)	tetracycline	0	0	101.177	0	44.148	35.8121	6.07479	10.7146	0	4357.32	0	0	0	0	4.00389	637.035	0	0	434.157	32.8965	7.29904	0	0	0	0	0	0	0	0	0	1549.46	0	1509.3	0	0	0	0	7.70653	146.887	10.9126	125.833	105.827	0	0	0	1415.33	0	90.9966
tet(E)	tetracycline	0	0	0	0	0	0	0	0	0	0	0	0	0	0	0	0	0	0	0	0	0	0	0	0	0	0	0	0	0	0	0	0	0	0	0	0	0	0	0	0	166.504	0	6.26429	279.996	0	0	0	0
tet(G)	tetracycline	87.632	0	0	0	0	17.1709	0	0	42.3062	0	0	0	0	0	0	0	0	0	0	0	286.576	0	0	0	0	0	0	0.705894	9.2322	0	0	0	0	0	0	0	0	0	0	3.9247	0	0	0	0	0	0	0	0
tet(H)	tetracycline	0	0	0	0	0	0	0	0	0	0	0	0	0	0	46.0317	0	0	0	0	0	0	0	0	0	0	0	0	0	0	0	0	0	52.631	0	0	0	0	0	0	0	0	0	0	0	0	0	0	0
tet(J)	tetracycline	0	0	6.95439	0	6.82458	0	0	0	0	0	0	0	0	0	706.134	0	0	0	489.188	9.57132	42.107	0	0	0	0	0	0	0	0	0	0	0	0	1534.39	0	0	0	0	0	1.92783	0	0	0	0	0	0	19.9957	0
tet(K)	tetracycline	34.117	0	22.1112	0	0	0	206.521	0	0	0	0	0	0	0	0	0	0	14.9441	0	0	0	0	0	0	0	846.951	0	0	5.40149	0	0	0	577.77	0	0	0	0	9.32963	0	0	0	0	0	20092.8	0	0	4.65382	0
tet(L)	tetracycline	6714.48	0	146.875	65.4574	509.409	17288.1	4.7482	402.063	6.22007	2667.65	9274.6	2.34005	10795.1	1177.2	1837.08	141.321	0	143.829	14.1887	23544.5	255.98	4444.66	8251.74	17.7932	271.713	6069.1	180.688	0	2449.36	870.301	4714.27	0	417.114	5.15104	0	1095.14	417.385	22821.8	22.227	3315.39	13.821	6.34424	5168.99	928.153	10.8265	770.119	7943.32	25.7579
tet(M)	tetracycline	12681.3	8190.69	8194.63	1430.94	3497	19611.3	546.324	3209.16	1438.62	20433	11866.7	489.488	13723.4	22955.1	15807.2	7354.03	6936.59	2588.57	7606.99	24601.8	4622.16	7964.61	8781.17	1851.99	4698.77	13892.6	17020.9	51.6508	4838.83	8800.45	16795.4	11824.3	36072.2	181.733	0.201666	663.743	5845.54	60018.2	5059.67	6111.63	4790.18	2236.96	15022.8	74467.8	269.094	5197	9447.33	6408.08
tet(O)	tetracycline	23354	12247.3	34643.6	11609.8	3980.76	6605.27	1060.11	14861.2	5548.62	31744.4	17147.2	2326.46	4138.62	99832.3	10631.6	40860.2	17901.2	10659	7572.88	1573.83	19980.7	22946.5	850.761	2777	9688.8	531.907	20577.7	0	9177.76	5790.78	1005.16	6767.97	30512.6	13.8006	1.01622	3995.75	17101.2	35186.7	41648.8	6153.84	25659.1	16163.1	36920	5477.8	508.384	652.735	2661.07	19874.3
tet(O/W)	tetracycline	1427.84	4273.28	2962.77	787.962	2357	1015.66	129.323	2080.43	4078.92	1252.68	7657.23	386.973	111.855	11224.2	528.188	7680.15	2249.36	289.822	782.651	7618.77	651.91	5586	240.049	8604.76	1602.49	19.7003	2826.49	34.9865	1792.51	602.021	812.512	845.997	283.602	120.755	0.203244	190.274	2316.95	645.696	2383.32	3426.94	7058.42	764.803	3136.56	89.0836	42.2124	157.297	666.997	9037.76
tet(Q)	tetracycline	80765.7	97997.4	144250	50092.7	17938.7	1492.38	8594.17	26635.6	1626.87	27352.4	16710.8	42938.1	2193.3	11803.8	42601	18831.1	74583.5	126184	9755.9	940.403	49012.7	51642.9	75966.5	49296.5	49597.3	269.47	131013	3.81234	96153.4	73249.5	18592.8	8289.8	42192.9	233500	1.59237	8010.24	69900.3	157266	43019.8	56579.5	138941	63001.9	131729	18305.6	31655.3	4348.8	74050.7	53628.5
tet(S)	tetracycline	59.5246	243.769	128.791	16.7219	18.9469	105.941	35.4255	16.9196	10.6905	92.5922	974.566	3.05004	0	154.865	95.7755	166.156	46.4259	7.97574	58.9342	42725.8	63.1754	37.3566	49.0436	20.553	37.7769	39.0946	59.9134	0	19.6424	95.7781	337.59	3349.92	295.719	106.093	0	0	95.2806	415.216	48.9949	46.4585	128.026	8.08529	137.724	64.9735	0	12.1453	42.5268	54.0896
tet(T)	tetracycline	62.014	200.694	0	0	3.12924	0	0	11.1711	44.4859	1.60731	0	15.1331	0	19.1701	0	260.178	0	3.95111	4.92978	2.9258	11.0326	6.16071	0	170.999	0	0	26.36	0	5.55914	1.69319	1.95955	0	3.5689	3.38655	0	0	3.77467	13.113	32.9764	4.71446	103.338	0	7.79428	0	0	3.69814	0	53.613
tet(U)	tetracycline	96.1218	0	1133.5	29.3291	0	10.6569	348352	0	0	0	0	0	0	0	2864.19	0	0	0	1512.95	118363	0	0	0	0	0	26915.3	0	0	17.2333	251.947	6335.8	0	0	0	0	0	0	442.636	0	0	0	0	0	0	0	3009.36	875.834	22.16
tet(V)	tetracycline	0	0	0	0	0	0	0	0	0	0	0	0	0	0	0	0	0	0	0	0	0	0	0	0	0	0	0	0	0	0	0	0	0	0	0	0	0	0	0	0	0	0	0	0	0	0	0	0
tet(W)	tetracycline	17873.9	65951.6	52087.3	16723.1	35872.8	15218.7	3111.93	30228.3	53255.7	22857.8	98201.9	5823.83	10178.6	187232	7666.86	138427	40507.8	5304.7	16082.5	111935	12710.4	77908.1	3314.15	73472.5	28692.6	118.171	37437	301.868	25441.9	9599.99	13021	9305.96	11281.6	2221.55	1.62564	3329.5	38027.1	15610.9	31091.5	56413.1	107568	12802.6	50944.1	1267.18	928.506	3280.37	13098.3	132905
tet(W/N/W)	tetracycline	1086.67	3884.8	3265.97	657.84	2600.35	1006.9	192.283	2169.2	4299.05	1118.41	5609.87	423.975	335.564	11201.9	445.98	9481.92	1663.59	301.898	882.261	9228.37	771.802	4594.33	310.651	5460.67	1989.69	19.7003	2665.36	30.6672	1466.86	574.421	1051.08	845.997	407.223	193.208	0.203244	285.411	2580.37	811.944	1760.81	4029.71	7417.32	883.377	3481.97	70.5946	80.7541	187.438	916.083	9554.83
tet(X)	tetracycline	12.6953	33.6732	11918.2	259.877	62.7554	37.5626	0	75.2479	63.1706	3961.99	41.3905	64843.9	408.979	646.117	0	45.4945	9506.9	0	8.47274	129.143	199.261	605.361	24.2428	0	0	0	3533.71	0	2243.95	2982.24	383.898	0	48.3196	1262.77	0	309.427	0	0	2369.26	2198.23	2930.15	3575.66	3418.34	108.983	435.556	17.983	25236.2	2897.83
tet(Y)	tetracycline	0	0	0	0	0	0	0	0	0	0	0	0	0	0	0	0	0	0	0	0	0	0	0	0	0	0	0	0	0	0	0	0	0	0	0	0	0	0	0	0	0	0	0	0	0	0	0	0
tet(Z)	tetracycline	0	0	0	0	0	0	28.3161	0	0	0	0	0	0	0	0	0	0	0	0	0	0	0	0	0	0	0	0	0	0	0	0	0	0	0	0	0	0	0	0	0	0	0	0	0	0	0	0	0
tetA	tetracycline	0	0	0	0	0	0	24.8377	0	0	50.4589	76.5728	0	0	4.52492	0	5.44163	0	6.52835	0	0	12.1527	20.3585	28.6263	77.362	61.7072	0	0	5.60416	0	8.3929	0	0	11.7937	0	0	0	6.23683	0	0	1.94741	62.0883	15.6249	315.52	5.45201	8.92972	25.9691	15.7101	23.6224
tetA(46)	tetracycline	10.5499	45.5233	0	1.34127	343.072	61.407	2.84147	4.43439	10.8115	0	26.2802	1.71631	124.521	71.437	261.969	1.8676	0	1032.9	0.931849	6.63656	811.236	24.455	5.89482	34.6318	2.49156	0	115.847	0.240422	0	0	819.514	0	989.651	0	0	0	6.42155	35.5276	31.9001	2.67344	426.181	0	28.7295	0	0	3.14568	0	220.925
tetA(48)	tetracycline	0	0	0	4.48915	1.97972	0	3.17008	10.6012	0	0	7.9962	0	0	41.5818	0	25.0029	0	7.49904	3.11884	0	0	0	0	0	4.16955	0	0	0	0	0	37.1914	0	0	0	0	1417.9	0	0	11.0449	0	8.91502	9.6644	7.39661	0	0	0	0	6.78369
tetA(60)	tetracycline	17.4314	11.2826	9.56078	109.034	33.4245	175.866	4.69489	108.646	121.472	62.3477	45.0011	107.194	123.446	23.0935	58.9727	18.5147	51.7179	22.2122	23.557	240.143	250.159	76.1949	83.7628	73.2432	24.7005	157.628	2226.55	1.66842	50.0034	19.0374	109.059	5601.99	369.168	3.80768	34.6552	0	10.6102	138.426	52.3442	7.28848	44.8907	3.27154	41.6267	15.7675	14.1786	26.5074	21.381	24.112
tetA(P)	tetracycline	0	124.43	0	0	56.5871	277.079	0	19.0467	85.3705	0	293.86	0	0	1218.26	5540.78	127.619	320.836	226.596	17.8294	49.8848	79.8028	19.0982	0	3.15534	0	0	1052.09	0	452.375	5.24889	273.357	0	354.035	1265.05	0	1447.44	190.149	60.9753	120.267	0	0	0	0	15.3435	0	0	0	0
tetB(46)	tetracycline	22.7	67.8124	26.3376	3.99597	397.676	104.541	11.2872	10.0656	7.15776	2.71546	73.5498	4.26108	61.8297	70.9426	323.775	42.6575	25.9037	1168.16	2.7762	9.88595	1120.41	69.3879	7.80537	239.599	9.89727	0	89.0676	0.238758	12.5225	1.90704	1083.1	935.28	3093.11	0	0.112347	105.177	19.1313	28.7177	66.6358	15.2659	510.524	1.22895	74.6187	3.71642	1.01451	7.80977	0.764927	356.267
tetB(48)	tetracycline	0	0	0	0	0	4.12905	0	0	0	0	0	0	0	0	0	0	0	0	0	0	0	0	0	0	0	0	0	0	0	0	0	0	0	0	0	0	0	0	0	0	0	0	0	0	0	0	0	0
tetB(60)	tetracycline	12.202	33.8477	71.7059	3.98906	4.10477	53.1464	59.1557	11.9323	2.3818	13.5539	30.7902	0	61.7229	30.7914	37.425	18.5147	25.8589	0	47.5758	37.8307	62.0229	24.2438	87.6587	9.1554	6.17511	0	2393.26	0	26.5643	17.1337	53.4281	3734.66	425.346	1.90384	0	104.996	32.8915	45.0499	51.2537	33.792	44.8907	0.408943	46.0084	596.383	0	2.07901	3.81803	34.1586
tetB(P)	tetracycline	464.279	1001.69	963.549	668.34	317.589	683.647	260.12	208.512	854.152	454.054	1230.49	305.201	1205.87	2218.12	7592.59	1012.33	802.894	1620.41	372.408	1542.13	1064.41	824.195	387.491	1008.14	464.914	28.9612	2344.79	84.664	1166.25	483.51	854.842	0	1477.96	2629.55	36.0537	1113.23	1201.77	922.108	859.664	348.278	1313.19	188.115	1326.7	136.587	296.79	251.055	417.666	1270.33
TLA-1	beta_lactam	0	0	0	0	0	0	0	0	0	0	0	0	0	0	0	0	0	0	0	0	0	0	0	0	0	0	0	0	0	0	0	0	0	0	0	0	0	0	0	0	0	0	0	0	0	0	0	0
tlr(C)	macrolide-lincosamide-streptogramin	0	0	0	0	0	0	0	1.32708	0	0	0	0	0	0	0	0	0	0	0	0	0	0	0	4.83666	0	0	0	0	0	0	0	0	0	0	0	0	0	0	0	0	0	0	0	0	0	0	0	0
tmrB	tunicamycin	0	0	0	0	0	0	0	0	0	0	0	0	0	0	6.66638	0	0	0	0	0	0	0	0	6.72713	0	0	21.7771	0	0	0	3.20519	0	0	0	0	0	0	0	0	0	0	0	0	0	0	0	0	35.3149
tolC	multidrug	363.452	4034.71	536.075	10159.5	1152.63	5204.19	315.723	6677.72	11714.8	6204.93	9620.64	7923.77	95.4117	614.197	10276.8	7644.15	5205.95	9431.84	4696.34	173.668	4900.9	48.769	51.6289	2876.26	2508.91	8296.11	1393.08	8266.55	2266.27	1569.53	7289.32	732.512	5513.26	4582.57	3307.29	19242.1	2238.45	1686.97	220.12	584.912	385.282	1976.6	1179.18	950.803	7885.15	2299.62	1132.84	1152
TRU-1	beta_lactam	0	0	0	0	0	0	0	0	0	0	0	0	0	0	0	0	0	0	0	0	0	0	0	0	0	0	0	0	0	0	0	0	0	0	0.339982	0	0	0	0	0	0	0	0	0	0	0	0	0
ugd	polymyxin	6633.14	25894.7	12319.8	33974.3	16340.8	22543.8	2250.34	14649.7	39168.2	19274	31025	18984.7	12342.3	8679.76	25016.6	22346.2	22342.7	37972.7	12653.8	5934.98	23305.3	16662.7	5517.29	9953	15252.5	15346.2	33679.4	13359.9	14947	5920.43	25493.6	2786.56	25976	22557.8	7626.36	31336.4	12501.9	16662.4	8175.68	11728.7	22098.5	5603.33	17674.3	4390.3	33937.8	14007.5	11107.9	18302.6
vanA	vancomycin	57.8009	38.0909	94.6764	31.0239	13.9797	13.0492	0	17.0741	20.103	84.4652	46.9081	14.361	3116.45	119.316	3.8288	31.0854	0	14.3296	24.4642	0	0	186.042	0	96.9654	37.3401	0	12.6179	0	78.4273	47.6312	11.1574	0	152.171	0	0	0	45.1303	158.594	677.356	45.1747	62.4051	2.69972	43.3907	2.99177	0	0	29.902	67.6543
vanB	vancomycin	53.1199	305.619	48.5587	0	107.218	22.9029	0	106.322	209.682	9.17857	32.0783	2.88059	0	119.897	3.83999	601.825	394.009	15.0419	37.5355	0	7.00025	11.727	0	19.3749	209.087	0	351.235	0	37.0365	9.66901	9.32503	0	88.3146	0	0	0	17.9628	30.5075	531.707	91.9837	500.701	6.92332	7.41824	0	0	0	1173.8	517.068
vanC	vancomycin	305.935	76.1819	16.139	0	15.8378	26.0985	9.51024	4.24046	28.1441	6.10121	974.909	0	0	15.5932	11.4864	43.7551	43.6511	7.49904	12.4754	0	27.9193	11.6928	0	11.5911	8.3391	0	12.5075	0	26.3622	0	340.198	0	216.717	0	0	0	7.16417	49.7677	0	498.732	17.83	4.14188	288.339	0	0	0	5.15601	27.1348
vanD	vancomycin	164.78	190.455	2654.87	184.055	55.4323	29.3608	53.8914	40.2844	289.483	15.253	1935.08	157.971	0	1429.37	19.144	137.516	0	97.4875	1071.32	0	0	93.5422	0	127.502	429.464	0	0	0	110.786	118.903	1562.04	0	108.378	0	0	0	716.417	132.735	2135.35	178.957	222.875	64.8895	29.5864	6.26266	0	0	696.061	237.429
vanE	vancomycin	0	0	0	0	0	12.7156	0	2.06602	0	2.97261	7.79175	0	0	5.06483	0	0	0	21.9219	0	0	0	0	0	3.7649	0	0	0	0	0	0	3.62405	0	46.203	0	0	0	0	18.8623	3.58751	2.17977	0	1.34533	14.415	0	0	0	0	0
vanF	vancomycin	0	0	0	17.9566	0	0	0	0	0	24.4048	0	0	0	15.5932	0	18.7522	0	0	65.4957	0	0	116.928	0	0	12.5087	0	0	0	36.9286	19.2816	0	0	0	0	0	0	0	0	1255.44	17.8957	17.83	0	0	0	0	0	0	6.78369
vanG	vancomycin	1317.68	3480.72	2892.61	220.5	1172.9	470.812	28.0402	1612.29	1883.35	383.63	589.229	109.9	0	2532.38	67.7335	5122.66	2016.33	162.143	716.884	16.3727	68.291	3730.44	51.7078	1988.83	2388.51	0	7689.33	0.790844	1440.56	2666.52	434.846	0	938.064	6.31703	0.372129	0	2820.45	526.823	1442.67	2193.62	5922.16	422.986	1649.35	70.7824	40.3245	0	709.318	4818.49
vanHA	vancomycin	0	0	0	0	0	0	0	0	0	0	0	0	0	5.51957	0	0	0	0	0	0	0	0	0	0	0	0	0	0	0	0	0	0	0	0	0	0	3.80389	0	0	0	0	0	0	0	0	0	0	0
vanHB	vancomycin	0	0	0	4.76712	0	0	0	0	4.26954	0	0	0	0	5.51957	0	0	0	175.194	0	0	7.41202	0	0	0	0	0	0	0	0	3.41259	0	0	489.127	0	0	0	3.80389	35.2386	0	0	9.46703	0	0	6.65044	0	0	988.286	0
vanHD	vancomycin	12.4988	40.5751	796.934	19.0685	14.7292	20.7859	0	2.25152	17.0782	0	1537.09	67.1103	0	1186.78	0	0	92.7079	71.6704	849.518	0	0	12.4168	0	151.808	296.672	19.4868	13.282	0	33.613	81.934	1346.85	0	21.5791	0	0	0	228.257	76.3503	476.972	118.796	47.3351	33.7207	23.5638	0	0	0	87.6043	64.8336
vanHF	vancomycin	0	0	0	0	4.21114	13.8788	0	0	12.8484	0	8.51769	0	0	5.51957	4.0785	0	0	0	1.66112	0	0	0	0	0	22.1524	0	13.3233	0	0	0	0	0	7.19304	0	0	0	15.251	11.7827	3.90961	0	9.49643	0	0	3.33555	0	0	0	7.2261
vanHM	vancomycin	0	0	8.49033	0	0	3.43243	0	0	0	0	0	0	65116.9	0	0	0	0	7.89009	0	0	0	0	0	0	8.77396	0	0	0	0	0	0	0	0	0	0	0	0	0	3.87363	0	0	0	0	0	0	0	2.71244	0
vanHO	vancomycin	0	0	0	0	0	0	3.10668	0	0	0	0	0	0	0	0	0	0	0	0	0	0	0	0	0	0	0	0	0	0	3.14934	0	0	0	0	0	0	0	0	0	0	0	0	0	0	0	0	0	0
vanI	vancomycin	0	0	0	0	0	0	0	0	0	0	0	0	0	25.6152	0	0	0	7.39129	1.53702	0	0	0	0	3.80817	8.21929	0	12.3278	0	0	0	1.83285	0	0	0	0	0	3.53062	0	3.62875	0	26.3608	0	14.5807	0	0	0	0	13.3724
vanL	vancomycin	0	0	0	0	0	0	0	4.16756	0	0	0	0	0	0	0	0	0	0	3.06522	0	0	0	0	0	0	0	0	0	0	0	0	0	0	0	0	0	0	0	0	0	0	0	7.26945	0	0	0	0	0
vanM	vancomycin	0	0	0	0	0	0	0	0	0	0	0	0	50220.1	5.19772	0	0	0	0	0	0	0	0	0	0	0	0	0	0	0	0	3.71914	0	0	0	0	0	0	0	99.4044	0	0	0	0	0	0	0	0	0
vanN	vancomycin	0	0	0	0	0	0	0	0	4.02059	0	0	0	0	0	0	0	0	0	0	0	0	0	0	0	0	0	0	0	10.551	0	9.29784	0	0	0	0	0	0	2.76532	0	0	0	0	0	3.13133	0	0	0	0
vanO	vancomycin	256.695	151.043	591.967	129.057	51.0265	32.3403	3.14259	48.3425	91.6718	30.2415	824.395	136.67	0	195.801	0	80.5549	43.2726	341.965	111.305	0	34.5966	57.957	6.51951	22.9811	132.269	0	285.179	0	36.6084	19.1145	9.21723	0	161.157	0	0	0	131.388	205.601	87.5933	57.6567	212.105	4.10597	95.3222	3.10418	3.38951	12.1766	81.7809	195.021
vanTC	vancomycin	251.597	0	0	0	5.83707	0	0	1.04189	0	1.49908	781.944	0	0	0	3.76297	21.5014	0	0	1.53261	0	0	0	0	0	8.19574	0	0	0	5.18481	1.57918	169.053	0	156.443	0	0	0	15.8423	6.79445	0	79.1462	0	1.35689	163.563	0	0	0	11.4016	6.66706
vanTE	vancomycin	0	18.6646	0	0	9.70065	4.79104	0	21.8172	45.3121	0	0	0	0	12.7344	0	79.6343	0	0	0	0	0	5.72946	0	9.46603	32.6893	0	67.4157	0	0	0	0	0	3.31907	0	0	0	10.5313	0	0	17.5378	117.946	0	0	0	0	0	0	49.8601
vanTG	vancomycin	0	18.35	11.6623	0	7.62972	0	1.52716	3.06421	0	0	0	0	0	55.0871	1.84449	63.236	0	0	6.76114	0	0	16.8987	6.33638	5.5839	30.1297	0	3145.26	0	22.8729	0	7.16665	0	19.5788	0	0	0	8.6282	0	0	8.6211	51.5368	0	3.56325	6.03397	0	0	0	22.8759
vanTN	vancomycin	0	0	3.95407	0	1.94013	0	0	2.07783	0	5.97918	7.83628	0	0	15.2813	0	9.18857	0	3.67453	0.764116	0	0	17.1884	0	1.89321	0	0	0	0	7.755	0	0	0	3.31907	0	0	0	12.2866	31.1652	21.6481	1.09611	0	0.676508	0	1.53435	0	0	0	0
vanUG	vancomycin	0	348.405	36.9046	102.652	3965.63	59.6785	86.987	145.448	1121.64	125.563	255.985	131.355	953.001	546.731	17.5104	400.213	199.631	0	1675.96	25.3959	63.8422	0	30.0767	35.3399	305.1	0	3489.27	0	434.28	29.3938	0	0	0	0	0	810.567	933.778	0	319.91	225.068	6360.33	0	2706.17	0	15.6369	0	0	5956.62
vanXA	vancomycin	0	0	0	0	0	0	0	0	0	0	0	0	0	26.4775	0	21.2277	0	0	10.7009	0	0	0	0	0	0	0	0	0	0	5.45677	0	0	0	0	0	0	6.08245	4.69557	543.881	0	0	0	0	0	0	0	0	0
vanXB	vancomycin	0	0	0	0	0	0	0	0	0	0	0	0	0	0	0	0	0	0	2.64793	0	0	0	0	0	0	0	0	0	0	0	0	0	0	0	0	0	0	0	0	0	0	0	0	0	0	0	691.645	0
vanXD	vancomycin	0	322.759	2342.81	190.567	23.4816	5.53947	0	18.001	74.9629	0	1805.84	165.819	0	1429.31	0	63.6309	0	25.467	1000.33	0	0	39.7091	0	118.091	290.244	0	0	0	125.367	59.9976	1348.29	0	91.9573	0	0	0	510.896	121.946	1721.66	94.8479	15.1379	49.231	25.1192	0	0	0	538.433	92.1507
vanXF	vancomycin	0	0	0	20.7145	0	0	0	0	0	5.17999	0	0	0	94.4238	0	10.2584	0	0	18.4468	0	0	0	0	6.34088	7.07998	0	0	0	0	10.3997	0	0	0	0	0	0	0	0	1055.3	3.79841	29.2617	0	0	0	0	0	0	0
vanXI	vancomycin	0	0	0	0	0	0	0	0	0	0	0	0	0	8.82584	0	0	0	0	0	0	0	0	0	0	0	0	0	0	0	0	0	0	0	0	0	0	0	0	0	7.59681	0	0	0	0	0	0	0	0
vanXM	vancomycin	0	0	0	0	0	0	0	0	0	0	0	0	9907.44	0	0	0	0	0	5.29586	0	0	0	0	0	0	0	0	0	0	0	0	0	0	0	0	0	0	0	18.7545	0	0	0	0	0	0	0	0	0
vanXO	vancomycin	0	0	0	0	0	0	0	0	0	0	0	0	0	0	0	0	0	0	0	0	0	39.1364	0	0	0	0	0	0	0	0	0	0	0	0	0	0	6.08245	0	0	0	0	0	0	0	0	0	0	22.3731
vanYA	vancomycin	460.184	261.103	658.87	41.8458	27.1375	37.5224	7.3595	157.651	483.932	176.514	324.134	15.9878	0	160.539	30.9012	730.127	356.484	8.74888	75.644	19.3048	64.7339	544.981	7.59512	395.012	84.8364	0	173.042	0	67.578	44.2369	17.1952	0	320.893	0	0	0	229.482	383.617	713.226	302.886	350.835	58.9262	316.087	18.0603	7.93774	2.04719	59.8031	348.338
vanYB	vancomycin	22.5958	0	89.6452	0	2.53375	90.5928	21.7468	31.7489	68.9531	3.90432	546.6	0	0	119.302	4.90029	50.88	0	0	53.3285	0	0	20.0531	25.2509	57.8558	250.064	0	123.26	1.02987	29.3031	12.6	85.348	0	104.581	0	0	0	133.41	21.2352	18.8478	215.067	313.087	7.06799	44.9045	0	0	0	956.875	86.9947
vanYD	vancomycin	11.2468	35.9923	1036.08	12.821	9.43755	56.9851	6.12585	14.2045	30.735	20.3076	1783.7	55.3798	0	1762.76	0	35.438	42.1756	61.7928	1176.74	0	0	66.7893	0	158.083	298.337	17.7302	0	0	68.5073	102.025	1355.73	0	32.1463	0	0	440.526	342.11	75.0223	649.711	87.1947	33.6953	77.6504	0	0	0	0	7.3079	77.7859
vanYF	vancomycin	69.0368	179.297	239.127	5.25522	9.3187	38.9088	3.71105	24.8723	325.156	170.757	179.42	10.087	0	61.7375	31.4689	532.82	513.137	53.7736	57.5838	0	16.5127	809.889	7.85976	122.5	93.1487	0	312.378	0	93.282	34.4086	65.9897	0	249.131	15.2061	0	0	114.536	157.485	401.452	179.002	359.2	94.5523	53.0391	3.66569	0	0	18.2969	88.6826
vanYG1	vancomycin	50.6708	1406.71	962.94	93.9606	131.524	12.032	0	57.4201	29.7106	3.75038	0	0	0	748.347	4.70709	192.502	0	9.21925	205.21	0	94.5447	777.077	0	133.187	76.927	0	138.556	0	77.8513	43.4728	41.2985	0	41.697	0	0	0	83.7986	0	95.1149	168.182	296.552	3.40077	200.184	0	0	0	15.8469	175.496
vanYM	vancomycin	34.6533	0	106.913	0	17.4861	62.432	4.66669	9.3636	23.6749	17.9632	105.941	0	67794	99.4706	5.63638	55.2103	0	0	9.18251	0	0	172.13	58.088	51.1897	0	0	18.4124	0	147.556	203.423	60.2245	0	59.8288	28.386	0	0	84.3712	8.14168	48.7778	125.136	131.238	38.6161	87.1086	0	0	0	0	49.9314
vanZA	vancomycin	0	0	0	0	0	0	0	0	0	0	0	0	0	0	0	0	0	0	0	0	0	0	0	0	0	0	0	0	0	0	0	0	0	0	0	0	0	0	7.8435	0	0	0	0	0	0	0	0	0
vanZF	vancomycin	28.8365	126.847	456.317	0	0	15.9853	10.3556	0	0	147.303	66.5703	23.9117	0	25.9634	114.752	10.4078	143.978	24.9725	33.7547	0	0	58.4071	0	32.1661	173.563	0	499.816	0	17.568	0	9.22984	0	707.532	0	0	0	59.5299	160.978	140.993	0	162.718	4.59763	120.811	0	0	0	38.6325	33.4552
vat(A)	macrolide-lincosamide-streptogramin	18.4343	178.975	202.217	21.0929	9.30199	0	0	9.96218	6.29709	38.2231	25.0475	0	0	48.8444	5.9967	0	0	0	51.29	0	0	0	0	6.05134	26.1216	0	19.5894	6.30148	0	5.03318	5.82495	0	0	40.2675	38.5468	0	5.6103	8.66215	17.2987	28.0284	13.9628	30.2729	11.5846	0	0	74.2035	8.07539	169.995
vat(B)	macrolide-lincosamide-streptogramin	1123.54	3019.79	1906.16	152.525	160.152	216.405	0	212.683	1079.83	34.5495	1423.1	65.0579	16520.2	2068.74	142.478	283.17	1624.36	740.106	95.875	2147.27	90.3428	908.066	829.946	6469.94	236.111	0	182.126	0	375.556	1091.87	523.504	0	263.021	363.974	0.612609	0	643.306	442.934	196.568	665.94	4875.25	359.634	957.372	217.849	11.0639	11.3561	91.7624	7858.45
vat(C)	macrolide-lincosamide-streptogramin	447.51	0	509.179	0	0	10.5563	0	37.7341	104.08	118.456	12.9373	32.529	0	84.0953	24.7788	30.3396	70.6242	24.2658	10.0921	0	90.3428	18.918	0	0	128.174	0	0	0	0	10.3987	3.00864	0	21.9184	20.7985	0	0	81.1376	35.7927	65.5228	18.0962	72.1191	13.4025	430.818	15.1988	0	11.3561	41.7102	120.73
vat(D)	macrolide-lincosamide-streptogramin	0	320.225	0	22.6438	19.9719	0	0	10.6094	13.5202	127.494	13.4446	9.65846	0	104.872	0	10.2584	143.276	0	2.62197	84.0306	0	98.2996	0	6.4963	328.658	0	63.0895	0	8.87009	5.27401	0	0	22.778	0	0	0	53.7731	13.9486	0	56.2376	223.766	2.26582	2472.47	0	0	0	0	715.298
vat(E)	macrolide-lincosamide-streptogramin	2726	61.0523	336.28	50.3666	6.34622	10.4577	0	23.7882	64.4422	14.6686	89.7144	4.60356	1001.99	166.619	24.5472	50.0935	0	84.1364	19.9956	872.243	22.3746	93.7062	105.409	1882.59	53.4638	0	681.603	0	50.7336	36.0555	0	0	54.2839	566.614	166.893	0	86.1207	53.1872	70.8114	154.173	271.491	39.8318	71.1319	0	0	0	0	206.585
vat(F)	macrolide-lincosamide-streptogramin	0	0	0	6.96732	0	0	0	0	0	0	0	0	0	0	0	9.70136	0	0	0	0	0	0	0	11.9932	0	0	0	0	0	0	0	0	0	0	0	0	0	0	0	0	0	0	0	0	0	0	0	0
vat(H)	macrolide-lincosamide-streptogramin	9.34517	0	25.6282	7.12861	3.14373	0	0	0	12.7691	4.84425	50.7907	4.56094	0	24.7614	0	9.92593	0	0	4.95261	105.816	0	74.2708	0	12.2708	0	0	19.8615	0	0	204.124	0	0	10.7563	20.4134	0	0	22.7529	30.7386	17.5389	78.1487	42.4701	54.8097	23.4911	0	43.4359	2.78645	0	301.623
VatI	macrolide-lincosamide-streptogramin	1739.8	124.43	395.407	51.326	6.4671	21.3138	5.1778	62.3348	26.2679	29.8959	91.4233	65.6775	340.358	59.4273	0	20.4191	213.89	0	71.3175	9.06997	102.604	190.982	42.9667	208.253	68.1027	0	102.145	0	25.85	26.2445	12.1492	0	110.636	3170.49	0	0	602.626	1802.16	222.494	189.993	101.928	20.2952	277.866	35.8015	0	0	1115.85	88.6402
VEB	beta_lactam	0	0	0	0	0	0	0	0	0	0	0	0	0	0	0	0	0	0	0	0	0	0	807.242	150.875	0	0	0	0	0	0	0	0	0	0	0	0	0	0	42.2342	0	0	0	0	246.316	0	0	0	0
vga(A)	macrolide-lincosamide-streptogramin	0	0	0	0	0	0	0	0	0	0	0	0	0	0	0	0	0	0	0	0	0	0	0	0	0	0	0	0	0	0	0	0	0	0	0	0	0	0	0	0	0	0	0	0	0	0	0	0
vga(B)	macrolide-lincosamide-streptogramin	0	0	0	0	0	2.02712	0	0	0	0	0	0	0	0	0	0	0	0	0	0	0	0	0	0	0	0	0	0	0	0	0	0	0	0	0	0	0	0	0	0	0	0	0	0	0	0	0	0
vga(C)	macrolide-lincosamide-streptogramin	0	0	0	0	0	0	0	0	0	0	0	0	0	0	0	0	0	0	0	0	0	0	0	0	0	0	0	0	0	0	0	0	0	0	0	0	0	0	0	0	0	0	0	0	0	0	0	0
vga(D)	macrolide-lincosamide-streptogramin	0	0	0	0	0	0	0	0	2.62679	0	0	0	0	0	0	0	0	0	0	0	0	0	0	0	0	0	0	0	10.34	176.363	0	0	0	0	0	0	0	0	0	0	0	0	0	0	0	0	0	0
vga(E)	macrolide-lincosamide-streptogramin	0	0	0	0	0	0	0	0	0	0	0	0	0	0	0	0	0	0	0	0	0	0	0	0	0	0	0	0	0	0	0	0	0	0	0	0	0	0	0	0	0	0	0	0	0	0	0	0
vga(E) Staphylococcus cohnii	macrolide-lincosamide-streptogramin	0	0	0	0	0	0	0	0	0	0	0	0	0	0	0	0	0	0	0	0	0	0	0	0	0	0	0	0	0	0	0	0	0	0	0	0	0	0	0	0	0	0	0	0	0	0	0	0
Vibrio anguillarum chloramphenicol acetyltransferase	chloramphenicol	205.594	846.818	25.6282	57.0288	367.816	176.135	55.3737	127.94	485.226	159.86	0	22.8047	0	3491.35	152	367.259	207.949	166.715	277.346	22124.4	66.5023	37116.8	114.876	1533.85	562.793	0	119.169	0	8343.8	678.711	12682.8	0	0	0	0	0	1308.29	4.39123	532.014	1111.84	84.9403	87.6954	117.455	59.6692	10.859	0	8.18755	2649.97
VIM	beta_lactam	74.3027	280.541	84.9033	85.0185	314.527	1503.4	66.7078	3297.12	0	48.1453	84.1318	580.218	0	229.688	1248.82	256.491	688.911	0	1880.29	5.84262	1285.17	49.2101	0	1991.93	144.77	1969.36	210.556	4691.23	865.895	825.01	1383.27	0	85.5222	831.814	2090.32	186.48	1013.83	98.9239	34.8627	183.582	0	777.154	171.211	233.918	115.119	1017.28	726.934	85.6493
vmlR	macrolide-lincosamide-streptogramin	0	0	0	0	0	0	0	0	0	0	5.01407	0	0	0	0	0	0	0	0	0	0	0	0	0	0	0	0	0	0	0	0	0	0	0	0	0	0	0	0	2.80541	0	0	0	0	0	0	0	0
y56	beta_lactam	0	0	0	0	0	0	0	0	0	0	0	0	0	0	0	0	0	0	1.81932	0	0	0	0	0	0	0	0	0	0	0	0	0	0	0	0	0	0	0	0	0	0	0	0	0	0	0	0	7.94131
ykkC	multidrug	0	0	0	0	0	0	0	0	0	0	0	0	0	0	5.86284	0	0	0	0	0	0	0	0	0	0	0	0	0	0	0	0	0	0	0	0	0	0	0	0	0	0	0	0	0	0	0	0	0
ykkD	multidrug	0	0	0	0	0	0	0	0	0	0	0	0	0	0	12.5074	10.2095	0	0	0	0	0	0	0	0	0	0	0	0	0	0	0	0	0	0	0	0	0	0	6.01335	0	14.5612	0	0	5.11451	0	0	0	0
[truncated: 162 more columns]
